# Supplementary material for: Human Gut Phageome Analysis Uncovers Thousands of Highly Modular Endolysins
Source: Microbiologyopen. 2026 Jun 21;15(3):e70344. doi: 10.1002/mbo3.70344 (PMC13284279; doi:10.1002/mbo3.70344)
Supplement: Supplementary file 3 — Supporting File 1 [file MBO3-15-e70344-s003.xlsx]

## Sheet: main
Compilation of data from this study with UHGV data.
seq_id	contig_id	contig_length	gc_perc	trans_table	cds_coding_density	provirus	proviral_length	gene_count	viral_genes	host_genes	checkv_quality	miuvig_quality	completeness	completeness_method	contamination	kmer_freq	Accession	inphared_mash_distance	inphared_mash_pval	inphared_mash_matching_hashes	inphared_Description	inphared_Classification	Genome_Length_(bp)	Jumbophage	molGC_(%)	Molecule	Modification_Date	Number_CDS	Positive_Strand_(%)	Negative_Strand_(%)	Coding_Capacity_(%)	Low_Coding_Capacity_Warning	tRNAs	Host	Lowest_Taxa	Genus	Sub-family	Family	Order	Class	Phylum	Kingdom	Realm	Baltimore_Group	Genbank_Division	Isolation_Host_(beware_inconsistent_and_nonsense_values)	mi_uvig	UHGV_votu	phamclust_cluster
c0003	ERZ1688016.194-NODE-194-length-86135-cov-38.1069	86135	0.36	11	93.51	No	NA	111	14	2	Complete	High-quality	100	DTR (high-confidence)	0	1	no_inphared_mash_hit	no_inphared_mash_hit	no_inphared_mash_hit	no_inphared_mash_hit																											UHGV-1368950	vOTU-000004	cluster_1
c0024	ERZ1688032.138-NODE-138-length-77539-cov-29.9862	77539	0.39	11	90.84	No	NA	110	15	0	Complete	High-quality	100	DTR (high-confidence)	0	1	MT121964	0.186761	6.5265e-58	10/1000	Phage DP SC_6_H4_2017	Phage DP SC_6_H4_2017 Caudoviricetes Uroviricota Heunggongvirae Duplodnaviria Viruses	75500	FALSE	35.189	DNA	43935	99	91.9192	8.08081	93.7232		3	Unspecified	Unclassified	Unclassified	Unclassified	Unclassified	Unclassified	Caudoviricetes	Uroviricota	Heunggongvirae	Duplodnaviria	Group I	PHG	bacteria	#N/A	#N/A	cluster_1
c0036	ERZ1688042.169-NODE-169-length-77539-cov-12.4687	77539	0.39	11	90.98	No	NA	110	15	0	Complete	High-quality	100	DTR (high-confidence)	0	1	MT121964	0.186761	6.5265e-58	10/1000	Phage DP SC_6_H4_2017	Phage DP SC_6_H4_2017 Caudoviricetes Uroviricota Heunggongvirae Duplodnaviria Viruses	75500	FALSE	35.189	DNA	43935	99	91.9192	8.08081	93.7232		3	Unspecified	Unclassified	Unclassified	Unclassified	Unclassified	Unclassified	Caudoviricetes	Uroviricota	Heunggongvirae	Duplodnaviria	Group I	PHG	bacteria	#N/A	#N/A	cluster_1
c0037	ERZ1688043.167-NODE-167-length-85545-cov-148.887	85545	0.36	11	93.42	No	NA	110	14	2	Complete	High-quality	100	DTR (high-confidence)	0	1	no_inphared_mash_hit	no_inphared_mash_hit	no_inphared_mash_hit	no_inphared_mash_hit																											#N/A	#N/A	cluster_1
c0095	ERZ1740103.291-NODE-291-length-79459-cov-65.330311	79459	0.36	11	91.34	No	NA	105	13	1	Complete	High-quality	100	DTR (high-confidence)	0	1	MT121964	0.0515304	0	204/1000	Phage DP SC_6_H4_2017	Phage DP SC_6_H4_2017 Caudoviricetes Uroviricota Heunggongvirae Duplodnaviria Viruses	75500	FALSE	35.189	DNA	43935	99	91.9192	8.08081	93.7232		3	Unspecified	Unclassified	Unclassified	Unclassified	Unclassified	Unclassified	Caudoviricetes	Uroviricota	Heunggongvirae	Duplodnaviria	Group I	PHG	bacteria	#N/A	#N/A	cluster_1
c0116	ERZ1740115.327-NODE-327-length-85432-cov-83.219895	85432	0.35	11	93.45	No	NA	109	19	3	Complete	High-quality	100	DTR (high-confidence)	0	1	no_inphared_mash_hit	no_inphared_mash_hit	no_inphared_mash_hit	no_inphared_mash_hit																											#N/A	#N/A	cluster_1
c0140	ERZ1740139.130-NODE-130-length-79308-cov-9.695583	79308	0.36	11	91.31	No	NA	102	13	1	Complete	High-quality	100	DTR (high-confidence)	0	1	MT121964	0.0549966	0	187/1000	Phage DP SC_6_H4_2017	Phage DP SC_6_H4_2017 Caudoviricetes Uroviricota Heunggongvirae Duplodnaviria Viruses	75500	FALSE	35.189	DNA	43935	99	91.9192	8.08081	93.7232		3	Unspecified	Unclassified	Unclassified	Unclassified	Unclassified	Unclassified	Caudoviricetes	Uroviricota	Heunggongvirae	Duplodnaviria	Group I	PHG	bacteria	UHGV-1372644	vOTU-000012	cluster_1
c0147	ERZ1740142.293-NODE-293-length-78275-cov-9.759997	78275	0.39	11	93.81	No	NA	97	11	1	Complete	High-quality	100	DTR (high-confidence)	0	1	no_inphared_mash_hit	no_inphared_mash_hit	no_inphared_mash_hit	no_inphared_mash_hit																											#N/A	#N/A	cluster_1
c0155	ERZ1740148.82-NODE-82-length-77706-cov-53.091924	77706	0.39	11	90.32	No	NA	107	14	0	Complete	High-quality	100	DTR (high-confidence)	0	1	MT121964	0.182269	5.16887e-64	11/1000	Phage DP SC_6_H4_2017	Phage DP SC_6_H4_2017 Caudoviricetes Uroviricota Heunggongvirae Duplodnaviria Viruses	75500	FALSE	35.189	DNA	43935	99	91.9192	8.08081	93.7232		3	Unspecified	Unclassified	Unclassified	Unclassified	Unclassified	Unclassified	Caudoviricetes	Uroviricota	Heunggongvirae	Duplodnaviria	Group I	PHG	bacteria	#N/A	#N/A	cluster_1
c0160	ERZ1740150.152-NODE-152-length-84082-cov-166.302200	84082	0.35	11	93.83	No	NA	109	14	3	Complete	High-quality	100	DTR (high-confidence)	0	1	no_inphared_mash_hit	no_inphared_mash_hit	no_inphared_mash_hit	no_inphared_mash_hit																											UHGV-0169522	vOTU-000002	cluster_1
c0182	ERZ1740163.269-NODE-269-length-79439-cov-61.153709	79439	0.39	11	91.9	No	NA	119	12	0	Complete	High-quality	100	DTR (high-confidence)	0	1	MT121964	0.197292	8.68493e-46	8/1000	Phage DP SC_6_H4_2017	Phage DP SC_6_H4_2017 Caudoviricetes Uroviricota Heunggongvirae Duplodnaviria Viruses	75500	FALSE	35.189	DNA	43935	99	91.9192	8.08081	93.7232		3	Unspecified	Unclassified	Unclassified	Unclassified	Unclassified	Unclassified	Caudoviricetes	Uroviricota	Heunggongvirae	Duplodnaviria	Group I	PHG	bacteria	UHGV-1363934	vOTU-055518	cluster_1
c0188	ERZ1740167.249-NODE-249-length-84082-cov-926.040558	84082	0.35	11	93.83	No	NA	109	14	3	Complete	High-quality	100	DTR (high-confidence)	0	1	no_inphared_mash_hit	no_inphared_mash_hit	no_inphared_mash_hit	no_inphared_mash_hit																											#N/A	#N/A	cluster_1
c0267	ERZ1740219.375-NODE-375-length-78276-cov-62.606845	78276	0.39	11	93.74	No	NA	96	11	1	Complete	High-quality	100	DTR (high-confidence)	0	1	no_inphared_mash_hit	no_inphared_mash_hit	no_inphared_mash_hit	no_inphared_mash_hit																											UHGV-1371279	vOTU-003160	cluster_1
c0350	ERZ783587.33-NODE-33-length-86585-cov-38.361181	86585	0.35	11	93.44	No	NA	112	17	3	Complete	High-quality	100	DTR (high-confidence)	0	1	no_inphared_mash_hit	no_inphared_mash_hit	no_inphared_mash_hit	no_inphared_mash_hit																											UHGV-0169522	vOTU-000002	cluster_1
c0351	ERZ783595.30-NODE-30-length-86585-cov-37.895759	86585	0.35	11	93.44	No	NA	112	18	3	Complete	High-quality	100	DTR (high-confidence)	0	1	no_inphared_mash_hit	no_inphared_mash_hit	no_inphared_mash_hit	no_inphared_mash_hit																											#N/A	#N/A	cluster_1
c0388	ERZ784118.33-NODE-33-length-86585-cov-40.703178	86585	0.35	11	93.38	No	NA	111	17	3	Complete	High-quality	100	DTR (high-confidence)	0	1	no_inphared_mash_hit	no_inphared_mash_hit	no_inphared_mash_hit	no_inphared_mash_hit																											#N/A	#N/A	cluster_1
c0489	ENA-OWHW01000096-OWHW01000096.1-human-gut-metagenome-genome-assembly--contig:-NODE-96-length-87247-cov-5.798227	87247	0.36	11	94.49	No	NA	113	16	2	Complete	High-quality	100	DTR (high-confidence)	0	1	no_inphared_mash_hit	no_inphared_mash_hit	no_inphared_mash_hit	no_inphared_mash_hit																											#N/A	#N/A	cluster_1
c0495	ENA-OOPN01000006-OOPN01000006.1-human-gut-metagenome-genome-assembly--contig:-NODE-6-length-84587-cov-3.968000	84587	0.35	11	93.27	No	NA	108	15	3	Complete	High-quality	100	DTR (high-confidence)	0	1	no_inphared_mash_hit	no_inphared_mash_hit	no_inphared_mash_hit	no_inphared_mash_hit																											#N/A	#N/A	cluster_1
c0498	ENA-OOPY01000003-OOPY01000003.1-human-gut-metagenome-genome-assembly--contig:-NODE-3-length-88350-cov-7.012379	88350	0.36	11	94.37	No	NA	118	17	3	Complete	High-quality	100	DTR (high-confidence)	0	1	no_inphared_mash_hit	no_inphared_mash_hit	no_inphared_mash_hit	no_inphared_mash_hit																											UHGV-1375000	vOTU-000003	cluster_1
c0500	ENA-OOQE01000008-OOQE01000008.1-human-gut-metagenome-genome-assembly--contig:-NODE-8-length-85491-cov-6.756754	85491	0.36	11	94.25	No	NA	111	15	2	Complete	High-quality	100	DTR (high-confidence)	0	1	no_inphared_mash_hit	no_inphared_mash_hit	no_inphared_mash_hit	no_inphared_mash_hit																											#N/A	#N/A	cluster_1
c0501	ENA-OOQK01000009-OOQK01000009.1-human-gut-metagenome-genome-assembly--contig:-NODE-9-length-85539-cov-10.010914	85539	0.36	11	94.26	No	NA	111	14	2	Complete	High-quality	100	DTR (high-confidence)	0	1	no_inphared_mash_hit	no_inphared_mash_hit	no_inphared_mash_hit	no_inphared_mash_hit																											UHGV-0391172	vOTU-000139	cluster_1
c0505	ENA-OOQQ01000028-OOQQ01000028.1-human-gut-metagenome-genome-assembly--contig:-NODE-28-length-85389-cov-9.568800	85389	0.36	11	94.42	No	NA	111	16	2	Complete	High-quality	100	DTR (high-confidence)	0	1	no_inphared_mash_hit	no_inphared_mash_hit	no_inphared_mash_hit	no_inphared_mash_hit																											#N/A	#N/A	cluster_1
c0512	ENA-OOQT01000006-OOQT01000006.1-human-gut-metagenome-genome-assembly--contig:-NODE-6-length-83933-cov-3.486445	83933	0.35	11	93.2	No	NA	112	13	3	Complete	High-quality	100	DTR (high-confidence)	0	1	no_inphared_mash_hit	no_inphared_mash_hit	no_inphared_mash_hit	no_inphared_mash_hit																											#N/A	#N/A	cluster_1
c0514	ENA-OOQU01000023-OOQU01000023.1-human-gut-metagenome-genome-assembly--contig:-NODE-23-length-88029-cov-94.449383	88029	0.36	11	94.27	No	NA	114	14	2	Complete	High-quality	100	DTR (high-confidence)	0	1	no_inphared_mash_hit	no_inphared_mash_hit	no_inphared_mash_hit	no_inphared_mash_hit																											#N/A	#N/A	cluster_1
c0517	ENA-OORU01000006-OORU01000006.1-human-gut-metagenome-genome-assembly--contig:-NODE-6-length-86727-cov-3.538167	86727	0.36	11	94.09	No	NA	110	16	1	Complete	High-quality	100	DTR (high-confidence)	0	1	no_inphared_mash_hit	no_inphared_mash_hit	no_inphared_mash_hit	no_inphared_mash_hit																											#N/A	#N/A	cluster_1
c0518	ENA-OORQ01000003-OORQ01000003.1-human-gut-metagenome-genome-assembly--contig:-NODE-3-length-86727-cov-3.725217	86727	0.36	11	94.09	No	NA	110	16	1	Complete	High-quality	100	DTR (high-confidence)	0	1	no_inphared_mash_hit	no_inphared_mash_hit	no_inphared_mash_hit	no_inphared_mash_hit																											#N/A	#N/A	cluster_1
c0520	ENA-OOSG01000006-OOSG01000006.1-human-gut-metagenome-genome-assembly--contig:-NODE-6-length-87547-cov-11.104215	87547	0.36	11	94.47	No	NA	116	16	3	Complete	High-quality	100	DTR (high-confidence)	0	1	no_inphared_mash_hit	no_inphared_mash_hit	no_inphared_mash_hit	no_inphared_mash_hit																											#N/A	#N/A	cluster_1
c0523	ENA-OOSD01000002-OOSD01000002.1-human-gut-metagenome-genome-assembly--contig:-NODE-2-length-87512-cov-6.875630	87512	0.36	11	94.44	No	NA	116	16	3	Complete	High-quality	100	DTR (high-confidence)	0	1	no_inphared_mash_hit	no_inphared_mash_hit	no_inphared_mash_hit	no_inphared_mash_hit																											UHGV-1375000	vOTU-000003	cluster_1
c0525	ENA-OOTH01000009-OOTH01000009.1-human-gut-metagenome-genome-assembly--contig:-NODE-9-length-83154-cov-9.230953	83154	0.34	11	93.78	No	NA	107	14	2	Complete	High-quality	100	DTR (high-confidence)	0	1	no_inphared_mash_hit	no_inphared_mash_hit	no_inphared_mash_hit	no_inphared_mash_hit																											UHGV-0169522	vOTU-000002	cluster_1
c0533	ENA-OPUD01000010-OPUD01000010.1-human-gut-metagenome-genome-assembly--contig:-NODE-10-length-84867-cov-17.017391	84867	0.35	11	93.32	No	NA	104	14	3	Complete	High-quality	100	DTR (high-confidence)	0	1	no_inphared_mash_hit	no_inphared_mash_hit	no_inphared_mash_hit	no_inphared_mash_hit																											#N/A	#N/A	cluster_1
c0543	ENA-OOUW01000016-OOUW01000016.1-human-gut-metagenome-genome-assembly--contig:-NODE-16-length-84502-cov-7.272550	84502	0.36	11	94.61	No	NA	111	16	2	Complete	High-quality	100	DTR (high-confidence)	0	1	no_inphared_mash_hit	no_inphared_mash_hit	no_inphared_mash_hit	no_inphared_mash_hit																											#N/A	#N/A	cluster_1
c0547	ENA-OPUS01000062-OPUS01000062.1-human-gut-metagenome-genome-assembly--contig:-NODE-62-length-87236-cov-5.051399	87236	0.36	11	94.19	No	NA	114	14	2	Complete	High-quality	100	DTR (high-confidence)	0	1	no_inphared_mash_hit	no_inphared_mash_hit	no_inphared_mash_hit	no_inphared_mash_hit																											#N/A	#N/A	cluster_1
c0549	ENA-OPVA01000093-OPVA01000093.1-human-gut-metagenome-genome-assembly--contig:-NODE-93-length-85274-cov-15.458935	85274	0.36	11	94.2	No	NA	107	14	2	Complete	High-quality	100	DTR (high-confidence)	0	1	no_inphared_mash_hit	no_inphared_mash_hit	no_inphared_mash_hit	no_inphared_mash_hit																											#N/A	#N/A	cluster_1
c0550	ENA-OPVA01000100-OPVA01000100.1-human-gut-metagenome-genome-assembly--contig:-NODE-100-length-83325-cov-10.203495	83325	0.33	11	93.71	No	NA	110	15	2	Complete	High-quality	100	DTR (high-confidence)	0	1	MT121960	0.0511448	0	206/1000	Phage DP SC_2_H4_2017	Phage DP SC_2_H4_2017 Caudoviricetes Uroviricota Heunggongvirae Duplodnaviria Viruses	41288	FALSE	33.516	DNA	43935	45	97.7778	2.22222	96.4106		3	Unspecified	Unclassified	Unclassified	Unclassified	Unclassified	Unclassified	Caudoviricetes	Uroviricota	Heunggongvirae	Duplodnaviria	Group I	PHG	bacteria	UHGV-0075783	vOTU-000065	cluster_1
c0560	ENA-OPVH01000058-OPVH01000058.1-human-gut-metagenome-genome-assembly--contig:-NODE-58-length-85844-cov-48.630279	85844	0.35	11	93.46	No	NA	111	14	3	Complete	High-quality	100	DTR (high-confidence)	0	1	no_inphared_mash_hit	no_inphared_mash_hit	no_inphared_mash_hit	no_inphared_mash_hit																											#N/A	#N/A	cluster_1
c0561	ENA-OPVH01000065-OPVH01000065.1-human-gut-metagenome-genome-assembly--contig:-NODE-65-length-80133-cov-5.526137	80133	0.36	11	91.87	No	NA	104	13	1	Complete	High-quality	100	DTR (high-confidence)	0	1	MT121964	0.0556462	0	184/1000	Phage DP SC_6_H4_2017	Phage DP SC_6_H4_2017 Caudoviricetes Uroviricota Heunggongvirae Duplodnaviria Viruses	75500	FALSE	35.189	DNA	43935	99	91.9192	8.08081	93.7232		3	Unspecified	Unclassified	Unclassified	Unclassified	Unclassified	Unclassified	Caudoviricetes	Uroviricota	Heunggongvirae	Duplodnaviria	Group I	PHG	bacteria	UHGV-1372644	vOTU-000012	cluster_1
c0569	ENA-OPVR01000062-OPVR01000062.1-human-gut-metagenome-genome-assembly--contig:-NODE-62-length-87485-cov-7.238431	87485	0.36	11	94.44	No	NA	113	16	2	Complete	High-quality	100	DTR (high-confidence)	0	1	no_inphared_mash_hit	no_inphared_mash_hit	no_inphared_mash_hit	no_inphared_mash_hit																											UHGV-0043037	vOTU-044895	cluster_1
c0581	ENA-OPWA01000110-OPWA01000110.1-human-gut-metagenome-genome-assembly--contig:-NODE-110-length-85001-cov-33.675052	85001	0.35	11	93.35	No	NA	105	14	3	Complete	High-quality	100	DTR (high-confidence)	0	1	no_inphared_mash_hit	no_inphared_mash_hit	no_inphared_mash_hit	no_inphared_mash_hit																											#N/A	#N/A	cluster_1
c0611	ENA-OPXK01000026-OPXK01000026.1-human-gut-metagenome-genome-assembly--contig:-NODE-26-length-86783-cov-5.810546	86783	0.36	11	94.66	No	NA	112	16	1	Complete	High-quality	100	DTR (high-confidence)	0	1	no_inphared_mash_hit	no_inphared_mash_hit	no_inphared_mash_hit	no_inphared_mash_hit																											UHGV-1368950	vOTU-000004	cluster_1
c0625	ENA-OPXR01000003-OPXR01000003.1-human-gut-metagenome-genome-assembly--contig:-NODE-3-length-86592-cov-19.833828	86592	0.37	11	93.51	No	NA	112	15	4	Complete	High-quality	100	DTR (high-confidence)	0	1	no_inphared_mash_hit	no_inphared_mash_hit	no_inphared_mash_hit	no_inphared_mash_hit																											UHGV-0169776	vOTU-000175	cluster_1
c0629	ENA-OPXP01000100-OPXP01000100.1-human-gut-metagenome-genome-assembly--contig:-NODE-100-length-85274-cov-16.119164	85274	0.36	11	94.26	No	NA	108	14	3	Complete	High-quality	100	DTR (high-confidence)	0	1	no_inphared_mash_hit	no_inphared_mash_hit	no_inphared_mash_hit	no_inphared_mash_hit																											UHGV-1368950	vOTU-000004	cluster_1
c0631	ENA-OPXX01000094-OPXX01000094.1-human-gut-metagenome-genome-assembly--contig:-NODE-94-length-86687-cov-29.888471	86687	0.34	11	93.63	No	NA	114	18	3	Complete	High-quality	100	DTR (high-confidence)	0	1	no_inphared_mash_hit	no_inphared_mash_hit	no_inphared_mash_hit	no_inphared_mash_hit																											UHGV-0169522	vOTU-000002	cluster_1
c0633	ENA-OOWD01000004-OOWD01000004.1-human-gut-metagenome-genome-assembly--contig:-NODE-4-length-86995-cov-56.469542	86995	0.34	11	93.51	No	NA	115	20	3	Complete	High-quality	100	DTR (high-confidence)	0	1	no_inphared_mash_hit	no_inphared_mash_hit	no_inphared_mash_hit	no_inphared_mash_hit																											#N/A	#N/A	cluster_1
c0640	ENA-OOWN01000084-OOWN01000084.1-human-gut-metagenome-genome-assembly--contig:-NODE-84-length-80904-cov-4.561541	80904	0.33	11	93.66	No	NA	108	16	1	Complete	High-quality	100	DTR (high-confidence)	0	1	MT121960	0.0393656	0	280/1000	Phage DP SC_2_H4_2017	Phage DP SC_2_H4_2017 Caudoviricetes Uroviricota Heunggongvirae Duplodnaviria Viruses	41288	FALSE	33.516	DNA	43935	45	97.7778	2.22222	96.4106		3	Unspecified	Unclassified	Unclassified	Unclassified	Unclassified	Unclassified	Caudoviricetes	Uroviricota	Heunggongvirae	Duplodnaviria	Group I	PHG	bacteria	UHGV-0075783	vOTU-000065	cluster_1
c0646	ENA-OOWU01000007-OOWU01000007.1-human-gut-metagenome-genome-assembly--contig:-NODE-7-length-87005-cov-6.378367	87005	0.36	11	93.95	No	NA	114	17	2	Complete	High-quality	100	DTR (high-confidence)	0	1	no_inphared_mash_hit	no_inphared_mash_hit	no_inphared_mash_hit	no_inphared_mash_hit																											#N/A	#N/A	cluster_1
c0652	ENA-OOXE01000128-OOXE01000128.1-human-gut-metagenome-genome-assembly--contig:-NODE-128-length-80948-cov-22.340808	80948	0.36	11	91.55	No	NA	106	13	1	Complete	High-quality	100	DTR (high-confidence)	0	1	MT121964	0.0600659	0	165/1000	Phage DP SC_6_H4_2017	Phage DP SC_6_H4_2017 Caudoviricetes Uroviricota Heunggongvirae Duplodnaviria Viruses	75500	FALSE	35.189	DNA	43935	99	91.9192	8.08081	93.7232		3	Unspecified	Unclassified	Unclassified	Unclassified	Unclassified	Unclassified	Caudoviricetes	Uroviricota	Heunggongvirae	Duplodnaviria	Group I	PHG	bacteria	#N/A	#N/A	cluster_1
c0658	ENA-OOXH01000004-OOXH01000004.1-human-gut-metagenome-genome-assembly--contig:-NODE-4-length-84507-cov-20.487247	84507	0.35	11	93.87	No	NA	106	15	3	Complete	High-quality	100	DTR (high-confidence)	0	1	no_inphared_mash_hit	no_inphared_mash_hit	no_inphared_mash_hit	no_inphared_mash_hit																											UHGV-0169522	vOTU-000002	cluster_1
c0667	ENA-OOXL01000008-OOXL01000008.1-human-gut-metagenome-genome-assembly--contig:-NODE-8-length-86936-cov-6.215076	86936	0.36	11	93.95	No	NA	114	17	2	Complete	High-quality	100	DTR (high-confidence)	0	1	no_inphared_mash_hit	no_inphared_mash_hit	no_inphared_mash_hit	no_inphared_mash_hit																											UHGV-1375000	vOTU-000003	cluster_1
c0669	ENA-OOXQ01000089-OOXQ01000089.1-human-gut-metagenome-genome-assembly--contig:-NODE-89-length-76981-cov-9.699789	76981	0.37	11	90.5	No	NA	111	13	2	Complete	High-quality	100	DTR (high-confidence)	0	1	no_inphared_mash_hit	no_inphared_mash_hit	no_inphared_mash_hit	no_inphared_mash_hit																											UHGV-1362858	vOTU-044949	cluster_1
c0674	ENA-OOXY01000156-OOXY01000156.1-human-gut-metagenome-genome-assembly--contig:-NODE-156-length-78591-cov-26.627827	78591	0.39	11	91.01	No	NA	112	14	0	Complete	High-quality	100	DTR (high-confidence)	0	1	MT121964	0.182269	5.49516e-64	11/1000	Phage DP SC_6_H4_2017	Phage DP SC_6_H4_2017 Caudoviricetes Uroviricota Heunggongvirae Duplodnaviria Viruses	75500	FALSE	35.189	DNA	43935	99	91.9192	8.08081	93.7232		3	Unspecified	Unclassified	Unclassified	Unclassified	Unclassified	Unclassified	Caudoviricetes	Uroviricota	Heunggongvirae	Duplodnaviria	Group I	PHG	bacteria	#N/A	#N/A	cluster_1
c0676	ENA-OOXZ01000003-OOXZ01000003.1-human-gut-metagenome-genome-assembly--contig:-NODE-3-length-84088-cov-3.014911	84088	0.35	11	93.84	No	NA	106	15	3	Complete	High-quality	100	DTR (high-confidence)	0	1	no_inphared_mash_hit	no_inphared_mash_hit	no_inphared_mash_hit	no_inphared_mash_hit																											#N/A	#N/A	cluster_1
c0698	ENA-OOZQ01000092-OOZQ01000092.1-human-gut-metagenome-genome-assembly--contig:-NODE-92-length-80091-cov-48.825116	80091	0.36	11	92	No	NA	105	13	1	Complete	High-quality	100	DTR (high-confidence)	0	1	MT121964	0.0590885	0	169/1000	Phage DP SC_6_H4_2017	Phage DP SC_6_H4_2017 Caudoviricetes Uroviricota Heunggongvirae Duplodnaviria Viruses	75500	FALSE	35.189	DNA	43935	99	91.9192	8.08081	93.7232		3	Unspecified	Unclassified	Unclassified	Unclassified	Unclassified	Unclassified	Caudoviricetes	Uroviricota	Heunggongvirae	Duplodnaviria	Group I	PHG	bacteria	UHGV-1372644	vOTU-000012	cluster_1
c0699	ENA-OOZI01000012-OOZI01000012.1-human-gut-metagenome-genome-assembly--contig:-NODE-12-length-84520-cov-11.826378	84520	0.35	11	93.87	No	NA	110	14	2	Complete	High-quality	100	DTR (high-confidence)	0	1	no_inphared_mash_hit	no_inphared_mash_hit	no_inphared_mash_hit	no_inphared_mash_hit																											#N/A	#N/A	cluster_1
c0708	ENA-OOZX01000114-OOZX01000114.1-human-gut-metagenome-genome-assembly--contig:-NODE-114-length-87138-cov-32.916356	87138	0.36	11	94.67	No	NA	114	15	2	Complete	High-quality	100	DTR (high-confidence)	0	1	no_inphared_mash_hit	no_inphared_mash_hit	no_inphared_mash_hit	no_inphared_mash_hit																											UHGV-1375456	vOTU-005680	cluster_1
c0722	ENA-OPAO01000111-OPAO01000111.1-human-gut-metagenome-genome-assembly--contig:-NODE-111-length-78083-cov-17.442034	78083	0.39	11	91.31	No	NA	111	15	1	Complete	High-quality	100	DTR (high-confidence)	0	1	MT121964	0.191731	7.81014e-52	9/1000	Phage DP SC_6_H4_2017	Phage DP SC_6_H4_2017 Caudoviricetes Uroviricota Heunggongvirae Duplodnaviria Viruses	75500	FALSE	35.189	DNA	43935	99	91.9192	8.08081	93.7232		3	Unspecified	Unclassified	Unclassified	Unclassified	Unclassified	Unclassified	Caudoviricetes	Uroviricota	Heunggongvirae	Duplodnaviria	Group I	PHG	bacteria	#N/A	#N/A	cluster_1
c0723	ENA-OPAO01000088-OPAO01000088.1-human-gut-metagenome-genome-assembly--contig:-NODE-88-length-85432-cov-72.171041	85432	0.35	11	93.77	No	NA	112	14	3	Complete	High-quality	100	DTR (high-confidence)	0	1	no_inphared_mash_hit	no_inphared_mash_hit	no_inphared_mash_hit	no_inphared_mash_hit																											#N/A	#N/A	cluster_1
c0734	ENA-OPAX01000089-OPAX01000089.1-human-gut-metagenome-genome-assembly--contig:-NODE-89-length-85432-cov-74.221441	85432	0.35	11	93.84	No	NA	113	14	3	Complete	High-quality	100	DTR (high-confidence)	0	1	no_inphared_mash_hit	no_inphared_mash_hit	no_inphared_mash_hit	no_inphared_mash_hit																											#N/A	#N/A	cluster_1
c0738	ENA-OPBE01000073-OPBE01000073.1-human-gut-metagenome-genome-assembly--contig:-NODE-73-length-87481-cov-12.588246	87481	0.36	11	93.93	No	NA	115	15	2	Complete	High-quality	100	DTR (high-confidence)	0	1	no_inphared_mash_hit	no_inphared_mash_hit	no_inphared_mash_hit	no_inphared_mash_hit																											#N/A	#N/A	cluster_1
c0746	ENA-OPBW01000075-OPBW01000075.1-human-gut-metagenome-genome-assembly--contig:-NODE-75-length-86854-cov-14.392505	86854	0.36	11	94.42	No	NA	113	13	2	Complete	High-quality	100	DTR (high-confidence)	0	1	no_inphared_mash_hit	no_inphared_mash_hit	no_inphared_mash_hit	no_inphared_mash_hit																											UHGV-1368950	vOTU-000004	cluster_1
c0761	ENA-OPCF01000054-OPCF01000054.1-human-gut-metagenome-genome-assembly--contig:-NODE-54-length-87078-cov-68.554750	87078	0.36	11	94.45	No	NA	113	13	2	Complete	High-quality	100	DTR (high-confidence)	0	1	no_inphared_mash_hit	no_inphared_mash_hit	no_inphared_mash_hit	no_inphared_mash_hit																											#N/A	#N/A	cluster_1
c0767	ENA-OPCJ01000002-OPCJ01000002.1-human-gut-metagenome-genome-assembly--contig:-NODE-2-length-86609-cov-12.640005	86609	0.36	11	94.24	No	NA	113	16	1	Complete	High-quality	100	DTR (high-confidence)	0	1	no_inphared_mash_hit	no_inphared_mash_hit	no_inphared_mash_hit	no_inphared_mash_hit																											UHGV-1379588	vOTU-005449	cluster_1
c0771	ENA-OPCN01000096-OPCN01000096.1-human-gut-metagenome-genome-assembly--contig:-NODE-96-length-84142-cov-34.540607	84142	0.34	11	93.19	No	NA	112	20	2	Complete	High-quality	100	DTR (high-confidence)	0	1	no_inphared_mash_hit	no_inphared_mash_hit	no_inphared_mash_hit	no_inphared_mash_hit																											#N/A	#N/A	cluster_1
c0781	ENA-OPDG01000087-OPDG01000087.1-human-gut-metagenome-genome-assembly--contig:-NODE-87-length-84285-cov-43.790609	84285	0.35	11	93.49	No	NA	111	15	3	Complete	High-quality	100	DTR (high-confidence)	0	1	no_inphared_mash_hit	no_inphared_mash_hit	no_inphared_mash_hit	no_inphared_mash_hit																											#N/A	#N/A	cluster_1
c0792	ENA-OPEC01000077-OPEC01000077.1-human-gut-metagenome-genome-assembly--contig:-NODE-77-length-80479-cov-10.544340	80479	0.36	11	91.51	No	NA	107	14	1	Complete	High-quality	100	DTR (high-confidence)	0	1	MT121964	0.0565317	0	180/1000	Phage DP SC_6_H4_2017	Phage DP SC_6_H4_2017 Caudoviricetes Uroviricota Heunggongvirae Duplodnaviria Viruses	75500	FALSE	35.189	DNA	43935	99	91.9192	8.08081	93.7232		3	Unspecified	Unclassified	Unclassified	Unclassified	Unclassified	Unclassified	Caudoviricetes	Uroviricota	Heunggongvirae	Duplodnaviria	Group I	PHG	bacteria	UHGV-1372644	vOTU-000012	cluster_1
c0796	ENA-OPEH01000003-OPEH01000003.1-human-gut-metagenome-genome-assembly--contig:-NODE-3-length-85586-cov-13.859267	85586	0.37	11	93.8	No	NA	114	12	3	Complete	High-quality	100	DTR (high-confidence)	0	1	no_inphared_mash_hit	no_inphared_mash_hit	no_inphared_mash_hit	no_inphared_mash_hit																											#N/A	#N/A	cluster_1
c0801	ENA-OPER01000003-OPER01000003.1-human-gut-metagenome-genome-assembly--contig:-NODE-3-length-84118-cov-18.438968	84118	0.35	11	93.02	No	NA	106	14	3	Complete	High-quality	100	DTR (high-confidence)	0	1	no_inphared_mash_hit	no_inphared_mash_hit	no_inphared_mash_hit	no_inphared_mash_hit																											#N/A	#N/A	cluster_1
c0803	ENA-OPEY01000002-OPEY01000002.1-human-gut-metagenome-genome-assembly--contig:-NODE-2-length-84119-cov-7.176544	84119	0.35	11	93.02	No	NA	106	15	3	Complete	High-quality	100	DTR (high-confidence)	0	1	no_inphared_mash_hit	no_inphared_mash_hit	no_inphared_mash_hit	no_inphared_mash_hit																											#N/A	#N/A	cluster_1
c0804	ENA-OPEZ01000014-OPEZ01000014.1-human-gut-metagenome-genome-assembly--contig:-NODE-14-length-85584-cov-13.528885	85584	0.37	11	93.78	No	NA	114	12	3	Complete	High-quality	100	DTR (high-confidence)	0	1	no_inphared_mash_hit	no_inphared_mash_hit	no_inphared_mash_hit	no_inphared_mash_hit																											UHGV-0169776	vOTU-000175	cluster_1
c0805	ENA-OPEY01000001-OPEY01000001.1-human-gut-metagenome-genome-assembly--contig:-NODE-1-length-85519-cov-5.533148	85519	0.37	11	93.75	No	NA	114	12	3	Complete	High-quality	100	DTR (high-confidence)	0	1	no_inphared_mash_hit	no_inphared_mash_hit	no_inphared_mash_hit	no_inphared_mash_hit																											UHGV-0169776	vOTU-000175	cluster_1
c0807	ENA-OPFJ01000001-OPFJ01000001.1-human-gut-metagenome-genome-assembly--contig:-NODE-1-length-85592-cov-12.993886	85592	0.36	11	94.07	No	NA	111	16	2	Complete	High-quality	100	DTR (high-confidence)	0	1	no_inphared_mash_hit	no_inphared_mash_hit	no_inphared_mash_hit	no_inphared_mash_hit																											#N/A	#N/A	cluster_1
c0810	ENA-OPFP01000023-OPFP01000023.1-human-gut-metagenome-genome-assembly--contig:-NODE-23-length-79909-cov-19.717034	79909	0.36	11	91.61	No	NA	104	13	1	Complete	High-quality	100	DTR (high-confidence)	0	1	MT121964	0.0610707	0	161/1000	Phage DP SC_6_H4_2017	Phage DP SC_6_H4_2017 Caudoviricetes Uroviricota Heunggongvirae Duplodnaviria Viruses	75500	FALSE	35.189	DNA	43935	99	91.9192	8.08081	93.7232		3	Unspecified	Unclassified	Unclassified	Unclassified	Unclassified	Unclassified	Caudoviricetes	Uroviricota	Heunggongvirae	Duplodnaviria	Group I	PHG	bacteria	#N/A	#N/A	cluster_1
c0812	ENA-OPFS01000001-OPFS01000001.1-human-gut-metagenome-genome-assembly--contig:-NODE-1-length-85724-cov-11.327306	85724	0.35	11	93.44	No	NA	111	18	3	Complete	High-quality	100	DTR (high-confidence)	0	1	no_inphared_mash_hit	no_inphared_mash_hit	no_inphared_mash_hit	no_inphared_mash_hit																											#N/A	#N/A	cluster_1
c0814	ENA-OPFZ01000002-OPFZ01000002.1-human-gut-metagenome-genome-assembly--contig:-NODE-2-length-84150-cov-5.336453	84150	0.36	11	94.25	No	NA	109	14	2	Complete	High-quality	100	DTR (high-confidence)	0	1.01	no_inphared_mash_hit	no_inphared_mash_hit	no_inphared_mash_hit	no_inphared_mash_hit																											#N/A	#N/A	cluster_1
c0821	ENA-OPHH01000001-OPHH01000001.1-human-gut-metagenome-genome-assembly--contig:-NODE-1-length-85539-cov-5.648250	85539	0.37	11	93.76	No	NA	114	12	3	Complete	High-quality	100	DTR (high-confidence)	0	1	no_inphared_mash_hit	no_inphared_mash_hit	no_inphared_mash_hit	no_inphared_mash_hit																											UHGV-0169776	vOTU-000175	cluster_1
c0835	ENA-OPLI01000003-OPLI01000003.1-human-gut-metagenome-genome-assembly--contig:-NODE-3-length-85166-cov-12.923653	85166	0.36	11	94.02	No	NA	111	15	1	Complete	High-quality	100	DTR (high-confidence)	0	1	no_inphared_mash_hit	no_inphared_mash_hit	no_inphared_mash_hit	no_inphared_mash_hit																											UHGV-1375000	vOTU-000003	cluster_1
c0843	ENA-OPMO01000033-OPMO01000033.1-human-gut-metagenome-genome-assembly--contig:-NODE-33-length-87004-cov-14.457257	87004	0.36	11	94.1	No	NA	112	14	2	Complete	High-quality	100	DTR (high-confidence)	0	1	no_inphared_mash_hit	no_inphared_mash_hit	no_inphared_mash_hit	no_inphared_mash_hit																											UHGV-1368950	vOTU-000004	cluster_1
c0845	ENA-OPMJ01000022-OPMJ01000022.1-human-gut-metagenome-genome-assembly--contig:-NODE-22-length-84364-cov-17.610836	84364	0.34	11	93.73	No	NA	109	17	3	Complete	High-quality	100	DTR (high-confidence)	0	1	no_inphared_mash_hit	no_inphared_mash_hit	no_inphared_mash_hit	no_inphared_mash_hit																											UHGV-0169522	vOTU-000002	cluster_1
c0872	ENA-OPNW01000054-OPNW01000054.1-human-gut-metagenome-genome-assembly--contig:-NODE-54-length-84343-cov-142.491197	84343	0.35	11	92.61	No	NA	105	17	3	Complete	High-quality	100	DTR (high-confidence)	0	1	no_inphared_mash_hit	no_inphared_mash_hit	no_inphared_mash_hit	no_inphared_mash_hit																											#N/A	#N/A	cluster_1
c0878	ENA-OPNS01000018-OPNS01000018.1-human-gut-metagenome-genome-assembly--contig:-NODE-18-length-81434-cov-9.127121	81434	0.39	11	93.09	No	NA	102	12	0	Complete	High-quality	100	DTR (high-confidence)	0	1	no_inphared_mash_hit	no_inphared_mash_hit	no_inphared_mash_hit	no_inphared_mash_hit																											UHGV-0045354	vOTU-057268	cluster_1
c0887	ENA-OPOF01000077-OPOF01000077.1-human-gut-metagenome-genome-assembly--contig:-NODE-77-length-86287-cov-7.889136	86287	0.36	11	94.84	No	NA	109	16	2	Complete	High-quality	100	DTR (high-confidence)	0	1	no_inphared_mash_hit	no_inphared_mash_hit	no_inphared_mash_hit	no_inphared_mash_hit																											#N/A	#N/A	cluster_1
c0921	ENA-OPQS01000041-OPQS01000041.1-human-gut-metagenome-genome-assembly--contig:-NODE-41-length-84459-cov-28.860658	84459	0.35	11	93.34	No	NA	114	16	3	Complete	High-quality	100	DTR (high-confidence)	0	1	no_inphared_mash_hit	no_inphared_mash_hit	no_inphared_mash_hit	no_inphared_mash_hit																											#N/A	#N/A	cluster_1
c0925	ENA-OPRA01000079-OPRA01000079.1-human-gut-metagenome-genome-assembly--contig:-NODE-79-length-84458-cov-52.912408	84458	0.35	11	93.36	No	NA	113	15	3	Complete	High-quality	100	DTR (high-confidence)	0	1	no_inphared_mash_hit	no_inphared_mash_hit	no_inphared_mash_hit	no_inphared_mash_hit																											#N/A	#N/A	cluster_1
c0943	ENA-OPSH01000039-OPSH01000039.1-human-gut-metagenome-genome-assembly--contig:-NODE-39-length-87472-cov-63.536086	87472	0.36	11	94.25	No	NA	115	15	3	Complete	High-quality	100	DTR (high-confidence)	0	1	no_inphared_mash_hit	no_inphared_mash_hit	no_inphared_mash_hit	no_inphared_mash_hit																											#N/A	#N/A	cluster_1
c0944	ENA-OPSH01000043-OPSH01000043.1-human-gut-metagenome-genome-assembly--contig:-NODE-43-length-86134-cov-127.623160	86134	0.35	11	93.94	No	NA	112	15	3	Complete	High-quality	100	DTR (high-confidence)	0	1	no_inphared_mash_hit	no_inphared_mash_hit	no_inphared_mash_hit	no_inphared_mash_hit																											#N/A	#N/A	cluster_1
c0952	ENA-OPTB01000100-OPTB01000100.1-human-gut-metagenome-genome-assembly--contig:-NODE-100-length-86136-cov-378.747842	86136	0.35	11	93.94	No	NA	112	15	3	Complete	High-quality	100	DTR (high-confidence)	0	1	no_inphared_mash_hit	no_inphared_mash_hit	no_inphared_mash_hit	no_inphared_mash_hit																											UHGV-0169522	vOTU-000002	cluster_1
c0969	ENA-OURC01000039-OURC01000039.1-human-gut-metagenome-genome-assembly--contig:-NODE-39-length-78757-cov-19.4248	78757	0.39	11	90.32	No	NA	112	15	0	Complete	High-quality	100	DTR (high-confidence)	0	1	MT121964	0.197292	8.39724e-46	8/1000	Phage DP SC_6_H4_2017	Phage DP SC_6_H4_2017 Caudoviricetes Uroviricota Heunggongvirae Duplodnaviria Viruses	75500	FALSE	35.189	DNA	43935	99	91.9192	8.08081	93.7232		3	Unspecified	Unclassified	Unclassified	Unclassified	Unclassified	Unclassified	Caudoviricetes	Uroviricota	Heunggongvirae	Duplodnaviria	Group I	PHG	bacteria	#N/A	#N/A	cluster_1
c0975	ENA-ORIO01000062-ORIO01000062.1-human-gut-metagenome-genome-assembly--contig:-NODE-62-length-85490-cov-10.6321	85490	0.36	11	93.88	No	NA	111	16	1	Complete	High-quality	100	DTR (high-confidence)	0	1	no_inphared_mash_hit	no_inphared_mash_hit	no_inphared_mash_hit	no_inphared_mash_hit																											#N/A	#N/A	cluster_1
c0981	ENA-ORJG01000030-ORJG01000030.1-human-gut-metagenome-genome-assembly--contig:-NODE-30-length-87688-cov-15.9545	87688	0.35	11	93.48	No	NA	112	13	2	Complete	High-quality	100	DTR (high-confidence)	0	1	no_inphared_mash_hit	no_inphared_mash_hit	no_inphared_mash_hit	no_inphared_mash_hit																											UHGV-0131021	vOTU-045928	cluster_1
c1019	ENA-ORKL01000167-ORKL01000167.1-human-gut-metagenome-genome-assembly--contig:-NODE-167-length-80358-cov-8.456708	80358	0.35	11	91.5	No	NA	104	12	1	Complete	High-quality	100	DTR (high-confidence)	0	1	MT121964	0.0586096	0	171/1000	Phage DP SC_6_H4_2017	Phage DP SC_6_H4_2017 Caudoviricetes Uroviricota Heunggongvirae Duplodnaviria Viruses	75500	FALSE	35.189	DNA	43935	99	91.9192	8.08081	93.7232		3	Unspecified	Unclassified	Unclassified	Unclassified	Unclassified	Unclassified	Caudoviricetes	Uroviricota	Heunggongvirae	Duplodnaviria	Group I	PHG	bacteria	#N/A	#N/A	cluster_1
c1033	ENA-ORKT01000003-ORKT01000003.1-human-gut-metagenome-genome-assembly--contig:-NODE-3-length-86731-cov-21.759	86731	0.36	11	93.91	No	NA	112	14	3	Complete	High-quality	100	DTR (high-confidence)	0	1	no_inphared_mash_hit	no_inphared_mash_hit	no_inphared_mash_hit	no_inphared_mash_hit																											UHGV-0138607	vOTU-005764	cluster_1
c1041	ENA-ORKY01000001-ORKY01000001.1-human-gut-metagenome-genome-assembly--contig:-NODE-1-length-85840-cov-40.8167	85840	0.36	11	93.27	No	NA	109	14	1	Complete	High-quality	100	DTR (high-confidence)	0	1	no_inphared_mash_hit	no_inphared_mash_hit	no_inphared_mash_hit	no_inphared_mash_hit																											UHGV-0164127	vOTU-000886	cluster_1
c1054	ENA-ORLY01000226-ORLY01000226.1-human-gut-metagenome-genome-assembly--contig:-NODE-226-length-86524-cov-144.035710	86524	0.36	11	94.74	No	NA	114	14	2	Complete	High-quality	100	DTR (high-confidence)	0	1	no_inphared_mash_hit	no_inphared_mash_hit	no_inphared_mash_hit	no_inphared_mash_hit																											#N/A	#N/A	cluster_1
c1056	ENA-ORLY01000237-ORLY01000237.1-human-gut-metagenome-genome-assembly--contig:-NODE-237-length-84970-cov-302.293110	84970	0.35	11	93.84	No	NA	111	17	3	Complete	High-quality	100	DTR (high-confidence)	0	1	no_inphared_mash_hit	no_inphared_mash_hit	no_inphared_mash_hit	no_inphared_mash_hit																											#N/A	#N/A	cluster_1
c1058	ENA-ORLY01000268-ORLY01000268.1-human-gut-metagenome-genome-assembly--contig:-NODE-268-length-79676-cov-187.738703	79676	0.36	11	90.33	No	NA	107	13	1	Complete	High-quality	100	DTR (high-confidence)	0	1	MT121964	0.0623675	0	156/1000	Phage DP SC_6_H4_2017	Phage DP SC_6_H4_2017 Caudoviricetes Uroviricota Heunggongvirae Duplodnaviria Viruses	75500	FALSE	35.189	DNA	43935	99	91.9192	8.08081	93.7232		3	Unspecified	Unclassified	Unclassified	Unclassified	Unclassified	Unclassified	Caudoviricetes	Uroviricota	Heunggongvirae	Duplodnaviria	Group I	PHG	bacteria	#N/A	#N/A	cluster_1
c1063	ENA-OWPH01000134-OWPH01000134.1-human-gut-metagenome-genome-assembly--contig:-NODE-134-length-86090-cov-410.800081	86090	0.35	11	93.37	No	NA	112	15	3	Complete	High-quality	100	DTR (high-confidence)	0	1	no_inphared_mash_hit	no_inphared_mash_hit	no_inphared_mash_hit	no_inphared_mash_hit																											#N/A	#N/A	cluster_1
c1106	ENA-OWQF01000150-OWQF01000150.1-human-gut-metagenome-genome-assembly--contig:-NODE-150-length-84409-cov-34.232366	84409	0.35	11	93.68	No	NA	106	16	3	Complete	High-quality	100	DTR (high-confidence)	0	1	no_inphared_mash_hit	no_inphared_mash_hit	no_inphared_mash_hit	no_inphared_mash_hit																											#N/A	#N/A	cluster_1
c1211	ENA-OWST01000167-OWST01000167.1-human-gut-metagenome-genome-assembly--contig:-NODE-167-length-87039-cov-392.284547	87039	0.36	11	94.1	No	NA	114	13	2	Complete	High-quality	100	DTR (high-confidence)	0	1	no_inphared_mash_hit	no_inphared_mash_hit	no_inphared_mash_hit	no_inphared_mash_hit																											#N/A	#N/A	cluster_1
c1223	ENA-ORBZ01000101-ORBZ01000101.1-human-gut-metagenome-genome-assembly--contig:-NODE-101-length-84231-cov-35.606499	84231	0.35	11	93.82	No	NA	106	13	3	Complete	High-quality	100	DTR (high-confidence)	0	1	no_inphared_mash_hit	no_inphared_mash_hit	no_inphared_mash_hit	no_inphared_mash_hit																											#N/A	#N/A	cluster_1
c1288	ENA-OWUR01000013-OWUR01000013.1-human-gut-metagenome-genome-assembly--contig:-NODE-13-length-87305-cov-96.122865	87305	0.37	11	93.64	No	NA	112	14	2	Complete	High-quality	100	DTR (high-confidence)	0	1	no_inphared_mash_hit	no_inphared_mash_hit	no_inphared_mash_hit	no_inphared_mash_hit																											#N/A	#N/A	cluster_1
c1291	ENA-OWVB01000018-OWVB01000018.1-human-gut-metagenome-genome-assembly--contig:-NODE-18-length-85089-cov-72.6586	85089	0.34	11	92.97	No	NA	109	17	3	Complete	High-quality	100	DTR (high-confidence)	0	1	no_inphared_mash_hit	no_inphared_mash_hit	no_inphared_mash_hit	no_inphared_mash_hit																											UHGV-0169522	vOTU-000002	cluster_1
c1295	ENA-OWWN01000038-OWWN01000038.1-human-gut-metagenome-genome-assembly--contig:-NODE-38-length-78492-cov-32.212183	78492	0.39	11	90.94	No	NA	110	15	0	Complete	High-quality	100	DTR (high-confidence)	0	1	MT121964	0.186761	6.93061e-58	10/1000	Phage DP SC_6_H4_2017	Phage DP SC_6_H4_2017 Caudoviricetes Uroviricota Heunggongvirae Duplodnaviria Viruses	75500	FALSE	35.189	DNA	43935	99	91.9192	8.08081	93.7232		3	Unspecified	Unclassified	Unclassified	Unclassified	Unclassified	Unclassified	Caudoviricetes	Uroviricota	Heunggongvirae	Duplodnaviria	Group I	PHG	bacteria	#N/A	#N/A	cluster_1
c1297	ENA-OWWJ01000026-OWWJ01000026.1-human-gut-metagenome-genome-assembly--contig:-NODE-26-length-78492-cov-157.174140	78492	0.39	11	91.01	No	NA	111	15	0	Complete	High-quality	100	DTR (high-confidence)	0	1	MT121964	0.186761	6.93061e-58	10/1000	Phage DP SC_6_H4_2017	Phage DP SC_6_H4_2017 Caudoviricetes Uroviricota Heunggongvirae Duplodnaviria Viruses	75500	FALSE	35.189	DNA	43935	99	91.9192	8.08081	93.7232		3	Unspecified	Unclassified	Unclassified	Unclassified	Unclassified	Unclassified	Caudoviricetes	Uroviricota	Heunggongvirae	Duplodnaviria	Group I	PHG	bacteria	#N/A	#N/A	cluster_1
c1323	ENA-OXBA01000022-OXBA01000022.1-human-gut-metagenome-genome-assembly--contig:-NODE-22-length-85279-cov-114.001	85279	0.35	11	93.24	No	NA	112	15	3	Complete	High-quality	100	DTR (high-confidence)	0	1	no_inphared_mash_hit	no_inphared_mash_hit	no_inphared_mash_hit	no_inphared_mash_hit																											#N/A	#N/A	cluster_1
c1325	ENA-OXBT01000002-OXBT01000002.1-human-gut-metagenome-genome-assembly--contig:-NODE-2-length-85061-cov-208.464	85061	0.35	11	93.67	No	NA	109	16	3	Complete	High-quality	100	DTR (high-confidence)	0	1	no_inphared_mash_hit	no_inphared_mash_hit	no_inphared_mash_hit	no_inphared_mash_hit																											#N/A	#N/A	cluster_1
c1326	ENA-OXBT01000001-OXBT01000001.1-human-gut-metagenome-genome-assembly--contig:-NODE-1-length-87710-cov-123.574	87710	0.37	11	93.96	No	NA	113	14	2	Complete	High-quality	100	DTR (high-confidence)	0	1	no_inphared_mash_hit	no_inphared_mash_hit	no_inphared_mash_hit	no_inphared_mash_hit																											UHGV-1373643	vOTU-000080	cluster_1
c1338	ENA-OXCV01000021-OXCV01000021.1-human-gut-metagenome-genome-assembly--contig:-NODE-21-length-77864-cov-20.813878	77864	0.39	11	91.15	No	NA	113	14	0	Complete	High-quality	100	DTR (high-confidence)	0	1	MT121964	0.182269	5.22607e-64	11/1000	Phage DP SC_6_H4_2017	Phage DP SC_6_H4_2017 Caudoviricetes Uroviricota Heunggongvirae Duplodnaviria Viruses	75500	FALSE	35.189	DNA	43935	99	91.9192	8.08081	93.7232		3	Unspecified	Unclassified	Unclassified	Unclassified	Unclassified	Unclassified	Caudoviricetes	Uroviricota	Heunggongvirae	Duplodnaviria	Group I	PHG	bacteria	UHGV-1374410	vOTU-000010	cluster_1
c1355	ENA-OXEF01000007-OXEF01000007.1-human-gut-metagenome-genome-assembly--contig:-NODE-7-length-77776-cov-44.4373	77776	0.39	11	90.32	No	NA	112	13	0	Complete	High-quality	100	DTR (high-confidence)	0	1	MT121964	0.186761	6.62543e-58	10/1000	Phage DP SC_6_H4_2017	Phage DP SC_6_H4_2017 Caudoviricetes Uroviricota Heunggongvirae Duplodnaviria Viruses	75500	FALSE	35.189	DNA	43935	99	91.9192	8.08081	93.7232		3	Unspecified	Unclassified	Unclassified	Unclassified	Unclassified	Unclassified	Caudoviricetes	Uroviricota	Heunggongvirae	Duplodnaviria	Group I	PHG	bacteria	#N/A	#N/A	cluster_1
c1369	ENA-OXGN01000054-OXGN01000054.1-human-gut-metagenome-genome-assembly--contig:-NODE-54-length-85938-cov-38.7566	85938	0.36	11	93.95	No	NA	113	15	1	Complete	High-quality	100	DTR (high-confidence)	0	1	no_inphared_mash_hit	no_inphared_mash_hit	no_inphared_mash_hit	no_inphared_mash_hit																											#N/A	#N/A	cluster_1
c1376	ENA-OXHN01000002-OXHN01000002.1-human-gut-metagenome-genome-assembly--contig:-NODE-2-length-84201-cov-14.8879	84201	0.35	11	93.69	No	NA	107	14	3	Complete	High-quality	100	DTR (high-confidence)	0	1	no_inphared_mash_hit	no_inphared_mash_hit	no_inphared_mash_hit	no_inphared_mash_hit																											UHGV-0169522	vOTU-000002	cluster_1
c1380	ENA-OXIG01000047-OXIG01000047.1-human-gut-metagenome-genome-assembly--contig:-NODE-47-length-85292-cov-53.4619	85292	0.36	11	94.7	No	NA	113	16	2	Complete	High-quality	100	DTR (high-confidence)	0	1	no_inphared_mash_hit	no_inphared_mash_hit	no_inphared_mash_hit	no_inphared_mash_hit																											UHGV-0067060	vOTU-000923	cluster_1
c1383	ENA-OXIO01000033-OXIO01000033.1-human-gut-metagenome-genome-assembly--contig:-NODE-33-length-85605-cov-13.5114	85605	0.35	11	93.69	No	NA	113	14	3	Complete	High-quality	100	DTR (high-confidence)	0	1	no_inphared_mash_hit	no_inphared_mash_hit	no_inphared_mash_hit	no_inphared_mash_hit																											#N/A	#N/A	cluster_1
c1389	ENA-OXJP01000013-OXJP01000013.1-human-gut-metagenome-genome-assembly--contig:-NODE-13-length-85741-cov-105.489	85741	0.36	11	94.14	No	NA	112	11	3	Complete	High-quality	100	DTR (high-confidence)	0	1	no_inphared_mash_hit	no_inphared_mash_hit	no_inphared_mash_hit	no_inphared_mash_hit																											UHGV-0389614	vOTU-052248	cluster_1
c1393	ENA-OXKD01000044-OXKD01000044.1-human-gut-metagenome-genome-assembly--contig:-NODE-44-length-85966-cov-28.467	85966	0.36	11	94	No	NA	113	15	1	Complete	High-quality	100	DTR (high-confidence)	0	1	no_inphared_mash_hit	no_inphared_mash_hit	no_inphared_mash_hit	no_inphared_mash_hit																											UHGV-1375000	vOTU-000003	cluster_1
c1397	ENA-OXKK01000004-OXKK01000004.1-human-gut-metagenome-genome-assembly--contig:-NODE-4-length-87121-cov-62.8339	87121	0.35	11	93.8	No	NA	112	16	3	Complete	High-quality	100	DTR (high-confidence)	0	1	no_inphared_mash_hit	no_inphared_mash_hit	no_inphared_mash_hit	no_inphared_mash_hit																											#N/A	#N/A	cluster_1
c1401	ENA-OXKL01000054-OXKL01000054.1-human-gut-metagenome-genome-assembly--contig:-NODE-54-length-84151-cov-70.0747	84151	0.35	11	93.01	No	NA	110	15	3	Complete	High-quality	100	DTR (high-confidence)	0	1	no_inphared_mash_hit	no_inphared_mash_hit	no_inphared_mash_hit	no_inphared_mash_hit																											UHGV-0169522	vOTU-000002	cluster_1
c1415	ENA-OXMT01000020-OXMT01000020.1-human-gut-metagenome-genome-assembly--contig:-NODE-20-length-87053-cov-50.5254	87053	0.37	11	94.37	No	NA	114	14	2	Complete	High-quality	100	DTR (high-confidence)	0	1	no_inphared_mash_hit	no_inphared_mash_hit	no_inphared_mash_hit	no_inphared_mash_hit																											#N/A	#N/A	cluster_1
c1419	ENA-OXNH01000026-OXNH01000026.1-human-gut-metagenome-genome-assembly--contig:-NODE-26-length-85089-cov-35.2455	85089	0.34	11	93.06	No	NA	110	17	3	Complete	High-quality	100	DTR (high-confidence)	0	1	no_inphared_mash_hit	no_inphared_mash_hit	no_inphared_mash_hit	no_inphared_mash_hit																											#N/A	#N/A	cluster_1
c1436	ENA-OXSF01000012-OXSF01000012.1-human-gut-metagenome-genome-assembly--contig:-NODE-12-length-87123-cov-42.309	87123	0.35	11	93.7	No	NA	113	16	3	Complete	High-quality	100	DTR (high-confidence)	0	1	no_inphared_mash_hit	no_inphared_mash_hit	no_inphared_mash_hit	no_inphared_mash_hit																											UHGV-0169522	vOTU-000002	cluster_1
c1446	ENA-OXUN01000029-OXUN01000029.1-human-gut-metagenome-genome-assembly--contig:-NODE-29-length-86414-cov-27.888	86414	0.36	11	94.73	No	NA	112	13	2	Complete	High-quality	100	DTR (high-confidence)	0	1	no_inphared_mash_hit	no_inphared_mash_hit	no_inphared_mash_hit	no_inphared_mash_hit																											#N/A	#N/A	cluster_1
c1556	ERZ1108262.115-NODE-115-length-85802-cov-43.218177	85802	0.36	11	93.82	No	NA	111	16	2	Complete	High-quality	100	DTR (high-confidence)	0	1	no_inphared_mash_hit	no_inphared_mash_hit	no_inphared_mash_hit	no_inphared_mash_hit																											#N/A	#N/A	cluster_1
c1557	ERZ1108263.1-NODE-1-length-87324-cov-35.400085	87324	0.36	11	94.01	No	NA	113	13	2	Complete	High-quality	100	DTR (high-confidence)	0	1	no_inphared_mash_hit	no_inphared_mash_hit	no_inphared_mash_hit	no_inphared_mash_hit																											UHGV-1368950	vOTU-000004	cluster_1
c1558	ERZ1036402.102-NODE-102-length-86370-cov-20.299508	86370	0.36	11	94.01	No	NA	110	15	1	Complete	High-quality	100	DTR (high-confidence)	0	1	no_inphared_mash_hit	no_inphared_mash_hit	no_inphared_mash_hit	no_inphared_mash_hit																											UHGV-1375350	vOTU-001285	cluster_1
c1561	ERZ1036420.158-NODE-158-length-87095-cov-149.146220	87095	0.36	11	94.52	No	NA	108	18	2	Complete	High-quality	100	DTR (high-confidence)	0	1	no_inphared_mash_hit	no_inphared_mash_hit	no_inphared_mash_hit	no_inphared_mash_hit																											#N/A	#N/A	cluster_1
c1609	ERZ809407.114-NODE-114-length-85438-cov-44.441692	85438	0.36	11	93.62	No	NA	110	11	2	Complete	High-quality	100	DTR (high-confidence)	0	1	no_inphared_mash_hit	no_inphared_mash_hit	no_inphared_mash_hit	no_inphared_mash_hit																											#N/A	#N/A	cluster_1
c2230	ERZ1669358.40-NODE-40-length-86863-cov-59.850809	86863	0.36	11	94.25	No	NA	114	16	3	Complete	High-quality	100	DTR (high-confidence)	0	1	no_inphared_mash_hit	no_inphared_mash_hit	no_inphared_mash_hit	no_inphared_mash_hit																											UHGV-1364867	vOTU-001111	cluster_1
c2232	ERZ1690681.145-NODE-145-length-87869-cov-181.490799	87869	0.36	11	94.13	No	NA	115	16	3	Complete	High-quality	100	DTR (high-confidence)	0	1	no_inphared_mash_hit	no_inphared_mash_hit	no_inphared_mash_hit	no_inphared_mash_hit																											UHGV-1368950	vOTU-000004	cluster_1
c2234	ERZ1690686.38-NODE-38-length-86307-cov-92.142130	86307	0.35	11	93.6	No	NA	110	17	3	Complete	High-quality	100	DTR (high-confidence)	0	1	no_inphared_mash_hit	no_inphared_mash_hit	no_inphared_mash_hit	no_inphared_mash_hit																											#N/A	#N/A	cluster_1
c2242	ERZ1690705.179-NODE-179-length-85905-cov-115.870891	85905	0.36	11	92.85	No	NA	111	16	1	Complete	High-quality	100	DTR (high-confidence)	0	1	no_inphared_mash_hit	no_inphared_mash_hit	no_inphared_mash_hit	no_inphared_mash_hit																											UHGV-1375000	vOTU-000003	cluster_1
c2276	ERZ1694825.59-NODE-59-length-84180-cov-162.568071	84180	0.36	11	94.22	No	NA	110	15	1	Complete	High-quality	100	DTR (high-confidence)	0	1	no_inphared_mash_hit	no_inphared_mash_hit	no_inphared_mash_hit	no_inphared_mash_hit																											#N/A	#N/A	cluster_1
c2280	ERZ1694933.46-NODE-46-length-84180-cov-110.241010	84180	0.36	11	94.22	No	NA	110	14	1	Complete	High-quality	100	DTR (high-confidence)	0	1	no_inphared_mash_hit	no_inphared_mash_hit	no_inphared_mash_hit	no_inphared_mash_hit																											UHGV-1371511	vOTU-000112	cluster_1
c2282	ERZ1694960.24-NODE-24-length-86195-cov-66.032784	86195	0.36	11	94.22	No	NA	113	16	1	Complete	High-quality	100	DTR (high-confidence)	0	1	no_inphared_mash_hit	no_inphared_mash_hit	no_inphared_mash_hit	no_inphared_mash_hit																											UHGV-0057389	vOTU-000173	cluster_1
c2293	ERZ1764645.26-NODE-26-length-84434-cov-32.303974	84434	0.36	11	93.83	No	NA	111	14	1	Complete	High-quality	100	DTR (high-confidence)	0	1	no_inphared_mash_hit	no_inphared_mash_hit	no_inphared_mash_hit	no_inphared_mash_hit																											UHGV-1375000	vOTU-000003	cluster_1
c2311	ERZ1764699.109-NODE-109-length-88372-cov-22.917298	88372	0.36	11	94.3	No	NA	117	16	2	Complete	High-quality	100	DTR (high-confidence)	0	1	no_inphared_mash_hit	no_inphared_mash_hit	no_inphared_mash_hit	no_inphared_mash_hit																											UHGV-1368950	vOTU-000004	cluster_1
c2324	ERZ1764717.23-NODE-23-length-78521-cov-15.249790	78521	0.36	11	90.35	No	NA	105	10	1	Complete	High-quality	100	DTR (high-confidence)	0	1	MT121964	0.0605648	0	163/1000	Phage DP SC_6_H4_2017	Phage DP SC_6_H4_2017 Caudoviricetes Uroviricota Heunggongvirae Duplodnaviria Viruses	75500	FALSE	35.189	DNA	43935	99	91.9192	8.08081	93.7232		3	Unspecified	Unclassified	Unclassified	Unclassified	Unclassified	Unclassified	Caudoviricetes	Uroviricota	Heunggongvirae	Duplodnaviria	Group I	PHG	bacteria	#N/A	#N/A	cluster_1
c2328	ERZ1764725.5-NODE-5-length-85320-cov-33.794253	85320	0.36	11	94.22	No	NA	116	14	1	Complete	High-quality	100	DTR (high-confidence)	0	1	no_inphared_mash_hit	no_inphared_mash_hit	no_inphared_mash_hit	no_inphared_mash_hit																											UHGV-1375350	vOTU-001285	cluster_1
c2341	ERZ1764736.129-NODE-129-length-85869-cov-418.249318	85869	0.36	11	94.45	No	NA	112	17	1	Complete	High-quality	100	DTR (high-confidence)	0	1	no_inphared_mash_hit	no_inphared_mash_hit	no_inphared_mash_hit	no_inphared_mash_hit																											UHGV-0130909	vOTU-002113	cluster_1
c2347	ERZ1764745.60-NODE-60-length-85765-cov-255.971415	85765	0.35	11	93.82	No	NA	111	14	3	Complete	High-quality	100	DTR (high-confidence)	0	1	no_inphared_mash_hit	no_inphared_mash_hit	no_inphared_mash_hit	no_inphared_mash_hit																											UHGV-0169522	vOTU-000002	cluster_1
c2354	ERZ1764770.102-NODE-102-length-85869-cov-46.483651	85869	0.36	11	94.45	No	NA	112	17	1	Complete	High-quality	100	DTR (high-confidence)	0	1	no_inphared_mash_hit	no_inphared_mash_hit	no_inphared_mash_hit	no_inphared_mash_hit																											#N/A	#N/A	cluster_1
c2365	ERZ1764820.128-NODE-128-length-85707-cov-69.686943	85707	0.35	11	93.72	No	NA	112	15	3	Complete	High-quality	100	DTR (high-confidence)	0	1	no_inphared_mash_hit	no_inphared_mash_hit	no_inphared_mash_hit	no_inphared_mash_hit																											UHGV-0169522	vOTU-000002	cluster_1
c2370	ERZ1764829.35-NODE-35-length-87051-cov-78.166134	87051	0.36	11	94.35	No	NA	115	18	2	Complete	High-quality	100	DTR (high-confidence)	0	1	no_inphared_mash_hit	no_inphared_mash_hit	no_inphared_mash_hit	no_inphared_mash_hit																											UHGV-0219358	vOTU-049152	cluster_1
c2377	ERZ1764837.187-NODE-187-length-86041-cov-93.512118	86041	0.35	11	93.75	No	NA	112	15	3	Complete	High-quality	100	DTR (high-confidence)	0	1	no_inphared_mash_hit	no_inphared_mash_hit	no_inphared_mash_hit	no_inphared_mash_hit																											UHGV-0169522	vOTU-000002	cluster_1
c2463	ERZ1764545.127-NODE-127-length-87234-cov-31.662086	87234	0.37	11	94.25	No	NA	115	12	5	Complete	High-quality	100	DTR (high-confidence)	0	1	no_inphared_mash_hit	no_inphared_mash_hit	no_inphared_mash_hit	no_inphared_mash_hit																											UHGV-0169776	vOTU-000175	cluster_1
c2466	ERZ1764546.71-NODE-71-length-86643-cov-82.811845	86643	0.36	11	94.17	No	NA	120	14	2	Complete	High-quality	100	DTR (high-confidence)	0	1	no_inphared_mash_hit	no_inphared_mash_hit	no_inphared_mash_hit	no_inphared_mash_hit																											UHGV-0067060	vOTU-000923	cluster_1
c2467	ERZ1764546.86-NODE-86-length-80539-cov-31.885828	80539	0.36	11	91.31	No	NA	102	13	1	Complete	High-quality	100	DTR (high-confidence)	0	1	MT121964	0.0593303	0	168/1000	Phage DP SC_6_H4_2017	Phage DP SC_6_H4_2017 Caudoviricetes Uroviricota Heunggongvirae Duplodnaviria Viruses	75500	FALSE	35.189	DNA	43935	99	91.9192	8.08081	93.7232		3	Unspecified	Unclassified	Unclassified	Unclassified	Unclassified	Unclassified	Caudoviricetes	Uroviricota	Heunggongvirae	Duplodnaviria	Group I	PHG	bacteria	UHGV-1372644	vOTU-000012	cluster_1
c2477	ERZ1764553.53-NODE-53-length-86106-cov-9.176337	86106	0.36	11	94.35	No	NA	112	14	2	Complete	High-quality	100	DTR (high-confidence)	0	1	no_inphared_mash_hit	no_inphared_mash_hit	no_inphared_mash_hit	no_inphared_mash_hit																											UHGV-1375000	vOTU-000003	cluster_1
c2483	ERZ1764557.83-NODE-83-length-86044-cov-72.537673	86044	0.36	11	94.44	No	NA	116	12	2	Complete	High-quality	100	DTR (high-confidence)	0	1	no_inphared_mash_hit	no_inphared_mash_hit	no_inphared_mash_hit	no_inphared_mash_hit																											#N/A	#N/A	cluster_1
c2492	ERZ1764563.152-NODE-152-length-85897-cov-10.433844	85897	0.36	11	93.24	No	NA	113	13	2	Complete	High-quality	100	DTR (high-confidence)	0	1	no_inphared_mash_hit	no_inphared_mash_hit	no_inphared_mash_hit	no_inphared_mash_hit																											#N/A	#N/A	cluster_1
c2494	ERZ1764564.124-NODE-124-length-79134-cov-28.887492	79134	0.39	11	90.49	No	NA	105	17	0	Complete	High-quality	100	DTR (high-confidence)	0	1	MT121964	0.167688	9.85945e-89	15/1000	Phage DP SC_6_H4_2017	Phage DP SC_6_H4_2017 Caudoviricetes Uroviricota Heunggongvirae Duplodnaviria Viruses	75500	FALSE	35.189	DNA	43935	99	91.9192	8.08081	93.7232		3	Unspecified	Unclassified	Unclassified	Unclassified	Unclassified	Unclassified	Caudoviricetes	Uroviricota	Heunggongvirae	Duplodnaviria	Group I	PHG	bacteria	#N/A	#N/A	cluster_1
c2496	ERZ1764564.105-NODE-105-length-87231-cov-33.628510	87231	0.37	11	94.25	No	NA	116	12	5	Complete	High-quality	100	DTR (high-confidence)	0	1	no_inphared_mash_hit	no_inphared_mash_hit	no_inphared_mash_hit	no_inphared_mash_hit																											UHGV-0169776	vOTU-000175	cluster_1
c2504	ERZ1764566.90-NODE-90-length-86312-cov-12.317864	86312	0.36	11	94.21	No	NA	117	13	2	Complete	High-quality	100	DTR (high-confidence)	0	1	no_inphared_mash_hit	no_inphared_mash_hit	no_inphared_mash_hit	no_inphared_mash_hit																											#N/A	#N/A	cluster_1
c2514	ERZ1764571.92-NODE-92-length-87400-cov-15.278734	87400	0.36	11	94.1	No	NA	114	14	2	Complete	High-quality	100	DTR (high-confidence)	0	1	no_inphared_mash_hit	no_inphared_mash_hit	no_inphared_mash_hit	no_inphared_mash_hit																											#N/A	#N/A	cluster_1
c2532	ERZ1687515.49-NODE-49-length-85983-cov-18.440066	85983	0.36	11	94.89	No	NA	108	17	2	Complete	High-quality	100	DTR (high-confidence)	0	1	no_inphared_mash_hit	no_inphared_mash_hit	no_inphared_mash_hit	no_inphared_mash_hit																											UHGV-0272261	vOTU-001690	cluster_1
c2535	ERZ1687543.34-NODE-34-length-85752-cov-10.953639	85752	0.36	11	93.33	No	NA	112	14	2	Complete	High-quality	100	DTR (high-confidence)	0	1	no_inphared_mash_hit	no_inphared_mash_hit	no_inphared_mash_hit	no_inphared_mash_hit																											#N/A	#N/A	cluster_1
c2541	ERZ1687565.90-NODE-90-length-85985-cov-6.899977	85985	0.36	11	94.87	No	NA	108	17	2	Complete	High-quality	100	DTR (high-confidence)	0	1	no_inphared_mash_hit	no_inphared_mash_hit	no_inphared_mash_hit	no_inphared_mash_hit																											#N/A	#N/A	cluster_1
c2547	ERZ1687587.51-NODE-51-length-85983-cov-18.177602	85983	0.36	11	94.94	No	NA	109	17	2	Complete	High-quality	100	DTR (high-confidence)	0	1	no_inphared_mash_hit	no_inphared_mash_hit	no_inphared_mash_hit	no_inphared_mash_hit																											UHGV-0272261	vOTU-001690	cluster_1
l0076	ENA-OOUZ01000025-OOUZ01000025.1-human-gut-metagenome-genome-assembly--contig:-NODE-25-length-86752-cov-10.005260	86752	0.36	11	93.32	No	NA	113	16	3	High-quality	High-quality	100	AAI-based (high-confidence)	0	1	no_inphared_mash_hit	no_inphared_mash_hit	no_inphared_mash_hit	no_inphared_mash_hit																											UHGV-1362310	vOTU-055249	cluster_1
l0087	ENA-OOUY01000018-OOUY01000018.1-human-gut-metagenome-genome-assembly--contig:-NODE-18-length-86160-cov-8.388154	86160	0.36	11	94.71	No	NA	111	17	2	High-quality	High-quality	99.47	AAI-based (high-confidence)	0	1	no_inphared_mash_hit	no_inphared_mash_hit	no_inphared_mash_hit	no_inphared_mash_hit																											UHGV-1379588	vOTU-005449	cluster_1
l0169	ENA-OPUX01000053-OPUX01000053.1-human-gut-metagenome-genome-assembly--contig:-NODE-53-length-83603-cov-17.594185	83603	0.35	11	93.33	No	NA	108	16	2	Complete	High-quality	100	DTR (high-confidence)	0	1	no_inphared_mash_hit	no_inphared_mash_hit	no_inphared_mash_hit	no_inphared_mash_hit																											#N/A	#N/A	cluster_1
l0184	ENA-OPVA01000115-OPVA01000115.1-human-gut-metagenome-genome-assembly--contig:-NODE-115-length-78276-cov-35.716726	78276	0.36	11	91.03	No	NA	103	14	1	Complete	High-quality	100	DTR (high-confidence)	0	1	MT121964	0.0563082	0	181/1000	Phage DP SC_6_H4_2017	Phage DP SC_6_H4_2017 Caudoviricetes Uroviricota Heunggongvirae Duplodnaviria Viruses	75500	FALSE	35.189	DNA	43935	99	91.9192	8.08081	93.7232		3	Unspecified	Unclassified	Unclassified	Unclassified	Unclassified	Unclassified	Caudoviricetes	Uroviricota	Heunggongvirae	Duplodnaviria	Group I	PHG	bacteria	UHGV-1372644	vOTU-000012	cluster_1
l0188	ENA-OPUT01000007-OPUT01000007.1-human-gut-metagenome-genome-assembly--contig:-NODE-7-length-77876-cov-5.420722	77876	0.39	11	90.44	No	NA	103	16	0	High-quality	High-quality	98.79	AAI-based (high-confidence)	0	1	MT121964	0.170926	1.52952e-82	14/1000	Phage DP SC_6_H4_2017	Phage DP SC_6_H4_2017 Caudoviricetes Uroviricota Heunggongvirae Duplodnaviria Viruses	75500	FALSE	35.189	DNA	43935	99	91.9192	8.08081	93.7232		3	Unspecified	Unclassified	Unclassified	Unclassified	Unclassified	Unclassified	Caudoviricetes	Uroviricota	Heunggongvirae	Duplodnaviria	Group I	PHG	bacteria	UHGV-1371026	vOTU-000045	cluster_1
l0189	ENA-OPUT01000004-OPUT01000004.1-human-gut-metagenome-genome-assembly--contig:-NODE-4-length-86557-cov-9.822039	86557	0.37	11	93.64	No	NA	112	15	4	High-quality	High-quality	99.85	AAI-based (high-confidence)	0	1	no_inphared_mash_hit	no_inphared_mash_hit	no_inphared_mash_hit	no_inphared_mash_hit																											#N/A	#N/A	cluster_1
l0194	ENA-OPUW01000066-OPUW01000066.1-human-gut-metagenome-genome-assembly--contig:-NODE-66-length-87485-cov-3.516985	87485	0.36	11	94.56	No	NA	114	16	2	Complete	High-quality	100	DTR (high-confidence)	0	1	no_inphared_mash_hit	no_inphared_mash_hit	no_inphared_mash_hit	no_inphared_mash_hit																											UHGV-0043037	vOTU-044895	cluster_1
l0202	ENA-OPVC01000084-OPVC01000084.1-human-gut-metagenome-genome-assembly--contig:-NODE-84-length-84824-cov-3.489176	84824	0.35	11	92.99	No	NA	109	16	3	High-quality	High-quality	97.01	AAI-based (high-confidence)	0	1	no_inphared_mash_hit	no_inphared_mash_hit	no_inphared_mash_hit	no_inphared_mash_hit																											#N/A	#N/A	cluster_1
l0205	ENA-OOVI01000004-OOVI01000004.1-human-gut-metagenome-genome-assembly--contig:-NODE-4-length-86973-cov-29.806082	86973	0.34	11	93.47	No	NA	115	20	3	Complete	High-quality	100	DTR (high-confidence)	0	1	no_inphared_mash_hit	no_inphared_mash_hit	no_inphared_mash_hit	no_inphared_mash_hit																											#N/A	#N/A	cluster_1
l0218	ENA-OPVB01000071-OPVB01000071.1-human-gut-metagenome-genome-assembly--contig:-NODE-71-length-83383-cov-35.250192	83383	0.33	11	93.79	No	NA	112	15	2	High-quality	High-quality	100	AAI-based (high-confidence)	0	1	MT121960	0.0511448	0	206/1000	Phage DP SC_2_H4_2017	Phage DP SC_2_H4_2017 Caudoviricetes Uroviricota Heunggongvirae Duplodnaviria Viruses	41288	FALSE	33.516	DNA	43935	45	97.7778	2.22222	96.4106		3	Unspecified	Unclassified	Unclassified	Unclassified	Unclassified	Unclassified	Caudoviricetes	Uroviricota	Heunggongvirae	Duplodnaviria	Group I	PHG	bacteria	UHGV-0075783	vOTU-000065	cluster_1
l0241	ENA-OPVG01000057-OPVG01000057.1-human-gut-metagenome-genome-assembly--contig:-NODE-57-length-86013-cov-20.675504	86013	0.36	11	94.48	No	NA	110	13	2	High-quality	High-quality	99.09	AAI-based (high-confidence)	0	1	no_inphared_mash_hit	no_inphared_mash_hit	no_inphared_mash_hit	no_inphared_mash_hit																											#N/A	#N/A	cluster_1
l0316	ENA-OPVR01000072-OPVR01000072.1-human-gut-metagenome-genome-assembly--contig:-NODE-72-length-82972-cov-28.400183	82972	0.33	11	92.94	No	NA	107	14	2	High-quality	High-quality	100	AAI-based (high-confidence)	0	1	MT121960	0.0424367	0	258/1000	Phage DP SC_2_H4_2017	Phage DP SC_2_H4_2017 Caudoviricetes Uroviricota Heunggongvirae Duplodnaviria Viruses	41288	FALSE	33.516	DNA	43935	45	97.7778	2.22222	96.4106		3	Unspecified	Unclassified	Unclassified	Unclassified	Unclassified	Unclassified	Caudoviricetes	Uroviricota	Heunggongvirae	Duplodnaviria	Group I	PHG	bacteria	UHGV-0075783	vOTU-000065	cluster_1
l0323	ENA-OPVS01000061-OPVS01000061.1-human-gut-metagenome-genome-assembly--contig:-NODE-61-length-83700-cov-20.459262	83700	0.35	11	93.4	No	NA	109	16	2	High-quality	High-quality	96.5	AAI-based (high-confidence)	0	1	no_inphared_mash_hit	no_inphared_mash_hit	no_inphared_mash_hit	no_inphared_mash_hit																											#N/A	#N/A	cluster_1
l0333	ENA-OPVO01000006-OPVO01000006.1-human-gut-metagenome-genome-assembly--contig:-NODE-6-length-85792-cov-9.828254	85792	0.35	11	93.56	No	NA	111	14	3	High-quality	High-quality	98.11	AAI-based (high-confidence)	0	1	no_inphared_mash_hit	no_inphared_mash_hit	no_inphared_mash_hit	no_inphared_mash_hit																											#N/A	#N/A	cluster_1
l0337	ENA-OPVV01000102-OPVV01000102.1-human-gut-metagenome-genome-assembly--contig:-NODE-102-length-79355-cov-3.835712	79355	0.39	11	91	No	NA	113	14	1	High-quality	High-quality	100	AAI-based (high-confidence)	0	1	MT121964	0.182269	5.78854e-64	11/1000	Phage DP SC_6_H4_2017	Phage DP SC_6_H4_2017 Caudoviricetes Uroviricota Heunggongvirae Duplodnaviria Viruses	75500	FALSE	35.189	DNA	43935	99	91.9192	8.08081	93.7232		3	Unspecified	Unclassified	Unclassified	Unclassified	Unclassified	Unclassified	Caudoviricetes	Uroviricota	Heunggongvirae	Duplodnaviria	Group I	PHG	bacteria	#N/A	#N/A	cluster_1
l0356	ENA-OPWD01000060-OPWD01000060.1-human-gut-metagenome-genome-assembly--contig:-NODE-60-length-87220-cov-8.421178	87220	0.36	11	94.4	No	NA	115	18	2	High-quality	High-quality	100	AAI-based (high-confidence)	0	1	no_inphared_mash_hit	no_inphared_mash_hit	no_inphared_mash_hit	no_inphared_mash_hit																											#N/A	#N/A	cluster_1
l0392	ENA-OOVE01000005-OOVE01000005.1-human-gut-metagenome-genome-assembly--contig:-NODE-5-length-86458-cov-5.833879	86458	0.35	11	93.63	No	NA	114	18	2	High-quality	High-quality	98.95	AAI-based (high-confidence)	0	1	no_inphared_mash_hit	no_inphared_mash_hit	no_inphared_mash_hit	no_inphared_mash_hit																											#N/A	#N/A	cluster_1
l0393	ENA-OOVE01000008-OOVE01000008.1-human-gut-metagenome-genome-assembly--contig:-NODE-8-length-81690-cov-15.180572	81690	0.36	11	94.53	No	NA	105	16	1	High-quality	High-quality	94.32	AAI-based (high-confidence)	0	1	no_inphared_mash_hit	no_inphared_mash_hit	no_inphared_mash_hit	no_inphared_mash_hit																											#N/A	#N/A	cluster_1
l0408	ENA-OPWH01000095-OPWH01000095.1-human-gut-metagenome-genome-assembly--contig:-NODE-95-length-80005-cov-19.435122	80005	0.34	11	92.99	No	NA	107	14	3	High-quality	High-quality	91.47	AAI-based (high-confidence)	0	1	no_inphared_mash_hit	no_inphared_mash_hit	no_inphared_mash_hit	no_inphared_mash_hit																											#N/A	#N/A	cluster_1
l0422	ENA-OOVF01000002-OOVF01000002.1-human-gut-metagenome-genome-assembly--contig:-NODE-2-length-82923-cov-4.238883	82923	0.34	11	93.43	No	NA	107	15	3	High-quality	High-quality	94.84	AAI-based (high-confidence)	0	1	no_inphared_mash_hit	no_inphared_mash_hit	no_inphared_mash_hit	no_inphared_mash_hit																											#N/A	#N/A	cluster_1
l0438	ENA-OPWP01000102-OPWP01000102.1-human-gut-metagenome-genome-assembly--contig:-NODE-102-length-86221-cov-10.859864	86221	0.36	11	93.67	No	NA	112	15	3	Complete	High-quality	100	DTR (high-confidence)	0	1	no_inphared_mash_hit	no_inphared_mash_hit	no_inphared_mash_hit	no_inphared_mash_hit																											#N/A	#N/A	cluster_1
l0448	ENA-OOVU01000016-OOVU01000016.1-human-gut-metagenome-genome-assembly--contig:-NODE-16-length-86157-cov-7.189403	86157	0.36	11	94.62	No	NA	111	17	2	High-quality	High-quality	99.47	AAI-based (high-confidence)	0	1	no_inphared_mash_hit	no_inphared_mash_hit	no_inphared_mash_hit	no_inphared_mash_hit																											#N/A	#N/A	cluster_1
l0571	ENA-OPXP01000118-OPXP01000118.1-human-gut-metagenome-genome-assembly--contig:-NODE-118-length-79604-cov-39.743743	79604	0.36	11	90.95	No	NA	107	14	1	High-quality	High-quality	100	AAI-based (high-confidence)	0	1	MT121964	0.0563082	0	181/1000	Phage DP SC_6_H4_2017	Phage DP SC_6_H4_2017 Caudoviricetes Uroviricota Heunggongvirae Duplodnaviria Viruses	75500	FALSE	35.189	DNA	43935	99	91.9192	8.08081	93.7232		3	Unspecified	Unclassified	Unclassified	Unclassified	Unclassified	Unclassified	Caudoviricetes	Uroviricota	Heunggongvirae	Duplodnaviria	Group I	PHG	bacteria	UHGV-1372644	vOTU-000012	cluster_1
l0575	ENA-OPXP01000110-OPXP01000110.1-human-gut-metagenome-genome-assembly--contig:-NODE-110-length-83289-cov-9.493224	83289	0.33	11	93.72	No	NA	111	15	2	High-quality	High-quality	100	AAI-based (high-confidence)	0	1	MT121960	0.0511448	0	206/1000	Phage DP SC_2_H4_2017	Phage DP SC_2_H4_2017 Caudoviricetes Uroviricota Heunggongvirae Duplodnaviria Viruses	41288	FALSE	33.516	DNA	43935	45	97.7778	2.22222	96.4106		3	Unspecified	Unclassified	Unclassified	Unclassified	Unclassified	Unclassified	Caudoviricetes	Uroviricota	Heunggongvirae	Duplodnaviria	Group I	PHG	bacteria	UHGV-1432445	vOTU-128600	cluster_1
l0600	ENA-OOWB01000006-OOWB01000006.1-human-gut-metagenome-genome-assembly--contig:-NODE-6-length-86896-cov-5.770316	86896	0.36	11	93.94	No	NA	113	17	2	High-quality	High-quality	100	AAI-based (high-confidence)	0	1	no_inphared_mash_hit	no_inphared_mash_hit	no_inphared_mash_hit	no_inphared_mash_hit																											UHGV-1375000	vOTU-000003	cluster_1
l0609	ENA-OOWG01000058-OOWG01000058.1-human-gut-metagenome-genome-assembly--contig:-NODE-58-length-86923-cov-35.650239	86923	0.36	11	93.91	No	NA	113	17	2	High-quality	High-quality	100	AAI-based (high-confidence)	0	1	no_inphared_mash_hit	no_inphared_mash_hit	no_inphared_mash_hit	no_inphared_mash_hit																											#N/A	#N/A	cluster_1
l0623	ENA-OOWJ01000041-OOWJ01000041.1-human-gut-metagenome-genome-assembly--contig:-NODE-41-length-86314-cov-4.442168	86314	0.36	11	93.67	No	NA	111	16	2	High-quality	High-quality	99.66	AAI-based (high-confidence)	0	1	no_inphared_mash_hit	no_inphared_mash_hit	no_inphared_mash_hit	no_inphared_mash_hit																											UHGV-1375350	vOTU-001285	cluster_1
l0632	ENA-OOWJ01000043-OOWJ01000043.1-human-gut-metagenome-genome-assembly--contig:-NODE-43-length-84056-cov-3.473054	84056	0.33	11	93.04	No	NA	109	15	2	High-quality	High-quality	100	AAI-based (high-confidence)	0	1	MT121960	0.0436329	0	250/1000	Phage DP SC_2_H4_2017	Phage DP SC_2_H4_2017 Caudoviricetes Uroviricota Heunggongvirae Duplodnaviria Viruses	41288	FALSE	33.516	DNA	43935	45	97.7778	2.22222	96.4106		3	Unspecified	Unclassified	Unclassified	Unclassified	Unclassified	Unclassified	Caudoviricetes	Uroviricota	Heunggongvirae	Duplodnaviria	Group I	PHG	bacteria	UHGV-0075783	vOTU-000065	cluster_1
l0651	ENA-OOWI01000030-OOWI01000030.1-human-gut-metagenome-genome-assembly--contig:-NODE-30-length-79510-cov-4.352162	79510	0.36	11	91.43	No	NA	105	13	1	High-quality	High-quality	100	AAI-based (high-confidence)	0	1	MT121964	0.0637124	0	151/1000	Phage DP SC_6_H4_2017	Phage DP SC_6_H4_2017 Caudoviricetes Uroviricota Heunggongvirae Duplodnaviria Viruses	75500	FALSE	35.189	DNA	43935	99	91.9192	8.08081	93.7232		3	Unspecified	Unclassified	Unclassified	Unclassified	Unclassified	Unclassified	Caudoviricetes	Uroviricota	Heunggongvirae	Duplodnaviria	Group I	PHG	bacteria	#N/A	#N/A	cluster_1
l0693	ENA-OOWP01000051-OOWP01000051.1-human-gut-metagenome-genome-assembly--contig:-NODE-51-length-76990-cov-4.567115	76990	0.41	11	91.74	No	NA	96	13	2	High-quality	High-quality	91.72	AAI-based (high-confidence)	0	1	no_inphared_mash_hit	no_inphared_mash_hit	no_inphared_mash_hit	no_inphared_mash_hit																											UHGV-0209513	vOTU-001829	cluster_1
l0719	ENA-OOWZ01000038-OOWZ01000038.1-human-gut-metagenome-genome-assembly--contig:-NODE-38-length-80278-cov-4.458746	80278	0.36	11	94.98	No	NA	98	15	2	High-quality	High-quality	92.69	AAI-based (high-confidence)	0	1	no_inphared_mash_hit	no_inphared_mash_hit	no_inphared_mash_hit	no_inphared_mash_hit																											UHGV-1375000	vOTU-000003	cluster_1
l0736	ENA-OOXA01000072-OOXA01000072.1-human-gut-metagenome-genome-assembly--contig:-NODE-72-length-83652-cov-59.913167	83652	0.35	11	93.14	No	NA	108	16	2	High-quality	High-quality	96.44	AAI-based (high-confidence)	0	1	no_inphared_mash_hit	no_inphared_mash_hit	no_inphared_mash_hit	no_inphared_mash_hit																											#N/A	#N/A	cluster_1
l0744	ENA-OOWX01000025-OOWX01000025.1-human-gut-metagenome-genome-assembly--contig:-NODE-25-length-85788-cov-12.354951	85788	0.34	11	93.37	No	NA	111	17	3	Complete	High-quality	100	DTR (high-confidence)	0	1	no_inphared_mash_hit	no_inphared_mash_hit	no_inphared_mash_hit	no_inphared_mash_hit																											#N/A	#N/A	cluster_1
l0773	ENA-OOWV01000048-OOWV01000048.1-human-gut-metagenome-genome-assembly--contig:-NODE-48-length-85886-cov-3.086694	85886	0.35	11	93.9	No	NA	114	15	3	Complete	High-quality	100	DTR (high-confidence)	0	1	no_inphared_mash_hit	no_inphared_mash_hit	no_inphared_mash_hit	no_inphared_mash_hit																											UHGV-0169522	vOTU-000002	cluster_1
l0779	ENA-OOXE01000113-OOXE01000113.1-human-gut-metagenome-genome-assembly--contig:-NODE-113-length-86389-cov-7.959819	86389	0.36	11	94.21	No	NA	113	16	2	High-quality	High-quality	99.73	AAI-based (high-confidence)	0	1	no_inphared_mash_hit	no_inphared_mash_hit	no_inphared_mash_hit	no_inphared_mash_hit																											UHGV-1375000	vOTU-000003	cluster_1
l0784	ENA-OOWT01000002-OOWT01000002.1-human-gut-metagenome-genome-assembly--contig:-NODE-2-length-80061-cov-3.582694	80061	0.36	11	91.5	No	NA	104	14	1	High-quality	High-quality	100	AAI-based (high-confidence)	0	1	MT121964	0.054149	0	191/1000	Phage DP SC_6_H4_2017	Phage DP SC_6_H4_2017 Caudoviricetes Uroviricota Heunggongvirae Duplodnaviria Viruses	75500	FALSE	35.189	DNA	43935	99	91.9192	8.08081	93.7232		3	Unspecified	Unclassified	Unclassified	Unclassified	Unclassified	Unclassified	Caudoviricetes	Uroviricota	Heunggongvirae	Duplodnaviria	Group I	PHG	bacteria	#N/A	#N/A	cluster_1
l0830	ENA-OOXR01000029-OOXR01000029.1-human-gut-metagenome-genome-assembly--contig:-NODE-29-length-86782-cov-19.769599	86782	0.37	11	94.31	No	NA	114	13	2	High-quality	High-quality	100	AAI-based (high-confidence)	0	1	no_inphared_mash_hit	no_inphared_mash_hit	no_inphared_mash_hit	no_inphared_mash_hit																											UHGV-0310204	vOTU-002496	cluster_1
l0911	ENA-OOXW01000002-OOXW01000002.1-human-gut-metagenome-genome-assembly--contig:-NODE-2-length-80065-cov-5.413861	80065	0.36	11	91.5	No	NA	104	14	1	High-quality	High-quality	100	AAI-based (high-confidence)	0	1	MT121964	0.054149	0	191/1000	Phage DP SC_6_H4_2017	Phage DP SC_6_H4_2017 Caudoviricetes Uroviricota Heunggongvirae Duplodnaviria Viruses	75500	FALSE	35.189	DNA	43935	99	91.9192	8.08081	93.7232		3	Unspecified	Unclassified	Unclassified	Unclassified	Unclassified	Unclassified	Caudoviricetes	Uroviricota	Heunggongvirae	Duplodnaviria	Group I	PHG	bacteria	UHGV-1372644	vOTU-000012	cluster_1
l0923	ENA-OOYD01000004-OOYD01000004.1-human-gut-metagenome-genome-assembly--contig:-NODE-4-length-80070-cov-3.919653	80070	0.36	11	91.5	No	NA	104	14	1	High-quality	High-quality	100	AAI-based (high-confidence)	0	1	MT121964	0.054149	0	191/1000	Phage DP SC_6_H4_2017	Phage DP SC_6_H4_2017 Caudoviricetes Uroviricota Heunggongvirae Duplodnaviria Viruses	75500	FALSE	35.189	DNA	43935	99	91.9192	8.08081	93.7232		3	Unspecified	Unclassified	Unclassified	Unclassified	Unclassified	Unclassified	Caudoviricetes	Uroviricota	Heunggongvirae	Duplodnaviria	Group I	PHG	bacteria	UHGV-1372644	vOTU-000012	cluster_1
l0934	ENA-OOYG01000001-OOYG01000001.1-human-gut-metagenome-genome-assembly--contig:-NODE-1-length-84508-cov-6.518395	84508	0.35	11	93.87	No	NA	106	15	3	Complete	High-quality	100	DTR (high-confidence)	0	1	no_inphared_mash_hit	no_inphared_mash_hit	no_inphared_mash_hit	no_inphared_mash_hit																											#N/A	#N/A	cluster_1
l0938	ENA-OOYR01000103-OOYR01000103.1-human-gut-metagenome-genome-assembly--contig:-NODE-103-length-79213-cov-75.531646	79213	0.35	11	95.4	No	NA	98	14	2	High-quality	High-quality	90.65	AAI-based (high-confidence)	0	1	no_inphared_mash_hit	no_inphared_mash_hit	no_inphared_mash_hit	no_inphared_mash_hit																											#N/A	#N/A	cluster_1
l0941	ENA-OOYR01000082-OOYR01000082.1-human-gut-metagenome-genome-assembly--contig:-NODE-82-length-86963-cov-3.514843	86963	0.36	11	93.81	No	NA	111	17	1	High-quality	High-quality	100	AAI-based (high-confidence)	0	1	no_inphared_mash_hit	no_inphared_mash_hit	no_inphared_mash_hit	no_inphared_mash_hit																											#N/A	#N/A	cluster_1
l10102	ERZ1764542.94-NODE-94-length-85606-cov-14.293895	85606	0.36	11	94.35	No	NA	116	13	2	High-quality	High-quality	98.84	AAI-based (high-confidence)	0	1	no_inphared_mash_hit	no_inphared_mash_hit	no_inphared_mash_hit	no_inphared_mash_hit																											UHGV-1364867	vOTU-001111	cluster_1
l1012	ENA-OOZG01000072-OOZG01000072.1-human-gut-metagenome-genome-assembly--contig:-NODE-72-length-81258-cov-8.794404	81258	0.33	11	93.05	No	NA	109	15	2	High-quality	High-quality	98.8	AAI-based (high-confidence)	0	1	MT121960	0.0453547	0	239/1000	Phage DP SC_2_H4_2017	Phage DP SC_2_H4_2017 Caudoviricetes Uroviricota Heunggongvirae Duplodnaviria Viruses	41288	FALSE	33.516	DNA	43935	45	97.7778	2.22222	96.4106		3	Unspecified	Unclassified	Unclassified	Unclassified	Unclassified	Unclassified	Caudoviricetes	Uroviricota	Heunggongvirae	Duplodnaviria	Group I	PHG	bacteria	UHGV-0075783	vOTU-000065	cluster_1
l10124	ERZ1764544.86-NODE-86-length-87566-cov-5.231457	87566	0.36	11	94.54	No	NA	116	14	2	High-quality	High-quality	100	AAI-based (high-confidence)	0	1	no_inphared_mash_hit	no_inphared_mash_hit	no_inphared_mash_hit	no_inphared_mash_hit																											UHGV-1368950	vOTU-000004	cluster_1
l10175	ERZ1764550.99-NODE-99-length-86795-cov-16.309165	86795	0.36	11	94.31	No	NA	120	13	2	High-quality	High-quality	100	AAI-based (high-confidence)	0	1	no_inphared_mash_hit	no_inphared_mash_hit	no_inphared_mash_hit	no_inphared_mash_hit																											UHGV-1361238	vOTU-005002	cluster_1
l10286	ERZ1764565.128-NODE-128-length-84549-cov-6.115369	84549	0.35	11	93.55	No	NA	112	15	3	Complete	High-quality	100	DTR (high-confidence)	0	1	no_inphared_mash_hit	no_inphared_mash_hit	no_inphared_mash_hit	no_inphared_mash_hit																											#N/A	#N/A	cluster_1
l1030	ENA-OOZJ01000068-OOZJ01000068.1-human-gut-metagenome-genome-assembly--contig:-NODE-68-length-85671-cov-119.170984	85671	0.34	11	93.89	No	NA	109	16	3	Complete	High-quality	100	DTR (high-confidence)	0	1.01	no_inphared_mash_hit	no_inphared_mash_hit	no_inphared_mash_hit	no_inphared_mash_hit																											#N/A	#N/A	cluster_1
l10346	ERZ1764571.96-NODE-96-length-85885-cov-42.467459	85885	0.36	11	94.48	No	NA	115	14	1	Complete	High-quality	100	DTR (high-confidence)	0	1	no_inphared_mash_hit	no_inphared_mash_hit	no_inphared_mash_hit	no_inphared_mash_hit																											#N/A	#N/A	cluster_1
l1039	ENA-OOZN01000130-OOZN01000130.1-human-gut-metagenome-genome-assembly--contig:-NODE-130-length-86360-cov-29.820242	86360	0.36	11	94.2	No	NA	114	16	2	High-quality	High-quality	99.7	AAI-based (high-confidence)	0	1	no_inphared_mash_hit	no_inphared_mash_hit	no_inphared_mash_hit	no_inphared_mash_hit																											UHGV-1375000	vOTU-000003	cluster_1
l10411	ERZ1757562.179-NODE-179-length-85987-cov-187.720046	85987	0.36	11	94.96	No	NA	112	17	2	High-quality	High-quality	99.24	AAI-based (high-confidence)	0	1	no_inphared_mash_hit	no_inphared_mash_hit	no_inphared_mash_hit	no_inphared_mash_hit																											#N/A	#N/A	cluster_1
l10497	ERZ1687593.52-NODE-52-length-81903-cov-3.509664	81903	0.34	11	93.04	No	NA	107	16	2	High-quality	High-quality	93.67	AAI-based (high-confidence)	0	1	no_inphared_mash_hit	no_inphared_mash_hit	no_inphared_mash_hit	no_inphared_mash_hit																											UHGV-0169522	vOTU-000002	cluster_1
l10529	ERZ1687654.34-NODE-34-length-85874-cov-9.975740	85874	0.36	11	93.27	No	NA	111	14	2	High-quality	High-quality	99.13	AAI-based (high-confidence)	0	1	no_inphared_mash_hit	no_inphared_mash_hit	no_inphared_mash_hit	no_inphared_mash_hit																											UHGV-1459050	vOTU-075163	cluster_1
l10570	ERZ1687780.69-NODE-69-length-79743-cov-4.208187	79743	0.34	11	92.88	No	NA	107	16	1	High-quality	High-quality	91.25	AAI-based (high-confidence)	0	1	no_inphared_mash_hit	no_inphared_mash_hit	no_inphared_mash_hit	no_inphared_mash_hit																											#N/A	#N/A	cluster_1
l10587	ERZ1687812.29-NODE-29-length-87574-cov-8.318285	87574	0.36	11	93.09	No	NA	116	14	2	High-quality	High-quality	100	AAI-based (high-confidence)	0	1	no_inphared_mash_hit	no_inphared_mash_hit	no_inphared_mash_hit	no_inphared_mash_hit																											#N/A	#N/A	cluster_1
l10634	ERZ1688030.109-NODE-109-length-85847-cov-14.629	85847	0.36	11	94.02	No	NA	111	14	2	High-quality	High-quality	98.9	AAI-based (high-confidence)	0	1	no_inphared_mash_hit	no_inphared_mash_hit	no_inphared_mash_hit	no_inphared_mash_hit																											#N/A	#N/A	cluster_1
l10680	ERZ1688039.133-NODE-133-length-80039-cov-24.4954	80039	0.36	11	93.16	No	NA	102	14	1	High-quality	High-quality	92.41	AAI-based (high-confidence)	0	1	no_inphared_mash_hit	no_inphared_mash_hit	no_inphared_mash_hit	no_inphared_mash_hit																											#N/A	#N/A	cluster_1
l1069	ENA-OOZM01000010-OOZM01000010.1-human-gut-metagenome-genome-assembly--contig:-NODE-10-length-83574-cov-13.363342	83574	0.35	11	92.79	No	NA	108	16	2	High-quality	High-quality	96.35	AAI-based (high-confidence)	0	1	no_inphared_mash_hit	no_inphared_mash_hit	no_inphared_mash_hit	no_inphared_mash_hit																											#N/A	#N/A	cluster_1
l10696	ERZ1688041.222-NODE-222-length-85524-cov-16.1278	85524	0.36	11	93.33	No	NA	110	14	2	Complete	High-quality	100	DTR (high-confidence)	0	1	no_inphared_mash_hit	no_inphared_mash_hit	no_inphared_mash_hit	no_inphared_mash_hit																											#N/A	#N/A	cluster_1
l1090	ENA-OOZW01000098-OOZW01000098.1-human-gut-metagenome-genome-assembly--contig:-NODE-98-length-80836-cov-6.974536	80836	0.36	11	94.29	No	NA	106	13	2	High-quality	High-quality	93.69	AAI-based (high-confidence)	0	1	no_inphared_mash_hit	no_inphared_mash_hit	no_inphared_mash_hit	no_inphared_mash_hit																											#N/A	#N/A	cluster_1
l10998	ERZ1740104.353-NODE-353-length-83991-cov-58.758959	83991	0.35	11	93.12	No	NA	106	19	3	High-quality	High-quality	96.07	AAI-based (high-confidence)	0	1	no_inphared_mash_hit	no_inphared_mash_hit	no_inphared_mash_hit	no_inphared_mash_hit																											#N/A	#N/A	cluster_1
l1105	ENA-OPAA01000038-OPAA01000038.1-human-gut-metagenome-genome-assembly--contig:-NODE-38-length-86061-cov-102.361835	86061	0.35	11	93.03	No	NA	111	17	1	Complete	High-quality	100	DTR (high-confidence)	0	1	no_inphared_mash_hit	no_inphared_mash_hit	no_inphared_mash_hit	no_inphared_mash_hit																											#N/A	#N/A	cluster_1
l11063	ERZ1688018.112-NODE-112-length-87178-cov-58.3525	87178	0.36	11	93.66	No	NA	113	13	2	Complete	High-quality	100	DTR (high-confidence)	0	1	no_inphared_mash_hit	no_inphared_mash_hit	no_inphared_mash_hit	no_inphared_mash_hit																											#N/A	#N/A	cluster_1
l11142	ERZ1740117.286-NODE-286-length-79392-cov-13.445933	79392	0.39	11	91.95	No	NA	119	12	0	High-quality	High-quality	100	AAI-based (high-confidence)	0	1	MT121964	0.197292	8.66492e-46	8/1000	Phage DP SC_6_H4_2017	Phage DP SC_6_H4_2017 Caudoviricetes Uroviricota Heunggongvirae Duplodnaviria Viruses	75500	FALSE	35.189	DNA	43935	99	91.9192	8.08081	93.7232		3	Unspecified	Unclassified	Unclassified	Unclassified	Unclassified	Unclassified	Caudoviricetes	Uroviricota	Heunggongvirae	Duplodnaviria	Group I	PHG	bacteria	UHGV-1363934	vOTU-055518	cluster_1
l11171	ERZ1740120.318-NODE-318-length-79525-cov-14.053341	79525	0.36	11	91.33	No	NA	106	13	1	Complete	High-quality	100	DTR (high-confidence)	0	1	MT121964	0.051337	0	205/1000	Phage DP SC_6_H4_2017	Phage DP SC_6_H4_2017 Caudoviricetes Uroviricota Heunggongvirae Duplodnaviria Viruses	75500	FALSE	35.189	DNA	43935	99	91.9192	8.08081	93.7232		3	Unspecified	Unclassified	Unclassified	Unclassified	Unclassified	Unclassified	Caudoviricetes	Uroviricota	Heunggongvirae	Duplodnaviria	Group I	PHG	bacteria	#N/A	#N/A	cluster_1
l11370	ERZ1740155.246-NODE-246-length-84030-cov-80.131873	84030	0.35	11	93.84	No	NA	109	14	3	High-quality	High-quality	96.07	AAI-based (high-confidence)	0	1	no_inphared_mash_hit	no_inphared_mash_hit	no_inphared_mash_hit	no_inphared_mash_hit																											UHGV-0169522	vOTU-000002	cluster_1
l11385	ERZ1740159.217-NODE-217-length-86178-cov-12.506996	86178	0.36	11	94.04	No	NA	110	13	2	High-quality	High-quality	99.29	AAI-based (high-confidence)	0	1	no_inphared_mash_hit	no_inphared_mash_hit	no_inphared_mash_hit	no_inphared_mash_hit																											UHGV-1368950	vOTU-000004	cluster_1
l11447	ERZ1740166.155-NODE-155-length-83179-cov-1437.791240	83179	0.36	11	93.99	No	NA	108	17	2	High-quality	High-quality	95.84	AAI-based (high-confidence)	0	1	no_inphared_mash_hit	no_inphared_mash_hit	no_inphared_mash_hit	no_inphared_mash_hit																											#N/A	#N/A	cluster_1
l11458	ERZ1740168.24-NODE-24-length-81985-cov-9.027816	81985	0.36	11	91.85	No	NA	96	15	0	Complete	High-quality	100	DTR (high-confidence)	0	1	no_inphared_mash_hit	no_inphared_mash_hit	no_inphared_mash_hit	no_inphared_mash_hit																											UHGV-1364378	vOTU-055592	cluster_1
l11551	ERZ1740185.261-NODE-261-length-76530-cov-20.028192	76530	0.39	11	90.18	No	NA	106	14	0	High-quality	High-quality	97.05	AAI-based (high-confidence)	0	1	MT121964	0.182269	4.75725e-64	11/1000	Phage DP SC_6_H4_2017	Phage DP SC_6_H4_2017 Caudoviricetes Uroviricota Heunggongvirae Duplodnaviria Viruses	75500	FALSE	35.189	DNA	43935	99	91.9192	8.08081	93.7232		3	Unspecified	Unclassified	Unclassified	Unclassified	Unclassified	Unclassified	Caudoviricetes	Uroviricota	Heunggongvirae	Duplodnaviria	Group I	PHG	bacteria	#N/A	#N/A	cluster_1
l11738	ERZ1740214.329-NODE-329-length-86225-cov-35.286213	86225	0.36	11	94.08	No	NA	115	15	2	Complete	High-quality	100	DTR (high-confidence)	0	1	no_inphared_mash_hit	no_inphared_mash_hit	no_inphared_mash_hit	no_inphared_mash_hit																											#N/A	#N/A	cluster_1
l11745	ERZ1740214.411-NODE-411-length-77569-cov-6.398638	77569	0.36	11	92.01	No	NA	105	13	1	High-quality	High-quality	98.44	AAI-based (high-confidence)	0	1	MT121964	0.0511448	0	206/1000	Phage DP SC_6_H4_2017	Phage DP SC_6_H4_2017 Caudoviricetes Uroviricota Heunggongvirae Duplodnaviria Viruses	75500	FALSE	35.189	DNA	43935	99	91.9192	8.08081	93.7232		3	Unspecified	Unclassified	Unclassified	Unclassified	Unclassified	Unclassified	Caudoviricetes	Uroviricota	Heunggongvirae	Duplodnaviria	Group I	PHG	bacteria	#N/A	#N/A	cluster_1
l12019	ERZ783634.55-NODE-55-length-85742-cov-8.255173	85742	0.35	11	92.83	No	NA	111	16	2	Complete	High-quality	100	DTR (high-confidence)	0	1	no_inphared_mash_hit	no_inphared_mash_hit	no_inphared_mash_hit	no_inphared_mash_hit																											#N/A	#N/A	cluster_1
l1204	ENA-OPAQ01000174-OPAQ01000174.1-human-gut-metagenome-genome-assembly--contig:-NODE-174-length-77720-cov-9.755334	77720	0.39	11	91.09	No	NA	108	16	0	High-quality	High-quality	98.56	AAI-based (high-confidence)	0	1	MT121964	0.191731	7.65059e-52	9/1000	Phage DP SC_6_H4_2017	Phage DP SC_6_H4_2017 Caudoviricetes Uroviricota Heunggongvirae Duplodnaviria Viruses	75500	FALSE	35.189	DNA	43935	99	91.9192	8.08081	93.7232		3	Unspecified	Unclassified	Unclassified	Unclassified	Unclassified	Unclassified	Caudoviricetes	Uroviricota	Heunggongvirae	Duplodnaviria	Group I	PHG	bacteria	UHGV-1374410	vOTU-000010	cluster_1
l12115	ERZ784122.55-NODE-55-length-85449-cov-8.819859	85449	0.35	11	92.81	No	NA	113	17	2	Complete	High-quality	100	DTR (high-confidence)	0	1	no_inphared_mash_hit	no_inphared_mash_hit	no_inphared_mash_hit	no_inphared_mash_hit																											#N/A	#N/A	cluster_1
l1221	ENA-OPAX01000109-OPAX01000109.1-human-gut-metagenome-genome-assembly--contig:-NODE-109-length-78063-cov-17.587414	78063	0.39	11	91.31	No	NA	111	14	1	High-quality	High-quality	98.99	AAI-based (high-confidence)	0	1	MT121964	0.191731	7.80129e-52	9/1000	Phage DP SC_6_H4_2017	Phage DP SC_6_H4_2017 Caudoviricetes Uroviricota Heunggongvirae Duplodnaviria Viruses	75500	FALSE	35.189	DNA	43935	99	91.9192	8.08081	93.7232		3	Unspecified	Unclassified	Unclassified	Unclassified	Unclassified	Unclassified	Caudoviricetes	Uroviricota	Heunggongvirae	Duplodnaviria	Group I	PHG	bacteria	#N/A	#N/A	cluster_1
l12223	ERZ784375.49-NODE-49-length-84471-cov-8.284152	84471	0.35	11	92.99	No	NA	109	17	2	Complete	High-quality	100	DTR (high-confidence)	0	1	no_inphared_mash_hit	no_inphared_mash_hit	no_inphared_mash_hit	no_inphared_mash_hit																											#N/A	#N/A	cluster_1
l12381	ENA-OWHK01000089-OWHK01000089.1-human-gut-metagenome-genome-assembly--contig:-NODE-89-length-87280-cov-5.720080	87280	0.36	11	94.48	No	NA	113	16	2	High-quality	High-quality	100	AAI-based (high-confidence)	0	1	no_inphared_mash_hit	no_inphared_mash_hit	no_inphared_mash_hit	no_inphared_mash_hit																											#N/A	#N/A	cluster_1
l12456	ENA-OOPN01000005-OOPN01000005.1-human-gut-metagenome-genome-assembly--contig:-NODE-5-length-85521-cov-5.887277	85521	0.36	11	94.11	No	NA	111	14	2	High-quality	High-quality	98.74	AAI-based (high-confidence)	0	1	no_inphared_mash_hit	no_inphared_mash_hit	no_inphared_mash_hit	no_inphared_mash_hit																											UHGV-0391172	vOTU-000139	cluster_1
l12477	ENA-OOQA01000010-OOQA01000010.1-human-gut-metagenome-genome-assembly--contig:-NODE-10-length-84597-cov-4.365936	84597	0.35	11	93.2	No	NA	107	15	3	High-quality	High-quality	96.75	AAI-based (high-confidence)	0	1	no_inphared_mash_hit	no_inphared_mash_hit	no_inphared_mash_hit	no_inphared_mash_hit																											#N/A	#N/A	cluster_1
l12478	ENA-OOQA01000009-OOQA01000009.1-human-gut-metagenome-genome-assembly--contig:-NODE-9-length-85478-cov-6.590403	85478	0.36	11	94.25	No	NA	111	15	2	Complete	High-quality	100	DTR (high-confidence)	0	1	no_inphared_mash_hit	no_inphared_mash_hit	no_inphared_mash_hit	no_inphared_mash_hit																											#N/A	#N/A	cluster_1
l12482	ENA-OOQF01000003-OOQF01000003.1-human-gut-metagenome-genome-assembly--contig:-NODE-3-length-86715-cov-6.448477	86715	0.36	11	94.15	No	NA	111	16	1	High-quality	High-quality	99.9	AAI-based (high-confidence)	0	1	no_inphared_mash_hit	no_inphared_mash_hit	no_inphared_mash_hit	no_inphared_mash_hit																											#N/A	#N/A	cluster_1
l12483	ENA-OOQE01000010-OOQE01000010.1-human-gut-metagenome-genome-assembly--contig:-NODE-10-length-84592-cov-4.455244	84592	0.35	11	93.27	No	NA	108	15	3	High-quality	High-quality	96.74	AAI-based (high-confidence)	0	1	no_inphared_mash_hit	no_inphared_mash_hit	no_inphared_mash_hit	no_inphared_mash_hit																											UHGV-0169522	vOTU-000002	cluster_1
l12491	ENA-OOQO01000024-OOQO01000024.1-human-gut-metagenome-genome-assembly--contig:-NODE-24-length-86082-cov-6.601148	86082	0.36	11	94.42	No	NA	117	13	2	High-quality	High-quality	99.39	AAI-based (high-confidence)	0	1	no_inphared_mash_hit	no_inphared_mash_hit	no_inphared_mash_hit	no_inphared_mash_hit																											#N/A	#N/A	cluster_1
l12499	ENA-OOQJ01000001-OOQJ01000001.1-human-gut-metagenome-genome-assembly--contig:-NODE-1-length-87997-cov-25.742535	87997	0.36	11	94.32	No	NA	115	15	2	High-quality	High-quality	100	AAI-based (high-confidence)	0	1	no_inphared_mash_hit	no_inphared_mash_hit	no_inphared_mash_hit	no_inphared_mash_hit																											#N/A	#N/A	cluster_1
l12533	ENA-OOQX01000018-OOQX01000018.1-human-gut-metagenome-genome-assembly--contig:-NODE-18-length-79957-cov-10.210721	79957	0.36	11	91.53	No	NA	105	13	1	High-quality	High-quality	100	AAI-based (high-confidence)	0	1	MT121964	0.0590885	0	169/1000	Phage DP SC_6_H4_2017	Phage DP SC_6_H4_2017 Caudoviricetes Uroviricota Heunggongvirae Duplodnaviria Viruses	75500	FALSE	35.189	DNA	43935	99	91.9192	8.08081	93.7232		3	Unspecified	Unclassified	Unclassified	Unclassified	Unclassified	Unclassified	Caudoviricetes	Uroviricota	Heunggongvirae	Duplodnaviria	Group I	PHG	bacteria	UHGV-1372644	vOTU-000012	cluster_1
l12556	ENA-OOQW01000018-OOQW01000018.1-human-gut-metagenome-genome-assembly--contig:-NODE-18-length-87055-cov-4.184782	87055	0.36	11	93.52	No	NA	112	15	2	High-quality	High-quality	100	AAI-based (high-confidence)	0	1	no_inphared_mash_hit	no_inphared_mash_hit	no_inphared_mash_hit	no_inphared_mash_hit																											#N/A	#N/A	cluster_1
l12577	ENA-OORH01000025-OORH01000025.1-human-gut-metagenome-genome-assembly--contig:-NODE-25-length-86662-cov-17.929082	86662	0.36	11	94.1	No	NA	110	16	1	High-quality	High-quality	99.84	AAI-based (high-confidence)	0	1	no_inphared_mash_hit	no_inphared_mash_hit	no_inphared_mash_hit	no_inphared_mash_hit																											#N/A	#N/A	cluster_1
l12581	ENA-OORK01000008-OORK01000008.1-human-gut-metagenome-genome-assembly--contig:-NODE-8-length-83933-cov-6.457796	83933	0.35	11	93.14	No	NA	111	13	3	Complete	High-quality	100	DTR (high-confidence)	0	1	no_inphared_mash_hit	no_inphared_mash_hit	no_inphared_mash_hit	no_inphared_mash_hit																											#N/A	#N/A	cluster_1
l12588	ENA-OORG01000001-OORG01000001.1-human-gut-metagenome-genome-assembly--contig:-NODE-1-length-170137-cov-4.656501	170137	0.35	11	93.42	No	NA	216	30	5	High-quality	High-quality	100	AAI-based (high-confidence)	0	1.01	no_inphared_mash_hit	no_inphared_mash_hit	no_inphared_mash_hit	no_inphared_mash_hit																											#N/A	#N/A	cluster_1
l12596	ENA-OOSB01000031-OOSB01000031.1-human-gut-metagenome-genome-assembly--contig:-NODE-31-length-79180-cov-3.298667	79180	0.39	11	90.52	No	NA	109	16	0	High-quality	High-quality	100	AAI-based (high-confidence)	0	1	no_inphared_mash_hit	no_inphared_mash_hit	no_inphared_mash_hit	no_inphared_mash_hit																											UHGV-1374410	vOTU-000010	cluster_1
l12612	ENA-OOSA01000008-OOSA01000008.1-human-gut-metagenome-genome-assembly--contig:-NODE-8-length-83215-cov-4.628259	83215	0.34	11	93.63	No	NA	106	14	2	High-quality	High-quality	95.2	AAI-based (high-confidence)	0	1	no_inphared_mash_hit	no_inphared_mash_hit	no_inphared_mash_hit	no_inphared_mash_hit																											#N/A	#N/A	cluster_1
l12701	ENA-OOUL01000008-OOUL01000008.1-human-gut-metagenome-genome-assembly--contig:-NODE-8-length-79976-cov-15.272119	79976	0.36	11	94.45	No	NA	101	17	1	High-quality	High-quality	92.34	AAI-based (high-confidence)	0	1	no_inphared_mash_hit	no_inphared_mash_hit	no_inphared_mash_hit	no_inphared_mash_hit																											#N/A	#N/A	cluster_1
l1291	ENA-OPBI01000035-OPBI01000035.1-human-gut-metagenome-genome-assembly--contig:-NODE-35-length-85967-cov-6.551902	85967	0.36	11	94.52	No	NA	110	14	2	High-quality	High-quality	99.02	AAI-based (high-confidence)	0	1	no_inphared_mash_hit	no_inphared_mash_hit	no_inphared_mash_hit	no_inphared_mash_hit																											UHGV-1368950	vOTU-000004	cluster_1
l1292	ENA-OPBI01000037-OPBI01000037.1-human-gut-metagenome-genome-assembly--contig:-NODE-37-length-84966-cov-8.262640	84966	0.35	11	93.4	No	NA	106	14	3	High-quality	High-quality	97.2	AAI-based (high-confidence)	0	1	no_inphared_mash_hit	no_inphared_mash_hit	no_inphared_mash_hit	no_inphared_mash_hit																											#N/A	#N/A	cluster_1
l1293	ENA-OPBI01000052-OPBI01000052.1-human-gut-metagenome-genome-assembly--contig:-NODE-52-length-77997-cov-6.453645	77997	0.39	11	90.4	No	NA	109	17	0	High-quality	High-quality	98.91	AAI-based (high-confidence)	0	1	MT121964	0.186761	6.71861e-58	10/1000	Phage DP SC_6_H4_2017	Phage DP SC_6_H4_2017 Caudoviricetes Uroviricota Heunggongvirae Duplodnaviria Viruses	75500	FALSE	35.189	DNA	43935	99	91.9192	8.08081	93.7232		3	Unspecified	Unclassified	Unclassified	Unclassified	Unclassified	Unclassified	Caudoviricetes	Uroviricota	Heunggongvirae	Duplodnaviria	Group I	PHG	bacteria	#N/A	#N/A	cluster_1
l1297	ENA-OPBN01000097-OPBN01000097.1-human-gut-metagenome-genome-assembly--contig:-NODE-97-length-87024-cov-7.702515	87024	0.36	11	94.45	No	NA	113	13	2	High-quality	High-quality	100	AAI-based (high-confidence)	0	1	no_inphared_mash_hit	no_inphared_mash_hit	no_inphared_mash_hit	no_inphared_mash_hit																											#N/A	#N/A	cluster_1
l1304	ENA-OPBM01000071-OPBM01000071.1-human-gut-metagenome-genome-assembly--contig:-NODE-71-length-86013-cov-18.130215	86013	0.36	11	94.46	No	NA	109	13	2	Complete	High-quality	100	DTR (high-confidence)	0	1	no_inphared_mash_hit	no_inphared_mash_hit	no_inphared_mash_hit	no_inphared_mash_hit																											UHGV-1368950	vOTU-000004	cluster_1
l1307	ENA-OPBM01000089-OPBM01000089.1-human-gut-metagenome-genome-assembly--contig:-NODE-89-length-78360-cov-17.991916	78360	0.39	11	90.69	No	NA	110	15	0	High-quality	High-quality	99.37	AAI-based (high-confidence)	0	1	MT121964	0.186761	6.87363e-58	10/1000	Phage DP SC_6_H4_2017	Phage DP SC_6_H4_2017 Caudoviricetes Uroviricota Heunggongvirae Duplodnaviria Viruses	75500	FALSE	35.189	DNA	43935	99	91.9192	8.08081	93.7232		3	Unspecified	Unclassified	Unclassified	Unclassified	Unclassified	Unclassified	Caudoviricetes	Uroviricota	Heunggongvirae	Duplodnaviria	Group I	PHG	bacteria	#N/A	#N/A	cluster_1
l1363	ENA-OPBT01000001-OPBT01000001.1-human-gut-metagenome-genome-assembly--contig:-NODE-1-length-85282-cov-3.270595	85282	0.34	11	93.23	No	NA	114	19	3	High-quality	High-quality	97.54	AAI-based (high-confidence)	0	1	no_inphared_mash_hit	no_inphared_mash_hit	no_inphared_mash_hit	no_inphared_mash_hit																											#N/A	#N/A	cluster_1
l1544	ENA-OPDE01000036-OPDE01000036.1-human-gut-metagenome-genome-assembly--contig:-NODE-36-length-89711-cov-4.021828	89711	0.34	11	93.78	No	NA	116	17	3	High-quality	High-quality	100	AAI-based (high-confidence)	0	1	no_inphared_mash_hit	no_inphared_mash_hit	no_inphared_mash_hit	no_inphared_mash_hit																											UHGV-0169522	vOTU-000002	cluster_1
l1549	ENA-OPDI01000165-OPDI01000165.1-human-gut-metagenome-genome-assembly--contig:-NODE-165-length-77722-cov-12.498101	77722	0.39	11	91.09	No	NA	108	15	0	High-quality	High-quality	98.57	AAI-based (high-confidence)	0	1	MT121964	0.191731	7.65146e-52	9/1000	Phage DP SC_6_H4_2017	Phage DP SC_6_H4_2017 Caudoviricetes Uroviricota Heunggongvirae Duplodnaviria Viruses	75500	FALSE	35.189	DNA	43935	99	91.9192	8.08081	93.7232		3	Unspecified	Unclassified	Unclassified	Unclassified	Unclassified	Unclassified	Caudoviricetes	Uroviricota	Heunggongvirae	Duplodnaviria	Group I	PHG	bacteria	UHGV-1374410	vOTU-000010	cluster_1
l1556	ENA-OPDJ01000089-OPDJ01000089.1-human-gut-metagenome-genome-assembly--contig:-NODE-89-length-84423-cov-11.090485	84423	0.36	11	95.33	No	NA	110	15	2	High-quality	High-quality	97.46	AAI-based (high-confidence)	0	1	no_inphared_mash_hit	no_inphared_mash_hit	no_inphared_mash_hit	no_inphared_mash_hit																											UHGV-1375350	vOTU-001285	cluster_1
l1557	ENA-OPDJ01000079-OPDJ01000079.1-human-gut-metagenome-genome-assembly--contig:-NODE-79-length-86854-cov-16.717854	86854	0.36	11	94.36	No	NA	112	13	2	Complete	High-quality	100	DTR (high-confidence)	0	1	no_inphared_mash_hit	no_inphared_mash_hit	no_inphared_mash_hit	no_inphared_mash_hit																											UHGV-1368950	vOTU-000004	cluster_1
l1610	ENA-OPED01000004-OPED01000004.1-human-gut-metagenome-genome-assembly--contig:-NODE-4-length-84890-cov-12.060871	84890	0.36	11	93.69	No	NA	110	15	1	High-quality	High-quality	97.99	AAI-based (high-confidence)	0	1	no_inphared_mash_hit	no_inphared_mash_hit	no_inphared_mash_hit	no_inphared_mash_hit																											#N/A	#N/A	cluster_1
l1625	ENA-OPEH01000007-OPEH01000007.1-human-gut-metagenome-genome-assembly--contig:-NODE-7-length-77904-cov-5.266375	77904	0.4	11	91.89	No	NA	102	13	1	High-quality	High-quality	99.55	AAI-based (high-confidence)	0	1	no_inphared_mash_hit	no_inphared_mash_hit	no_inphared_mash_hit	no_inphared_mash_hit																											UHGV-1362196	vOTU-007109	cluster_1
l1626	ENA-OPEF01000003-OPEF01000003.1-human-gut-metagenome-genome-assembly--contig:-NODE-3-length-83732-cov-5.436667	83732	0.36	11	94.25	No	NA	109	14	1	High-quality	High-quality	96.67	AAI-based (high-confidence)	0	1	no_inphared_mash_hit	no_inphared_mash_hit	no_inphared_mash_hit	no_inphared_mash_hit																											#N/A	#N/A	cluster_1
l1633	ENA-OPEV01000030-OPEV01000030.1-human-gut-metagenome-genome-assembly--contig:-NODE-30-length-82892-cov-6.164564	82892	0.35	11	93.43	No	NA	105	14	2	Complete	High-quality	100	DTR (high-confidence)	0	1	no_inphared_mash_hit	no_inphared_mash_hit	no_inphared_mash_hit	no_inphared_mash_hit																											#N/A	#N/A	cluster_1
l1634	ENA-OPEV01000028-OPEV01000028.1-human-gut-metagenome-genome-assembly--contig:-NODE-28-length-84641-cov-3.621486	84641	0.36	11	94.06	No	NA	110	12	2	High-quality	High-quality	97.72	AAI-based (high-confidence)	0	1	no_inphared_mash_hit	no_inphared_mash_hit	no_inphared_mash_hit	no_inphared_mash_hit																											#N/A	#N/A	cluster_1
l1646	ENA-OPFG01000033-OPFG01000033.1-human-gut-metagenome-genome-assembly--contig:-NODE-33-length-86620-cov-3.547381	86620	0.36	11	94.49	No	NA	117	13	3	High-quality	High-quality	100	AAI-based (high-confidence)	0	1	no_inphared_mash_hit	no_inphared_mash_hit	no_inphared_mash_hit	no_inphared_mash_hit																											#N/A	#N/A	cluster_1
l1652	ENA-OPEW01000002-OPEW01000002.1-human-gut-metagenome-genome-assembly--contig:-NODE-2-length-82617-cov-8.735847	82617	0.35	11	93.6	No	NA	106	14	2	High-quality	High-quality	94.51	AAI-based (high-confidence)	0	1	no_inphared_mash_hit	no_inphared_mash_hit	no_inphared_mash_hit	no_inphared_mash_hit																											#N/A	#N/A	cluster_1
l1661	ENA-OPFI01000041-OPFI01000041.1-human-gut-metagenome-genome-assembly--contig:-NODE-41-length-78310-cov-3.806504	78310	0.39	11	90.87	No	NA	112	16	1	High-quality	High-quality	99.3	AAI-based (high-confidence)	0	1	MT121964	0.182269	5.38999e-64	11/1000	Phage DP SC_6_H4_2017	Phage DP SC_6_H4_2017 Caudoviricetes Uroviricota Heunggongvirae Duplodnaviria Viruses	75500	FALSE	35.189	DNA	43935	99	91.9192	8.08081	93.7232		3	Unspecified	Unclassified	Unclassified	Unclassified	Unclassified	Unclassified	Caudoviricetes	Uroviricota	Heunggongvirae	Duplodnaviria	Group I	PHG	bacteria	#N/A	#N/A	cluster_1
l1665	ENA-OPEZ01000016-OPEZ01000016.1-human-gut-metagenome-genome-assembly--contig:-NODE-16-length-78595-cov-5.192666	78595	0.4	11	91.66	No	NA	103	13	1	High-quality	High-quality	100	AAI-based (high-confidence)	0	1	no_inphared_mash_hit	no_inphared_mash_hit	no_inphared_mash_hit	no_inphared_mash_hit																											UHGV-0072844	vOTU-045111	cluster_1
l1680	ENA-OPFR01000034-OPFR01000034.1-human-gut-metagenome-genome-assembly--contig:-NODE-34-length-77989-cov-19.690045	77989	0.4	11	91.99	No	NA	103	13	1	High-quality	High-quality	99.65	AAI-based (high-confidence)	0	1	no_inphared_mash_hit	no_inphared_mash_hit	no_inphared_mash_hit	no_inphared_mash_hit																											UHGV-1362196	vOTU-007109	cluster_1
l1682	ENA-OPFC01000036-OPFC01000036.1-human-gut-metagenome-genome-assembly--contig:-NODE-36-length-86673-cov-3.072260	86673	0.36	11	93.86	No	NA	114	13	2	High-quality	High-quality	99.85	AAI-based (high-confidence)	0	1	no_inphared_mash_hit	no_inphared_mash_hit	no_inphared_mash_hit	no_inphared_mash_hit																											UHGV-1368950	vOTU-000004	cluster_1
l1683	ENA-OPFT01000021-OPFT01000021.1-human-gut-metagenome-genome-assembly--contig:-NODE-21-length-85666-cov-19.465548	85666	0.35	11	93.58	No	NA	111	18	3	High-quality	High-quality	97.96	AAI-based (high-confidence)	0	1	no_inphared_mash_hit	no_inphared_mash_hit	no_inphared_mash_hit	no_inphared_mash_hit																											#N/A	#N/A	cluster_1
l1693	ENA-OPFM01000008-OPFM01000008.1-human-gut-metagenome-genome-assembly--contig:-NODE-8-length-83241-cov-15.016385	83241	0.36	11	94.13	No	NA	107	13	1	High-quality	High-quality	96.11	AAI-based (high-confidence)	0	1	no_inphared_mash_hit	no_inphared_mash_hit	no_inphared_mash_hit	no_inphared_mash_hit																											#N/A	#N/A	cluster_1
l1695	ENA-OPFY01000036-OPFY01000036.1-human-gut-metagenome-genome-assembly--contig:-NODE-36-length-78359-cov-5.827684	78359	0.39	11	90.77	No	NA	115	14	0	High-quality	High-quality	99.36	AAI-based (high-confidence)	0	1	MT121964	0.178173	3.89693e-70	12/1000	Phage DP SC_6_H4_2017	Phage DP SC_6_H4_2017 Caudoviricetes Uroviricota Heunggongvirae Duplodnaviria Viruses	75500	FALSE	35.189	DNA	43935	99	91.9192	8.08081	93.7232		3	Unspecified	Unclassified	Unclassified	Unclassified	Unclassified	Unclassified	Caudoviricetes	Uroviricota	Heunggongvirae	Duplodnaviria	Group I	PHG	bacteria	#N/A	#N/A	cluster_1
l1697	ENA-OPFN01000002-OPFN01000002.1-human-gut-metagenome-genome-assembly--contig:-NODE-2-length-85564-cov-19.856448	85564	0.36	11	94.05	No	NA	110	16	2	High-quality	High-quality	98.78	AAI-based (high-confidence)	0	1	no_inphared_mash_hit	no_inphared_mash_hit	no_inphared_mash_hit	no_inphared_mash_hit																											#N/A	#N/A	cluster_1
l1719	ENA-OPFX01000001-OPFX01000001.1-human-gut-metagenome-genome-assembly--contig:-NODE-1-length-84105-cov-10.272754	84105	0.35	11	93.54	No	NA	110	13	3	Complete	High-quality	100	DTR (high-confidence)	0	1	no_inphared_mash_hit	no_inphared_mash_hit	no_inphared_mash_hit	no_inphared_mash_hit																											#N/A	#N/A	cluster_1
l1729	ENA-OPGN01000009-OPGN01000009.1-human-gut-metagenome-genome-assembly--contig:-NODE-9-length-82711-cov-41.758142	82711	0.35	11	94.1	No	NA	104	14	3	High-quality	High-quality	94.56	AAI-based (high-confidence)	0	1	no_inphared_mash_hit	no_inphared_mash_hit	no_inphared_mash_hit	no_inphared_mash_hit																											#N/A	#N/A	cluster_1
l1730	ENA-OPGN01000008-OPGN01000008.1-human-gut-metagenome-genome-assembly--contig:-NODE-8-length-83983-cov-31.822777	83983	0.37	11	94.33	No	NA	110	12	3	High-quality	High-quality	96.89	AAI-based (high-confidence)	0	1	no_inphared_mash_hit	no_inphared_mash_hit	no_inphared_mash_hit	no_inphared_mash_hit																											UHGV-0169776	vOTU-000175	cluster_1
l1733	ENA-OPGN01000012-OPGN01000012.1-human-gut-metagenome-genome-assembly--contig:-NODE-12-length-77908-cov-11.806918	77908	0.4	11	91.98	No	NA	103	13	1	High-quality	High-quality	99.55	AAI-based (high-confidence)	0	1	no_inphared_mash_hit	no_inphared_mash_hit	no_inphared_mash_hit	no_inphared_mash_hit																											UHGV-0072844	vOTU-045111	cluster_1
l1743	ENA-OPGF01000065-OPGF01000065.1-human-gut-metagenome-genome-assembly--contig:-NODE-65-length-86583-cov-7.685616	86583	0.36	11	93.88	No	NA	114	13	2	Complete	High-quality	100	DTR (high-confidence)	0	1	no_inphared_mash_hit	no_inphared_mash_hit	no_inphared_mash_hit	no_inphared_mash_hit																											#N/A	#N/A	cluster_1
l1745	ENA-OPGM01000010-OPGM01000010.1-human-gut-metagenome-genome-assembly--contig:-NODE-10-length-79862-cov-5.871089	79862	0.36	11	91.61	No	NA	104	13	1	High-quality	High-quality	100	AAI-based (high-confidence)	0	1	MT121964	0.0605648	0	163/1000	Phage DP SC_6_H4_2017	Phage DP SC_6_H4_2017 Caudoviricetes Uroviricota Heunggongvirae Duplodnaviria Viruses	75500	FALSE	35.189	DNA	43935	99	91.9192	8.08081	93.7232		3	Unspecified	Unclassified	Unclassified	Unclassified	Unclassified	Unclassified	Caudoviricetes	Uroviricota	Heunggongvirae	Duplodnaviria	Group I	PHG	bacteria	#N/A	#N/A	cluster_1
l1754	ENA-OPGQ01000038-OPGQ01000038.1-human-gut-metagenome-genome-assembly--contig:-NODE-38-length-86560-cov-3.054112	86560	0.36	11	93.86	No	NA	113	13	2	High-quality	High-quality	99.72	AAI-based (high-confidence)	0	1	no_inphared_mash_hit	no_inphared_mash_hit	no_inphared_mash_hit	no_inphared_mash_hit																											UHGV-1368950	vOTU-000004	cluster_1
l1772	ENA-OPHJ01000013-OPHJ01000013.1-human-gut-metagenome-genome-assembly--contig:-NODE-13-length-84967-cov-4.257525	84967	0.35	11	93.77	No	NA	112	15	3	High-quality	High-quality	97.12	AAI-based (high-confidence)	0	1	no_inphared_mash_hit	no_inphared_mash_hit	no_inphared_mash_hit	no_inphared_mash_hit																											#N/A	#N/A	cluster_1
l1779	ENA-OPHR01000010-OPHR01000010.1-human-gut-metagenome-genome-assembly--contig:-NODE-10-length-84988-cov-4.770278	84988	0.35	11	93.74	No	NA	112	15	3	High-quality	High-quality	97.15	AAI-based (high-confidence)	0	1	no_inphared_mash_hit	no_inphared_mash_hit	no_inphared_mash_hit	no_inphared_mash_hit																											#N/A	#N/A	cluster_1
l1802	ENA-OPIQ01000010-OPIQ01000010.1-human-gut-metagenome-genome-assembly--contig:-NODE-10-length-78379-cov-6.930979	78379	0.39	11	90.92	No	NA	112	14	0	High-quality	High-quality	99.39	AAI-based (high-confidence)	0	1	MT121964	0.186761	6.88182e-58	10/1000	Phage DP SC_6_H4_2017	Phage DP SC_6_H4_2017 Caudoviricetes Uroviricota Heunggongvirae Duplodnaviria Viruses	75500	FALSE	35.189	DNA	43935	99	91.9192	8.08081	93.7232		3	Unspecified	Unclassified	Unclassified	Unclassified	Unclassified	Unclassified	Caudoviricetes	Uroviricota	Heunggongvirae	Duplodnaviria	Group I	PHG	bacteria	#N/A	#N/A	cluster_1
l1812	ENA-OPIT01000001-OPIT01000001.1-human-gut-metagenome-genome-assembly--contig:-NODE-1-length-84866-cov-5.616512	84866	0.36	11	93.83	No	NA	109	13	1	Complete	High-quality	100	DTR (high-confidence)	0	1	no_inphared_mash_hit	no_inphared_mash_hit	no_inphared_mash_hit	no_inphared_mash_hit																											UHGV-1375000	vOTU-000003	cluster_1
l1819	ENA-OPJC01000002-OPJC01000002.1-human-gut-metagenome-genome-assembly--contig:-NODE-2-length-84400-cov-3.597273	84400	0.36	11	93.64	No	NA	104	16	1	High-quality	High-quality	97.43	AAI-based (high-confidence)	0	1	no_inphared_mash_hit	no_inphared_mash_hit	no_inphared_mash_hit	no_inphared_mash_hit																											UHGV-1375000	vOTU-000003	cluster_1
l1831	ENA-OPJD01000001-OPJD01000001.1-human-gut-metagenome-genome-assembly--contig:-NODE-1-length-85458-cov-5.568516	85458	0.36	11	94.18	No	NA	109	16	1	High-quality	High-quality	98.66	AAI-based (high-confidence)	0	1	no_inphared_mash_hit	no_inphared_mash_hit	no_inphared_mash_hit	no_inphared_mash_hit																											#N/A	#N/A	cluster_1
l1832	ENA-OPJD01000003-OPJD01000003.1-human-gut-metagenome-genome-assembly--contig:-NODE-3-length-78139-cov-12.459339	78139	0.39	11	89.55	No	NA	106	14	0	High-quality	High-quality	99.13	AAI-based (high-confidence)	0	1	MT121964	0.170926	1.56544e-82	14/1000	Phage DP SC_6_H4_2017	Phage DP SC_6_H4_2017 Caudoviricetes Uroviricota Heunggongvirae Duplodnaviria Viruses	75500	FALSE	35.189	DNA	43935	99	91.9192	8.08081	93.7232		3	Unspecified	Unclassified	Unclassified	Unclassified	Unclassified	Unclassified	Caudoviricetes	Uroviricota	Heunggongvirae	Duplodnaviria	Group I	PHG	bacteria	UHGV-1371026	vOTU-000045	cluster_1
l1838	ENA-OPJL01000003-OPJL01000003.1-human-gut-metagenome-genome-assembly--contig:-NODE-3-length-77792-cov-32.153672	77792	0.36	11	92.04	No	NA	99	13	1	Complete	High-quality	100	DTR (high-confidence)	0	1	MT121964	0.0543589	0	190/1000	Phage DP SC_6_H4_2017	Phage DP SC_6_H4_2017 Caudoviricetes Uroviricota Heunggongvirae Duplodnaviria Viruses	75500	FALSE	35.189	DNA	43935	99	91.9192	8.08081	93.7232		3	Unspecified	Unclassified	Unclassified	Unclassified	Unclassified	Unclassified	Caudoviricetes	Uroviricota	Heunggongvirae	Duplodnaviria	Group I	PHG	bacteria	UHGV-1372644	vOTU-000012	cluster_1
l1867	ENA-OPJW01000001-OPJW01000001.1-human-gut-metagenome-genome-assembly--contig:-NODE-1-length-78853-cov-4.069316	78853	0.35	11	94.04	No	NA	99	17	3	High-quality	High-quality	90.17	AAI-based (high-confidence)	0	1	no_inphared_mash_hit	no_inphared_mash_hit	no_inphared_mash_hit	no_inphared_mash_hit																											#N/A	#N/A	cluster_1
l1877	ENA-OPKC01000003-OPKC01000003.1-human-gut-metagenome-genome-assembly--contig:-NODE-3-length-85158-cov-13.318637	85158	0.36	11	94.02	No	NA	111	15	1	Complete	High-quality	100	DTR (high-confidence)	0	1	no_inphared_mash_hit	no_inphared_mash_hit	no_inphared_mash_hit	no_inphared_mash_hit																											#N/A	#N/A	cluster_1
l1888	ENA-OPKM01000002-OPKM01000002.1-human-gut-metagenome-genome-assembly--contig:-NODE-2-length-85563-cov-16.343360	85563	0.36	11	94.33	No	NA	110	15	2	High-quality	High-quality	98.78	AAI-based (high-confidence)	0	1	no_inphared_mash_hit	no_inphared_mash_hit	no_inphared_mash_hit	no_inphared_mash_hit																											UHGV-1378202	vOTU-001493	cluster_1
l1925	ENA-OPLD01000013-OPLD01000013.1-human-gut-metagenome-genome-assembly--contig:-NODE-13-length-84392-cov-23.267807	84392	0.35	11	93.21	No	NA	107	16	3	High-quality	High-quality	96.51	AAI-based (high-confidence)	0	1	no_inphared_mash_hit	no_inphared_mash_hit	no_inphared_mash_hit	no_inphared_mash_hit																											#N/A	#N/A	cluster_1
l1939	ENA-OPLS01000031-OPLS01000031.1-human-gut-metagenome-genome-assembly--contig:-NODE-31-length-78130-cov-3.215511	78130	0.39	11	90.83	No	NA	110	13	0	High-quality	High-quality	99.07	AAI-based (high-confidence)	0	1	MT121964	0.191731	7.83096e-52	9/1000	Phage DP SC_6_H4_2017	Phage DP SC_6_H4_2017 Caudoviricetes Uroviricota Heunggongvirae Duplodnaviria Viruses	75500	FALSE	35.189	DNA	43935	99	91.9192	8.08081	93.7232		3	Unspecified	Unclassified	Unclassified	Unclassified	Unclassified	Unclassified	Caudoviricetes	Uroviricota	Heunggongvirae	Duplodnaviria	Group I	PHG	bacteria	#N/A	#N/A	cluster_1
l1940	ENA-OPLS01000022-OPLS01000022.1-human-gut-metagenome-genome-assembly--contig:-NODE-22-length-84364-cov-74.481004	84364	0.34	11	93.73	No	NA	109	17	3	Complete	High-quality	100	DTR (high-confidence)	0	1	no_inphared_mash_hit	no_inphared_mash_hit	no_inphared_mash_hit	no_inphared_mash_hit																											UHGV-0169522	vOTU-000002	cluster_1
l1992	ENA-OPMM01000015-OPMM01000015.1-human-gut-metagenome-genome-assembly--contig:-NODE-15-length-84710-cov-7.589132	84710	0.36	11	93.62	No	NA	112	14	2	High-quality	High-quality	97.8	AAI-based (high-confidence)	0	1	no_inphared_mash_hit	no_inphared_mash_hit	no_inphared_mash_hit	no_inphared_mash_hit																											#N/A	#N/A	cluster_1
l1995	ENA-OPMM01000021-OPMM01000021.1-human-gut-metagenome-genome-assembly--contig:-NODE-21-length-77305-cov-5.723586	77305	0.39	11	88.37	No	NA	102	13	0	High-quality	High-quality	98.07	AAI-based (high-confidence)	0	1	MT121964	0.170926	1.45375e-82	14/1000	Phage DP SC_6_H4_2017	Phage DP SC_6_H4_2017 Caudoviricetes Uroviricota Heunggongvirae Duplodnaviria Viruses	75500	FALSE	35.189	DNA	43935	99	91.9192	8.08081	93.7232		3	Unspecified	Unclassified	Unclassified	Unclassified	Unclassified	Unclassified	Caudoviricetes	Uroviricota	Heunggongvirae	Duplodnaviria	Group I	PHG	bacteria	UHGV-1371026	vOTU-000045	cluster_1
l2076	ENA-OPNL01000109-OPNL01000109.1-human-gut-metagenome-genome-assembly--contig:-NODE-109-length-84379-cov-17.314205	84379	0.33	11	93.75	No	NA	110	15	2	High-quality	High-quality	100	AAI-based (high-confidence)	0	1	MT121960	0.0470041	0	229/1000	Phage DP SC_2_H4_2017	Phage DP SC_2_H4_2017 Caudoviricetes Uroviricota Heunggongvirae Duplodnaviria Viruses	41288	FALSE	33.516	DNA	43935	45	97.7778	2.22222	96.4106		3	Unspecified	Unclassified	Unclassified	Unclassified	Unclassified	Unclassified	Caudoviricetes	Uroviricota	Heunggongvirae	Duplodnaviria	Group I	PHG	bacteria	#N/A	#N/A	cluster_1
l2134	ENA-OPNW01000064-OPNW01000064.1-human-gut-metagenome-genome-assembly--contig:-NODE-64-length-79320-cov-17.248710	79320	0.39	11	91.05	No	NA	111	14	1	High-quality	High-quality	100	AAI-based (high-confidence)	0	1	MT121964	0.186761	7.29551e-58	10/1000	Phage DP SC_6_H4_2017	Phage DP SC_6_H4_2017 Caudoviricetes Uroviricota Heunggongvirae Duplodnaviria Viruses	75500	FALSE	35.189	DNA	43935	99	91.9192	8.08081	93.7232		3	Unspecified	Unclassified	Unclassified	Unclassified	Unclassified	Unclassified	Caudoviricetes	Uroviricota	Heunggongvirae	Duplodnaviria	Group I	PHG	bacteria	#N/A	#N/A	cluster_1
l2188	ENA-OPOB01000039-OPOB01000039.1-human-gut-metagenome-genome-assembly--contig:-NODE-39-length-87129-cov-16.064646	87129	0.36	11	94.41	No	NA	115	16	2	High-quality	High-quality	100	AAI-based (high-confidence)	0	1	no_inphared_mash_hit	no_inphared_mash_hit	no_inphared_mash_hit	no_inphared_mash_hit																											#N/A	#N/A	cluster_1
l2202	ENA-OPOA01000039-OPOA01000039.1-human-gut-metagenome-genome-assembly--contig:-NODE-39-length-84866-cov-108.295752	84866	0.34	11	93.44	No	NA	107	15	3	High-quality	High-quality	97.06	AAI-based (high-confidence)	0	1	no_inphared_mash_hit	no_inphared_mash_hit	no_inphared_mash_hit	no_inphared_mash_hit																											#N/A	#N/A	cluster_1
l2274	ENA-OPOQ01000023-OPOQ01000023.1-human-gut-metagenome-genome-assembly--contig:-NODE-23-length-84798-cov-36.625078	84798	0.35	11	93.94	No	NA	113	15	3	Complete	High-quality	100	DTR (high-confidence)	0	1	no_inphared_mash_hit	no_inphared_mash_hit	no_inphared_mash_hit	no_inphared_mash_hit																											#N/A	#N/A	cluster_1
l2284	ENA-OPOH01000011-OPOH01000011.1-human-gut-metagenome-genome-assembly--contig:-NODE-11-length-77312-cov-16.669027	77312	0.4	11	88.69	No	NA	102	14	0	Complete	High-quality	100	DTR (high-confidence)	0	1	MT121964	0.174408	2.37572e-76	13/1000	Phage DP SC_6_H4_2017	Phage DP SC_6_H4_2017 Caudoviricetes Uroviricota Heunggongvirae Duplodnaviria Viruses	75500	FALSE	35.189	DNA	43935	99	91.9192	8.08081	93.7232		3	Unspecified	Unclassified	Unclassified	Unclassified	Unclassified	Unclassified	Caudoviricetes	Uroviricota	Heunggongvirae	Duplodnaviria	Group I	PHG	bacteria	UHGV-1371026	vOTU-000045	cluster_1
l2318	ENA-OPOP01000005-OPOP01000005.1-human-gut-metagenome-genome-assembly--contig:-NODE-5-length-77276-cov-14.943202	77276	0.4	11	88.25	No	NA	102	14	0	High-quality	High-quality	98.03	AAI-based (high-confidence)	0	1	MT121964	0.174408	2.36862e-76	13/1000	Phage DP SC_6_H4_2017	Phage DP SC_6_H4_2017 Caudoviricetes Uroviricota Heunggongvirae Duplodnaviria Viruses	75500	FALSE	35.189	DNA	43935	99	91.9192	8.08081	93.7232		3	Unspecified	Unclassified	Unclassified	Unclassified	Unclassified	Unclassified	Caudoviricetes	Uroviricota	Heunggongvirae	Duplodnaviria	Group I	PHG	bacteria	UHGV-1371026	vOTU-000045	cluster_1
l2335	ENA-OPPA01000061-OPPA01000061.1-human-gut-metagenome-genome-assembly--contig:-NODE-61-length-86148-cov-17.457587	86148	0.36	11	94.28	No	NA	109	16	2	High-quality	High-quality	99.25	AAI-based (high-confidence)	0	1	no_inphared_mash_hit	no_inphared_mash_hit	no_inphared_mash_hit	no_inphared_mash_hit																											UHGV-1368950	vOTU-000004	cluster_1
l2336	ENA-OPPA01000058-OPPA01000058.1-human-gut-metagenome-genome-assembly--contig:-NODE-58-length-87442-cov-5.010791	87442	0.36	11	94.05	No	NA	113	15	1	Complete	High-quality	100	DTR (high-confidence)	0	1	no_inphared_mash_hit	no_inphared_mash_hit	no_inphared_mash_hit	no_inphared_mash_hit																											#N/A	#N/A	cluster_1
l2365	ENA-ORJK01000285-ORJK01000285.1-human-gut-metagenome-genome-assembly--contig:-NODE-285-length-83404-cov-8.987483	83404	0.36	11	94.43	No	NA	105	16	2	High-quality	High-quality	96.08	AAI-based (high-confidence)	0	1	no_inphared_mash_hit	no_inphared_mash_hit	no_inphared_mash_hit	no_inphared_mash_hit																											UHGV-1368950	vOTU-000004	cluster_1
l2509	ENA-OPPU01000028-OPPU01000028.1-human-gut-metagenome-genome-assembly--contig:-NODE-28-length-85943-cov-10.123254	85943	0.36	11	93.32	No	NA	108	14	2	High-quality	High-quality	99.23	AAI-based (high-confidence)	0	1	no_inphared_mash_hit	no_inphared_mash_hit	no_inphared_mash_hit	no_inphared_mash_hit																											#N/A	#N/A	cluster_1
l2565	ENA-OPQK01000001-OPQK01000001.1-human-gut-metagenome-genome-assembly--contig:-NODE-1-length-86337-cov-3.926914	86337	0.36	11	94.22	No	NA	115	15	3	High-quality	High-quality	99.68	AAI-based (high-confidence)	0	1	no_inphared_mash_hit	no_inphared_mash_hit	no_inphared_mash_hit	no_inphared_mash_hit																											#N/A	#N/A	cluster_1
l2577	ENA-OPQQ01000049-OPQQ01000049.1-human-gut-metagenome-genome-assembly--contig:-NODE-49-length-84889-cov-3.839369	84889	0.35	11	93	No	NA	110	17	4	High-quality	High-quality	97.03	AAI-based (high-confidence)	0	1	no_inphared_mash_hit	no_inphared_mash_hit	no_inphared_mash_hit	no_inphared_mash_hit																											#N/A	#N/A	cluster_1
l2585	ENA-OPQP01000014-OPQP01000014.1-human-gut-metagenome-genome-assembly--contig:-NODE-14-length-85788-cov-3.483629	85788	0.36	11	93.98	No	NA	114	16	2	High-quality	High-quality	99.04	AAI-based (high-confidence)	0	1	no_inphared_mash_hit	no_inphared_mash_hit	no_inphared_mash_hit	no_inphared_mash_hit																											#N/A	#N/A	cluster_1
l2659	ENA-OPRN01000007-OPRN01000007.1-human-gut-metagenome-genome-assembly--contig:-NODE-7-length-85936-cov-6.490982	85936	0.36	11	93.52	No	NA	113	16	2	High-quality	High-quality	99.21	AAI-based (high-confidence)	0	1	no_inphared_mash_hit	no_inphared_mash_hit	no_inphared_mash_hit	no_inphared_mash_hit																											UHGV-1375000	vOTU-000003	cluster_1
l2687	ENA-OPSC01000024-OPSC01000024.1-human-gut-metagenome-genome-assembly--contig:-NODE-24-length-87202-cov-4.595511	87202	0.36	11	94.33	No	NA	115	14	2	High-quality	High-quality	100	AAI-based (high-confidence)	0	1	no_inphared_mash_hit	no_inphared_mash_hit	no_inphared_mash_hit	no_inphared_mash_hit																											#N/A	#N/A	cluster_1
l2695	ENA-OPSJ01000063-OPSJ01000063.1-human-gut-metagenome-genome-assembly--contig:-NODE-63-length-86289-cov-96.841837	86289	0.36	11	93.19	No	NA	115	15	3	Complete	High-quality	100	DTR (high-confidence)	0	1	no_inphared_mash_hit	no_inphared_mash_hit	no_inphared_mash_hit	no_inphared_mash_hit																											UHGV-1375000	vOTU-000003	cluster_1
l2697	ENA-OPSJ01000081-OPSJ01000081.1-human-gut-metagenome-genome-assembly--contig:-NODE-81-length-78831-cov-4.965853	78831	0.39	11	90.83	No	NA	109	14	1	High-quality	High-quality	99.97	AAI-based (high-confidence)	0	1	MT121964	0.186761	7.07845e-58	10/1000	Phage DP SC_6_H4_2017	Phage DP SC_6_H4_2017 Caudoviricetes Uroviricota Heunggongvirae Duplodnaviria Viruses	75500	FALSE	35.189	DNA	43935	99	91.9192	8.08081	93.7232		3	Unspecified	Unclassified	Unclassified	Unclassified	Unclassified	Unclassified	Caudoviricetes	Uroviricota	Heunggongvirae	Duplodnaviria	Group I	PHG	bacteria	UHGV-1374410	vOTU-000010	cluster_1
l2714	ENA-OPSH01000044-OPSH01000044.1-human-gut-metagenome-genome-assembly--contig:-NODE-44-length-85317-cov-22.148237	85317	0.37	11	94.43	No	NA	111	13	2	High-quality	High-quality	98.43	AAI-based (high-confidence)	0	1	no_inphared_mash_hit	no_inphared_mash_hit	no_inphared_mash_hit	no_inphared_mash_hit																											UHGV-1373643	vOTU-000080	cluster_1
l2750	ENA-OPSN01000028-OPSN01000028.1-human-gut-metagenome-genome-assembly--contig:-NODE-28-length-79412-cov-5.153786	79412	0.39	11	90.35	No	NA	114	14	0	High-quality	High-quality	100	AAI-based (high-confidence)	0	1	MT121964	0.191731	8.41295e-52	9/1000	Phage DP SC_6_H4_2017	Phage DP SC_6_H4_2017 Caudoviricetes Uroviricota Heunggongvirae Duplodnaviria Viruses	75500	FALSE	35.189	DNA	43935	99	91.9192	8.08081	93.7232		3	Unspecified	Unclassified	Unclassified	Unclassified	Unclassified	Unclassified	Caudoviricetes	Uroviricota	Heunggongvirae	Duplodnaviria	Group I	PHG	bacteria	#N/A	#N/A	cluster_1
l2751	ENA-OPSN01000026-OPSN01000026.1-human-gut-metagenome-genome-assembly--contig:-NODE-26-length-83378-cov-52.054943	83378	0.34	11	93.06	No	NA	105	17	3	High-quality	High-quality	95.33	AAI-based (high-confidence)	0	1	no_inphared_mash_hit	no_inphared_mash_hit	no_inphared_mash_hit	no_inphared_mash_hit																											#N/A	#N/A	cluster_1
l2813	ENA-OPSY01000043-OPSY01000043.1-human-gut-metagenome-genome-assembly--contig:-NODE-43-length-84660-cov-3.484759	84660	0.35	11	92.94	No	NA	110	17	3	High-quality	High-quality	96.77	AAI-based (high-confidence)	0	1	no_inphared_mash_hit	no_inphared_mash_hit	no_inphared_mash_hit	no_inphared_mash_hit																											UHGV-0169522	vOTU-000002	cluster_1
l2848	ENA-OURC01000032-OURC01000032.1-human-gut-metagenome-genome-assembly--contig:-NODE-32-length-86480-cov-175.437	86480	0.36	11	93.24	No	NA	110	14	1	Complete	High-quality	100	DTR (high-confidence)	0	1	no_inphared_mash_hit	no_inphared_mash_hit	no_inphared_mash_hit	no_inphared_mash_hit																											UHGV-0130909	vOTU-002113	cluster_1
l2880	ENA-ORIJ01000095-ORIJ01000095.1-human-gut-metagenome-genome-assembly--contig:-NODE-95-length-84746-cov-22.9757	84746	0.36	11	94.1	No	NA	113	16	1	Complete	High-quality	100	DTR (high-confidence)	0	1	no_inphared_mash_hit	no_inphared_mash_hit	no_inphared_mash_hit	no_inphared_mash_hit																											UHGV-1363400	vOTU-045932	cluster_1
l2886	ENA-ORIV01000001-ORIV01000001.1-human-gut-metagenome-genome-assembly--contig:-NODE-1-length-85857-cov-41.6809	85857	0.36	11	93.27	No	NA	109	14	1	High-quality	High-quality	99.09	AAI-based (high-confidence)	0	1	no_inphared_mash_hit	no_inphared_mash_hit	no_inphared_mash_hit	no_inphared_mash_hit																											UHGV-0130909	vOTU-002113	cluster_1
l2889	ENA-ORIX01000005-ORIX01000005.1-human-gut-metagenome-genome-assembly--contig:-NODE-5-length-85518-cov-21.4219	85518	0.36	11	93.82	No	NA	112	14	3	High-quality	High-quality	98.71	AAI-based (high-confidence)	0	1	no_inphared_mash_hit	no_inphared_mash_hit	no_inphared_mash_hit	no_inphared_mash_hit																											UHGV-0138607	vOTU-005764	cluster_1
l2899	ENA-ORJG01000033-ORJG01000033.1-human-gut-metagenome-genome-assembly--contig:-NODE-33-length-82004-cov-17.2429	82004	0.36	11	91.52	No	NA	112	11	1	High-quality	High-quality	100	AAI-based (high-confidence)	0	1	MT121964	0.0696435	0	131/1000	Phage DP SC_6_H4_2017	Phage DP SC_6_H4_2017 Caudoviricetes Uroviricota Heunggongvirae Duplodnaviria Viruses	75500	FALSE	35.189	DNA	43935	99	91.9192	8.08081	93.7232		3	Unspecified	Unclassified	Unclassified	Unclassified	Unclassified	Unclassified	Caudoviricetes	Uroviricota	Heunggongvirae	Duplodnaviria	Group I	PHG	bacteria	UHGV-1372644	vOTU-000012	cluster_1
l2964	ENA-ORKJ01000006-ORKJ01000006.1-human-gut-metagenome-genome-assembly--contig:-NODE-6-length-86711-cov-22.4018	86711	0.36	11	93.91	No	NA	112	15	3	Complete	High-quality	100	DTR (high-confidence)	0	1	no_inphared_mash_hit	no_inphared_mash_hit	no_inphared_mash_hit	no_inphared_mash_hit																											#N/A	#N/A	cluster_1
l2993	ENA-ORKO01000038-ORKO01000038.1-human-gut-metagenome-genome-assembly--contig:-NODE-38-length-77805-cov-14.349	77805	0.39	11	90.72	No	NA	108	14	0	Complete	High-quality	100	DTR (high-confidence)	0	1	MT121964	0.191731	7.68775e-52	9/1000	Phage DP SC_6_H4_2017	Phage DP SC_6_H4_2017 Caudoviricetes Uroviricota Heunggongvirae Duplodnaviria Viruses	75500	FALSE	35.189	DNA	43935	99	91.9192	8.08081	93.7232		3	Unspecified	Unclassified	Unclassified	Unclassified	Unclassified	Unclassified	Caudoviricetes	Uroviricota	Heunggongvirae	Duplodnaviria	Group I	PHG	bacteria	#N/A	#N/A	cluster_1
l3015	ENA-ORLC01000032-ORLC01000032.1-human-gut-metagenome-genome-assembly--contig:-NODE-32-length-81111-cov-7.09213	81111	0.35	11	93.04	No	NA	102	15	2	High-quality	High-quality	92.82	AAI-based (high-confidence)	0	1	no_inphared_mash_hit	no_inphared_mash_hit	no_inphared_mash_hit	no_inphared_mash_hit																											#N/A	#N/A	cluster_1
l3021	ENA-ORLM01000166-ORLM01000166.1-human-gut-metagenome-genome-assembly--contig:-NODE-166-length-80393-cov-5.266298	80393	0.35	11	91.42	No	NA	108	13	1	High-quality	High-quality	100	AAI-based (high-confidence)	0	1	MT121964	0.0586096	0	171/1000	Phage DP SC_6_H4_2017	Phage DP SC_6_H4_2017 Caudoviricetes Uroviricota Heunggongvirae Duplodnaviria Viruses	75500	FALSE	35.189	DNA	43935	99	91.9192	8.08081	93.7232		3	Unspecified	Unclassified	Unclassified	Unclassified	Unclassified	Unclassified	Caudoviricetes	Uroviricota	Heunggongvirae	Duplodnaviria	Group I	PHG	bacteria	#N/A	#N/A	cluster_1
l3029	ENA-ORLF01000039-ORLF01000039.1-human-gut-metagenome-genome-assembly--contig:-NODE-39-length-85574-cov-47.6879	85574	0.36	11	93.83	No	NA	112	14	3	High-quality	High-quality	98.78	AAI-based (high-confidence)	0	1	no_inphared_mash_hit	no_inphared_mash_hit	no_inphared_mash_hit	no_inphared_mash_hit																											UHGV-0138607	vOTU-005764	cluster_1
l3030	ENA-ORLF01000040-ORLF01000040.1-human-gut-metagenome-genome-assembly--contig:-NODE-40-length-84679-cov-15.6275	84679	0.34	11	93.48	No	NA	108	15	3	High-quality	High-quality	96.85	AAI-based (high-confidence)	0	1	no_inphared_mash_hit	no_inphared_mash_hit	no_inphared_mash_hit	no_inphared_mash_hit																											UHGV-0169522	vOTU-000002	cluster_1
l3264	ENA-OWQG01000155-OWQG01000155.1-human-gut-metagenome-genome-assembly--contig:-NODE-155-length-83699-cov-11.855686	83699	0.36	11	94.1	No	NA	111	13	1	Complete	High-quality	100	DTR (high-confidence)	0	1	no_inphared_mash_hit	no_inphared_mash_hit	no_inphared_mash_hit	no_inphared_mash_hit																											#N/A	#N/A	cluster_1
l3702	ERZ507505.2-NODE-2-length-85929-cov-8.95272	85929	0.36	11	93.62	No	NA	113	13	1	Complete	High-quality	100	DTR (high-confidence)	0	1	no_inphared_mash_hit	no_inphared_mash_hit	no_inphared_mash_hit	no_inphared_mash_hit																											#N/A	#N/A	cluster_1
l3749	ENA-ORBZ01000093-ORBZ01000093.1-human-gut-metagenome-genome-assembly--contig:-NODE-93-length-87150-cov-8.404629	87150	0.36	11	94.44	No	NA	112	18	2	High-quality	High-quality	100	AAI-based (high-confidence)	0	1	no_inphared_mash_hit	no_inphared_mash_hit	no_inphared_mash_hit	no_inphared_mash_hit																											#N/A	#N/A	cluster_1
l4193	ENA-OWXO01000072-OWXO01000072.1-human-gut-metagenome-genome-assembly--contig:-NODE-72-length-83726-cov-1931.8	83726	0.36	11	93.76	No	NA	106	15	2	High-quality	High-quality	96.65	AAI-based (high-confidence)	0	1	no_inphared_mash_hit	no_inphared_mash_hit	no_inphared_mash_hit	no_inphared_mash_hit																											#N/A	#N/A	cluster_1
l4213	ENA-OWYH01000028-OWYH01000028.1-human-gut-metagenome-genome-assembly--contig:-NODE-28-length-85096-cov-27.259734	85096	0.35	11	93.42	No	NA	112	16	3	High-quality	High-quality	97.35	AAI-based (high-confidence)	0	1	no_inphared_mash_hit	no_inphared_mash_hit	no_inphared_mash_hit	no_inphared_mash_hit																											#N/A	#N/A	cluster_1
l4334	ENA-OXBT01000003-OXBT01000003.1-human-gut-metagenome-genome-assembly--contig:-NODE-3-length-85028-cov-231.475	85028	0.36	11	93.88	No	NA	110	12	1	High-quality	High-quality	97.96	AAI-based (high-confidence)	0	1	no_inphared_mash_hit	no_inphared_mash_hit	no_inphared_mash_hit	no_inphared_mash_hit																											#N/A	#N/A	cluster_1
l4458	ENA-OXFI01000079-OXFI01000079.1-human-gut-metagenome-genome-assembly--contig:-NODE-79-length-84177-cov-13.163085	84177	0.35	11	92.87	No	NA	113	14	3	High-quality	High-quality	96.28	AAI-based (high-confidence)	0	1	no_inphared_mash_hit	no_inphared_mash_hit	no_inphared_mash_hit	no_inphared_mash_hit																											#N/A	#N/A	cluster_1
l4466	ENA-OXFB01000012-OXFB01000012.1-human-gut-metagenome-genome-assembly--contig:-NODE-12-length-83574-cov-20.9301	83574	0.36	11	94.37	No	NA	109	14	1	High-quality	High-quality	96.48	AAI-based (high-confidence)	0	1	no_inphared_mash_hit	no_inphared_mash_hit	no_inphared_mash_hit	no_inphared_mash_hit																											#N/A	#N/A	cluster_1
l4477	ENA-OXGH01000004-OXGH01000004.1-human-gut-metagenome-genome-assembly--contig:-NODE-4-length-77581-cov-24.2107	77581	0.39	11	91.07	No	NA	110	14	0	High-quality	High-quality	98.38	AAI-based (high-confidence)	0	1	MT121964	0.186761	6.54395e-58	10/1000	Phage DP SC_6_H4_2017	Phage DP SC_6_H4_2017 Caudoviricetes Uroviricota Heunggongvirae Duplodnaviria Viruses	75500	FALSE	35.189	DNA	43935	99	91.9192	8.08081	93.7232		3	Unspecified	Unclassified	Unclassified	Unclassified	Unclassified	Unclassified	Caudoviricetes	Uroviricota	Heunggongvirae	Duplodnaviria	Group I	PHG	bacteria	#N/A	#N/A	cluster_1
l4491	ENA-OXGI01000035-OXGI01000035.1-human-gut-metagenome-genome-assembly--contig:-NODE-35-length-87380-cov-14.7372	87380	0.36	11	93.86	No	NA	114	15	2	High-quality	High-quality	100	AAI-based (high-confidence)	0	1	no_inphared_mash_hit	no_inphared_mash_hit	no_inphared_mash_hit	no_inphared_mash_hit																											#N/A	#N/A	cluster_1
l4607	ENA-OXLB01000049-OXLB01000049.1-human-gut-metagenome-genome-assembly--contig:-NODE-49-length-78187-cov-148.353	78187	0.36	11	96.3	No	NA	97	13	2	High-quality	High-quality	90.08	AAI-based (high-confidence)	0	1	no_inphared_mash_hit	no_inphared_mash_hit	no_inphared_mash_hit	no_inphared_mash_hit																											#N/A	#N/A	cluster_1
l4676	ENA-OXNU01000030-OXNU01000030.1-human-gut-metagenome-genome-assembly--contig:-NODE-30-length-80380-cov-14.4374	80380	0.36	11	92.86	No	NA	99	14	1	High-quality	High-quality	92.8	AAI-based (high-confidence)	0	1	no_inphared_mash_hit	no_inphared_mash_hit	no_inphared_mash_hit	no_inphared_mash_hit																											#N/A	#N/A	cluster_1
l4706	ENA-OXOM01000015-OXOM01000015.1-human-gut-metagenome-genome-assembly--contig:-NODE-15-length-84912-cov-15.6103	84912	0.35	11	92.71	No	NA	112	14	3	High-quality	High-quality	97.15	AAI-based (high-confidence)	0	1	no_inphared_mash_hit	no_inphared_mash_hit	no_inphared_mash_hit	no_inphared_mash_hit																											UHGV-0169522	vOTU-000002	cluster_1
l4727	ENA-OXQB01000012-OXQB01000012.1-human-gut-metagenome-genome-assembly--contig:-NODE-12-length-86241-cov-12.1228	86241	0.36	11	93.89	No	NA	111	13	2	High-quality	High-quality	99.36	AAI-based (high-confidence)	0	1	no_inphared_mash_hit	no_inphared_mash_hit	no_inphared_mash_hit	no_inphared_mash_hit																											UHGV-1368950	vOTU-000004	cluster_1
l4881	ERZ1023650.8-NODE-8-length-79329-cov-77.695386	79329	0.32	11	93.28	No	NA	110	15	0	High-quality	High-quality	93.09	AAI-based (high-confidence)	0	1	no_inphared_mash_hit	no_inphared_mash_hit	no_inphared_mash_hit	no_inphared_mash_hit																											UHGV-0175707	vOTU-060794	cluster_1
l5675	ERZ1036815.153-NODE-153-length-85352-cov-65.910044	85352	0.36	11	93.76	No	NA	109	14	1	Complete	High-quality	100	DTR (high-confidence)	0	1	no_inphared_mash_hit	no_inphared_mash_hit	no_inphared_mash_hit	no_inphared_mash_hit																											UHGV-0212655	vOTU-140003	cluster_1
l5697	ERZ809209.49-NODE-49-length-85708-cov-929.987706	85708	0.36	11	94.24	No	NA	109	14	2	High-quality	High-quality	98.94	AAI-based (high-confidence)	0	1	no_inphared_mash_hit	no_inphared_mash_hit	no_inphared_mash_hit	no_inphared_mash_hit																											#N/A	#N/A	cluster_1
l7064	ERZ1034913.94-NODE-94-length-86099-cov-140.972270	86099	0.36	11	94.67	No	NA	115	14	2	High-quality	High-quality	99.41	AAI-based (high-confidence)	0	1	no_inphared_mash_hit	no_inphared_mash_hit	no_inphared_mash_hit	no_inphared_mash_hit																											#N/A	#N/A	cluster_1
l8573	ERZ1024439.15-NODE-15-length-85560-cov-169.793696	85560	0.36	11	93.81	No	NA	113	14	3	Complete	High-quality	100	DTR (high-confidence)	0	1	no_inphared_mash_hit	no_inphared_mash_hit	no_inphared_mash_hit	no_inphared_mash_hit																											UHGV-1375000	vOTU-000003	cluster_1
l8700	ERZ1669342.25-NODE-25-length-86594-cov-36.595547	86594	0.36	11	94.23	No	NA	114	16	2	High-quality	High-quality	99.97	AAI-based (high-confidence)	0	1	no_inphared_mash_hit	no_inphared_mash_hit	no_inphared_mash_hit	no_inphared_mash_hit																											UHGV-1364867	vOTU-001111	cluster_1
l8759	ERZ1690692.37-NODE-37-length-85600-cov-99.884996	85600	0.34	11	93.06	No	NA	113	16	3	Complete	High-quality	100	DTR (high-confidence)	0	1	no_inphared_mash_hit	no_inphared_mash_hit	no_inphared_mash_hit	no_inphared_mash_hit																											#N/A	#N/A	cluster_1
l8897	ERZ1694701.46-NODE-46-length-83542-cov-33.636434	83542	0.36	11	94	No	NA	108	14	1	High-quality	High-quality	96.42	AAI-based (high-confidence)	0	1	no_inphared_mash_hit	no_inphared_mash_hit	no_inphared_mash_hit	no_inphared_mash_hit																											UHGV-1371511	vOTU-000112	cluster_1
l8983	ERZ1694796.55-NODE-55-length-82590-cov-168.143357	82590	0.35	11	95.17	No	NA	105	13	3	High-quality	High-quality	94.5	AAI-based (high-confidence)	0	1	no_inphared_mash_hit	no_inphared_mash_hit	no_inphared_mash_hit	no_inphared_mash_hit																											#N/A	#N/A	cluster_1
l9362	ERZ1764672.20-NODE-20-length-85773-cov-62.618458	85773	0.36	11	94.25	No	NA	113	17	2	Complete	High-quality	100	DTR (high-confidence)	0	1	no_inphared_mash_hit	no_inphared_mash_hit	no_inphared_mash_hit	no_inphared_mash_hit																											#N/A	#N/A	cluster_1
l9375	ERZ1764682.349-NODE-349-length-77237-cov-51.577946	77237	0.39	11	91.16	No	NA	110	13	0	High-quality	High-quality	97.94	AAI-based (high-confidence)	0	1	MT121964	0.186761	6.40193e-58	10/1000	Phage DP SC_6_H4_2017	Phage DP SC_6_H4_2017 Caudoviricetes Uroviricota Heunggongvirae Duplodnaviria Viruses	75500	FALSE	35.189	DNA	43935	99	91.9192	8.08081	93.7232		3	Unspecified	Unclassified	Unclassified	Unclassified	Unclassified	Unclassified	Caudoviricetes	Uroviricota	Heunggongvirae	Duplodnaviria	Group I	PHG	bacteria	#N/A	#N/A	cluster_1
l9574	ERZ1764752.40-NODE-40-length-85103-cov-15.744497	85103	0.36	11	94.14	No	NA	109	16	2	High-quality	High-quality	98.04	AAI-based (high-confidence)	0	1	no_inphared_mash_hit	no_inphared_mash_hit	no_inphared_mash_hit	no_inphared_mash_hit																											#N/A	#N/A	cluster_1
l9581	ERZ1764756.63-NODE-63-length-86797-cov-29.147991	86797	0.36	11	93.35	No	NA	112	18	1	High-quality	High-quality	100	AAI-based (high-confidence)	0	1	no_inphared_mash_hit	no_inphared_mash_hit	no_inphared_mash_hit	no_inphared_mash_hit																											UHGV-1378518	vOTU-001192	cluster_1
l9622	ERZ1764787.108-NODE-108-length-79693-cov-24.651423	79693	0.36	11	90.81	No	NA	106	12	1	High-quality	High-quality	100	AAI-based (high-confidence)	0	1	MT121964	0.0593303	0	168/1000	Phage DP SC_6_H4_2017	Phage DP SC_6_H4_2017 Caudoviricetes Uroviricota Heunggongvirae Duplodnaviria Viruses	75500	FALSE	35.189	DNA	43935	99	91.9192	8.08081	93.7232		3	Unspecified	Unclassified	Unclassified	Unclassified	Unclassified	Unclassified	Caudoviricetes	Uroviricota	Heunggongvirae	Duplodnaviria	Group I	PHG	bacteria	UHGV-1372644	vOTU-000012	cluster_1
c2111	ERZ1024385.228-NODE-228-length-5768-cov-40.966918	5768	0.46	11	89.72	No	NA	9	5	0	Complete	High-quality	100	DTR (high-confidence)	0	1.01	MG945389	0.191731	3.6993e-62	9/1000	Microviridae sp.	Microviridae sp. Microviridae Petitvirales Malgrandaviricetes Phixviricota Sangervirae Monodnaviria Viruses	5202	FALSE	46.175	ss-DNA	43428	7	100	0	91.4648		0	Unspecified	Microviridae	Unclassified	Unclassified	Microviridae	Petitvirales	Malgrandaviricetes	Phixviricota	Sangervirae	Monodnaviria	Group II	PHG	Unspecified	UHGV-1333718	vOTU-003686	cluster_10
c2016	ERZ1024347.83-NODE-83-length-5599-cov-39.215729	5599	0.42	11	82.55	No	NA	7	4	0	Complete	High-quality	100	DTR (high-confidence)	0	1.01	no_inphared_mash_hit	no_inphared_mash_hit	no_inphared_mash_hit	no_inphared_mash_hit																											UHGV-1335623	vOTU-052726	cluster_10
c1101	ENA-OWPQ01003073-OWPQ01003073.1-human-gut-metagenome-genome-assembly--contig:-NODE-3073-length-5524-cov-6.62114	5524	0.48	11	87.8	No	NA	10	4	0	Complete	High-quality	100	DTR (high-confidence)	0	1.01	KT264798	0.0615839	0	159/1000	Gokushovirus WZ-2015a	Gokushovirus WZ-2015a Gokushovirinae Microviridae Petitvirales Malgrandaviricetes Phixviricota Sangervirae Monodnaviria Viruses	5477	FALSE	47.435	DNA	42718	10	100	0	91.7473		0	Unspecified	Gokushovirus	Gokushovirus	Gokushovirinae	Microviridae	Petitvirales	Malgrandaviricetes	Phixviricota	Sangervirae	Monodnaviria	Group II	PHG	Homo sapiens	UHGV-1373472	vOTU-057218	cluster_10
c2412	ERZ1767136.7779-NODE-7779-length-5509-cov-12.369820	5509	0.47	11	84.35	No	NA	8	5	0	Complete	High-quality	100	DTR (high-confidence)	0	1.01	MG945391	0.13538	1.31159e-219	30/1000	Microviridae sp.	Microviridae sp. Microviridae Petitvirales Malgrandaviricetes Phixviricota Sangervirae Monodnaviria Viruses	5367	FALSE	47.475	ss-DNA	43428	7	100	0	71.8837		0	Unspecified	Microviridae	Unclassified	Unclassified	Microviridae	Petitvirales	Malgrandaviricetes	Phixviricota	Sangervirae	Monodnaviria	Group II	PHG	Unspecified	UHGV-0316165	vOTU-050495	cluster_10
c2119	ERZ1024404.111-NODE-111-length-5470-cov-22.162696	5470	0.44	11	89.8	No	NA	9	6	0	Complete	High-quality	100	DTR (high-confidence)	0	1.01	no_inphared_mash_hit	no_inphared_mash_hit	no_inphared_mash_hit	no_inphared_mash_hit																											UHGV-0993036	vOTU-003312	cluster_10
c0724	ENA-OPAO01006147-OPAO01006147.1-human-gut-metagenome-genome-assembly--contig:-NODE-6147-length-5437-cov-3.329989	5437	0.49	11	86.56	No	NA	10	6	0	Complete	High-quality	100	DTR (high-confidence)	0	1.01	KT264799	0.0422904	0	259/1000	Gokushovirus WZ-2015a	Gokushovirus WZ-2015a Gokushovirinae Microviridae Petitvirales Malgrandaviricetes Phixviricota Sangervirae Monodnaviria Viruses	5179	FALSE	48.639	DNA	42718	9	100	0	89.496		0	Unspecified	Gokushovirus	Gokushovirus	Gokushovirinae	Microviridae	Petitvirales	Malgrandaviricetes	Phixviricota	Sangervirae	Monodnaviria	Group II	PHG	Homo sapiens	UHGV-1354675	vOTU-062224	cluster_10
c2043	ERZ1024361.146-NODE-147-length-5402-cov-6.249299	5402	0.46	11	83.56	No	NA	7	5	0	Complete	High-quality	100	DTR (high-confidence)	0	1.01	KT264761	0.186761	1.82853e-69	10/1000	Gokushovirus WZ-2015a	Gokushovirus WZ-2015a Gokushovirinae Microviridae Petitvirales Malgrandaviricetes Phixviricota Sangervirae Monodnaviria Viruses	5301	FALSE	48.198	DNA	42718	8	100	0	89.6435		0	Unspecified	Gokushovirus	Gokushovirus	Gokushovirinae	Microviridae	Petitvirales	Malgrandaviricetes	Phixviricota	Sangervirae	Monodnaviria	Group II	PHG	monkey	UHGV-0605448	vOTU-063378	cluster_10
c2201	ERZ1024481.29-NODE-30-length-5380-cov-215.315305	5380	0.41	11	91.86	No	NA	8	3	0	Complete	High-quality	100	DTR (high-confidence)	0	1.01	no_inphared_mash_hit	no_inphared_mash_hit	no_inphared_mash_hit	no_inphared_mash_hit																											UHGV-1344412	vOTU-053444	cluster_10
c2106	ERZ1024385.248-NODE-249-length-5367-cov-112.249623	5367	0.49	11	83.21	No	NA	7	6	0	Complete	High-quality	100	DTR (high-confidence)	0	1.01	no_inphared_mash_hit	no_inphared_mash_hit	no_inphared_mash_hit	no_inphared_mash_hit																											UHGV-0251840	vOTU-001976	cluster_10
c2142	ERZ1024429.30-NODE-31-length-5367-cov-26.251318	5367	0.49	11	83.86	No	NA	8	6	0	Complete	High-quality	100	DTR (high-confidence)	0	1.01	no_inphared_mash_hit	no_inphared_mash_hit	no_inphared_mash_hit	no_inphared_mash_hit																											UHGV-0251840	vOTU-001976	cluster_10
c2081	ERZ1024374.181-NODE-182-length-5350-cov-7.827007	5350	0.44	11	93.74	No	NA	10	6	0	Complete	High-quality	100	DTR (high-confidence)	0	1.01	no_inphared_mash_hit	no_inphared_mash_hit	no_inphared_mash_hit	no_inphared_mash_hit																											UHGV-0537042	vOTU-076541	cluster_10
c2202	ERZ1024477.107-NODE-108-length-5336-cov-308.632456	5336	0.44	11	93.78	No	NA	8	8	0	Complete	High-quality	100	DTR (high-confidence)	0	1.01	no_inphared_mash_hit	no_inphared_mash_hit	no_inphared_mash_hit	no_inphared_mash_hit																											UHGV-0552134	vOTU-004163	cluster_10
c2112	ERZ1024388.146-NODE-147-length-5331-cov-39.724033	5331	0.39	11	97.11	No	NA	9	6	0	Complete	High-quality	100	DTR (high-confidence)	0	1.01	no_inphared_mash_hit	no_inphared_mash_hit	no_inphared_mash_hit	no_inphared_mash_hit																											UHGV-0253212	vOTU-049627	cluster_10
c2103	ERZ1024385.251-NODE-252-length-5331-cov-16.125095	5331	0.47	11	83.23	No	NA	6	5	0	Complete	High-quality	100	DTR (high-confidence)	0	1.01	KT264761	0.164662	1.34172e-113	16/1000	Gokushovirus WZ-2015a	Gokushovirus WZ-2015a Gokushovirinae Microviridae Petitvirales Malgrandaviricetes Phixviricota Sangervirae Monodnaviria Viruses	5301	FALSE	48.198	DNA	42718	8	100	0	89.6435		0	Unspecified	Gokushovirus	Gokushovirus	Gokushovirinae	Microviridae	Petitvirales	Malgrandaviricetes	Phixviricota	Sangervirae	Monodnaviria	Group II	PHG	monkey	UHGV-0569755	vOTU-053318	cluster_10
l8628	ERZ1024463.85-NODE-86-length-5323-cov-94.791382	5323	0.46	11	87.21	No	NA	8	6	0	Complete	High-quality	100	ITR (high-confidence)	0	1.01	OP971937	0.0981375	0	68/1000	Microviridae sp.	Microviridae sp. Microviridae Petitvirales Malgrandaviricetes Phixviricota Sangervirae Monodnaviria Viruses	5224	FALSE	43.492	DNA	44950	8	100	0	89.9694		0	Unspecified	Microviridae	Unclassified	Unclassified	Microviridae	Petitvirales	Malgrandaviricetes	Phixviricota	Sangervirae	Monodnaviria	Group II	PHG	Unspecified	UHGV-0713676	vOTU-053412	cluster_10
c2096	ERZ1024385.253-NODE-254-length-5322-cov-34.036643	5322	0.45	11	93.18	No	NA	8	5	0	Complete	High-quality	100	DTR (high-confidence)	0	1.01	no_inphared_mash_hit	no_inphared_mash_hit	no_inphared_mash_hit	no_inphared_mash_hit																											UHGV-0236191	vOTU-006168	cluster_10
c1311	ENA-OWYR01002146-OWYR01002146.1-human-gut-metagenome-genome-assembly--contig:-NODE-2146-length-5309-cov-7.13761	5309	0.39	11	89.85	No	NA	9	4	0	Complete	High-quality	100	DTR (high-confidence)	0	1.01	no_inphared_mash_hit	no_inphared_mash_hit	no_inphared_mash_hit	no_inphared_mash_hit																											UHGV-1872508	vOTU-058861	cluster_10
c2117	ERZ1024404.117-NODE-118-length-5304-cov-73.951610	5304	0.48	11	87.01	No	NA	9	7	0	Complete	High-quality	100	DTR (high-confidence)	0	1.01	KT264761	0.105264	0	58/1000	Gokushovirus WZ-2015a	Gokushovirus WZ-2015a Gokushovirinae Microviridae Petitvirales Malgrandaviricetes Phixviricota Sangervirae Monodnaviria Viruses	5301	FALSE	48.198	DNA	42718	8	100	0	89.6435		0	Unspecified	Gokushovirus	Gokushovirus	Gokushovirinae	Microviridae	Petitvirales	Malgrandaviricetes	Phixviricota	Sangervirae	Monodnaviria	Group II	PHG	monkey	UHGV-1344951	vOTU-004164	cluster_10
c2082	ERZ1024374.185-NODE-186-length-5303-cov-222.076029	5303	0.48	11	86.97	No	NA	9	7	0	Complete	High-quality	100	DTR (high-confidence)	0	1.01	KT264761	0.107658	0	55/1000	Gokushovirus WZ-2015a	Gokushovirus WZ-2015a Gokushovirinae Microviridae Petitvirales Malgrandaviricetes Phixviricota Sangervirae Monodnaviria Viruses	5301	FALSE	48.198	DNA	42718	8	100	0	89.6435		0	Unspecified	Gokushovirus	Gokushovirus	Gokushovirinae	Microviridae	Petitvirales	Malgrandaviricetes	Phixviricota	Sangervirae	Monodnaviria	Group II	PHG	monkey	UHGV-1344951	vOTU-004164	cluster_10
c2316	ERZ1764706.4432-NODE-4432-length-5299-cov-5.878719	5299	0.45	11	89.56	No	NA	9	7	0	Complete	High-quality	100	DTR (high-confidence)	0	1.01	OP971936	0.0590885	0	169/1000	Microviridae sp.	Microviridae sp. Microviridae Petitvirales Malgrandaviricetes Phixviricota Sangervirae Monodnaviria Viruses	5253	FALSE	44.318	DNA	44950	7	100	0	87.7784		0	Unspecified	Microviridae	Unclassified	Unclassified	Microviridae	Petitvirales	Malgrandaviricetes	Phixviricota	Sangervirae	Monodnaviria	Group II	PHG	Unspecified	UHGV-0239818	vOTU-049446	cluster_10
c2105	ERZ1024388.149-NODE-150-length-5288-cov-43.114657	5288	0.46	11	88.52	No	NA	9	6	0	Complete	High-quality	100	DTR (high-confidence)	0	1.01	MG945428	0.197292	2.71906e-55	8/1000	Microviridae sp.	Microviridae sp. Microviridae Petitvirales Malgrandaviricetes Phixviricota Sangervirae Monodnaviria Viruses	4780	FALSE	42.343	ss-DNA	43428	5	100	0	85.9205		0	Unspecified	Microviridae	Unclassified	Unclassified	Microviridae	Petitvirales	Malgrandaviricetes	Phixviricota	Sangervirae	Monodnaviria	Group II	PHG	Unspecified	UHGV-1376175	vOTU-057784	cluster_10
l8390	ERZ1024361.150-NODE-151-length-5287-cov-149.477638	5287	0.47	11	86.06	No	NA	8	6	0	Complete	High-quality	100	DTR (high-confidence)	0	1	MG945793	0.182269	5.10686e-77	11/1000	Microviridae sp.	Microviridae sp. Microviridae Petitvirales Malgrandaviricetes Phixviricota Sangervirae Monodnaviria Viruses	4803	FALSE	44.743	ss-DNA	43428	6	100	0	91.6927		0	Unspecified	Microviridae	Unclassified	Unclassified	Microviridae	Petitvirales	Malgrandaviricetes	Phixviricota	Sangervirae	Monodnaviria	Group II	PHG	Unspecified	UHGV-0301015	vOTU-050279	cluster_10
l8661	ERZ1024481.32-NODE-33-length-5279-cov-469.930704	5279	0.46	11	88.79	No	NA	9	6	0	Complete	High-quality	100	DTR (high-confidence)	0	1	OP971936	0.0613264	0	160/1000	Microviridae sp.	Microviridae sp. Microviridae Petitvirales Malgrandaviricetes Phixviricota Sangervirae Monodnaviria Viruses	5253	FALSE	44.318	DNA	44950	7	100	0	87.7784		0	Unspecified	Microviridae	Unclassified	Unclassified	Microviridae	Petitvirales	Malgrandaviricetes	Phixviricota	Sangervirae	Monodnaviria	Group II	PHG	Unspecified	UHGV-0746891	vOTU-053433	cluster_10
c2059	ERZ1024365.277-NODE-278-length-5275-cov-15.532375	5275	0.48	11	91.56	No	NA	9	7	0	Complete	High-quality	100	DTR (high-confidence)	0	1.01	KT264761	0.182269	8.78745e-77	11/1000	Gokushovirus WZ-2015a	Gokushovirus WZ-2015a Gokushovirinae Microviridae Petitvirales Malgrandaviricetes Phixviricota Sangervirae Monodnaviria Viruses	5301	FALSE	48.198	DNA	42718	8	100	0	89.6435		0	Unspecified	Gokushovirus	Gokushovirus	Gokushovirinae	Microviridae	Petitvirales	Malgrandaviricetes	Phixviricota	Sangervirae	Monodnaviria	Group II	PHG	monkey	UHGV-0307332	vOTU-004167	cluster_10
c2006	ERZ1024347.97-NODE-98-length-5275-cov-14.145402	5275	0.45	11	84.27	No	NA	8	6	0	Complete	High-quality	100	DTR (high-confidence)	0	1.01	OP971937	0.191731	2.55222e-62	9/1000	Microviridae sp.	Microviridae sp. Microviridae Petitvirales Malgrandaviricetes Phixviricota Sangervirae Monodnaviria Viruses	5224	FALSE	43.492	DNA	44950	8	100	0	89.9694		0	Unspecified	Microviridae	Unclassified	Unclassified	Microviridae	Petitvirales	Malgrandaviricetes	Phixviricota	Sangervirae	Monodnaviria	Group II	PHG	Unspecified	UHGV-0366619	vOTU-004796	cluster_10
c2134	ERZ1024429.32-NODE-33-length-5263-cov-1974.245008	5263	0.47	11	94.96	No	NA	8	7	0	Complete	High-quality	100	DTR (high-confidence)	0	1.01	MG945459	0.167688	1.8738e-106	15/1000	Microviridae sp.	Microviridae sp. Microviridae Petitvirales Malgrandaviricetes Phixviricota Sangervirae Monodnaviria Viruses	4926	FALSE	43.179	ss-DNA	43428	6	100	0	87.9415		0	Unspecified	Microviridae	Unclassified	Unclassified	Microviridae	Petitvirales	Malgrandaviricetes	Phixviricota	Sangervirae	Monodnaviria	Group II	PHG	Unspecified	UHGV-1340955	vOTU-053357	cluster_10
c2075	ERZ1024374.187-NODE-188-length-5262-cov-295.620703	5262	0.45	11	91.13	No	NA	9	6	0	Complete	High-quality	100	DTR (high-confidence)	0	1.01	no_inphared_mash_hit	no_inphared_mash_hit	no_inphared_mash_hit	no_inphared_mash_hit																											UHGV-0213651	vOTU-049060	cluster_10
c2013	ERZ1024347.99-NODE-100-length-5235-cov-543.791892	5235	0.48	11	90.43	No	NA	9	6	0	Complete	High-quality	100	DTR (high-confidence)	0	1.01	MG945153	0.182269	5.51733e-77	11/1000	Microviridae sp.	Microviridae sp. Microviridae Petitvirales Malgrandaviricetes Phixviricota Sangervirae Monodnaviria Viruses	4913	FALSE	42.866	ss-DNA	43428	7	100	0	92.876		0	Unspecified	Microviridae	Unclassified	Unclassified	Microviridae	Petitvirales	Malgrandaviricetes	Phixviricota	Sangervirae	Monodnaviria	Group II	PHG	Unspecified	UHGV-0301015	vOTU-050279	cluster_10
c2149	ERZ1024437.97-NODE-98-length-5213-cov-2262.186700	5213	0.45	11	89.53	No	NA	8	6	0	Complete	High-quality	100	DTR (high-confidence)	0	1.01	no_inphared_mash_hit	no_inphared_mash_hit	no_inphared_mash_hit	no_inphared_mash_hit																											UHGV-1337802	vOTU-053992	cluster_10
c2107	ERZ1024388.152-NODE-153-length-5204-cov-29.881336	5204	0.46	11	89.09	No	NA	8	6	0	Complete	High-quality	100	DTR (high-confidence)	0	1.01	MG945333	0.12827	1.8031e-259	35/1000	Microviridae sp.	Microviridae sp. Microviridae Petitvirales Malgrandaviricetes Phixviricota Sangervirae Monodnaviria Viruses	4884	FALSE	45.188	ss-DNA	43428	7	100	0	91.4005		0	Unspecified	Microviridae	Unclassified	Unclassified	Microviridae	Petitvirales	Malgrandaviricetes	Phixviricota	Sangervirae	Monodnaviria	Group II	PHG	Unspecified	UHGV-0623911	vOTU-053356	cluster_10
c2005	ERZ1024349.441-NODE-442-length-5202-cov-14.025063	5202	0.45	11	94.71	No	NA	8	6	0	Complete	High-quality	100	DTR (high-confidence)	0	1.01	MG945602	0.119909	0.0000000000000000000000000000000000000000000000000000000000000000000000000000000000000000000000000000000000000000000000000000000000000000000000000000000000000000000000000000000000000000000000000000000000000000000000000000000000000000000000000000000000000000000000000000000000000000000000000000000000000000000000000395912	42/1000	Microviridae sp.	Microviridae sp. Microviridae Petitvirales Malgrandaviricetes Phixviricota Sangervirae Monodnaviria Viruses	5038	FALSE	44.442	ss-DNA	43428	7	100	0	95.395		0	Unspecified	Microviridae	Unclassified	Unclassified	Microviridae	Petitvirales	Malgrandaviricetes	Phixviricota	Sangervirae	Monodnaviria	Group II	PHG	Unspecified	UHGV-1373143	vOTU-057144	cluster_10
c2162	ERZ1024463.90-NODE-91-length-5196-cov-841.616806	5196	0.47	11	90.55	No	NA	8	6	0	Complete	High-quality	100	DTR (high-confidence)	0	1.01	MG945793	0.174408	9.40269e-92	13/1000	Microviridae sp.	Microviridae sp. Microviridae Petitvirales Malgrandaviricetes Phixviricota Sangervirae Monodnaviria Viruses	4803	FALSE	44.743	ss-DNA	43428	6	100	0	91.6927		0	Unspecified	Microviridae	Unclassified	Unclassified	Microviridae	Petitvirales	Malgrandaviricetes	Phixviricota	Sangervirae	Monodnaviria	Group II	PHG	Unspecified	UHGV-0382167	vOTU-001801	cluster_10
c2089	ERZ1024388.154-NODE-155-length-5183-cov-14.289197	5183	0.45	11	91.36	No	NA	8	6	0	Complete	High-quality	100	DTR (high-confidence)	0	1.01	KX513865	0.0893096	0	83/1000	Human gut gokushovirus	Human gut gokushovirus Gokushovirinae Microviridae Petitvirales Malgrandaviricetes Phixviricota Sangervirae Monodnaviria Viruses	5135	FALSE	43.934	DNA	42870	8	100	0	88.9192		0	Unspecified	Gokushovirinae	Unclassified	Gokushovirinae	Microviridae	Petitvirales	Malgrandaviricetes	Phixviricota	Sangervirae	Monodnaviria	Group II	PHG	Homo sapiens	UHGV-1340955	vOTU-053357	cluster_10
l8393	ERZ1024361.156-NODE-157-length-5176-cov-53.654560	5176	0.46	11	88.52	No	NA	8	6	0	Complete	High-quality	100	DTR (high-confidence)	0	1	no_inphared_mash_hit	no_inphared_mash_hit	no_inphared_mash_hit	no_inphared_mash_hit																											UHGV-0300051	vOTU-001945	cluster_10
c2042	ERZ1024361.157-NODE-158-length-5175-cov-32.815625	5175	0.45	11	90.82	No	NA	8	5	0	Complete	High-quality	100	DTR (high-confidence)	0	1.01	no_inphared_mash_hit	no_inphared_mash_hit	no_inphared_mash_hit	no_inphared_mash_hit																											UHGV-1341561	vOTU-054040	cluster_10
c2079	ERZ1024378.409-NODE-410-length-5171-cov-11.796325	5171	0.47	11	90.47	No	NA	8	7	0	Complete	High-quality	100	DTR (high-confidence)	0	1.01	MG945333	0.117785	0	44/1000	Microviridae sp.	Microviridae sp. Microviridae Petitvirales Malgrandaviricetes Phixviricota Sangervirae Monodnaviria Viruses	4884	FALSE	45.188	ss-DNA	43428	7	100	0	91.4005		0	Unspecified	Microviridae	Unclassified	Unclassified	Microviridae	Petitvirales	Malgrandaviricetes	Phixviricota	Sangervirae	Monodnaviria	Group II	PHG	Unspecified	UHGV-0008373	vOTU-075641	cluster_10
c2092	ERZ1024385.269-NODE-270-length-5152-cov-54.848342	5152	0.47	11	87.29	No	NA	7	6	0	Complete	High-quality	100	DTR (high-confidence)	0	1.01	MG945424	0.186761	1.09952e-69	10/1000	Microviridae sp.	Microviridae sp. Microviridae Petitvirales Malgrandaviricetes Phixviricota Sangervirae Monodnaviria Viruses	5021	FALSE	42.92	ss-DNA	43428	7	100	0	91.3563		0	Unspecified	Microviridae	Unclassified	Unclassified	Microviridae	Petitvirales	Malgrandaviricetes	Phixviricota	Sangervirae	Monodnaviria	Group II	PHG	Unspecified	UHGV-0590389	vOTU-053332	cluster_10
c0784	ENA-OPDD01006428-OPDD01006428.1-human-gut-metagenome-genome-assembly--contig:-NODE-6428-length-5124-cov-2.305188	5124	0.38	11	89.15	No	NA	7	4	0	Complete	High-quality	100	DTR (high-confidence)	0	1.01	no_inphared_mash_hit	no_inphared_mash_hit	no_inphared_mash_hit	no_inphared_mash_hit																											#N/A	#N/A	cluster_10
c2012	ERZ1024349.459-NODE-460-length-5111-cov-43.984375	5111	0.46	11	90.24	No	NA	8	6	0	Complete	High-quality	100	DTR (high-confidence)	0	1.01	MG945333	0.0974869	0	69/1000	Microviridae sp.	Microviridae sp. Microviridae Petitvirales Malgrandaviricetes Phixviricota Sangervirae Monodnaviria Viruses	4884	FALSE	45.188	ss-DNA	43428	7	100	0	91.4005		0	Unspecified	Microviridae	Unclassified	Unclassified	Microviridae	Petitvirales	Malgrandaviricetes	Phixviricota	Sangervirae	Monodnaviria	Group II	PHG	Unspecified	UHGV-0303832	vOTU-006307	cluster_10
c1012	ENA-ORJZ01000114-ORJZ01000114.1-human-gut-metagenome-genome-assembly--contig:-NODE-114-length-5109-cov-37.583466	5109	0.5	11	93.15	No	NA	8	6	0	Complete	High-quality	100	DTR (high-confidence)	0	1.01	no_inphared_mash_hit	no_inphared_mash_hit	no_inphared_mash_hit	no_inphared_mash_hit																											UHGV-1877723	vOTU-002194	cluster_10
c2062	ERZ1024370.288-NODE-289-length-5079-cov-23.349721	5079	0.41	11	91.44	No	NA	8	5	0	Complete	High-quality	100	DTR (high-confidence)	0	1.01	no_inphared_mash_hit	no_inphared_mash_hit	no_inphared_mash_hit	no_inphared_mash_hit																											UHGV-1397575	vOTU-072441	cluster_10
c2515	ERZ1764573.5005-NODE-5005-length-5059-cov-4.051759	5059	0.46	11	88.99	No	NA	7	6	0	Complete	High-quality	100	DTR (high-confidence)	0	1.01	MG945333	0.111073	0	51/1000	Microviridae sp.	Microviridae sp. Microviridae Petitvirales Malgrandaviricetes Phixviricota Sangervirae Monodnaviria Viruses	4884	FALSE	45.188	ss-DNA	43428	7	100	0	91.4005		0	Unspecified	Microviridae	Unclassified	Unclassified	Microviridae	Petitvirales	Malgrandaviricetes	Phixviricota	Sangervirae	Monodnaviria	Group II	PHG	Unspecified	UHGV-0422490	vOTU-004432	cluster_10
c2203	ERZ1024477.111-NODE-112-length-5046-cov-16.401923	5046	0.46	11	93.88	No	NA	8	7	0	Complete	High-quality	100	DTR (high-confidence)	0	1.01	MG945387	0.0968463	0	70/1000	Microviridae sp.	Microviridae sp. Microviridae Petitvirales Malgrandaviricetes Phixviricota Sangervirae Monodnaviria Viruses	4832	FALSE	46.316	ss-DNA	43428	6	100	0	85.9892		0	Unspecified	Microviridae	Unclassified	Unclassified	Microviridae	Petitvirales	Malgrandaviricetes	Phixviricota	Sangervirae	Monodnaviria	Group II	PHG	Unspecified	UHGV-0718118	vOTU-053416	cluster_10
c2229	ERZ807387.78-NODE-78-length-5046-cov-9.505710	5046	0.4	11	91.84	No	NA	7	7	0	Complete	High-quality	100	DTR (high-confidence)	0	1.02	no_inphared_mash_hit	no_inphared_mash_hit	no_inphared_mash_hit	no_inphared_mash_hit																											UHGV-1329012	vOTU-005870	cluster_10
c2128	ERZ1024414.37-NODE-38-length-5013-cov-10.742436	5013	0.47	11	94.45	No	NA	8	6	0	Complete	High-quality	100	DTR (high-confidence)	0	1.01	MT135263	0.10374	0	60/1000	Gokushovirinae sp.	Gokushovirinae sp. Gokushovirinae Microviridae Petitvirales Malgrandaviricetes Phixviricota Sangervirae Monodnaviria Viruses	4896	FALSE	44.914	DNA	44250	9	0	100	80.6373		0	Unspecified	Gokushovirinae	Unclassified	Gokushovirinae	Microviridae	Petitvirales	Malgrandaviricetes	Phixviricota	Sangervirae	Monodnaviria	Group II	PHG	porcine	UHGV-0316141	vOTU-005327	cluster_10
c2136	ERZ1024429.37-NODE-38-length-5010-cov-16.950555	5010	0.37	11	91.96	No	NA	7	6	0	Complete	High-quality	100	DTR (high-confidence)	0	1.01	no_inphared_mash_hit	no_inphared_mash_hit	no_inphared_mash_hit	no_inphared_mash_hit																											UHGV-1334408	vOTU-003579	cluster_10
c1614	ERZ809443.6235-NODE-6236-length-5007-cov-4.080775	5007	0.45	11	93.21	No	NA	7	6	0	Complete	High-quality	100	DTR (high-confidence)	0	1.01	MG945333	0.129604	6.00397e-252	34/1000	Microviridae sp.	Microviridae sp. Microviridae Petitvirales Malgrandaviricetes Phixviricota Sangervirae Monodnaviria Viruses	4884	FALSE	45.188	ss-DNA	43428	7	100	0	91.4005		0	Unspecified	Microviridae	Unclassified	Unclassified	Microviridae	Petitvirales	Malgrandaviricetes	Phixviricota	Sangervirae	Monodnaviria	Group II	PHG	Unspecified	UHGV-0422490	vOTU-004432	cluster_10
c2056	ERZ1024365.292-NODE-293-length-4978-cov-626.768434	4978	0.5	11	95.56	No	NA	7	7	0	Complete	High-quality	100	DTR (high-confidence)	0	1.01	no_inphared_mash_hit	no_inphared_mash_hit	no_inphared_mash_hit	no_inphared_mash_hit																											UHGV-0576688	vOTU-004171	cluster_10
c2215	ERZ1024473.49-NODE-50-length-4972-cov-17.127110	4972	0.46	11	94.37	No	NA	9	6	0	Complete	High-quality	100	DTR (high-confidence)	0	1.01	MG945387	0.0968463	0	70/1000	Microviridae sp.	Microviridae sp. Microviridae Petitvirales Malgrandaviricetes Phixviricota Sangervirae Monodnaviria Viruses	4832	FALSE	46.316	ss-DNA	43428	6	100	0	85.9892		0	Unspecified	Microviridae	Unclassified	Unclassified	Microviridae	Petitvirales	Malgrandaviricetes	Phixviricota	Sangervirae	Monodnaviria	Group II	PHG	Unspecified	UHGV-0217099	vOTU-005150	cluster_10
l10645	ERZ1688032.1421-NODE-1421-length-12354-cov-4.53167	12354	0.46	11	84.35	No	NA	19	12	1	High-quality	High-quality	100	AAI-based (high-confidence)	0	1.73	KT264760	0.0639874	0	150/1000	Gokushovirus WZ-2015a	Gokushovirus WZ-2015a Gokushovirinae Microviridae Petitvirales Malgrandaviricetes Phixviricota Sangervirae Monodnaviria Viruses	5215	FALSE	45.618	DNA	42718	8	100	0	89.511		0	Unspecified	Gokushovirus	Gokushovirus	Gokushovirinae	Microviridae	Petitvirales	Malgrandaviricetes	Phixviricota	Sangervirae	Monodnaviria	Group II	PHG	Homo sapiens	#N/A	#N/A	cluster_10
l11173	ERZ1740120.3736-NODE-3736-length-11192-cov-8.676843	11192	0.48	11	75.52	No	NA	14	6	2	High-quality	High-quality	100	AAI-based (high-confidence)	0	1	KT264760	0.0882637	0	85/1000	Gokushovirus WZ-2015a	Gokushovirus WZ-2015a Gokushovirinae Microviridae Petitvirales Malgrandaviricetes Phixviricota Sangervirae Monodnaviria Viruses	5215	FALSE	45.618	DNA	42718	8	100	0	89.511		0	Unspecified	Gokushovirus	Gokushovirus	Gokushovirinae	Microviridae	Petitvirales	Malgrandaviricetes	Phixviricota	Sangervirae	Monodnaviria	Group II	PHG	Homo sapiens	#N/A	#N/A	cluster_10
c2204	ERZ1024469.35-NODE-35-length-7621-cov-1004.133888	7621	0.46	11	91.54	No	NA	15	10	0	High-quality	High-quality	100	AAI-based (high-confidence)	0	1.53	MG945853	0.0893096	0	83/1000	Microviridae sp.	Microviridae sp. Microviridae Petitvirales Malgrandaviricetes Phixviricota Sangervirae Monodnaviria Viruses	4900	FALSE	46.673	ss-DNA	43428	8	100	0	89.8776		0	Unspecified	Microviridae	Unclassified	Unclassified	Microviridae	Petitvirales	Malgrandaviricetes	Phixviricota	Sangervirae	Monodnaviria	Group II	PHG	Unspecified	#N/A	#N/A	cluster_10
l8483	ERZ1024385.184-NODE-184-length-6763-cov-96.026685	6763	0.46	11	87.48	No	NA	13	10	0	High-quality	High-quality	100	AAI-based (high-confidence)	0	1.01	OP549872	0.0949813	0	73/1000	Microvirus sp.	Microvirus sp. Microviridae Petitvirales Malgrandaviricetes Phixviricota Sangervirae Monodnaviria Viruses	5216	FALSE	45.859	DNA	44860	6	100	0	77.9908		0	Unspecified	Microvirus	Microvirus	Unclassified	Microviridae	Petitvirales	Malgrandaviricetes	Phixviricota	Sangervirae	Monodnaviria	Group II	PHG	Homo sapiens	UHGV-0523551	vOTU-053290	cluster_10
l9688	ERZ1764831.2695-NODE-2695-length-6007-cov-5.501512	6007	0.5	11	90.39	No	NA	9	6	0	High-quality	High-quality	100	AAI-based (high-confidence)	0	1	MG945820	0.0759181	0	113/1000	Microviridae sp.	Microviridae sp. Microviridae Petitvirales Malgrandaviricetes Phixviricota Sangervirae Monodnaviria Viruses	5063	FALSE	49.299	ss-DNA	43428	6	100	0	91.9613		0	Unspecified	Microviridae	Unclassified	Unclassified	Microviridae	Petitvirales	Malgrandaviricetes	Phixviricota	Sangervirae	Monodnaviria	Group II	PHG	Unspecified	UHGV-1443451	vOTU-062503	cluster_10
l1230	ENA-OPAX01005987-OPAX01005987.1-human-gut-metagenome-genome-assembly--contig:-NODE-5987-length-5781-cov-14.238037	5781	0.46	11	80.4	No	NA	8	6	0	High-quality	High-quality	100	AAI-based (high-confidence)	0	1.01	KT264760	0.0659724	0	143/1000	Gokushovirus WZ-2015a	Gokushovirus WZ-2015a Gokushovirinae Microviridae Petitvirales Malgrandaviricetes Phixviricota Sangervirae Monodnaviria Viruses	5215	FALSE	45.618	DNA	42718	8	100	0	89.511		0	Unspecified	Gokushovirus	Gokushovirus	Gokushovirinae	Microviridae	Petitvirales	Malgrandaviricetes	Phixviricota	Sangervirae	Monodnaviria	Group II	PHG	Homo sapiens	UHGV-1494576	vOTU-084992	cluster_10
l3290	ENA-OWQF01005455-OWQF01005455.1-human-gut-metagenome-genome-assembly--contig:-NODE-5455-length-5643-cov-3.924302	5643	0.47	11	92.7	No	NA	11	6	0	High-quality	High-quality	100	AAI-based (high-confidence)	0	1	KT264754	0.111073	0	51/1000	Gokushovirus WZ-2015a	Gokushovirus WZ-2015a Gokushovirinae Microviridae Petitvirales Malgrandaviricetes Phixviricota Sangervirae Monodnaviria Viruses	5208	FALSE	48.214	DNA	42718	9	100	0	96.0829		0	Unspecified	Gokushovirus	Gokushovirus	Gokushovirinae	Microviridae	Petitvirales	Malgrandaviricetes	Phixviricota	Sangervirae	Monodnaviria	Group II	PHG	mink	UHGV-1464671	vOTU-071510	cluster_10
l9649	ERZ1764809.1328-NODE-1328-length-5616-cov-2.703650	5616	0.5	11	95.1	No	NA	8	5	0	High-quality	High-quality	100	AAI-based (high-confidence)	0	1	MG945820	0.0774628	0	109/1000	Microviridae sp.	Microviridae sp. Microviridae Petitvirales Malgrandaviricetes Phixviricota Sangervirae Monodnaviria Viruses	5063	FALSE	49.299	ss-DNA	43428	6	100	0	91.9613		0	Unspecified	Microviridae	Unclassified	Unclassified	Microviridae	Petitvirales	Malgrandaviricetes	Phixviricota	Sangervirae	Monodnaviria	Group II	PHG	Unspecified	UHGV-0185185	vOTU-046888	cluster_10
l8674	ERZ1024475.51-NODE-51-length-5582-cov-6.575719	5582	0.48	11	93.93	No	NA	11	6	0	High-quality	High-quality	100	AAI-based (high-confidence)	0	1.01	no_inphared_mash_hit	no_inphared_mash_hit	no_inphared_mash_hit	no_inphared_mash_hit																											UHGV-0306311	vOTU-003113	cluster_10
l10001	ERZ1767261.6480-NODE-6480-length-5513-cov-7.213815	5513	0.47	11	85.25	No	NA	9	6	0	High-quality	High-quality	100	AAI-based (high-confidence)	0	1.01	MG945391	0.13538	1.32575e-219	30/1000	Microviridae sp.	Microviridae sp. Microviridae Petitvirales Malgrandaviricetes Phixviricota Sangervirae Monodnaviria Viruses	5367	FALSE	47.475	ss-DNA	43428	7	100	0	71.8837		0	Unspecified	Microviridae	Unclassified	Unclassified	Microviridae	Petitvirales	Malgrandaviricetes	Phixviricota	Sangervirae	Monodnaviria	Group II	PHG	Unspecified	UHGV-0316165	vOTU-050495	cluster_10
l8452	ERZ1024374.173-NODE-173-length-5451-cov-88.450890	5451	0.46	11	91.78	No	NA	7	7	0	High-quality	High-quality	100	AAI-based (high-confidence)	0	1.02	MG945853	0.0974869	0	69/1000	Microviridae sp.	Microviridae sp. Microviridae Petitvirales Malgrandaviricetes Phixviricota Sangervirae Monodnaviria Viruses	4900	FALSE	46.673	ss-DNA	43428	8	100	0	89.8776		0	Unspecified	Microviridae	Unclassified	Unclassified	Microviridae	Petitvirales	Malgrandaviricetes	Phixviricota	Sangervirae	Monodnaviria	Group II	PHG	Unspecified	UHGV-0572250	vOTU-062979	cluster_10
l3088	ENA-OWPE01004798-OWPE01004798.1-human-gut-metagenome-genome-assembly--contig:-NODE-4798-length-5432-cov-2.875953	5432	0.47	11	93.26	No	NA	10	6	0	High-quality	High-quality	100	AAI-based (high-confidence)	0	1	KT264754	0.106845	0	56/1000	Gokushovirus WZ-2015a	Gokushovirus WZ-2015a Gokushovirinae Microviridae Petitvirales Malgrandaviricetes Phixviricota Sangervirae Monodnaviria Viruses	5208	FALSE	48.214	DNA	42718	9	100	0	96.0829		0	Unspecified	Gokushovirus	Gokushovirus	Gokushovirinae	Microviridae	Petitvirales	Malgrandaviricetes	Phixviricota	Sangervirae	Monodnaviria	Group II	PHG	mink	UHGV-0391257	vOTU-000822	cluster_10
l8627	ERZ1024463.82-NODE-83-length-5413-cov-7.107876	5413	0.44	11	90.97	No	NA	7	7	0	High-quality	High-quality	100	AAI-based (high-confidence)	0	1	no_inphared_mash_hit	no_inphared_mash_hit	no_inphared_mash_hit	no_inphared_mash_hit																											UHGV-0552134	vOTU-004163	cluster_10
l8493	ERZ1024385.252-NODE-253-length-5326-cov-9.160691	5326	0.46	11	87.66	No	NA	8	6	0	High-quality	High-quality	100	AAI-based (high-confidence)	0	1	MG945402	0.182269	6.59054e-77	11/1000	Microviridae sp.	Microviridae sp. Microviridae Petitvirales Malgrandaviricetes Phixviricota Sangervirae Monodnaviria Viruses	4988	FALSE	44.166	ss-DNA	43428	7	100	0	89.5549		0	Unspecified	Microviridae	Unclassified	Unclassified	Microviridae	Petitvirales	Malgrandaviricetes	Phixviricota	Sangervirae	Monodnaviria	Group II	PHG	Unspecified	UHGV-0569795	vOTU-079791	cluster_10
l8673	ERZ1024481.35-NODE-36-length-5200-cov-8.618659	5200	0.45	11	87.73	No	NA	7	6	0	High-quality	High-quality	100	AAI-based (high-confidence)	0	1	no_inphared_mash_hit	no_inphared_mash_hit	no_inphared_mash_hit	no_inphared_mash_hit																											#N/A	#N/A	cluster_10
l1639	ENA-OPEV01004829-OPEV01004829.1-human-gut-metagenome-genome-assembly--contig:-NODE-4829-length-5190-cov-2.859591	5190	0.38	11	93.8	No	NA	9	4	0	High-quality	High-quality	100	AAI-based (high-confidence)	0	1	no_inphared_mash_hit	no_inphared_mash_hit	no_inphared_mash_hit	no_inphared_mash_hit																											UHGV-1373336	vOTU-057185	cluster_10
l10686	ERZ1688039.5620-NODE-5620-length-5126-cov-2.83139	5126	0.38	11	91.73	No	NA	8	4	0	High-quality	High-quality	100	AAI-based (high-confidence)	0	1.01	no_inphared_mash_hit	no_inphared_mash_hit	no_inphared_mash_hit	no_inphared_mash_hit																											#N/A	#N/A	cluster_10
l12512	ENA-OOQN01001643-OOQN01001643.1-human-gut-metagenome-genome-assembly--contig:-NODE-1643-length-5028-cov-2.032576	5028	0.44	11	91.15	No	NA	8	6	0	High-quality	High-quality	100	AAI-based (high-confidence)	0	1	MG945333	0.133864	1.42623e-228	31/1000	Microviridae sp.	Microviridae sp. Microviridae Petitvirales Malgrandaviricetes Phixviricota Sangervirae Monodnaviria Viruses	4884	FALSE	45.188	ss-DNA	43428	7	100	0	91.4005		0	Unspecified	Microviridae	Unclassified	Unclassified	Microviridae	Petitvirales	Malgrandaviricetes	Phixviricota	Sangervirae	Monodnaviria	Group II	PHG	Unspecified	UHGV-1426185	vOTU-079371	cluster_10
l12193	ERZ784259.205-NODE-205-length-5408-cov-114.778816	5408	0.35	11	94.84	No	NA	10	4	0	High-quality	High-quality	99.72	AAI-based (high-confidence)	0	1	no_inphared_mash_hit	no_inphared_mash_hit	no_inphared_mash_hit	no_inphared_mash_hit																											UHGV-0407448	vOTU-052738	cluster_10
l8558	ERZ1024429.31-NODE-32-length-5332-cov-391.212810	5332	0.4	11	90.23	No	NA	7	5	0	High-quality	High-quality	98.32	AAI-based (high-confidence)	0	1.01	MG945707	0.136948	3.25518e-212	29/1000	Microviridae sp.	Microviridae sp. Microviridae Petitvirales Malgrandaviricetes Phixviricota Sangervirae Monodnaviria Viruses	5283	FALSE	40.734	ss-DNA	43428	6	100	0	90.3464		0	Unspecified	Microviridae	Unclassified	Unclassified	Microviridae	Petitvirales	Malgrandaviricetes	Phixviricota	Sangervirae	Monodnaviria	Group II	PHG	Unspecified	UHGV-0668011	vOTU-053387	cluster_10
l4342	ENA-OXBS01001399-OXBS01001399.1-human-gut-metagenome-genome-assembly--contig:-NODE-1399-length-5237-cov-36.1494	5237	0.35	11	94.75	No	NA	9	4	0	High-quality	High-quality	96.57	AAI-based (high-confidence)	0	1	no_inphared_mash_hit	no_inphared_mash_hit	no_inphared_mash_hit	no_inphared_mash_hit																											UHGV-0385646	vOTU-073065	cluster_10
l10089	ERZ1767432.7267-NODE-7267-length-5094-cov-3.533836	5094	0.47	11	78.7	No	NA	8	4	0	High-quality	High-quality	95.21	AAI-based (high-confidence)	0	1	MT135258	0.140258	5.25936e-197	27/1000	Gokushovirinae sp.	Gokushovirinae sp. Gokushovirinae Microviridae Petitvirales Malgrandaviricetes Phixviricota Sangervirae Monodnaviria Viruses	5381	FALSE	48.114	DNA	44250	9	0	100	83.2931		0	Unspecified	Gokushovirinae	Unclassified	Gokushovirinae	Microviridae	Petitvirales	Malgrandaviricetes	Phixviricota	Sangervirae	Monodnaviria	Group II	PHG	porcine	UHGV-1371672	vOTU-056814	cluster_10
c0496	ENA-OOPT01000004-OOPT01000004.1-human-gut-metagenome-genome-assembly--contig:-NODE-4-length-51575-cov-13.452950	51575	0.34	11	90.32	No	NA	69	15	0	Complete	High-quality	100	DTR (high-confidence)	0	1	no_inphared_mash_hit	no_inphared_mash_hit	no_inphared_mash_hit	no_inphared_mash_hit																											UHGV-0041590	vOTU-002602	cluster_100
c0849	ENA-OPMP01000068-OPMP01000068.1-human-gut-metagenome-genome-assembly--contig:-NODE-68-length-48411-cov-24.973240	48411	0.34	11	90	No	NA	68	9	0	Complete	High-quality	100	DTR (high-confidence)	0	1	no_inphared_mash_hit	no_inphared_mash_hit	no_inphared_mash_hit	no_inphared_mash_hit																											UHGV-1366917	vOTU-056008	cluster_100
c0906	ENA-OPPQ01000117-OPPQ01000117.1-human-gut-metagenome-genome-assembly--contig:-NODE-117-length-50197-cov-74.961769	50197	0.34	11	88.28	No	NA	67	15	0	Complete	High-quality	100	DTR (high-confidence)	0	1	no_inphared_mash_hit	no_inphared_mash_hit	no_inphared_mash_hit	no_inphared_mash_hit																											UHGV-1367963	vOTU-056155	cluster_100
c2309	ERZ1764695.113-NODE-113-length-50535-cov-73.633122	50535	0.34	11	88.56	No	NA	69	15	0	Complete	High-quality	100	DTR (high-confidence)	0	1	no_inphared_mash_hit	no_inphared_mash_hit	no_inphared_mash_hit	no_inphared_mash_hit																											UHGV-1367736	vOTU-000363	cluster_100
l0622	ENA-OOWJ01000128-OOWJ01000128.1-human-gut-metagenome-genome-assembly--contig:-NODE-128-length-48716-cov-3.848462	48716	0.34	11	88.74	No	NA	59	15	0	High-quality	High-quality	96.09	AAI-based (high-confidence)	0	1	no_inphared_mash_hit	no_inphared_mash_hit	no_inphared_mash_hit	no_inphared_mash_hit																											UHGV-1367963	vOTU-056155	cluster_100
l10335	ERZ1764569.274-NODE-274-length-53316-cov-15.246447	53316	0.34	11	90.61	No	NA	78	13	0	High-quality	High-quality	100	AAI-based (high-confidence)	0	1	no_inphared_mash_hit	no_inphared_mash_hit	no_inphared_mash_hit	no_inphared_mash_hit																											#N/A	#N/A	cluster_100
l11283	ERZ1740142.630-NODE-630-length-46402-cov-128.049086	46402	0.34	11	91.56	No	NA	67	15	0	High-quality	High-quality	91.57	AAI-based (high-confidence)	0	1	no_inphared_mash_hit	no_inphared_mash_hit	no_inphared_mash_hit	no_inphared_mash_hit																											UHGV-0079203	vOTU-000929	cluster_100
l12650	ENA-OOST01000004-OOST01000004.1-human-gut-metagenome-genome-assembly--contig:-NODE-4-length-51544-cov-11.798598	51544	0.34	11	90.06	No	NA	69	14	0	Complete	High-quality	100	DTR (high-confidence)	0	1	no_inphared_mash_hit	no_inphared_mash_hit	no_inphared_mash_hit	no_inphared_mash_hit																											UHGV-1350917	vOTU-000821	cluster_100
l2001	ENA-OPML01000014-OPML01000014.1-human-gut-metagenome-genome-assembly--contig:-NODE-14-length-47521-cov-3.297897	47521	0.34	11	89.96	No	NA	67	9	0	High-quality	High-quality	93.82	AAI-based (high-confidence)	0	1	no_inphared_mash_hit	no_inphared_mash_hit	no_inphared_mash_hit	no_inphared_mash_hit																											#N/A	#N/A	cluster_100
l3965	ENA-OQUJ01000688-OQUJ01000688.1-human-gut-metagenome-genome-assembly--contig:-NODE-688-length-50479-cov-63.938415	50479	0.34	11	89.47	No	NA	73	14	0	Complete	High-quality	100	DTR (high-confidence)	0	1	no_inphared_mash_hit	no_inphared_mash_hit	no_inphared_mash_hit	no_inphared_mash_hit																											UHGV-1438798	vOTU-084588	cluster_100
l4879	ERZ1023645.2-NODE-2-length-54862-cov-71.042513	54862	0.34	11	90.05	No	NA	79	13	0	Complete	High-quality	100	DTR (high-confidence)	0	1	no_inphared_mash_hit	no_inphared_mash_hit	no_inphared_mash_hit	no_inphared_mash_hit																											#N/A	#N/A	cluster_100
l5437	ERZ1106984.338-NODE-338-length-51600-cov-14.678572	51600	0.34	11	89.47	No	NA	67	12	0	High-quality	High-quality	100	AAI-based (high-confidence)	0	1	no_inphared_mash_hit	no_inphared_mash_hit	no_inphared_mash_hit	no_inphared_mash_hit																											UHGV-0014642	vOTU-059911	cluster_100
l8687	ERZ807381.1-NODE-1-length-48217-cov-28.341992	48217	0.34	11	90.94	No	NA	70	13	0	High-quality	High-quality	95.06	AAI-based (high-confidence)	0	1	no_inphared_mash_hit	no_inphared_mash_hit	no_inphared_mash_hit	no_inphared_mash_hit																											UHGV-0385052	vOTU-051717	cluster_100
l9261	ERZ1761048.720-contig-1806	48156	0.34	11	85.6	No	NA	80	12	0	High-quality	High-quality	95.04	AAI-based (high-confidence)	0	1	no_inphared_mash_hit	no_inphared_mash_hit	no_inphared_mash_hit	no_inphared_mash_hit																											UHGV-1367963	vOTU-056155	cluster_100
l9311	ERZ1761052.6636-contig-8401	47075	0.34	11	87.81	No	NA	76	13	0	High-quality	High-quality	92.91	AAI-based (high-confidence)	0	1	no_inphared_mash_hit	no_inphared_mash_hit	no_inphared_mash_hit	no_inphared_mash_hit																											UHGV-1367963	vOTU-056155	cluster_100
c1229	ENA-ORBW01003642-ORBW01003642.1-human-gut-metagenome-genome-assembly--contig:-NODE-3642-length-31353-cov-16.577481	31353	0.58	11	93	No	NA	45	18	1	Complete	High-quality	100	DTR (high-confidence)	0	1	no_inphared_mash_hit	no_inphared_mash_hit	no_inphared_mash_hit	no_inphared_mash_hit																											UHGV-0144228	vOTU-080175	cluster_101
c1745	ERZ1034878.211-NODE-211-length-32846-cov-30.430514	32846	0.56	11	92.74	No	NA	47	17	0	Complete	High-quality	100	DTR (high-confidence)	0	1	no_inphared_mash_hit	no_inphared_mash_hit	no_inphared_mash_hit	no_inphared_mash_hit																											#N/A	#N/A	cluster_101
c2297	ERZ1764668.230-NODE-230-length-32618-cov-21.802537	32618	0.58	11	90.79	No	NA	49	16	1	Complete	High-quality	100	DTR (high-confidence)	0	1	no_inphared_mash_hit	no_inphared_mash_hit	no_inphared_mash_hit	no_inphared_mash_hit																											UHGV-0392264	vOTU-077889	cluster_101
l0303	ENA-OPVL01000424-OPVL01000424.1-human-gut-metagenome-genome-assembly--contig:-NODE-424-length-29674-cov-3.728823	29674	0.58	11	89.38	No	NA	45	16	1	High-quality	High-quality	92.16	AAI-based (high-confidence)	0	1	no_inphared_mash_hit	no_inphared_mash_hit	no_inphared_mash_hit	no_inphared_mash_hit																											UHGV-1477519	vOTU-064907	cluster_101
l2868	ENA-ORIL01000650-ORIL01000650.1-human-gut-metagenome-genome-assembly--contig:-NODE-650-length-32406-cov-5.293081	32406	0.58	11	94.6	No	NA	51	16	1	High-quality	High-quality	100	AAI-based (high-confidence)	0	1	no_inphared_mash_hit	no_inphared_mash_hit	no_inphared_mash_hit	no_inphared_mash_hit																											UHGV-0330602	vOTU-050682	cluster_101
l3822	ENA-ORBR01001064-ORBR01001064.1-human-gut-metagenome-genome-assembly--contig:-NODE-1064-length-34488-cov-21.295443	34488	0.58	11	91.8	No	NA	51	19	1	High-quality	High-quality	100	AAI-based (high-confidence)	0	1	no_inphared_mash_hit	no_inphared_mash_hit	no_inphared_mash_hit	no_inphared_mash_hit																											UHGV-1365201	vOTU-005617	cluster_101
l3905	ENA-ORCF01001740-ORCF01001740.1-human-gut-metagenome-genome-assembly--contig:-NODE-1740-length-31299-cov-3.545065	31299	0.58	11	92.99	No	NA	46	19	1	High-quality	High-quality	97.88	AAI-based (high-confidence)	0	1	no_inphared_mash_hit	no_inphared_mash_hit	no_inphared_mash_hit	no_inphared_mash_hit																											UHGV-0144228	vOTU-080175	cluster_101
l3948	ENA-OQUI01001618-OQUI01001618.1-human-gut-metagenome-genome-assembly--contig:-NODE-1618-length-29854-cov-7.319105	29854	0.58	11	92.91	No	NA	41	17	1	High-quality	High-quality	93.27	AAI-based (high-confidence)	0	1	no_inphared_mash_hit	no_inphared_mash_hit	no_inphared_mash_hit	no_inphared_mash_hit																											UHGV-0144228	vOTU-080175	cluster_101
l4099	ENA-OWVG01000098-OWVG01000098.1-human-gut-metagenome-genome-assembly--contig:-NODE-98-length-32369-cov-25.053	32369	0.58	11	93.01	No	NA	51	18	1	High-quality	High-quality	99.76	AAI-based (high-confidence)	0	1	no_inphared_mash_hit	no_inphared_mash_hit	no_inphared_mash_hit	no_inphared_mash_hit																											UHGV-0214417	vOTU-011583	cluster_101
l7698	ERZ1034969.301-NODE-301-length-33169-cov-28.711421	33169	0.55	11	92.76	No	NA	50	17	0	High-quality	High-quality	100	AAI-based (high-confidence)	0	1	no_inphared_mash_hit	no_inphared_mash_hit	no_inphared_mash_hit	no_inphared_mash_hit																											UHGV-0210592	vOTU-066128	cluster_101
l8096	ERZ1035014.57-NODE-57-length-65701-cov-9.332023	65701	0.56	11	92.11	No	NA	94	34	2	High-quality	High-quality	100	AAI-based (high-confidence)	0	2	no_inphared_mash_hit	no_inphared_mash_hit	no_inphared_mash_hit	no_inphared_mash_hit																											#N/A	#N/A	cluster_101
l8850	ERZ1690706.450-NODE-450-length-33428-cov-9.115183	33428	0.57	11	93.53	No	NA	50	17	1	High-quality	High-quality	100	AAI-based (high-confidence)	0	1	no_inphared_mash_hit	no_inphared_mash_hit	no_inphared_mash_hit	no_inphared_mash_hit																											UHGV-1472603	vOTU-070506	cluster_101
l9578	ERZ1764756.202-NODE-202-length-31873-cov-15.575523	31873	0.58	11	94.12	No	NA	48	17	1	High-quality	High-quality	99.33	AAI-based (high-confidence)	0	1.01	no_inphared_mash_hit	no_inphared_mash_hit	no_inphared_mash_hit	no_inphared_mash_hit																											UHGV-0084794	vOTU-074384	cluster_101
l9656	ERZ1764815.1119-NODE-1119-length-30100-cov-9.086171	30100	0.58	11	91.83	No	NA	47	16	1	High-quality	High-quality	93.69	AAI-based (high-confidence)	0	1	no_inphared_mash_hit	no_inphared_mash_hit	no_inphared_mash_hit	no_inphared_mash_hit																											#N/A	#N/A	cluster_101
l9693	ERZ1764834.421-NODE-421-length-30295-cov-6.034954	30295	0.59	11	91.36	No	NA	47	17	1	High-quality	High-quality	94.31	AAI-based (high-confidence)	0	1	no_inphared_mash_hit	no_inphared_mash_hit	no_inphared_mash_hit	no_inphared_mash_hit																											#N/A	#N/A	cluster_101
c1675	ERZ1034791.25-NODE-25-length-42263-cov-417.548687	42263	0.43	11	93.08	No	NA	48	20	1	Complete	High-quality	100	DTR (high-confidence)	0	1	no_inphared_mash_hit	no_inphared_mash_hit	no_inphared_mash_hit	no_inphared_mash_hit																											UHGV-0212443	vOTU-003551	cluster_102
c1747	ERZ1034880.65-NODE-65-length-42260-cov-200.717237	42260	0.43	11	92.81	No	NA	48	20	1	Complete	High-quality	100	DTR (high-confidence)	0	1	no_inphared_mash_hit	no_inphared_mash_hit	no_inphared_mash_hit	no_inphared_mash_hit																											UHGV-1352966	vOTU-054368	cluster_102
c1841	ERZ1034925.128-NODE-128-length-42803-cov-204.668710	42803	0.42	11	91.55	No	NA	51	21	1	Complete	High-quality	100	DTR (high-confidence)	0	1	no_inphared_mash_hit	no_inphared_mash_hit	no_inphared_mash_hit	no_inphared_mash_hit																											UHGV-0212443	vOTU-003551	cluster_102
c1882	ERZ1034955.174-NODE-174-length-43739-cov-110.050041	43739	0.41	11	91.92	No	NA	50	20	1	Complete	High-quality	100	DTR (high-confidence)	0	1.04	no_inphared_mash_hit	no_inphared_mash_hit	no_inphared_mash_hit	no_inphared_mash_hit																											UHGV-0183428	vOTU-046795	cluster_102
c1936	ERZ1034989.412-NODE-412-length-40962-cov-236.622632	40962	0.41	11	93.32	No	NA	47	23	0	Complete	High-quality	100	DTR (high-confidence)	0	1	no_inphared_mash_hit	no_inphared_mash_hit	no_inphared_mash_hit	no_inphared_mash_hit																											UHGV-1536351	vOTU-079470	cluster_102
c2414	ERZ1767143.639-NODE-639-length-39584-cov-1764.365934	39584	0.39	11	91.6	No	NA	41	22	0	Complete	High-quality	100	DTR (high-confidence)	0	1	no_inphared_mash_hit	no_inphared_mash_hit	no_inphared_mash_hit	no_inphared_mash_hit																											UHGV-0273273	vOTU-049913	cluster_102
l11835	ERZ1746137.460-NODE-460-length-39399-cov-58.5925	39399	0.38	11	91.35	No	NA	48	26	0	High-quality	High-quality	94.43	AAI-based (high-confidence)	0	1	no_inphared_mash_hit	no_inphared_mash_hit	no_inphared_mash_hit	no_inphared_mash_hit																											UHGV-1521311	vOTU-132679	cluster_102
l11850	ERZ1746139.447-NODE-447-length-45399-cov-117.847	45399	0.37	11	89.39	No	NA	55	28	0	High-quality	High-quality	100	AAI-based (high-confidence)	0	1.01	no_inphared_mash_hit	no_inphared_mash_hit	no_inphared_mash_hit	no_inphared_mash_hit																											UHGV-0135374	vOTU-014106	cluster_102
l12486	ENA-OOQO01000187-OOQO01000187.1-human-gut-metagenome-genome-assembly--contig:-NODE-187-length-41502-cov-5.143750	41502	0.38	11	86.87	No	NA	40	24	0	High-quality	High-quality	98.97	AAI-based (high-confidence)	0	1.01	no_inphared_mash_hit	no_inphared_mash_hit	no_inphared_mash_hit	no_inphared_mash_hit																											#N/A	#N/A	cluster_102
l6146	ERZ1034719.211-NODE-211-length-39663-cov-9.004772	39663	0.41	11	93.24	No	NA	44	21	0	High-quality	High-quality	96.37	AAI-based (high-confidence)	0	1	no_inphared_mash_hit	no_inphared_mash_hit	no_inphared_mash_hit	no_inphared_mash_hit																											UHGV-1416989	vOTU-012955	cluster_102
l6259	ERZ1034781.128-NODE-128-length-41370-cov-22.688104	41370	0.42	11	92.81	No	NA	45	20	1	Complete	High-quality	100	DTR (high-confidence)	0	1	no_inphared_mash_hit	no_inphared_mash_hit	no_inphared_mash_hit	no_inphared_mash_hit																											UHGV-0176657	vOTU-046594	cluster_102
l7640	ERZ1034965.270-NODE-270-length-38995-cov-22.932768	38995	0.42	11	89.97	No	NA	44	22	1	High-quality	High-quality	94.72	AAI-based (high-confidence)	0	1	no_inphared_mash_hit	no_inphared_mash_hit	no_inphared_mash_hit	no_inphared_mash_hit																											UHGV-0040619	vOTU-008044	cluster_102
l7988	ERZ1034998.206-NODE-206-length-40869-cov-128.427329	40869	0.41	11	92.38	No	NA	46	22	1	High-quality	High-quality	99.34	AAI-based (high-confidence)	0	1	no_inphared_mash_hit	no_inphared_mash_hit	no_inphared_mash_hit	no_inphared_mash_hit																											UHGV-0176657	vOTU-046594	cluster_102
l8270	ERZ1035048.40-NODE-40-length-42644-cov-19.069055	42644	0.42	11	90.86	No	NA	46	22	1	High-quality	High-quality	100	AAI-based (high-confidence)	0	1	no_inphared_mash_hit	no_inphared_mash_hit	no_inphared_mash_hit	no_inphared_mash_hit																											UHGV-1526220	vOTU-061062	cluster_102
l9861	ERZ1767138.203-NODE-203-length-80558-cov-51.148889	80558	0.39	11	90.93	No	NA	84	44	0	High-quality	High-quality	100	AAI-based (high-confidence)	0	1.97	no_inphared_mash_hit	no_inphared_mash_hit	no_inphared_mash_hit	no_inphared_mash_hit																											#N/A	#N/A	cluster_102
c0883	ENA-OPYF01000134-OPYF01000134.1-human-gut-metagenome-genome-assembly--contig:-NODE-134-length-61561-cov-67.274754	61561	0.33	11	93.62	No	NA	73	34	1	Complete	High-quality	100	DTR (high-confidence)	0	1	no_inphared_mash_hit	no_inphared_mash_hit	no_inphared_mash_hit	no_inphared_mash_hit																											UHGV-1383560	vOTU-000344	cluster_103
c1262	ENA-OQUJ01000581-OQUJ01000581.1-human-gut-metagenome-genome-assembly--contig:-NODE-581-length-57297-cov-10.412635	57297	0.35	11	92.58	No	NA	71	33	0	Complete	High-quality	100	DTR (high-confidence)	0	1	no_inphared_mash_hit	no_inphared_mash_hit	no_inphared_mash_hit	no_inphared_mash_hit																											UHGV-0141591	vOTU-046048	cluster_103
c1635	ERZ1034687.59-NODE-59-length-64036-cov-310.626342	64036	0.36	11	93.46	No	NA	81	36	0	Complete	High-quality	100	DTR (high-confidence)	0	1.01	no_inphared_mash_hit	no_inphared_mash_hit	no_inphared_mash_hit	no_inphared_mash_hit																											UHGV-0176876	vOTU-005973	cluster_103
l0646	ENA-OOWI01000051-OOWI01000051.1-human-gut-metagenome-genome-assembly--contig:-NODE-51-length-61315-cov-7.099412	61315	0.32	11	94.3	No	NA	75	32	1	High-quality	High-quality	98.35	AAI-based (high-confidence)	0	1	no_inphared_mash_hit	no_inphared_mash_hit	no_inphared_mash_hit	no_inphared_mash_hit																											#N/A	#N/A	cluster_103
l0915	ENA-OOXU01000001-OOXU01000001.1-human-gut-metagenome-genome-assembly--contig:-NODE-1-length-60892-cov-8.819682	60892	0.32	11	93.52	No	NA	75	32	1	High-quality	High-quality	97.67	AAI-based (high-confidence)	0	1	no_inphared_mash_hit	no_inphared_mash_hit	no_inphared_mash_hit	no_inphared_mash_hit																											UHGV-1383560	vOTU-000344	cluster_103
l10611	ERZ1688024.189-NODE-189-length-60126-cov-28.3094	60126	0.32	11	93.15	No	NA	76	31	1	High-quality	High-quality	96.45	AAI-based (high-confidence)	0	1.01	no_inphared_mash_hit	no_inphared_mash_hit	no_inphared_mash_hit	no_inphared_mash_hit																											UHGV-1383560	vOTU-000344	cluster_103
l10725	ERZ1688046.275-NODE-275-length-61962-cov-23.7653	61962	0.32	11	93.59	No	NA	75	33	1	High-quality	High-quality	99.39	AAI-based (high-confidence)	0	1	no_inphared_mash_hit	no_inphared_mash_hit	no_inphared_mash_hit	no_inphared_mash_hit																											UHGV-0028950	vOTU-073092	cluster_103
l1085	ENA-OOZO01000001-OOZO01000001.1-human-gut-metagenome-genome-assembly--contig:-NODE-1-length-60534-cov-8.614345	60534	0.32	11	93.34	No	NA	75	32	1	High-quality	High-quality	97.1	AAI-based (high-confidence)	0	1	no_inphared_mash_hit	no_inphared_mash_hit	no_inphared_mash_hit	no_inphared_mash_hit																											UHGV-1383560	vOTU-000344	cluster_103
l1673	ENA-OPFB01000001-OPFB01000001.1-human-gut-metagenome-genome-assembly--contig:-NODE-1-length-60972-cov-4.910025	60972	0.33	11	91.92	No	NA	74	32	1	High-quality	High-quality	97.8	AAI-based (high-confidence)	0	1	no_inphared_mash_hit	no_inphared_mash_hit	no_inphared_mash_hit	no_inphared_mash_hit																											UHGV-0022810	vOTU-008839	cluster_103
l1674	ENA-OPFH01000001-OPFH01000001.1-human-gut-metagenome-genome-assembly--contig:-NODE-1-length-60707-cov-5.366435	60707	0.33	11	92	No	NA	74	32	1	High-quality	High-quality	97.38	AAI-based (high-confidence)	0	1	no_inphared_mash_hit	no_inphared_mash_hit	no_inphared_mash_hit	no_inphared_mash_hit																											UHGV-0022810	vOTU-008839	cluster_103
l1708	ENA-OPFQ01000002-OPFQ01000002.1-human-gut-metagenome-genome-assembly--contig:-NODE-2-length-60814-cov-5.606462	60814	0.33	11	92.02	No	NA	74	32	1	High-quality	High-quality	97.55	AAI-based (high-confidence)	0	1	no_inphared_mash_hit	no_inphared_mash_hit	no_inphared_mash_hit	no_inphared_mash_hit																											UHGV-0022810	vOTU-008839	cluster_103
l1753	ENA-OPHO01000011-OPHO01000011.1-human-gut-metagenome-genome-assembly--contig:-NODE-11-length-61158-cov-20.266026	61158	0.33	11	91.84	No	NA	75	32	1	High-quality	High-quality	98.1	AAI-based (high-confidence)	0	1	no_inphared_mash_hit	no_inphared_mash_hit	no_inphared_mash_hit	no_inphared_mash_hit																											UHGV-0022810	vOTU-008839	cluster_103
l4010	ENA-OWTH01000039-OWTH01000039.1-human-gut-metagenome-genome-assembly--contig:-NODE-39-length-56715-cov-29.614878	56715	0.32	11	93.86	No	NA	75	27	1	High-quality	High-quality	90.97	AAI-based (high-confidence)	0	1	no_inphared_mash_hit	no_inphared_mash_hit	no_inphared_mash_hit	no_inphared_mash_hit																											UHGV-0017113	vOTU-042932	cluster_103
l6658	ERZ1034878.52-NODE-52-length-59902-cov-477.287684	59902	0.33	11	94.59	No	NA	70	32	1	High-quality	High-quality	96.09	AAI-based (high-confidence)	0	1	no_inphared_mash_hit	no_inphared_mash_hit	no_inphared_mash_hit	no_inphared_mash_hit																											UHGV-0176415	vOTU-061701	cluster_103
l8367	ERZ1024353.8-NODE-8-length-61288-cov-49.007823	61288	0.31	11	93.52	No	NA	88	32	1	High-quality	High-quality	100	AAI-based (high-confidence)	0	1	no_inphared_mash_hit	no_inphared_mash_hit	no_inphared_mash_hit	no_inphared_mash_hit																											UHGV-0367935	vOTU-058182	cluster_103
c0999	ENA-ORJV01000416-ORJV01000416.1-human-gut-metagenome-genome-assembly--contig:-NODE-416-length-53922-cov-7.360423	53922	0.58	11	95.14	No	NA	83	23	1	Complete	High-quality	100	DTR (high-confidence)	0	1	no_inphared_mash_hit	no_inphared_mash_hit	no_inphared_mash_hit	no_inphared_mash_hit																											UHGV-2103865	vOTU-061099	cluster_104
c2344	ERZ1764742.66-NODE-66-length-51651-cov-13.038336	51651	0.58	11	94	No	NA	80	23	1	Complete	High-quality	100	DTR (high-confidence)	0	1	no_inphared_mash_hit	no_inphared_mash_hit	no_inphared_mash_hit	no_inphared_mash_hit																											UHGV-0328416	vOTU-095230	cluster_104
c2431	ERZ1767203.348-NODE-348-length-55113-cov-13.024392	55113	0.58	11	93.88	No	NA	82	22	1	Complete	High-quality	100	DTR (high-confidence)	0	1	no_inphared_mash_hit	no_inphared_mash_hit	no_inphared_mash_hit	no_inphared_mash_hit																											#N/A	#N/A	cluster_104
l0430	ENA-OPWR01000280-OPWR01000280.1-human-gut-metagenome-genome-assembly--contig:-NODE-280-length-50676-cov-10.751822	50676	0.55	11	93.59	No	NA	77	21	0	High-quality	High-quality	93.51	AAI-based (high-confidence)	0	1	NC_047914	0.104495	0	59/1000	Faecalibacterium phage FP_Taranis	Faecalibacterium phage FP_Taranis Taranisvirus taranis Taranisvirus Caudoviricetes Uroviricota Heunggongvirae Duplodnaviria Viruses	54286	FALSE	55.799	DNA	44936	85	88.2353	11.7647	94.6432		0	Faecalibacterium	Taranisvirus	Taranisvirus	Unclassified	Unclassified	Unclassified	Caudoviricetes	Uroviricota	Heunggongvirae	Duplodnaviria	Group I	PHG	Faecalibacterium prausnitzii	#N/A	#N/A	cluster_104
l12430	ENA-OWHW01000235-OWHW01000235.1-human-gut-metagenome-genome-assembly--contig:-NODE-235-length-54870-cov-66.958606	54870	0.58	11	93.44	No	NA	84	23	1	High-quality	High-quality	100	AAI-based (high-confidence)	0	1	no_inphared_mash_hit	no_inphared_mash_hit	no_inphared_mash_hit	no_inphared_mash_hit																											UHGV-0328416	vOTU-095230	cluster_104
l3374	ENA-OWQY01000323-OWQY01000323.1-human-gut-metagenome-genome-assembly--contig:-NODE-323-length-52129-cov-13.079675	52129	0.59	11	93.81	No	NA	77	20	1	High-quality	High-quality	95.32	AAI-based (high-confidence)	0	1	no_inphared_mash_hit	no_inphared_mash_hit	no_inphared_mash_hit	no_inphared_mash_hit																											#N/A	#N/A	cluster_104
l3555	ENA-OWSB01000435-OWSB01000435.1-human-gut-metagenome-genome-assembly--contig:-NODE-435-length-54212-cov-27.735768	54212	0.58	11	93.88	No	NA	82	24	1	High-quality	High-quality	99.13	AAI-based (high-confidence)	0	1	no_inphared_mash_hit	no_inphared_mash_hit	no_inphared_mash_hit	no_inphared_mash_hit																											#N/A	#N/A	cluster_104
l5634	ERZ1036681.183-NODE-183-length-53569-cov-13.333315	53569	0.59	11	93.76	No	NA	82	23	1	High-quality	High-quality	97.95	AAI-based (high-confidence)	0	1	no_inphared_mash_hit	no_inphared_mash_hit	no_inphared_mash_hit	no_inphared_mash_hit																											#N/A	#N/A	cluster_104
l5635	ERZ1036665.228-NODE-228-length-53568-cov-17.524097	53568	0.59	11	93.98	No	NA	82	23	1	High-quality	High-quality	97.95	AAI-based (high-confidence)	0	1	no_inphared_mash_hit	no_inphared_mash_hit	no_inphared_mash_hit	no_inphared_mash_hit																											UHGV-2103865	vOTU-061099	cluster_104
l6739	ERZ1034885.137-NODE-137-length-54559-cov-5.675767	54559	0.58	11	94.27	No	NA	85	21	1	High-quality	High-quality	99.76	AAI-based (high-confidence)	0	1	no_inphared_mash_hit	no_inphared_mash_hit	no_inphared_mash_hit	no_inphared_mash_hit																											UHGV-0328416	vOTU-095230	cluster_104
l7367	ERZ1034931.32-NODE-32-length-107890-cov-53.954310	107890	0.55	11	94.61	No	NA	177	44	0	High-quality	High-quality	100	AAI-based (high-confidence)	0	2	NC_047914	0.106047	0	57/1000	Faecalibacterium phage FP_Taranis	Faecalibacterium phage FP_Taranis Taranisvirus taranis Taranisvirus Caudoviricetes Uroviricota Heunggongvirae Duplodnaviria Viruses	54286	FALSE	55.799	DNA	44936	85	88.2353	11.7647	94.6432		0	Faecalibacterium	Taranisvirus	Taranisvirus	Unclassified	Unclassified	Unclassified	Caudoviricetes	Uroviricota	Heunggongvirae	Duplodnaviria	Group I	PHG	Faecalibacterium prausnitzii	#N/A	#N/A	cluster_104
l7777	ERZ1034976.213-NODE-213-length-54732-cov-22.606983	54732	0.58	11	93.31	No	NA	82	21	1	High-quality	High-quality	100	AAI-based (high-confidence)	0	1	no_inphared_mash_hit	no_inphared_mash_hit	no_inphared_mash_hit	no_inphared_mash_hit																											UHGV-2103865	vOTU-061099	cluster_104
l7895	ERZ1034984.295-NODE-295-length-56596-cov-7.791726	56596	0.55	11	94.35	No	NA	90	24	0	High-quality	High-quality	100	AAI-based (high-confidence)	0	1	NC_047914	0.100152	0	65/1000	Faecalibacterium phage FP_Taranis	Faecalibacterium phage FP_Taranis Taranisvirus taranis Taranisvirus Caudoviricetes Uroviricota Heunggongvirae Duplodnaviria Viruses	54286	FALSE	55.799	DNA	44936	85	88.2353	11.7647	94.6432		0	Faecalibacterium	Taranisvirus	Taranisvirus	Unclassified	Unclassified	Unclassified	Caudoviricetes	Uroviricota	Heunggongvirae	Duplodnaviria	Group I	PHG	Faecalibacterium prausnitzii	#N/A	#N/A	cluster_104
l9046	ERZ1694888.90-NODE-90-length-54174-cov-10.384615	54174	0.55	11	94.48	No	NA	84	23	0	High-quality	High-quality	99.8	AAI-based (high-confidence)	0	1	NC_047914	0.11478	1.72992e-305	47/1000	Faecalibacterium phage FP_Taranis	Faecalibacterium phage FP_Taranis Taranisvirus taranis Taranisvirus Caudoviricetes Uroviricota Heunggongvirae Duplodnaviria Viruses	54286	FALSE	55.799	DNA	44936	85	88.2353	11.7647	94.6432		0	Faecalibacterium	Taranisvirus	Taranisvirus	Unclassified	Unclassified	Unclassified	Caudoviricetes	Uroviricota	Heunggongvirae	Duplodnaviria	Group I	PHG	Faecalibacterium prausnitzii	#N/A	#N/A	cluster_104
l9436	ERZ1764703.542-NODE-542-length-55681-cov-23.900532	55681	0.55	11	93.48	No	NA	87	22	1	High-quality	High-quality	100	AAI-based (high-confidence)	0	1	NC_047914	0.0733545	0	120/1000	Faecalibacterium phage FP_Taranis	Faecalibacterium phage FP_Taranis Taranisvirus taranis Taranisvirus Caudoviricetes Uroviricota Heunggongvirae Duplodnaviria Viruses	54286	FALSE	55.799	DNA	44936	85	88.2353	11.7647	94.6432		0	Faecalibacterium	Taranisvirus	Taranisvirus	Unclassified	Unclassified	Unclassified	Caudoviricetes	Uroviricota	Heunggongvirae	Duplodnaviria	Group I	PHG	Faecalibacterium prausnitzii	#N/A	#N/A	cluster_104
c0042	ERZ1688046.498-NODE-498-length-42154-cov-5.68954	42154	0.62	11	95.67	No	NA	47	13	0	Complete	High-quality	100	DTR (high-confidence)	0	1	no_inphared_mash_hit	no_inphared_mash_hit	no_inphared_mash_hit	no_inphared_mash_hit																											#N/A	#N/A	cluster_105
c0932	ENA-OPRI01000484-OPRI01000484.1-human-gut-metagenome-genome-assembly--contig:-NODE-484-length-41982-cov-13.888258	41982	0.62	11	95.6	No	NA	46	12	0	Complete	High-quality	100	DTR (high-confidence)	0	1	no_inphared_mash_hit	no_inphared_mash_hit	no_inphared_mash_hit	no_inphared_mash_hit																											#N/A	#N/A	cluster_105
c1667	ERZ1034768.63-NODE-63-length-41685-cov-27.018761	41685	0.62	11	95.38	No	NA	49	12	0	Complete	High-quality	100	DTR (high-confidence)	0	1	no_inphared_mash_hit	no_inphared_mash_hit	no_inphared_mash_hit	no_inphared_mash_hit																											UHGV-1388483	vOTU-085853	cluster_105
c1719	ERZ1034855.125-NODE-125-length-41716-cov-82.493243	41716	0.62	11	95.62	No	NA	49	11	0	Complete	High-quality	100	DTR (high-confidence)	0	1	no_inphared_mash_hit	no_inphared_mash_hit	no_inphared_mash_hit	no_inphared_mash_hit																											#N/A	#N/A	cluster_105
c1921	ERZ1034980.281-NODE-281-length-41808-cov-42.825402	41808	0.63	11	95.91	No	NA	48	12	0	Complete	High-quality	100	DTR (high-confidence)	0	1	no_inphared_mash_hit	no_inphared_mash_hit	no_inphared_mash_hit	no_inphared_mash_hit																											#N/A	#N/A	cluster_105
c2337	ERZ1764734.1-NODE-1-length-42153-cov-22.230035	42153	0.62	11	96.11	No	NA	47	13	0	Complete	High-quality	100	DTR (high-confidence)	0	1	no_inphared_mash_hit	no_inphared_mash_hit	no_inphared_mash_hit	no_inphared_mash_hit																											#N/A	#N/A	cluster_105
l11449	ERZ1740166.555-NODE-555-length-42433-cov-12.709495	42433	0.62	11	95.37	No	NA	47	13	0	High-quality	High-quality	100	AAI-based (high-confidence)	0	1	no_inphared_mash_hit	no_inphared_mash_hit	no_inphared_mash_hit	no_inphared_mash_hit																											#N/A	#N/A	cluster_105
l2664	ENA-OPRR01000468-OPRR01000468.1-human-gut-metagenome-genome-assembly--contig:-NODE-468-length-41958-cov-11.711739	41958	0.62	11	95.82	No	NA	47	13	0	High-quality	High-quality	100	AAI-based (high-confidence)	0	1	no_inphared_mash_hit	no_inphared_mash_hit	no_inphared_mash_hit	no_inphared_mash_hit																											#N/A	#N/A	cluster_105
l3811	ENA-OUOE01001178-OUOE01001178.1-human-gut-metagenome-genome-assembly--contig:-NODE-1178-length-43950-cov-7.700740	43950	0.62	11	94.53	No	NA	49	13	1	High-quality	High-quality	100	AAI-based (high-confidence)	0	1	no_inphared_mash_hit	no_inphared_mash_hit	no_inphared_mash_hit	no_inphared_mash_hit																											#N/A	#N/A	cluster_105
l3849	ENA-ORBS01000034-ORBS01000034.1-human-gut-metagenome-genome-assembly--contig:-NODE-34-length-152306-cov-7.782169	152306	0.54	11	92.24	No	NA	208	23	13	High-quality	High-quality	95.46	HMM-based (lower-bound)	0	1	no_inphared_mash_hit	no_inphared_mash_hit	no_inphared_mash_hit	no_inphared_mash_hit																											#N/A	#N/A	cluster_105
l7616	ERZ1034962.144-NODE-144-length-41736-cov-24.451285	41736	0.62	11	94.6	No	NA	48	13	0	High-quality	High-quality	99.48	AAI-based (high-confidence)	0	1	no_inphared_mash_hit	no_inphared_mash_hit	no_inphared_mash_hit	no_inphared_mash_hit																											#N/A	#N/A	cluster_105
l8050	ERZ1035006.337-NODE-337-length-38487-cov-6.318589	38487	0.62	11	96.24	No	NA	39	11	0	High-quality	High-quality	91.73	AAI-based (high-confidence)	0	1	no_inphared_mash_hit	no_inphared_mash_hit	no_inphared_mash_hit	no_inphared_mash_hit																											#N/A	#N/A	cluster_105
l9410	ERZ1764699.330-NODE-330-length-41901-cov-6.357549	41901	0.63	11	94.94	No	NA	49	12	0	High-quality	High-quality	99.87	AAI-based (high-confidence)	0	1	no_inphared_mash_hit	no_inphared_mash_hit	no_inphared_mash_hit	no_inphared_mash_hit																											UHGV-1355335	vOTU-000070	cluster_105
l9721	ERZ1764847.446-NODE-446-length-42183-cov-6.645818	42183	0.62	11	95.65	No	NA	49	12	0	High-quality	High-quality	100	AAI-based (high-confidence)	0	1	no_inphared_mash_hit	no_inphared_mash_hit	no_inphared_mash_hit	no_inphared_mash_hit																											#N/A	#N/A	cluster_105
l9776	ERZ1764870.542-NODE-542-length-42129-cov-17.853140	42129	0.62	11	96.18	No	NA	46	13	0	High-quality	High-quality	100	AAI-based (high-confidence)	0	1	no_inphared_mash_hit	no_inphared_mash_hit	no_inphared_mash_hit	no_inphared_mash_hit																											#N/A	#N/A	cluster_105
c1182	ENA-OWSB01000583-OWSB01000583.1-human-gut-metagenome-genome-assembly--contig:-NODE-583-length-46032-cov-13.341801	46032	0.49	11	93.65	No	NA	65	18	1	Complete	High-quality	100	DTR (high-confidence)	0	1	no_inphared_mash_hit	no_inphared_mash_hit	no_inphared_mash_hit	no_inphared_mash_hit																											#N/A	#N/A	cluster_106
c1192	ENA-OWSK01000552-OWSK01000552.1-human-gut-metagenome-genome-assembly--contig:-NODE-552-length-49492-cov-7.039768	49492	0.49	11	92.06	No	NA	69	22	0	Complete	High-quality	100	DTR (high-confidence)	0	1	no_inphared_mash_hit	no_inphared_mash_hit	no_inphared_mash_hit	no_inphared_mash_hit																											UHGV-1368200	vOTU-056204	cluster_106
l11140	ERZ1740117.552-NODE-552-length-49702-cov-17.443511	49702	0.48	11	92.61	No	NA	66	19	2	High-quality	High-quality	100	AAI-based (high-confidence)	0	1	no_inphared_mash_hit	no_inphared_mash_hit	no_inphared_mash_hit	no_inphared_mash_hit																											#N/A	#N/A	cluster_106
l11341	ERZ1740151.378-NODE-378-length-48883-cov-5.330794	48883	0.49	11	92.73	No	NA	67	19	0	High-quality	High-quality	99.64	AAI-based (high-confidence)	0	1	no_inphared_mash_hit	no_inphared_mash_hit	no_inphared_mash_hit	no_inphared_mash_hit																											UHGV-0210330	vOTU-001843	cluster_106
l12451	ENA-OWHS01000270-OWHS01000270.1-human-gut-metagenome-genome-assembly--contig:-NODE-270-length-49353-cov-50.086898	49353	0.49	11	91.14	No	NA	69	19	0	High-quality	High-quality	100	AAI-based (high-confidence)	0	1	no_inphared_mash_hit	no_inphared_mash_hit	no_inphared_mash_hit	no_inphared_mash_hit																											UHGV-0166496	vOTU-147611	cluster_106
l3556	ENA-OWRX01000449-OWRX01000449.1-human-gut-metagenome-genome-assembly--contig:-NODE-449-length-46350-cov-8.24337	46350	0.49	11	93.35	No	NA	68	18	2	High-quality	High-quality	99.02	AAI-based (high-confidence)	0	1	no_inphared_mash_hit	no_inphared_mash_hit	no_inphared_mash_hit	no_inphared_mash_hit																											#N/A	#N/A	cluster_106
l3900	ENA-ORCF01000871-ORCF01000871.1-human-gut-metagenome-genome-assembly--contig:-NODE-871-length-46404-cov-13.066452	46404	0.49	11	94.28	No	NA	69	19	2	High-quality	High-quality	99.14	AAI-based (high-confidence)	0	1	no_inphared_mash_hit	no_inphared_mash_hit	no_inphared_mash_hit	no_inphared_mash_hit																											#N/A	#N/A	cluster_106
l4965	ERZ1034758.123-NODE-123-length-49807-cov-15.447299	49807	0.48	11	91.16	No	NA	65	19	0	High-quality	High-quality	100	AAI-based (high-confidence)	0	1.03	no_inphared_mash_hit	no_inphared_mash_hit	no_inphared_mash_hit	no_inphared_mash_hit																											UHGV-0171551	vOTU-067706	cluster_106
l5686	ERZ1036852.352-NODE-352-length-46209-cov-5.131235	46209	0.49	11	93.12	No	NA	67	18	1	High-quality	High-quality	98.72	AAI-based (high-confidence)	0	1	no_inphared_mash_hit	no_inphared_mash_hit	no_inphared_mash_hit	no_inphared_mash_hit																											#N/A	#N/A	cluster_106
l6335	ERZ1034821.74-NODE-74-length-45509-cov-9.911405	45509	0.49	11	94.4	No	NA	68	19	1	High-quality	High-quality	97.22	AAI-based (high-confidence)	0	1	no_inphared_mash_hit	no_inphared_mash_hit	no_inphared_mash_hit	no_inphared_mash_hit																											UHGV-0052093	vOTU-071953	cluster_106
l6767	ERZ1034892.119-NODE-119-length-47494-cov-14.954784	47494	0.49	11	94.32	No	NA	70	18	1	High-quality	High-quality	100	AAI-based (high-confidence)	0	1	no_inphared_mash_hit	no_inphared_mash_hit	no_inphared_mash_hit	no_inphared_mash_hit																											UHGV-0200608	vOTU-000255	cluster_106
l7213	ERZ1034923.154-NODE-154-length-46203-cov-88.336461	46203	0.49	11	93.23	No	NA	66	18	1	High-quality	High-quality	98.71	AAI-based (high-confidence)	0	1	no_inphared_mash_hit	no_inphared_mash_hit	no_inphared_mash_hit	no_inphared_mash_hit																											#N/A	#N/A	cluster_106
l7530	ERZ1034955.157-NODE-157-length-46229-cov-35.566271	46229	0.49	11	93.37	No	NA	66	18	1	High-quality	High-quality	98.76	AAI-based (high-confidence)	0	1	no_inphared_mash_hit	no_inphared_mash_hit	no_inphared_mash_hit	no_inphared_mash_hit																											#N/A	#N/A	cluster_106
l8868	ERZ1690708.554-NODE-554-length-47763-cov-19.586925	47763	0.49	11	93.24	No	NA	71	20	1	High-quality	High-quality	100	AAI-based (high-confidence)	0	1.04	no_inphared_mash_hit	no_inphared_mash_hit	no_inphared_mash_hit	no_inphared_mash_hit																											#N/A	#N/A	cluster_106
l9393	ERZ1764691.38-NODE-38-length-47553-cov-28.191419	47553	0.49	11	93.54	No	NA	68	18	2	High-quality	High-quality	100	AAI-based (high-confidence)	0	1	no_inphared_mash_hit	no_inphared_mash_hit	no_inphared_mash_hit	no_inphared_mash_hit																											#N/A	#N/A	cluster_106
c1067	ENA-OWPG01000326-OWPG01000326.1-human-gut-metagenome-genome-assembly--contig:-NODE-326-length-53695-cov-16.118400	53695	0.39	11	87.86	No	NA	99	19	1	Complete	High-quality	100	DTR (high-confidence)	0	1	no_inphared_mash_hit	no_inphared_mash_hit	no_inphared_mash_hit	no_inphared_mash_hit																											UHGV-1368949	vOTU-045738	cluster_107
c1161	ENA-OWRT01000557-OWRT01000557.1-human-gut-metagenome-genome-assembly--contig:-NODE-557-length-53964-cov-5.539780	53964	0.4	11	87.57	No	NA	91	15	1	Complete	High-quality	100	DTR (high-confidence)	0	1	no_inphared_mash_hit	no_inphared_mash_hit	no_inphared_mash_hit	no_inphared_mash_hit																											UHGV-0119033	vOTU-045795	cluster_107
c1628	ERZ1034678.55-NODE-55-length-59565-cov-31.731507	59565	0.4	11	86.61	No	NA	107	20	1	Complete	High-quality	100	DTR (high-confidence)	0	1	no_inphared_mash_hit	no_inphared_mash_hit	no_inphared_mash_hit	no_inphared_mash_hit																											#N/A	#N/A	cluster_107
c1669	ERZ1034773.46-NODE-46-length-59565-cov-124.177701	59565	0.4	11	86.53	No	NA	107	21	1	Complete	High-quality	100	DTR (high-confidence)	0	1	no_inphared_mash_hit	no_inphared_mash_hit	no_inphared_mash_hit	no_inphared_mash_hit																											UHGV-0180611	vOTU-007170	cluster_107
c1702	ERZ1034842.67-NODE-67-length-56957-cov-31.255263	56957	0.4	11	88.18	No	NA	101	19	1	Complete	High-quality	100	DTR (high-confidence)	0	1	no_inphared_mash_hit	no_inphared_mash_hit	no_inphared_mash_hit	no_inphared_mash_hit																											UHGV-0179738	vOTU-003609	cluster_107
l0888	ENA-OOXY01000259-OOXY01000259.1-human-gut-metagenome-genome-assembly--contig:-NODE-259-length-57454-cov-13.516769	57454	0.41	11	87.19	No	NA	99	17	2	High-quality	High-quality	100	AAI-based (high-confidence)	0	1	no_inphared_mash_hit	no_inphared_mash_hit	no_inphared_mash_hit	no_inphared_mash_hit																											#N/A	#N/A	cluster_107
l1310	ENA-OPBM01000171-OPBM01000171.1-human-gut-metagenome-genome-assembly--contig:-NODE-171-length-57260-cov-3.671515	57260	0.4	11	89.65	No	NA	109	15	1	High-quality	High-quality	100	AAI-based (high-confidence)	0	1	no_inphared_mash_hit	no_inphared_mash_hit	no_inphared_mash_hit	no_inphared_mash_hit																											UHGV-0105596	vOTU-008561	cluster_107
l1604	ENA-OPDT01000023-OPDT01000023.1-human-gut-metagenome-genome-assembly--contig:-NODE-23-length-57125-cov-4.901244	57125	0.4	11	87.27	No	NA	99	22	1	High-quality	High-quality	99.85	AAI-based (high-confidence)	0	1	no_inphared_mash_hit	no_inphared_mash_hit	no_inphared_mash_hit	no_inphared_mash_hit																											UHGV-0049144	vOTU-060807	cluster_107
l4082	ENA-OWUO01000094-OWUO01000094.1-human-gut-metagenome-genome-assembly--contig:-NODE-94-length-54771-cov-11.2978	54771	0.4	11	86.6	No	NA	93	21	1	High-quality	High-quality	95.86	AAI-based (high-confidence)	0	1	no_inphared_mash_hit	no_inphared_mash_hit	no_inphared_mash_hit	no_inphared_mash_hit																											UHGV-1365463	vOTU-055784	cluster_107
l4385	ENA-OXCY01000053-OXCY01000053.1-human-gut-metagenome-genome-assembly--contig:-NODE-53-length-56268-cov-21.891733	56268	0.4	11	88.15	No	NA	101	16	1	Complete	High-quality	100	DTR (high-confidence)	0	1	no_inphared_mash_hit	no_inphared_mash_hit	no_inphared_mash_hit	no_inphared_mash_hit																											UHGV-0080036	vOTU-007958	cluster_107
l5100	ERZ1023753.4-NODE-4-length-52684-cov-8.303787	52684	0.4	11	88.43	No	NA	91	17	2	High-quality	High-quality	92.16	AAI-based (high-confidence)	0	1	no_inphared_mash_hit	no_inphared_mash_hit	no_inphared_mash_hit	no_inphared_mash_hit																											UHGV-0176166	vOTU-079498	cluster_107
l7332	ERZ1034928.75-NODE-75-length-59520-cov-304.254721	59520	0.4	11	86.32	No	NA	101	19	1	High-quality	High-quality	100	AAI-based (high-confidence)	0	1	no_inphared_mash_hit	no_inphared_mash_hit	no_inphared_mash_hit	no_inphared_mash_hit																											UHGV-0184321	vOTU-071744	cluster_107
l8524	ERZ1024397.5-NODE-5-length-58875-cov-20.239289	58875	0.4	11	88.26	No	NA	112	16	0	High-quality	High-quality	100	AAI-based (high-confidence)	0	1	no_inphared_mash_hit	no_inphared_mash_hit	no_inphared_mash_hit	no_inphared_mash_hit																											#N/A	#N/A	cluster_107
l9465	ERZ1764712.18-NODE-18-length-55080-cov-15.280309	55080	0.39	11	87.29	No	NA	94	18	1	High-quality	High-quality	96.32	AAI-based (high-confidence)	0	1	no_inphared_mash_hit	no_inphared_mash_hit	no_inphared_mash_hit	no_inphared_mash_hit																											UHGV-0155676	vOTU-009110	cluster_107
c0681	ENA-OOYV01004005-OOYV01004005.1-human-gut-metagenome-genome-assembly--contig:-NODE-4005-length-5869-cov-14.011524	5869	0.45	11	90.41	No	NA	10	5	0	Complete	High-quality	100	DTR (high-confidence)	0	1.01	no_inphared_mash_hit	no_inphared_mash_hit	no_inphared_mash_hit	no_inphared_mash_hit																											UHGV-1371518	vOTU-004533	cluster_108
c0701	ENA-OOZU01003496-OOZU01003496.1-human-gut-metagenome-genome-assembly--contig:-NODE-3496-length-5869-cov-20.893877	5869	0.45	11	90.22	No	NA	9	4	0	Complete	High-quality	100	DTR (high-confidence)	0	1.01	no_inphared_mash_hit	no_inphared_mash_hit	no_inphared_mash_hit	no_inphared_mash_hit																											UHGV-1438244	vOTU-160172	cluster_108
c2069	ERZ1024370.198-NODE-198-length-5839-cov-462.152490	5839	0.47	11	87.4	No	NA	9	5	0	Complete	High-quality	100	DTR (high-confidence)	0	1.01	no_inphared_mash_hit	no_inphared_mash_hit	no_inphared_mash_hit	no_inphared_mash_hit																											UHGV-0352441	vOTU-006932	cluster_108
c0740	ENA-OPBH01005377-OPBH01005377.1-human-gut-metagenome-genome-assembly--contig:-NODE-5377-length-5740-cov-21.586456	5740	0.47	11	91.64	No	NA	11	6	0	Complete	High-quality	100	DTR (high-confidence)	0	1.01	no_inphared_mash_hit	no_inphared_mash_hit	no_inphared_mash_hit	no_inphared_mash_hit																											UHGV-1374893	vOTU-003939	cluster_108
c0608	ENA-OPWZ01003853-OPWZ01003853.1-human-gut-metagenome-genome-assembly--contig:-NODE-3853-length-5739-cov-2.928044	5739	0.47	11	91.65	No	NA	11	5	0	Complete	High-quality	100	DTR (high-confidence)	0	1.01	no_inphared_mash_hit	no_inphared_mash_hit	no_inphared_mash_hit	no_inphared_mash_hit																											UHGV-1374893	vOTU-003939	cluster_108
c0755	ENA-OPBX01003312-OPBX01003312.1-human-gut-metagenome-genome-assembly--contig:-NODE-3312-length-5737-cov-9.835621	5737	0.46	11	90.76	No	NA	10	5	0	Complete	High-quality	100	DTR (high-confidence)	0	1.01	no_inphared_mash_hit	no_inphared_mash_hit	no_inphared_mash_hit	no_inphared_mash_hit																											UHGV-1374893	vOTU-003939	cluster_108
c0758	ENA-OPCA01005214-OPCA01005214.1-human-gut-metagenome-genome-assembly--contig:-NODE-5214-length-5737-cov-19.944914	5737	0.47	11	90.24	No	NA	10	5	0	Complete	High-quality	100	DTR (high-confidence)	0	1.01	no_inphared_mash_hit	no_inphared_mash_hit	no_inphared_mash_hit	no_inphared_mash_hit																											UHGV-1374893	vOTU-003939	cluster_108
c0655	ENA-OOXJ01004279-OOXJ01004279.1-human-gut-metagenome-genome-assembly--contig:-NODE-4279-length-5727-cov-4.360896	5727	0.48	11	92.16	No	NA	8	5	0	Complete	High-quality	100	DTR (high-confidence)	0	1.01	no_inphared_mash_hit	no_inphared_mash_hit	no_inphared_mash_hit	no_inphared_mash_hit																											UHGV-1370819	vOTU-056613	cluster_108
c0027	ERZ1688034.2666-NODE-2666-length-5670-cov-29.099	5670	0.49	11	89.56	No	NA	10	4	0	Complete	High-quality	100	DTR (high-confidence)	0	1.01	KX513873	0.0974869	0	69/1000	Human gut gokushovirus	Human gut gokushovirus Gokushovirinae Microviridae Petitvirales Malgrandaviricetes Phixviricota Sangervirae Monodnaviria Viruses	5631	FALSE	50.346	DNA	42870	9	100	0	88.9718		0	Unspecified	Gokushovirinae	Unclassified	Gokushovirinae	Microviridae	Petitvirales	Malgrandaviricetes	Phixviricota	Sangervirae	Monodnaviria	Group II	PHG	Homo sapiens	UHGV-0387188	vOTU-005232	cluster_108
c0542	ENA-OOUT01000700-OOUT01000700.1-human-gut-metagenome-genome-assembly--contig:-NODE-700-length-5457-cov-4.027212	5457	0.49	11	92.3	No	NA	9	6	0	Complete	High-quality	100	DTR (high-confidence)	0	1.01	MT135351	0.0877506	0	86/1000	Microvirus sp.	Microvirus sp. Microviridae Petitvirales Malgrandaviricetes Phixviricota Sangervirae Monodnaviria Viruses	5393	FALSE	48.266	DNA	44250	8	0	100	78.8244		0	Unspecified	Microvirus	Microvirus	Unclassified	Microviridae	Petitvirales	Malgrandaviricetes	Phixviricota	Sangervirae	Monodnaviria	Group II	PHG	porcine	UHGV-1376804	vOTU-002133	cluster_108
c2064	ERZ1024370.247-NODE-248-length-5418-cov-116.092672	5418	0.48	11	92.36	No	NA	9	6	0	Complete	High-quality	100	DTR (high-confidence)	0	1.01	no_inphared_mash_hit	no_inphared_mash_hit	no_inphared_mash_hit	no_inphared_mash_hit																											#N/A	#N/A	cluster_108
l0045	ENA-OOZB01000718-OOZB01000718.1-human-gut-metagenome-genome-assembly--contig:-NODE-718-length-5778-cov-3.050498	5778	0.45	11	90.97	No	NA	9	4	0	High-quality	High-quality	100	AAI-based (high-confidence)	0	1	no_inphared_mash_hit	no_inphared_mash_hit	no_inphared_mash_hit	no_inphared_mash_hit																											UHGV-1438244	vOTU-160172	cluster_108
l8688	ERZ807384.23-NODE-23-length-5591-cov-9.199061	5591	0.48	11	87.96	No	NA	8	6	0	High-quality	High-quality	100	AAI-based (high-confidence)	0	1	KX513873	0.178173	8.86805e-84	12/1000	Human gut gokushovirus	Human gut gokushovirus Gokushovirinae Microviridae Petitvirales Malgrandaviricetes Phixviricota Sangervirae Monodnaviria Viruses	5631	FALSE	50.346	DNA	42870	9	100	0	88.9718		0	Unspecified	Gokushovirinae	Unclassified	Gokushovirinae	Microviridae	Petitvirales	Malgrandaviricetes	Phixviricota	Sangervirae	Monodnaviria	Group II	PHG	Homo sapiens	UHGV-0388205	vOTU-052088	cluster_108
l0556	ENA-OOVT01001098-OOVT01001098.1-human-gut-metagenome-genome-assembly--contig:-NODE-1098-length-5426-cov-5.511264	5426	0.49	11	92.22	No	NA	9	6	0	High-quality	High-quality	97.44	AAI-based (high-confidence)	0	1	MT135351	0.0872439	0	87/1000	Microvirus sp.	Microvirus sp. Microviridae Petitvirales Malgrandaviricetes Phixviricota Sangervirae Monodnaviria Viruses	5393	FALSE	48.266	DNA	44250	8	0	100	78.8244		0	Unspecified	Microvirus	Microvirus	Unclassified	Microviridae	Petitvirales	Malgrandaviricetes	Phixviricota	Sangervirae	Monodnaviria	Group II	PHG	porcine	UHGV-1376804	vOTU-002133	cluster_108
l0561	ENA-OPXQ01000008-OPXQ01000008.1-human-gut-metagenome-genome-assembly--contig:-NODE-8-length-148642-cov-7.554059	148642	0.47	11	86.82	No	NA	147	6	12	High-quality	High-quality	91.65	HMM-based (lower-bound)	0	1	no_inphared_mash_hit	no_inphared_mash_hit	no_inphared_mash_hit	no_inphared_mash_hit																											#N/A	#N/A	cluster_109
l11176	ERZ1740120.119-NODE-119-length-133642-cov-19.897797	133642	0.5	11	86.56	No	NA	122	5	15	High-quality	High-quality	100	AAI-based (medium-confidence)	0	1.01	no_inphared_mash_hit	no_inphared_mash_hit	no_inphared_mash_hit	no_inphared_mash_hit																											#N/A	#N/A	cluster_109
l11838	ERZ1746137.133-NODE-133-length-74817-cov-6.93437	74817	0.49	11	91.89	No	NA	64	3	9	High-quality	High-quality	100	AAI-based (high-confidence)	0	1	no_inphared_mash_hit	no_inphared_mash_hit	no_inphared_mash_hit	no_inphared_mash_hit																											#N/A	#N/A	cluster_109
l11859	ERZ1746139.117-NODE-117-length-100714-cov-60.6763	100714	0.49	11	90.06	No	NA	100	3	20	High-quality	High-quality	90.86	HMM-based (lower-bound)	0	1	no_inphared_mash_hit	no_inphared_mash_hit	no_inphared_mash_hit	no_inphared_mash_hit																											#N/A	#N/A	cluster_109
l2429	ENA-OQUT01000087-OQUT01000087.1-human-gut-metagenome-genome-assembly--contig:-NODE-87-length-157791-cov-6.547967	157791	0.49	11	85.1	No	NA	154	3	21	High-quality	High-quality	100	AAI-based (medium-confidence)	0	1	no_inphared_mash_hit	no_inphared_mash_hit	no_inphared_mash_hit	no_inphared_mash_hit																											#N/A	#N/A	cluster_109
l3304	ENA-OWQD01000072-OWQD01000072.1-human-gut-metagenome-genome-assembly--contig:-NODE-72-length-130185-cov-23.852240	130185	0.5	11	87.8	No	NA	113	3	23	High-quality	High-quality	100	AAI-based (medium-confidence)	0	1	no_inphared_mash_hit	no_inphared_mash_hit	no_inphared_mash_hit	no_inphared_mash_hit																											#N/A	#N/A	cluster_109
l3439	ENA-OWRG01000143-OWRG01000143.1-human-gut-metagenome-genome-assembly--contig:-NODE-143-length-103725-cov-6.821125	103725	0.5	11	87.91	No	NA	96	3	14	High-quality	High-quality	100	AAI-based (high-confidence)	0	1	no_inphared_mash_hit	no_inphared_mash_hit	no_inphared_mash_hit	no_inphared_mash_hit																											#N/A	#N/A	cluster_109
l3610	ENA-OWSM01000163-OWSM01000163.1-human-gut-metagenome-genome-assembly--contig:-NODE-163-length-76562-cov-12.224136	76562	0.47	11	86.9	No	NA	63	2	7	High-quality	High-quality	100	AAI-based (medium-confidence)	0	1.01	no_inphared_mash_hit	no_inphared_mash_hit	no_inphared_mash_hit	no_inphared_mash_hit																											#N/A	#N/A	cluster_109
l3938	ENA-ORCG01000216-ORCG01000216.1-human-gut-metagenome-genome-assembly--contig:-NODE-216-length-100044-cov-26.756023	100044	0.5	11	87.57	No	NA	85	3	13	High-quality	High-quality	100	AAI-based (high-confidence)	0	1	no_inphared_mash_hit	no_inphared_mash_hit	no_inphared_mash_hit	no_inphared_mash_hit																											#N/A	#N/A	cluster_109
l3992	ENA-OQUP01000099-OQUP01000099.1-human-gut-metagenome-genome-assembly--contig:-NODE-99-length-151955-cov-7.365576	151955	0.49	11	85.07	No	NA	146	3	21	High-quality	High-quality	100	AAI-based (medium-confidence)	0	1	no_inphared_mash_hit	no_inphared_mash_hit	no_inphared_mash_hit	no_inphared_mash_hit																											#N/A	#N/A	cluster_109
l5352	ERZ1106954.60-NODE-60-length-81820-cov-11.884731	81820	0.47	11	87.56	No	NA	67	3	7	High-quality	High-quality	100	AAI-based (medium-confidence)	0	1	no_inphared_mash_hit	no_inphared_mash_hit	no_inphared_mash_hit	no_inphared_mash_hit																											#N/A	#N/A	cluster_109
l8808	ERZ1690701.17-NODE-17-length-151640-cov-29.251186	151640	0.5	11	87.44	No	NA	155	8	14	High-quality	High-quality	100	AAI-based (medium-confidence)	0	1	no_inphared_mash_hit	no_inphared_mash_hit	no_inphared_mash_hit	no_inphared_mash_hit																											#N/A	#N/A	cluster_109
l8857	ERZ1690706.19-NODE-19-length-174288-cov-33.484931	174288	0.49	11	86.59	No	NA	184	8	23	High-quality	High-quality	100	AAI-based (medium-confidence)	0	1	no_inphared_mash_hit	no_inphared_mash_hit	no_inphared_mash_hit	no_inphared_mash_hit																											#N/A	#N/A	cluster_109
l8862	ERZ1690707.140-NODE-140-length-51003-cov-12.126992	51003	0.47	11	85.03	No	NA	40	2	6	High-quality	High-quality	100	AAI-based (high-confidence)	0	1	no_inphared_mash_hit	no_inphared_mash_hit	no_inphared_mash_hit	no_inphared_mash_hit																											#N/A	#N/A	cluster_109
c0286	ERZ1746137.65-NODE-65-length-100324-cov-9.93151	100324	0.35	11	92.19	No	NA	110	28	0	Complete	High-quality	100	DTR (high-confidence)	0	1	OQ221537	0.0468354	0	230/1000	Bacteroides phage PhiCrAssBcn2	Bacteroides phage PhiCrAssBcn2 Crassvirales Caudoviricetes Uroviricota Heunggongvirae Duplodnaviria Viruses	99311	FALSE	35.079	DNA	45063	102	39.2157	60.7843	92.9474		24	Bacteroides	Unclassified	Unclassified	Unclassified	Unclassified	Crassvirales	Caudoviricetes	Uroviricota	Heunggongvirae	Duplodnaviria	Group I	PHG	Bacteroides intestinalis DSM 108646	UHGV-1361797	vOTU-000295	cluster_11
c0557	ENA-OPVJ01000022-OPVJ01000022.1-human-gut-metagenome-genome-assembly--contig:-NODE-22-length-97868-cov-7.419310	97868	0.39	11	91.93	No	NA	105	23	0	Complete	High-quality	100	DTR (high-confidence)	0	1	no_inphared_mash_hit	no_inphared_mash_hit	no_inphared_mash_hit	no_inphared_mash_hit																											UHGV-1358999	vOTU-044904	cluster_11
c0564	ENA-OPVD01000030-OPVD01000030.1-human-gut-metagenome-genome-assembly--contig:-NODE-30-length-98367-cov-6.968122	98367	0.35	11	92.66	No	NA	113	18	0	Complete	High-quality	100	DTR (high-confidence)	0	1	NC_055881	0.0219913	0	460/1000	uncultured phage cr112_1	uncultured phage cr112_1 Kehishuvirus splanchnicus Kehishuvirus Asinivirinae Steigviridae Crassvirales Caudoviricetes Uroviricota Heunggongvirae Duplodnaviria Viruses	102301	FALSE	34.681	DNA	44937	105	52.381	47.619	92.8095		24	Unspecified	Kehishuvirus	Kehishuvirus	Asinivirinae	Steigviridae	Crassvirales	Caudoviricetes	Uroviricota	Heunggongvirae	Duplodnaviria	Group I	ENV	Unspecified	#N/A	#N/A	cluster_11
c0626	ENA-OPXS01000013-OPXS01000013.1-human-gut-metagenome-genome-assembly--contig:-NODE-13-length-97867-cov-36.435509	97867	0.39	11	91.99	No	NA	105	23	0	Complete	High-quality	100	DTR (high-confidence)	0	1	no_inphared_mash_hit	no_inphared_mash_hit	no_inphared_mash_hit	no_inphared_mash_hit																											#N/A	#N/A	cluster_11
c0644	ENA-OOXC01000058-OOXC01000058.1-human-gut-metagenome-genome-assembly--contig:-NODE-58-length-98524-cov-4.240004	98524	0.38	11	92.81	No	NA	110	19	0	Complete	High-quality	100	DTR (high-confidence)	0	1	NC_055883	0.00952763	0	693/1000	uncultured phage cr85_1	uncultured phage cr85_1 Kahnovirus oralis Kahnovirus Asinivirinae Steigviridae Crassvirales Caudoviricetes Uroviricota Heunggongvirae Duplodnaviria Viruses	98164	FALSE	37.722	DNA	44937	103	45.6311	54.3689	94.2983		22	Unspecified	Kahnovirus	Kahnovirus	Asinivirinae	Steigviridae	Crassvirales	Caudoviricetes	Uroviricota	Heunggongvirae	Duplodnaviria	Group I	ENV	Unspecified	UHGV-1364693	vOTU-000058	cluster_11
c0654	ENA-OOXJ01000066-OOXJ01000066.1-human-gut-metagenome-genome-assembly--contig:-NODE-66-length-94078-cov-21.930038	94078	0.35	11	91.2	No	NA	103	15	0	Complete	High-quality	100	DTR (high-confidence)	0	1	no_inphared_mash_hit	no_inphared_mash_hit	no_inphared_mash_hit	no_inphared_mash_hit																											UHGV-1356710	vOTU-001864	cluster_11
c0793	ENA-OPEA01000021-OPEA01000021.1-human-gut-metagenome-genome-assembly--contig:-NODE-21-length-103005-cov-10.856260	103005	0.36	11	91.1	No	NA	111	17	0	Complete	High-quality	100	DTR (high-confidence)	0	1	NC_055885	0.0862491	0	89/1000	uncultured phage cr128_1	uncultured phage cr128_1 Mahlunavirus rarus Mahlunavirus Asinivirinae Steigviridae Crassvirales Caudoviricetes Uroviricota Heunggongvirae Duplodnaviria Viruses	95150	FALSE	33.197	DNA	44937	107	51.4019	48.5981	92.6758		2	Unspecified	Mahlunavirus	Mahlunavirus	Asinivirinae	Steigviridae	Crassvirales	Caudoviricetes	Uroviricota	Heunggongvirae	Duplodnaviria	Group I	ENV	Unspecified	UHGV-1365386	vOTU-001633	cluster_11
c0794	ENA-OPDQ01000020-OPDQ01000020.1-human-gut-metagenome-genome-assembly--contig:-NODE-20-length-97463-cov-5.328618	97463	0.38	11	92.1	No	NA	108	17	0	Complete	High-quality	100	DTR (high-confidence)	0	1	NC_055883	0.00960897	0	691/1000	uncultured phage cr85_1	uncultured phage cr85_1 Kahnovirus oralis Kahnovirus Asinivirinae Steigviridae Crassvirales Caudoviricetes Uroviricota Heunggongvirae Duplodnaviria Viruses	98164	FALSE	37.722	DNA	44937	103	45.6311	54.3689	94.2983		22	Unspecified	Kahnovirus	Kahnovirus	Asinivirinae	Steigviridae	Crassvirales	Caudoviricetes	Uroviricota	Heunggongvirae	Duplodnaviria	Group I	ENV	Unspecified	#N/A	#N/A	cluster_11
c0881	ENA-OPOB01000030-OPOB01000030.1-human-gut-metagenome-genome-assembly--contig:-NODE-30-length-96883-cov-33.343816	96883	0.38	11	92.82	No	NA	110	20	0	Complete	High-quality	100	DTR (high-confidence)	0	1	NC_055883	0.00819369	0	727/1000	uncultured phage cr85_1	uncultured phage cr85_1 Kahnovirus oralis Kahnovirus Asinivirinae Steigviridae Crassvirales Caudoviricetes Uroviricota Heunggongvirae Duplodnaviria Viruses	98164	FALSE	37.722	DNA	44937	103	45.6311	54.3689	94.2983		22	Unspecified	Kahnovirus	Kahnovirus	Asinivirinae	Steigviridae	Crassvirales	Caudoviricetes	Uroviricota	Heunggongvirae	Duplodnaviria	Group I	ENV	Unspecified	UHGV-1364693	vOTU-000058	cluster_11
c1075	ENA-OWPN01000227-OWPN01000227.1-human-gut-metagenome-genome-assembly--contig:-NODE-227-length-97284-cov-9.162338	97284	0.36	11	90.88	No	NA	107	21	0	Complete	High-quality	100	DTR (high-confidence)	0	1	NC_055883	0.182269	7.54394e-63	11/1000	uncultured phage cr85_1	uncultured phage cr85_1 Kahnovirus oralis Kahnovirus Asinivirinae Steigviridae Crassvirales Caudoviricetes Uroviricota Heunggongvirae Duplodnaviria Viruses	98164	FALSE	37.722	DNA	44937	103	45.6311	54.3689	94.2983		22	Unspecified	Kahnovirus	Kahnovirus	Asinivirinae	Steigviridae	Crassvirales	Caudoviricetes	Uroviricota	Heunggongvirae	Duplodnaviria	Group I	ENV	Unspecified	UHGV-0118156	vOTU-045778	cluster_11
c1138	ENA-OWRI01000114-OWRI01000114.1-human-gut-metagenome-genome-assembly--contig:-NODE-114-length-97700-cov-34.852261	97700	0.38	11	93.07	No	NA	108	16	1	Complete	High-quality	100	DTR (high-confidence)	0	1	NC_055883	0.0166683	0	544/1000	uncultured phage cr85_1	uncultured phage cr85_1 Kahnovirus oralis Kahnovirus Asinivirinae Steigviridae Crassvirales Caudoviricetes Uroviricota Heunggongvirae Duplodnaviria Viruses	98164	FALSE	37.722	DNA	44937	103	45.6311	54.3689	94.2983		22	Unspecified	Kahnovirus	Kahnovirus	Asinivirinae	Steigviridae	Crassvirales	Caudoviricetes	Uroviricota	Heunggongvirae	Duplodnaviria	Group I	ENV	Unspecified	#N/A	#N/A	cluster_11
c1168	ENA-OWSA01000076-OWSA01000076.1-human-gut-metagenome-genome-assembly--contig:-NODE-76-length-99688-cov-7.014885	99688	0.38	11	92.18	No	NA	112	18	0	Complete	High-quality	100	DTR (high-confidence)	0	1	NC_055883	0.00948708	0	694/1000	uncultured phage cr85_1	uncultured phage cr85_1 Kahnovirus oralis Kahnovirus Asinivirinae Steigviridae Crassvirales Caudoviricetes Uroviricota Heunggongvirae Duplodnaviria Viruses	98164	FALSE	37.722	DNA	44937	103	45.6311	54.3689	94.2983		22	Unspecified	Kahnovirus	Kahnovirus	Asinivirinae	Steigviridae	Crassvirales	Caudoviricetes	Uroviricota	Heunggongvirae	Duplodnaviria	Group I	ENV	Unspecified	#N/A	#N/A	cluster_11
c1298	ENA-OWWJ01000013-OWWJ01000013.1-human-gut-metagenome-genome-assembly--contig:-NODE-13-length-98719-cov-217.442015	98719	0.38	11	81.55	No	NA	107	16	0	Complete	High-quality	100	DTR (high-confidence)	0	1	no_inphared_mash_hit	no_inphared_mash_hit	no_inphared_mash_hit	no_inphared_mash_hit																											UHGV-1361343	vOTU-045155	cluster_11
c1303	ENA-OWWZ01000063-OWWZ01000063.1-human-gut-metagenome-genome-assembly--contig:-NODE-63-length-96158-cov-8.387064	96158	0.35	11	93.53	No	NA	104	15	0	Complete	High-quality	100	DTR (high-confidence)	0	1	NC_055884	0.0144562	0	585/1000	uncultured phage cr126_1	uncultured phage cr126_1 Kolpuevirus hominis Kolpuevirus Asinivirinae Steigviridae Crassvirales Caudoviricetes Uroviricota Heunggongvirae Duplodnaviria Viruses	99212	FALSE	34.776	DNA	44937	104	40.3846	59.6154	88.7937		21	Unspecified	Kolpuevirus	Kolpuevirus	Asinivirinae	Steigviridae	Crassvirales	Caudoviricetes	Uroviricota	Heunggongvirae	Duplodnaviria	Group I	ENV	Unspecified	#N/A	#N/A	cluster_11
c1511	ERZ1106954.38-NODE-38-length-94631-cov-5.948570	94631	0.34	11	92.42	No	NA	94	13	0	Complete	High-quality	100	DTR (high-confidence)	0	1	no_inphared_mash_hit	no_inphared_mash_hit	no_inphared_mash_hit	no_inphared_mash_hit																											UHGV-0177748	vOTU-001313	cluster_11
c1568	ERZ1036441.65-NODE-65-length-100348-cov-59.439732	100348	0.35	11	92.74	No	NA	105	18	0	Complete	High-quality	100	DTR (high-confidence)	0	1	OQ221538	0.064825	0	147/1000	Bacteroides phage PhiCrAssBcn3	Bacteroides phage PhiCrAssBcn3 Crassvirales Caudoviricetes Uroviricota Heunggongvirae Duplodnaviria Viruses	99312	FALSE	35.079	DNA	45063	103	38.835	61.165	92.3937		24	Bacteroides	Unclassified	Unclassified	Unclassified	Unclassified	Crassvirales	Caudoviricetes	Uroviricota	Heunggongvirae	Duplodnaviria	Group I	PHG	Bacteroides intestinalis DSM 108646	UHGV-1457661	vOTU-019078	cluster_11
c1722	ERZ1034865.51-NODE-51-length-96340-cov-2595.721805	96340	0.35	11	91.32	No	NA	109	15	0	Complete	High-quality	100	DTR (high-confidence)	0	1	no_inphared_mash_hit	no_inphared_mash_hit	no_inphared_mash_hit	no_inphared_mash_hit																											UHGV-0021807	vOTU-001931	cluster_11
c1776	ERZ1034897.24-NODE-24-length-102103-cov-259.555650	102103	0.35	11	93.62	No	NA	114	14	2	Complete	High-quality	100	DTR (high-confidence)	0	1	no_inphared_mash_hit	no_inphared_mash_hit	no_inphared_mash_hit	no_inphared_mash_hit																											#N/A	#N/A	cluster_11
c1943	ERZ1035001.30-NODE-30-length-96812-cov-168.826379	96812	0.36	11	90.02	No	NA	109	17	0	Complete	High-quality	100	DTR (high-confidence)	0	1	NC_055883	0.191731	6.70375e-51	9/1000	uncultured phage cr85_1	uncultured phage cr85_1 Kahnovirus oralis Kahnovirus Asinivirinae Steigviridae Crassvirales Caudoviricetes Uroviricota Heunggongvirae Duplodnaviria Viruses	98164	FALSE	37.722	DNA	44937	103	45.6311	54.3689	94.2983		22	Unspecified	Kahnovirus	Kahnovirus	Asinivirinae	Steigviridae	Crassvirales	Caudoviricetes	Uroviricota	Heunggongvirae	Duplodnaviria	Group I	ENV	Unspecified	#N/A	#N/A	cluster_11
c2088	ERZ1024388.3-NODE-3-length-106353-cov-62.498862	106353	0.36	11	93.65	No	NA	109	10	0	Complete	High-quality	100	DTR (high-confidence)	0	1	no_inphared_mash_hit	no_inphared_mash_hit	no_inphared_mash_hit	no_inphared_mash_hit																											#N/A	#N/A	cluster_11
c2097	ERZ1024388.4-NODE-4-length-99783-cov-26.469367	99783	0.36	11	92.39	No	NA	112	18	0	Complete	High-quality	100	DTR (high-confidence)	0	1	NC_055883	0.0539403	0	192/1000	uncultured phage cr85_1	uncultured phage cr85_1 Kahnovirus oralis Kahnovirus Asinivirinae Steigviridae Crassvirales Caudoviricetes Uroviricota Heunggongvirae Duplodnaviria Viruses	98164	FALSE	37.722	DNA	44937	103	45.6311	54.3689	94.2983		22	Unspecified	Kahnovirus	Kahnovirus	Asinivirinae	Steigviridae	Crassvirales	Caudoviricetes	Uroviricota	Heunggongvirae	Duplodnaviria	Group I	ENV	Unspecified	#N/A	#N/A	cluster_11
c2408	ERZ1764890.70-NODE-70-length-97614-cov-90.422268	97614	0.38	11	92.56	No	NA	108	20	0	Complete	High-quality	100	DTR (high-confidence)	0	1	NC_055883	0.00865422	0	715/1000	uncultured phage cr85_1	uncultured phage cr85_1 Kahnovirus oralis Kahnovirus Asinivirinae Steigviridae Crassvirales Caudoviricetes Uroviricota Heunggongvirae Duplodnaviria Viruses	98164	FALSE	37.722	DNA	44937	103	45.6311	54.3689	94.2983		22	Unspecified	Kahnovirus	Kahnovirus	Asinivirinae	Steigviridae	Crassvirales	Caudoviricetes	Uroviricota	Heunggongvirae	Duplodnaviria	Group I	ENV	Unspecified	UHGV-1364693	vOTU-000058	cluster_11
c2464	ERZ1764545.101-NODE-101-length-100500-cov-13.530250	100500	0.38	11	93.44	No	NA	110	19	0	Complete	High-quality	100	DTR (high-confidence)	0	1	NC_055883	0.0112201	0	653/1000	uncultured phage cr85_1	uncultured phage cr85_1 Kahnovirus oralis Kahnovirus Asinivirinae Steigviridae Crassvirales Caudoviricetes Uroviricota Heunggongvirae Duplodnaviria Viruses	98164	FALSE	37.722	DNA	44937	103	45.6311	54.3689	94.2983		22	Unspecified	Kahnovirus	Kahnovirus	Asinivirinae	Steigviridae	Crassvirales	Caudoviricetes	Uroviricota	Heunggongvirae	Duplodnaviria	Group I	ENV	Unspecified	UHGV-1364693	vOTU-000058	cluster_11
c2497	ERZ1764565.96-NODE-96-length-103265-cov-8.921093	103265	0.37	11	93.24	No	NA	105	13	0	Complete	High-quality	100	DTR (high-confidence)	0	1	no_inphared_mash_hit	no_inphared_mash_hit	no_inphared_mash_hit	no_inphared_mash_hit																											UHGV-0211098	vOTU-048724	cluster_11
l0012	ENA-OPXG01000058-OPXG01000058.1-human-gut-metagenome-genome-assembly--contig:-NODE-58-length-91537-cov-5.798048	91537	0.36	11	90	No	NA	93	14	0	High-quality	High-quality	90.47	AAI-based (high-confidence)	0	1	NC_055883	0.178173	4.75903e-69	12/1000	uncultured phage cr85_1	uncultured phage cr85_1 Kahnovirus oralis Kahnovirus Asinivirinae Steigviridae Crassvirales Caudoviricetes Uroviricota Heunggongvirae Duplodnaviria Viruses	98164	FALSE	37.722	DNA	44937	103	45.6311	54.3689	94.2983		22	Unspecified	Kahnovirus	Kahnovirus	Asinivirinae	Steigviridae	Crassvirales	Caudoviricetes	Uroviricota	Heunggongvirae	Duplodnaviria	Group I	ENV	Unspecified	#N/A	#N/A	cluster_11
l0154	ENA-OPUN01000002-OPUN01000002.1-human-gut-metagenome-genome-assembly--contig:-NODE-2-length-97813-cov-7.886690	97813	0.39	11	91.98	No	NA	106	23	0	High-quality	High-quality	99.08	AAI-based (high-confidence)	0	1	no_inphared_mash_hit	no_inphared_mash_hit	no_inphared_mash_hit	no_inphared_mash_hit																											UHGV-1358999	vOTU-044904	cluster_11
l0499	ENA-OPXB01000040-OPXB01000040.1-human-gut-metagenome-genome-assembly--contig:-NODE-40-length-97818-cov-126.648047	97818	0.39	11	91.88	No	NA	105	23	0	High-quality	High-quality	98.31	AAI-based (high-confidence)	0	1	no_inphared_mash_hit	no_inphared_mash_hit	no_inphared_mash_hit	no_inphared_mash_hit																											#N/A	#N/A	cluster_11
l0775	ENA-OOWQ01000008-OOWQ01000008.1-human-gut-metagenome-genome-assembly--contig:-NODE-8-length-102073-cov-14.527936	102073	0.34	11	92.93	No	NA	115	19	1	High-quality	High-quality	100	AAI-based (high-confidence)	0	1	no_inphared_mash_hit	no_inphared_mash_hit	no_inphared_mash_hit	no_inphared_mash_hit																											UHGV-0221322	vOTU-001469	cluster_11
l0945	ENA-OOYO01000084-OOYO01000084.1-human-gut-metagenome-genome-assembly--contig:-NODE-84-length-100152-cov-3.364776	100152	0.35	11	93.02	No	NA	108	17	0	High-quality	High-quality	99.61	AAI-based (high-confidence)	0	1	OQ221538	0.064825	0	147/1000	Bacteroides phage PhiCrAssBcn3	Bacteroides phage PhiCrAssBcn3 Crassvirales Caudoviricetes Uroviricota Heunggongvirae Duplodnaviria Viruses	99312	FALSE	35.079	DNA	45063	103	38.835	61.165	92.3937		24	Bacteroides	Unclassified	Unclassified	Unclassified	Unclassified	Crassvirales	Caudoviricetes	Uroviricota	Heunggongvirae	Duplodnaviria	Group I	PHG	Bacteroides intestinalis DSM 108646	UHGV-1457661	vOTU-019078	cluster_11
l1018	ENA-OOYX01000080-OOYX01000080.1-human-gut-metagenome-genome-assembly--contig:-NODE-80-length-93069-cov-7.476090	93069	0.33	11	93.99	No	NA	100	17	0	High-quality	High-quality	94.2	AAI-based (high-confidence)	0	1	OQ198718	0.0333664	0	330/1000	Caudoviricetes sp. 'Kopluevirus frurule'	Caudoviricetes sp. 'Kopluevirus frurule' Caudoviricetes Uroviricota Heunggongvirae Duplodnaviria Viruses	99525	FALSE	32.999	DNA	45135	107	36.4486	63.5514	93.8839		5	Unspecified	Unclassified	Unclassified	Unclassified	Unclassified	Unclassified	Caudoviricetes	Uroviricota	Heunggongvirae	Duplodnaviria	Group I	PHG	Bacteroides cellulosilyticus	#N/A	#N/A	cluster_11
l10610	ERZ1688024.74-NODE-74-length-96122-cov-17.9002	96122	0.35	11	91.43	No	NA	97	17	0	High-quality	High-quality	94.55	AAI-based (high-confidence)	0	1	no_inphared_mash_hit	no_inphared_mash_hit	no_inphared_mash_hit	no_inphared_mash_hit																											UHGV-0292902	vOTU-050159	cluster_11
l12553	ENA-OOQW01000011-OOQW01000011.1-human-gut-metagenome-genome-assembly--contig:-NODE-11-length-98135-cov-4.900489	98135	0.35	11	93.12	No	NA	110	15	0	High-quality	High-quality	99.14	AAI-based (high-confidence)	0	1	NC_055884	0.00948708	0	694/1000	uncultured phage cr126_1	uncultured phage cr126_1 Kolpuevirus hominis Kolpuevirus Asinivirinae Steigviridae Crassvirales Caudoviricetes Uroviricota Heunggongvirae Duplodnaviria Viruses	99212	FALSE	34.776	DNA	44937	104	40.3846	59.6154	88.7937		21	Unspecified	Kolpuevirus	Kolpuevirus	Asinivirinae	Steigviridae	Crassvirales	Caudoviricetes	Uroviricota	Heunggongvirae	Duplodnaviria	Group I	ENV	Unspecified	#N/A	#N/A	cluster_11
l12578	ENA-OORH01000016-OORH01000016.1-human-gut-metagenome-genome-assembly--contig:-NODE-16-length-98152-cov-5.115080	98152	0.38	11	93.17	No	NA	110	19	0	High-quality	High-quality	99.5	AAI-based (high-confidence)	0	1	NC_055883	0.00774383	0	739/1000	uncultured phage cr85_1	uncultured phage cr85_1 Kahnovirus oralis Kahnovirus Asinivirinae Steigviridae Crassvirales Caudoviricetes Uroviricota Heunggongvirae Duplodnaviria Viruses	98164	FALSE	37.722	DNA	44937	103	45.6311	54.3689	94.2983		22	Unspecified	Kahnovirus	Kahnovirus	Asinivirinae	Steigviridae	Crassvirales	Caudoviricetes	Uroviricota	Heunggongvirae	Duplodnaviria	Group I	ENV	Unspecified	UHGV-1364693	vOTU-000058	cluster_11
l12646	ENA-OOSW01000010-OOSW01000010.1-human-gut-metagenome-genome-assembly--contig:-NODE-10-length-98180-cov-2.552683	98180	0.35	11	93.29	No	NA	110	15	0	High-quality	High-quality	99.19	AAI-based (high-confidence)	0	1	NC_055884	0.00944662	0	695/1000	uncultured phage cr126_1	uncultured phage cr126_1 Kolpuevirus hominis Kolpuevirus Asinivirinae Steigviridae Crassvirales Caudoviricetes Uroviricota Heunggongvirae Duplodnaviria Viruses	99212	FALSE	34.776	DNA	44937	104	40.3846	59.6154	88.7937		21	Unspecified	Kolpuevirus	Kolpuevirus	Asinivirinae	Steigviridae	Crassvirales	Caudoviricetes	Uroviricota	Heunggongvirae	Duplodnaviria	Group I	ENV	Unspecified	#N/A	#N/A	cluster_11
l1379	ENA-OPCF01000030-OPCF01000030.1-human-gut-metagenome-genome-assembly--contig:-NODE-30-length-102952-cov-8.908180	102952	0.36	11	91.15	No	NA	112	17	0	High-quality	High-quality	97.33	AAI-based (high-confidence)	0	1	NC_055885	0.0862491	0	89/1000	uncultured phage cr128_1	uncultured phage cr128_1 Mahlunavirus rarus Mahlunavirus Asinivirinae Steigviridae Crassvirales Caudoviricetes Uroviricota Heunggongvirae Duplodnaviria Viruses	95150	FALSE	33.197	DNA	44937	107	51.4019	48.5981	92.6758		2	Unspecified	Mahlunavirus	Mahlunavirus	Asinivirinae	Steigviridae	Crassvirales	Caudoviricetes	Uroviricota	Heunggongvirae	Duplodnaviria	Group I	ENV	Unspecified	UHGV-1365386	vOTU-001633	cluster_11
l1592	ENA-OPDO01000004-OPDO01000004.1-human-gut-metagenome-genome-assembly--contig:-NODE-4-length-95096-cov-2.669353	95096	0.37	11	90.42	No	NA	93	11	0	High-quality	High-quality	95.6	AAI-based (high-confidence)	0	1	no_inphared_mash_hit	no_inphared_mash_hit	no_inphared_mash_hit	no_inphared_mash_hit																											UHGV-0211098	vOTU-048724	cluster_11
l1640	ENA-OPEX01000003-OPEX01000003.1-human-gut-metagenome-genome-assembly--contig:-NODE-3-length-96068-cov-2.735630	96068	0.37	11	90.2	No	NA	94	12	0	High-quality	High-quality	96.6	AAI-based (high-confidence)	0	1	no_inphared_mash_hit	no_inphared_mash_hit	no_inphared_mash_hit	no_inphared_mash_hit																											UHGV-0211098	vOTU-048724	cluster_11
l1658	ENA-OPFI01000029-OPFI01000029.1-human-gut-metagenome-genome-assembly--contig:-NODE-29-length-97012-cov-6.437287	97012	0.35	11	91.85	No	NA	110	18	0	High-quality	High-quality	97.75	AAI-based (high-confidence)	0	1	NC_055884	0.0157245	0	561/1000	uncultured phage cr126_1	uncultured phage cr126_1 Kolpuevirus hominis Kolpuevirus Asinivirinae Steigviridae Crassvirales Caudoviricetes Uroviricota Heunggongvirae Duplodnaviria Viruses	99212	FALSE	34.776	DNA	44937	104	40.3846	59.6154	88.7937		21	Unspecified	Kolpuevirus	Kolpuevirus	Asinivirinae	Steigviridae	Crassvirales	Caudoviricetes	Uroviricota	Heunggongvirae	Duplodnaviria	Group I	ENV	Unspecified	#N/A	#N/A	cluster_11
l1705	ENA-OPFU01000017-OPFU01000017.1-human-gut-metagenome-genome-assembly--contig:-NODE-17-length-96026-cov-9.943900	96026	0.37	11	90.21	No	NA	94	12	0	High-quality	High-quality	96.55	AAI-based (high-confidence)	0	1	no_inphared_mash_hit	no_inphared_mash_hit	no_inphared_mash_hit	no_inphared_mash_hit																											UHGV-0211098	vOTU-048724	cluster_11
l1967	ENA-OPMG01000019-OPMG01000019.1-human-gut-metagenome-genome-assembly--contig:-NODE-19-length-95559-cov-26.608875	95559	0.35	11	92.29	No	NA	97	20	0	High-quality	High-quality	95.07	AAI-based (high-confidence)	0	1	OQ221538	0.0473443	0	227/1000	Bacteroides phage PhiCrAssBcn3	Bacteroides phage PhiCrAssBcn3 Crassvirales Caudoviricetes Uroviricota Heunggongvirae Duplodnaviria Viruses	99312	FALSE	35.079	DNA	45063	103	38.835	61.165	92.3937		24	Bacteroides	Unclassified	Unclassified	Unclassified	Unclassified	Crassvirales	Caudoviricetes	Uroviricota	Heunggongvirae	Duplodnaviria	Group I	PHG	Bacteroides intestinalis DSM 108646	#N/A	#N/A	cluster_11
l2000	ENA-OPMQ01000084-OPMQ01000084.1-human-gut-metagenome-genome-assembly--contig:-NODE-84-length-95915-cov-21.094137	95915	0.35	11	90.2	No	NA	108	18	0	High-quality	High-quality	91.33	AAI-based (high-confidence)	0	1	NC_055883	0.0740698	0	118/1000	uncultured phage cr85_1	uncultured phage cr85_1 Kahnovirus oralis Kahnovirus Asinivirinae Steigviridae Crassvirales Caudoviricetes Uroviricota Heunggongvirae Duplodnaviria Viruses	98164	FALSE	37.722	DNA	44937	103	45.6311	54.3689	94.2983		22	Unspecified	Kahnovirus	Kahnovirus	Asinivirinae	Steigviridae	Crassvirales	Caudoviricetes	Uroviricota	Heunggongvirae	Duplodnaviria	Group I	ENV	Unspecified	#N/A	#N/A	cluster_11
l2214	ENA-OPOG01000034-OPOG01000034.1-human-gut-metagenome-genome-assembly--contig:-NODE-34-length-100676-cov-44.318582	100676	0.35	11	92.55	No	NA	106	22	0	High-quality	High-quality	100	AAI-based (high-confidence)	0	1	OQ221538	0.0572108	0	177/1000	Bacteroides phage PhiCrAssBcn3	Bacteroides phage PhiCrAssBcn3 Crassvirales Caudoviricetes Uroviricota Heunggongvirae Duplodnaviria Viruses	99312	FALSE	35.079	DNA	45063	103	38.835	61.165	92.3937		24	Bacteroides	Unclassified	Unclassified	Unclassified	Unclassified	Crassvirales	Caudoviricetes	Uroviricota	Heunggongvirae	Duplodnaviria	Group I	PHG	Bacteroides intestinalis DSM 108646	UHGV-0047299	vOTU-013028	cluster_11
l2372	ENA-ORJR01000123-ORJR01000123.1-human-gut-metagenome-genome-assembly--contig:-NODE-123-length-100746-cov-4.494601	100746	0.36	11	90.33	No	NA	108	18	0	High-quality	High-quality	99.89	AAI-based (high-confidence)	0	1	NC_055883	0.186761	8.97973e-57	10/1000	uncultured phage cr85_1	uncultured phage cr85_1 Kahnovirus oralis Kahnovirus Asinivirinae Steigviridae Crassvirales Caudoviricetes Uroviricota Heunggongvirae Duplodnaviria Viruses	98164	FALSE	37.722	DNA	44937	103	45.6311	54.3689	94.2983		22	Unspecified	Kahnovirus	Kahnovirus	Asinivirinae	Steigviridae	Crassvirales	Caudoviricetes	Uroviricota	Heunggongvirae	Duplodnaviria	Group I	ENV	Unspecified	#N/A	#N/A	cluster_11
l2592	ENA-OPRA01000044-OPRA01000044.1-human-gut-metagenome-genome-assembly--contig:-NODE-44-length-99184-cov-5.378355	99184	0.38	11	92.94	No	NA	108	21	0	High-quality	High-quality	100	AAI-based (high-confidence)	0	1	NC_055883	0.00804257	0	731/1000	uncultured phage cr85_1	uncultured phage cr85_1 Kahnovirus oralis Kahnovirus Asinivirinae Steigviridae Crassvirales Caudoviricetes Uroviricota Heunggongvirae Duplodnaviria Viruses	98164	FALSE	37.722	DNA	44937	103	45.6311	54.3689	94.2983		22	Unspecified	Kahnovirus	Kahnovirus	Asinivirinae	Steigviridae	Crassvirales	Caudoviricetes	Uroviricota	Heunggongvirae	Duplodnaviria	Group I	ENV	Unspecified	#N/A	#N/A	cluster_11
l2641	ENA-OPRG01000068-OPRG01000068.1-human-gut-metagenome-genome-assembly--contig:-NODE-68-length-93321-cov-4.613289	93321	0.36	11	90.8	No	NA	93	16	0	High-quality	High-quality	92.24	AAI-based (high-confidence)	0	1	NC_055883	0.182269	5.98105e-63	11/1000	uncultured phage cr85_1	uncultured phage cr85_1 Kahnovirus oralis Kahnovirus Asinivirinae Steigviridae Crassvirales Caudoviricetes Uroviricota Heunggongvirae Duplodnaviria Viruses	98164	FALSE	37.722	DNA	44937	103	45.6311	54.3689	94.2983		22	Unspecified	Kahnovirus	Kahnovirus	Asinivirinae	Steigviridae	Crassvirales	Caudoviricetes	Uroviricota	Heunggongvirae	Duplodnaviria	Group I	ENV	Unspecified	UHGV-0186850	vOTU-001717	cluster_11
l2792	ENA-OPSU01000022-OPSU01000022.1-human-gut-metagenome-genome-assembly--contig:-NODE-22-length-90490-cov-5.292685	90490	0.36	11	91.56	No	NA	90	16	0	Complete	High-quality	100	DTR (medium-confidence)	0	1	NC_055883	0.186761	5.21071e-57	10/1000	uncultured phage cr85_1	uncultured phage cr85_1 Kahnovirus oralis Kahnovirus Asinivirinae Steigviridae Crassvirales Caudoviricetes Uroviricota Heunggongvirae Duplodnaviria Viruses	98164	FALSE	37.722	DNA	44937	103	45.6311	54.3689	94.2983		22	Unspecified	Kahnovirus	Kahnovirus	Asinivirinae	Steigviridae	Crassvirales	Caudoviricetes	Uroviricota	Heunggongvirae	Duplodnaviria	Group I	ENV	Unspecified	#N/A	#N/A	cluster_11
l6022	ERZ1034691.41-NODE-41-length-98903-cov-52.789576	98903	0.35	11	91.51	No	NA	109	16	0	High-quality	High-quality	98.12	AAI-based (high-confidence)	0	1	NC_055883	0.197292	5.97845e-45	8/1000	uncultured phage cr85_1	uncultured phage cr85_1 Kahnovirus oralis Kahnovirus Asinivirinae Steigviridae Crassvirales Caudoviricetes Uroviricota Heunggongvirae Duplodnaviria Viruses	98164	FALSE	37.722	DNA	44937	103	45.6311	54.3689	94.2983		22	Unspecified	Kahnovirus	Kahnovirus	Asinivirinae	Steigviridae	Crassvirales	Caudoviricetes	Uroviricota	Heunggongvirae	Duplodnaviria	Group I	ENV	Unspecified	UHGV-1366000	vOTU-000469	cluster_11
l6066	ERZ1034701.8-NODE-8-length-102209-cov-18.622864	102209	0.37	11	91.52	No	NA	112	17	0	High-quality	High-quality	100	AAI-based (high-confidence)	0	1	NC_055883	0.186761	9.63942e-57	10/1000	uncultured phage cr85_1	uncultured phage cr85_1 Kahnovirus oralis Kahnovirus Asinivirinae Steigviridae Crassvirales Caudoviricetes Uroviricota Heunggongvirae Duplodnaviria Viruses	98164	FALSE	37.722	DNA	44937	103	45.6311	54.3689	94.2983		22	Unspecified	Kahnovirus	Kahnovirus	Asinivirinae	Steigviridae	Crassvirales	Caudoviricetes	Uroviricota	Heunggongvirae	Duplodnaviria	Group I	ENV	Unspecified	UHGV-0182391	vOTU-067009	cluster_11
l6100	ERZ1034703.13-NODE-13-length-100187-cov-10.395019	100187	0.37	11	92.31	No	NA	108	13	1	High-quality	High-quality	98.94	AAI-based (high-confidence)	0	1	NC_055885	0.149777	6.95102e-131	22/1000	uncultured phage cr128_1	uncultured phage cr128_1 Mahlunavirus rarus Mahlunavirus Asinivirinae Steigviridae Crassvirales Caudoviricetes Uroviricota Heunggongvirae Duplodnaviria Viruses	95150	FALSE	33.197	DNA	44937	107	51.4019	48.5981	92.6758		2	Unspecified	Mahlunavirus	Mahlunavirus	Asinivirinae	Steigviridae	Crassvirales	Caudoviricetes	Uroviricota	Heunggongvirae	Duplodnaviria	Group I	ENV	Unspecified	UHGV-1361639	vOTU-000702	cluster_11
l6400	ERZ1034844.18-NODE-18-length-99649-cov-134.252234	99649	0.35	11	92.51	No	NA	111	17	1	High-quality	High-quality	98.33	AAI-based (high-confidence)	0	1	NC_055883	0.197292	6.15983e-45	8/1000	uncultured phage cr85_1	uncultured phage cr85_1 Kahnovirus oralis Kahnovirus Asinivirinae Steigviridae Crassvirales Caudoviricetes Uroviricota Heunggongvirae Duplodnaviria Viruses	98164	FALSE	37.722	DNA	44937	103	45.6311	54.3689	94.2983		22	Unspecified	Kahnovirus	Kahnovirus	Asinivirinae	Steigviridae	Crassvirales	Caudoviricetes	Uroviricota	Heunggongvirae	Duplodnaviria	Group I	ENV	Unspecified	#N/A	#N/A	cluster_11
l6626	ERZ1034876.23-NODE-23-length-102668-cov-451.933225	102668	0.36	11	93.54	No	NA	112	17	2	High-quality	High-quality	100	AAI-based (high-confidence)	0	1	no_inphared_mash_hit	no_inphared_mash_hit	no_inphared_mash_hit	no_inphared_mash_hit																											#N/A	#N/A	cluster_11
l6964	ERZ1034901.37-NODE-37-length-97648-cov-68.956247	97648	0.36	11	92.83	No	NA	100	15	2	High-quality	High-quality	99.05	AAI-based (high-confidence)	0	1	no_inphared_mash_hit	no_inphared_mash_hit	no_inphared_mash_hit	no_inphared_mash_hit																											UHGV-0201552	vOTU-000549	cluster_11
l6968	ERZ1034901.35-NODE-35-length-98736-cov-50.663258	98736	0.37	11	92.14	No	NA	94	11	0	High-quality	High-quality	99.69	AAI-based (high-confidence)	0	1	no_inphared_mash_hit	no_inphared_mash_hit	no_inphared_mash_hit	no_inphared_mash_hit																											UHGV-0211098	vOTU-048724	cluster_11
l7175	ERZ1034920.26-NODE-26-length-101175-cov-75.440200	101175	0.37	11	92.68	No	NA	100	13	0	High-quality	High-quality	99.85	AAI-based (high-confidence)	0	1	no_inphared_mash_hit	no_inphared_mash_hit	no_inphared_mash_hit	no_inphared_mash_hit																											UHGV-0211098	vOTU-048724	cluster_11
l7788	ERZ1034980.63-NODE-63-length-101810-cov-63.885018	101810	0.37	11	92.43	No	NA	109	19	0	High-quality	High-quality	100	AAI-based (high-confidence)	0	1	no_inphared_mash_hit	no_inphared_mash_hit	no_inphared_mash_hit	no_inphared_mash_hit																											UHGV-0208181	vOTU-009498	cluster_11
l8272	ERZ1035048.5-NODE-5-length-101496-cov-66.928757	101496	0.35	11	93.15	No	NA	112	12	2	High-quality	High-quality	100	AAI-based (high-confidence)	0	1	no_inphared_mash_hit	no_inphared_mash_hit	no_inphared_mash_hit	no_inphared_mash_hit																											UHGV-0201552	vOTU-000549	cluster_11
l8634	ERZ1024479.1-NODE-1-length-100872-cov-64.963637	100872	0.37	11	91.69	No	NA	109	17	0	High-quality	High-quality	100	AAI-based (high-confidence)	0	1	no_inphared_mash_hit	no_inphared_mash_hit	no_inphared_mash_hit	no_inphared_mash_hit																											UHGV-0030329	vOTU-000803	cluster_11
l8647	ERZ1024481.2-NODE-2-length-102529-cov-21.391895	102529	0.37	11	93.79	No	NA	103	12	0	High-quality	High-quality	100	AAI-based (high-confidence)	0	1	no_inphared_mash_hit	no_inphared_mash_hit	no_inphared_mash_hit	no_inphared_mash_hit																											UHGV-0039314	vOTU-005803	cluster_11
l9160	ERZ1761038.5069-contig-6308	99522	0.33	11	91.85	No	NA	127	17	0	High-quality	High-quality	100	AAI-based (high-confidence)	0	1	OQ198718	0.0271635	0	394/1000	Caudoviricetes sp. 'Kopluevirus frurule'	Caudoviricetes sp. 'Kopluevirus frurule' Caudoviricetes Uroviricota Heunggongvirae Duplodnaviria Viruses	99525	FALSE	32.999	DNA	45135	107	36.4486	63.5514	93.8839		5	Unspecified	Unclassified	Unclassified	Unclassified	Unclassified	Unclassified	Caudoviricetes	Uroviricota	Heunggongvirae	Duplodnaviria	Group I	PHG	Bacteroides cellulosilyticus	#N/A	#N/A	cluster_11
c2360	ERZ1764793.1466-NODE-1466-length-6033-cov-29.173469	6033	0.41	11	93.55	No	NA	7	3	0	Complete	High-quality	100	DTR (high-confidence)	0	1.05	LT986678	0.0639874	0	150/1000	Poophage MBI-2016a	Poophage MBI-2016a Microviridae Petitvirales Malgrandaviricetes Phixviricota Sangervirae Monodnaviria Viruses	5752	FALSE	40.421	DNA	43266	7	100	0	95.7058		0	Unspecified	Microviridae	Unclassified	Unclassified	Microviridae	Petitvirales	Malgrandaviricetes	Phixviricota	Sangervirae	Monodnaviria	Group II	PHG	Unspecified	UHGV-0385410	vOTU-051761	cluster_110
c2376	ERZ1764835.2736-NODE-2736-length-5999-cov-102.887786	5999	0.42	11	95.63	No	NA	7	3	0	Complete	High-quality	100	DTR (high-confidence)	0	1.04	LT986678	0.0862491	0	89/1000	Poophage MBI-2016a	Poophage MBI-2016a Microviridae Petitvirales Malgrandaviricetes Phixviricota Sangervirae Monodnaviria Viruses	5752	FALSE	40.421	DNA	43266	7	100	0	95.7058		0	Unspecified	Microviridae	Unclassified	Unclassified	Microviridae	Petitvirales	Malgrandaviricetes	Phixviricota	Sangervirae	Monodnaviria	Group II	PHG	Unspecified	#N/A	#N/A	cluster_110
c0506	ENA-OOQP01002022-OOQP01002022.1-human-gut-metagenome-genome-assembly--contig:-NODE-2022-length-5818-cov-3.372896	5818	0.42	11	93.88	No	NA	6	3	0	Complete	High-quality	100	DTR (high-confidence)	0	1.01	LT986678	0.0872439	0	87/1000	Poophage MBI-2016a	Poophage MBI-2016a Microviridae Petitvirales Malgrandaviricetes Phixviricota Sangervirae Monodnaviria Viruses	5752	FALSE	40.421	DNA	43266	7	100	0	95.7058		0	Unspecified	Microviridae	Unclassified	Unclassified	Microviridae	Petitvirales	Malgrandaviricetes	Phixviricota	Sangervirae	Monodnaviria	Group II	PHG	Unspecified	UHGV-0315010	vOTU-050475	cluster_110
c2268	ERZ1694761.911-NODE-911-length-5813-cov-56.907607	5813	0.42	11	92.67	No	NA	7	3	0	Complete	High-quality	100	DTR (high-confidence)	0	1.01	LT986678	0.0838645	0	94/1000	Poophage MBI-2016a	Poophage MBI-2016a Microviridae Petitvirales Malgrandaviricetes Phixviricota Sangervirae Monodnaviria Viruses	5752	FALSE	40.421	DNA	43266	7	100	0	95.7058		0	Unspecified	Microviridae	Unclassified	Unclassified	Microviridae	Petitvirales	Malgrandaviricetes	Phixviricota	Sangervirae	Monodnaviria	Group II	PHG	Unspecified	UHGV-0297786	vOTU-001006	cluster_110
c1254	ENA-ORCG01009402-ORCG01009402.1-human-gut-metagenome-genome-assembly--contig:-NODE-9402-length-5810-cov-6.517289	5810	0.42	11	92.56	No	NA	7	3	0	Complete	High-quality	100	DTR (high-confidence)	0	1.01	LT986678	0.0852783	0	91/1000	Poophage MBI-2016a	Poophage MBI-2016a Microviridae Petitvirales Malgrandaviricetes Phixviricota Sangervirae Monodnaviria Viruses	5752	FALSE	40.421	DNA	43266	7	100	0	95.7058		0	Unspecified	Microviridae	Unclassified	Unclassified	Microviridae	Petitvirales	Malgrandaviricetes	Phixviricota	Sangervirae	Monodnaviria	Group II	PHG	Unspecified	UHGV-0293388	vOTU-050168	cluster_110
c0759	ENA-OPBV01000293-OPBV01000293.1-human-gut-metagenome-genome-assembly--contig:-NODE-293-length-5810-cov-3.279409	5810	0.41	11	93.73	No	NA	7	3	0	Complete	High-quality	100	DTR (high-confidence)	0	1.01	LT986678	0.0862491	0	89/1000	Poophage MBI-2016a	Poophage MBI-2016a Microviridae Petitvirales Malgrandaviricetes Phixviricota Sangervirae Monodnaviria Viruses	5752	FALSE	40.421	DNA	43266	7	100	0	95.7058		0	Unspecified	Microviridae	Unclassified	Unclassified	Microviridae	Petitvirales	Malgrandaviricetes	Phixviricota	Sangervirae	Monodnaviria	Group II	PHG	Unspecified	UHGV-2144802	vOTU-000823	cluster_110
c0739	ENA-OPBE01006493-OPBE01006493.1-human-gut-metagenome-genome-assembly--contig:-NODE-6493-length-5810-cov-35.443962	5810	0.41	11	93.73	No	NA	7	3	0	Complete	High-quality	100	DTR (high-confidence)	0	1.01	LT986678	0.0862491	0	89/1000	Poophage MBI-2016a	Poophage MBI-2016a Microviridae Petitvirales Malgrandaviricetes Phixviricota Sangervirae Monodnaviria Viruses	5752	FALSE	40.421	DNA	43266	7	100	0	95.7058		0	Unspecified	Microviridae	Unclassified	Unclassified	Microviridae	Petitvirales	Malgrandaviricetes	Phixviricota	Sangervirae	Monodnaviria	Group II	PHG	Unspecified	#N/A	#N/A	cluster_110
c0143	ERZ1740139.5070-NODE-5070-length-5810-cov-6.865682	5810	0.42	11	93.58	No	NA	7	3	0	Complete	High-quality	100	DTR (high-confidence)	0	1.01	LT986678	0.0807479	0	101/1000	Poophage MBI-2016a	Poophage MBI-2016a Microviridae Petitvirales Malgrandaviricetes Phixviricota Sangervirae Monodnaviria Viruses	5752	FALSE	40.421	DNA	43266	7	100	0	95.7058		0	Unspecified	Microviridae	Unclassified	Unclassified	Microviridae	Petitvirales	Malgrandaviricetes	Phixviricota	Sangervirae	Monodnaviria	Group II	PHG	Unspecified	#N/A	#N/A	cluster_110
c2392	ERZ1764865.2065-NODE-2065-length-5806-cov-5.219614	5806	0.41	11	93.7	No	NA	8	3	0	Complete	High-quality	100	DTR (high-confidence)	0	1.01	LT986678	0.0634394	0	152/1000	Poophage MBI-2016a	Poophage MBI-2016a Microviridae Petitvirales Malgrandaviricetes Phixviricota Sangervirae Monodnaviria Viruses	5752	FALSE	40.421	DNA	43266	7	100	0	95.7058		0	Unspecified	Microviridae	Unclassified	Unclassified	Microviridae	Petitvirales	Malgrandaviricetes	Phixviricota	Sangervirae	Monodnaviria	Group II	PHG	Unspecified	UHGV-0264925	vOTU-001610	cluster_110
c2345	ERZ1764742.1902-NODE-1902-length-5804-cov-6.799443	5804	0.42	11	93.02	No	NA	6	3	0	Complete	High-quality	100	DTR (high-confidence)	0	1.01	LT986678	0.0862491	0	89/1000	Poophage MBI-2016a	Poophage MBI-2016a Microviridae Petitvirales Malgrandaviricetes Phixviricota Sangervirae Monodnaviria Viruses	5752	FALSE	40.421	DNA	43266	7	100	0	95.7058		0	Unspecified	Microviridae	Unclassified	Unclassified	Microviridae	Petitvirales	Malgrandaviricetes	Phixviricota	Sangervirae	Monodnaviria	Group II	PHG	Unspecified	UHGV-0315010	vOTU-050475	cluster_110
l11342	ERZ1740151.5950-NODE-5950-length-5764-cov-3.447539	5764	0.42	11	94.95	No	NA	6	3	0	High-quality	High-quality	99.34	AAI-based (high-confidence)	0	1	LT986678	0.0807479	0	101/1000	Poophage MBI-2016a	Poophage MBI-2016a Microviridae Petitvirales Malgrandaviricetes Phixviricota Sangervirae Monodnaviria Viruses	5752	FALSE	40.421	DNA	43266	7	100	0	95.7058		0	Unspecified	Microviridae	Unclassified	Unclassified	Microviridae	Petitvirales	Malgrandaviricetes	Phixviricota	Sangervirae	Monodnaviria	Group II	PHG	Unspecified	#N/A	#N/A	cluster_110
l12600	ENA-OOSB01002051-OOSB01002051.1-human-gut-metagenome-genome-assembly--contig:-NODE-2051-length-5708-cov-1.530161	5708	0.41	11	94.99	No	NA	7	3	0	High-quality	High-quality	98.38	AAI-based (high-confidence)	0	1	LT986678	0.0693234	0	132/1000	Poophage MBI-2016a	Poophage MBI-2016a Microviridae Petitvirales Malgrandaviricetes Phixviricota Sangervirae Monodnaviria Viruses	5752	FALSE	40.421	DNA	43266	7	100	0	95.7058		0	Unspecified	Microviridae	Unclassified	Unclassified	Microviridae	Petitvirales	Malgrandaviricetes	Phixviricota	Sangervirae	Monodnaviria	Group II	PHG	Unspecified	UHGV-0264925	vOTU-001610	cluster_110
l1884	ENA-OPKB01000837-OPKB01000837.1-human-gut-metagenome-genome-assembly--contig:-NODE-837-length-5632-cov-1.619688	5632	0.42	11	94.35	No	NA	7	3	0	High-quality	High-quality	97.1	AAI-based (high-confidence)	0	1	LT986678	0.0556462	0	184/1000	Poophage MBI-2016a	Poophage MBI-2016a Microviridae Petitvirales Malgrandaviricetes Phixviricota Sangervirae Monodnaviria Viruses	5752	FALSE	40.421	DNA	43266	7	100	0	95.7058		0	Unspecified	Microviridae	Unclassified	Unclassified	Microviridae	Petitvirales	Malgrandaviricetes	Phixviricota	Sangervirae	Monodnaviria	Group II	PHG	Unspecified	UHGV-1907666	vOTU-059084	cluster_110
l1601	ENA-OPDQ01001936-OPDQ01001936.1-human-gut-metagenome-genome-assembly--contig:-NODE-1936-length-5601-cov-1.833754	5601	0.4	11	92.68	No	NA	8	3	0	High-quality	High-quality	96.61	AAI-based (high-confidence)	0	1	LT986678	0.0709514	0	127/1000	Poophage MBI-2016a	Poophage MBI-2016a Microviridae Petitvirales Malgrandaviricetes Phixviricota Sangervirae Monodnaviria Viruses	5752	FALSE	40.421	DNA	43266	7	100	0	95.7058		0	Unspecified	Microviridae	Unclassified	Unclassified	Microviridae	Petitvirales	Malgrandaviricetes	Phixviricota	Sangervirae	Monodnaviria	Group II	PHG	Unspecified	UHGV-0278501	vOTU-049981	cluster_110
c1090	ENA-OWPS01002462-OWPS01002462.1-human-gut-metagenome-genome-assembly--contig:-NODE-2462-length-6577-cov-167.845	6577	0.38	11	90.41	No	NA	9	3	0	Complete	High-quality	100	DTR (high-confidence)	0	1.01	no_inphared_mash_hit	no_inphared_mash_hit	no_inphared_mash_hit	no_inphared_mash_hit																											UHGV-0343985	vOTU-050865	cluster_111
c2126	ERZ1024414.25-NODE-25-length-6546-cov-727.873825	6546	0.38	11	88.41	No	NA	9	3	0	Complete	High-quality	100	DTR (high-confidence)	0	1.01	no_inphared_mash_hit	no_inphared_mash_hit	no_inphared_mash_hit	no_inphared_mash_hit																											UHGV-1343610	vOTU-053279	cluster_111
c2519	ERZ1757557.2844-NODE-2845-length-6527-cov-21.394159	6527	0.37	11	91.44	No	NA	7	3	0	Complete	High-quality	100	DTR (high-confidence)	0	1.01	no_inphared_mash_hit	no_inphared_mash_hit	no_inphared_mash_hit	no_inphared_mash_hit																											#N/A	#N/A	cluster_111
c2031	ERZ1024357.1064-NODE-1064-length-6461-cov-11.281455	6461	0.38	11	91.89	No	NA	9	3	0	Complete	High-quality	100	DTR (high-confidence)	0	1.01	no_inphared_mash_hit	no_inphared_mash_hit	no_inphared_mash_hit	no_inphared_mash_hit																											UHGV-0500373	vOTU-053277	cluster_111
l8521	ERZ1024404.85-NODE-85-length-6745-cov-30.767115	6745	0.38	11	87.46	No	NA	8	3	0	High-quality	High-quality	100	AAI-based (high-confidence)	0	1.01	no_inphared_mash_hit	no_inphared_mash_hit	no_inphared_mash_hit	no_inphared_mash_hit																											#N/A	#N/A	cluster_111
l9766	ERZ1764866.1311-NODE-1311-length-6417-cov-7.710940	6417	0.37	11	91.88	No	NA	8	3	0	High-quality	High-quality	100	AAI-based (high-confidence)	0	1	MK765650	0.186761	9.79377e-69	10/1000	Tortoise microvirus 97	Tortoise microvirus 97 Microviridae Petitvirales Malgrandaviricetes Phixviricota Sangervirae Monodnaviria Viruses	6243	FALSE	37.434	DNA	43611	7	100	0	90.0048		0	Unspecified	Microviridae	Unclassified	Unclassified	Microviridae	Petitvirales	Malgrandaviricetes	Phixviricota	Sangervirae	Monodnaviria	Group II	PHG	Gopherus morafkai	#N/A	#N/A	cluster_111
l3175	ENA-OWPO01005062-OWPO01005062.1-human-gut-metagenome-genome-assembly--contig:-NODE-5062-length-6391-cov-3.244634	6391	0.37	11	90.78	No	NA	9	3	0	High-quality	High-quality	99.91	AAI-based (high-confidence)	0	1	no_inphared_mash_hit	no_inphared_mash_hit	no_inphared_mash_hit	no_inphared_mash_hit																											UHGV-0377597	vOTU-051358	cluster_111
l8536	ERZ1024414.27-NODE-27-length-6329-cov-6.587504	6329	0.39	11	86.08	No	NA	8	3	0	High-quality	High-quality	98.99	AAI-based (high-confidence)	0	1	no_inphared_mash_hit	no_inphared_mash_hit	no_inphared_mash_hit	no_inphared_mash_hit																											UHGV-1343603	vOTU-073511	cluster_111
l11496	ERZ1740175.6760-NODE-6761-length-6256-cov-6.220771	6256	0.37	11	91.02	No	NA	9	3	0	High-quality	High-quality	97.8	AAI-based (high-confidence)	0	1	no_inphared_mash_hit	no_inphared_mash_hit	no_inphared_mash_hit	no_inphared_mash_hit																											UHGV-0429052	vOTU-004892	cluster_111
l8613	ERZ1024457.32-NODE-32-length-6215-cov-5.858442	6215	0.37	11	89.53	No	NA	8	3	0	High-quality	High-quality	97.15	AAI-based (high-confidence)	0	1	no_inphared_mash_hit	no_inphared_mash_hit	no_inphared_mash_hit	no_inphared_mash_hit																											#N/A	#N/A	cluster_111
l3528	ENA-OWRU01004510-OWRU01004510.1-human-gut-metagenome-genome-assembly--contig:-NODE-4510-length-6150-cov-12.894176	6150	0.37	11	91.8	No	NA	9	3	0	High-quality	High-quality	96.13	AAI-based (high-confidence)	0	1	no_inphared_mash_hit	no_inphared_mash_hit	no_inphared_mash_hit	no_inphared_mash_hit																											UHGV-0481767	vOTU-053247	cluster_111
l8580	ERZ1024441.355-NODE-355-length-6083-cov-14.886198	6083	0.38	11	93	No	NA	7	3	0	High-quality	High-quality	95.09	AAI-based (high-confidence)	0	1	no_inphared_mash_hit	no_inphared_mash_hit	no_inphared_mash_hit	no_inphared_mash_hit																											UHGV-0222938	vOTU-049208	cluster_111
l4306	ENA-OXAO01001019-OXAO01001019.1-human-gut-metagenome-genome-assembly--contig:-NODE-1019-length-6008-cov-6.206451	6008	0.38	11	86.95	No	NA	5	3	0	High-quality	High-quality	93.91	AAI-based (high-confidence)	0	1	MK765650	0.182269	4.41047e-76	11/1000	Tortoise microvirus 97	Tortoise microvirus 97 Microviridae Petitvirales Malgrandaviricetes Phixviricota Sangervirae Monodnaviria Viruses	6243	FALSE	37.434	DNA	43611	7	100	0	90.0048		0	Unspecified	Microviridae	Unclassified	Unclassified	Microviridae	Petitvirales	Malgrandaviricetes	Phixviricota	Sangervirae	Monodnaviria	Group II	PHG	Gopherus morafkai	UHGV-1873531	vOTU-058882	cluster_111
l4453	ENA-OXEY01001943-OXEY01001943.1-human-gut-metagenome-genome-assembly--contig:-NODE-1943-length-5813-cov-9.846301	5813	0.37	11	88.73	No	NA	7	3	0	High-quality	High-quality	90.87	AAI-based (high-confidence)	0	1	no_inphared_mash_hit	no_inphared_mash_hit	no_inphared_mash_hit	no_inphared_mash_hit																											UHGV-0204623	vOTU-047823	cluster_111
c0806	ENA-OPFI01000251-OPFI01000251.1-human-gut-metagenome-genome-assembly--contig:-NODE-251-length-26943-cov-75.255504	26943	0.3	11	92.45	No	NA	43	8	0	Complete	High-quality	100	DTR (medium-confidence)	0	1	no_inphared_mash_hit	no_inphared_mash_hit	no_inphared_mash_hit	no_inphared_mash_hit																											UHGV-0386227	vOTU-001053	cluster_112
c0811	ENA-OPFM01000081-OPFM01000081.1-human-gut-metagenome-genome-assembly--contig:-NODE-81-length-26943-cov-17.076986	26943	0.3	11	92.64	No	NA	44	8	0	Complete	High-quality	100	DTR (medium-confidence)	0	1	no_inphared_mash_hit	no_inphared_mash_hit	no_inphared_mash_hit	no_inphared_mash_hit																											UHGV-1444151	vOTU-064463	cluster_112
c0815	ENA-OPFZ01000007-OPFZ01000007.1-human-gut-metagenome-genome-assembly--contig:-NODE-7-length-26943-cov-4.858338	26943	0.3	11	91.88	No	NA	44	8	0	Complete	High-quality	100	DTR (medium-confidence)	0	1	no_inphared_mash_hit	no_inphared_mash_hit	no_inphared_mash_hit	no_inphared_mash_hit																											UHGV-0386227	vOTU-001053	cluster_112
c0820	ENA-OPGI01000091-OPGI01000091.1-human-gut-metagenome-genome-assembly--contig:-NODE-91-length-26943-cov-17.149509	26943	0.3	11	92.64	No	NA	44	8	0	Complete	High-quality	100	DTR (medium-confidence)	0	1	no_inphared_mash_hit	no_inphared_mash_hit	no_inphared_mash_hit	no_inphared_mash_hit																											UHGV-1444151	vOTU-064463	cluster_112
c0891	ENA-OPOF01000543-OPOF01000543.1-human-gut-metagenome-genome-assembly--contig:-NODE-543-length-31378-cov-19.980653	31378	0.3	11	94.07	No	NA	38	10	0	Complete	High-quality	100	DTR (high-confidence)	0	1	no_inphared_mash_hit	no_inphared_mash_hit	no_inphared_mash_hit	no_inphared_mash_hit																											#N/A	#N/A	cluster_112
c0901	ENA-OPPB01000312-OPPB01000312.1-human-gut-metagenome-genome-assembly--contig:-NODE-312-length-27077-cov-34.245467	27077	0.3	11	92.52	No	NA	29	9	0	Complete	High-quality	100	DTR (medium-confidence)	0	1	no_inphared_mash_hit	no_inphared_mash_hit	no_inphared_mash_hit	no_inphared_mash_hit																											UHGV-1423963	vOTU-044890	cluster_112
c0970	ENA-OURC01000146-OURC01000146.1-human-gut-metagenome-genome-assembly--contig:-NODE-146-length-30529-cov-70.5153	30529	0.3	11	93.95	No	NA	36	12	0	Complete	High-quality	100	DTR (high-confidence)	0	1	no_inphared_mash_hit	no_inphared_mash_hit	no_inphared_mash_hit	no_inphared_mash_hit																											UHGV-0465086	vOTU-000356	cluster_112
c0977	ENA-ORIV01000005-ORIV01000005.1-human-gut-metagenome-genome-assembly--contig:-NODE-5-length-30529-cov-17.3125	30529	0.3	11	93.37	No	NA	35	12	0	Complete	High-quality	100	DTR (high-confidence)	0	1	no_inphared_mash_hit	no_inphared_mash_hit	no_inphared_mash_hit	no_inphared_mash_hit																											UHGV-0465086	vOTU-000356	cluster_112
c1042	ENA-ORKY01000006-ORKY01000006.1-human-gut-metagenome-genome-assembly--contig:-NODE-6-length-30529-cov-16.6722	30529	0.3	11	93.83	No	NA	36	12	0	Complete	High-quality	100	DTR (high-confidence)	0	1	no_inphared_mash_hit	no_inphared_mash_hit	no_inphared_mash_hit	no_inphared_mash_hit																											UHGV-1432634	vOTU-013068	cluster_112
c1050	ENA-ORLK01000006-ORLK01000006.1-human-gut-metagenome-genome-assembly--contig:-NODE-6-length-30529-cov-17.453	30529	0.3	11	93.83	No	NA	36	13	0	Complete	High-quality	100	DTR (high-confidence)	0	1	no_inphared_mash_hit	no_inphared_mash_hit	no_inphared_mash_hit	no_inphared_mash_hit																											UHGV-1432634	vOTU-013068	cluster_112
c2168	ERZ1024463.9-NODE-9-length-31406-cov-131.745239	31406	0.31	11	93.21	No	NA	46	11	0	Complete	High-quality	100	DTR (high-confidence)	0	1	no_inphared_mash_hit	no_inphared_mash_hit	no_inphared_mash_hit	no_inphared_mash_hit																											UHGV-0711072	vOTU-001939	cluster_112
l1851	ENA-OPJJ01000091-OPJJ01000091.1-human-gut-metagenome-genome-assembly--contig:-NODE-91-length-31819-cov-3.768417	31819	0.29	11	95.03	No	NA	38	12	0	High-quality	High-quality	100	AAI-based (high-confidence)	0	1	no_inphared_mash_hit	no_inphared_mash_hit	no_inphared_mash_hit	no_inphared_mash_hit																											#N/A	#N/A	cluster_112
l2354	ENA-OPPD01000101-OPPD01000101.1-human-gut-metagenome-genome-assembly--contig:-NODE-101-length-30953-cov-1.810085	30953	0.3	11	92.77	No	NA	36	13	0	High-quality	High-quality	100	AAI-based (high-confidence)	0	1	no_inphared_mash_hit	no_inphared_mash_hit	no_inphared_mash_hit	no_inphared_mash_hit																											#N/A	#N/A	cluster_112
l9235	ERZ1761044.5400-contig-6361	30307	0.3	11	82.88	No	NA	54	12	0	High-quality	High-quality	98.95	AAI-based (high-confidence)	0	1	no_inphared_mash_hit	no_inphared_mash_hit	no_inphared_mash_hit	no_inphared_mash_hit																											#N/A	#N/A	cluster_112
c0405	ERZ784176.43-NODE-43-length-42938-cov-9.316769	42938	0.43	11	95.08	No	NA	50	19	0	Complete	High-quality	100	DTR (high-confidence)	0	1	no_inphared_mash_hit	no_inphared_mash_hit	no_inphared_mash_hit	no_inphared_mash_hit																											#N/A	#N/A	cluster_113
c1220	ENA-ORBY01000063-ORBY01000063.1-human-gut-metagenome-genome-assembly--contig:-NODE-63-length-39972-cov-7.962455	39972	0.41	11	95.37	No	NA	50	20	0	Complete	High-quality	100	DTR (high-confidence)	0	1	no_inphared_mash_hit	no_inphared_mash_hit	no_inphared_mash_hit	no_inphared_mash_hit																											UHGV-0159527	vOTU-046273	cluster_113
c2299	ERZ1764670.1-NODE-1-length-38913-cov-19.844820	38913	0.43	11	95.6	No	NA	50	20	0	Complete	High-quality	100	DTR (high-confidence)	0	1	no_inphared_mash_hit	no_inphared_mash_hit	no_inphared_mash_hit	no_inphared_mash_hit																											#N/A	#N/A	cluster_113
l12064	ERZ783839.53-NODE-53-length-44615-cov-10.614340	44615	0.43	11	93.04	No	NA	54	19	0	High-quality	High-quality	100	AAI-based (high-confidence)	0	1	no_inphared_mash_hit	no_inphared_mash_hit	no_inphared_mash_hit	no_inphared_mash_hit																											UHGV-0322668	vOTU-071501	cluster_113
l12205	ERZ784341.46-NODE-46-length-42964-cov-9.042602	42964	0.43	11	95.01	No	NA	50	19	0	High-quality	High-quality	100	AAI-based (high-confidence)	0	1	no_inphared_mash_hit	no_inphared_mash_hit	no_inphared_mash_hit	no_inphared_mash_hit																											UHGV-1380984	vOTU-006560	cluster_113
l12440	ENA-OWHT01000563-OWHT01000563.1-human-gut-metagenome-genome-assembly--contig:-NODE-563-length-41250-cov-11.106599	41250	0.45	11	93.03	No	NA	52	16	1	High-quality	High-quality	100	AAI-based (high-confidence)	0	1	no_inphared_mash_hit	no_inphared_mash_hit	no_inphared_mash_hit	no_inphared_mash_hit																											UHGV-0147918	vOTU-079742	cluster_113
l3752	ENA-ORBZ01000345-ORBZ01000345.1-human-gut-metagenome-genome-assembly--contig:-NODE-345-length-40406-cov-9.735123	40406	0.4	11	91.86	No	NA	49	17	0	High-quality	High-quality	98.01	AAI-based (high-confidence)	0	1	no_inphared_mash_hit	no_inphared_mash_hit	no_inphared_mash_hit	no_inphared_mash_hit																											UHGV-0153314	vOTU-010587	cluster_113
l4223	ENA-OWYL01000174-OWYL01000174.1-human-gut-metagenome-genome-assembly--contig:-NODE-174-length-36471-cov-7.301324	36471	0.45	11	95.33	No	NA	44	14	0	High-quality	High-quality	91.06	AAI-based (high-confidence)	0	1	no_inphared_mash_hit	no_inphared_mash_hit	no_inphared_mash_hit	no_inphared_mash_hit																											UHGV-0194148	vOTU-077667	cluster_113
l4358	ENA-OXCH01000086-OXCH01000086.1-human-gut-metagenome-genome-assembly--contig:-NODE-86-length-38789-cov-157.325	38789	0.43	11	94.73	No	NA	47	20	0	High-quality	High-quality	94.29	AAI-based (high-confidence)	0	1	no_inphared_mash_hit	no_inphared_mash_hit	no_inphared_mash_hit	no_inphared_mash_hit																											UHGV-0261229	vOTU-049743	cluster_113
l4736	ENA-OXQH01000045-OXQH01000045.1-human-gut-metagenome-genome-assembly--contig:-NODE-45-length-36788-cov-10.3651	36788	0.45	11	95.23	No	NA	44	13	0	High-quality	High-quality	91.87	AAI-based (high-confidence)	0	1	no_inphared_mash_hit	no_inphared_mash_hit	no_inphared_mash_hit	no_inphared_mash_hit																											UHGV-0141420	vOTU-066454	cluster_113
l5305	ERZ1106949.170-NODE-170-length-41732-cov-6.720709	41732	0.43	11	93.29	No	NA	48	18	1	High-quality	High-quality	100	AAI-based (high-confidence)	0	1	no_inphared_mash_hit	no_inphared_mash_hit	no_inphared_mash_hit	no_inphared_mash_hit																											#N/A	#N/A	cluster_113
l5580	ERZ1036416.97-NODE-97-length-40658-cov-10.384799	40658	0.43	11	93.76	No	NA	48	17	0	High-quality	High-quality	98.84	AAI-based (high-confidence)	0	1	no_inphared_mash_hit	no_inphared_mash_hit	no_inphared_mash_hit	no_inphared_mash_hit																											UHGV-0387698	vOTU-085290	cluster_113
l5589	ERZ1036424.180-NODE-180-length-41392-cov-44.768416	41392	0.45	11	94.54	No	NA	53	17	0	High-quality	High-quality	100	AAI-based (high-confidence)	0	1.01	no_inphared_mash_hit	no_inphared_mash_hit	no_inphared_mash_hit	no_inphared_mash_hit																											#N/A	#N/A	cluster_113
l5590	ERZ1036424.171-NODE-171-length-43368-cov-94.072796	43368	0.43	11	95.13	No	NA	48	19	2	High-quality	High-quality	100	AAI-based (high-confidence)	0	1	no_inphared_mash_hit	no_inphared_mash_hit	no_inphared_mash_hit	no_inphared_mash_hit																											UHGV-0387698	vOTU-085290	cluster_113
c1947	ERZ1035010.12-NODE-12-length-124306-cov-54.781547	124306	0.47	11	88.81	No	NA	157	35	4	Complete	High-quality	100	DTR (high-confidence)	0	1	no_inphared_mash_hit	no_inphared_mash_hit	no_inphared_mash_hit	no_inphared_mash_hit																											#N/A	#N/A	cluster_114
c2054	ERZ1024365.1-NODE-1-length-117787-cov-220.259156	117787	0.49	11	89.55	No	NA	148	35	3	Complete	High-quality	100	DTR (high-confidence)	0	1	no_inphared_mash_hit	no_inphared_mash_hit	no_inphared_mash_hit	no_inphared_mash_hit																											#N/A	#N/A	cluster_114
l0689	ENA-OOWP01000014-OOWP01000014.1-human-gut-metagenome-genome-assembly--contig:-NODE-14-length-121007-cov-12.401854	121007	0.47	11	89.07	No	NA	152	38	4	High-quality	High-quality	100	AAI-based (high-confidence)	0	1	no_inphared_mash_hit	no_inphared_mash_hit	no_inphared_mash_hit	no_inphared_mash_hit																											#N/A	#N/A	cluster_114
l10666	ERZ1688035.46-NODE-46-length-117726-cov-19.5991	117726	0.48	11	89.14	No	NA	147	33	2	Complete	High-quality	100	DTR (high-confidence)	0	1	no_inphared_mash_hit	no_inphared_mash_hit	no_inphared_mash_hit	no_inphared_mash_hit																											#N/A	#N/A	cluster_114
l11834	ERZ1746137.31-NODE-31-length-125720-cov-11.4611	125720	0.47	11	89.48	No	NA	158	37	5	High-quality	High-quality	100	AAI-based (high-confidence)	0	1	no_inphared_mash_hit	no_inphared_mash_hit	no_inphared_mash_hit	no_inphared_mash_hit																											#N/A	#N/A	cluster_114
l3986	ENA-OQUP01000181-OQUP01000181.1-human-gut-metagenome-genome-assembly--contig:-NODE-181-length-115467-cov-5.622489	115467	0.47	11	90.89	No	NA	144	35	5	High-quality	High-quality	96.51	AAI-based (high-confidence)	0	1	no_inphared_mash_hit	no_inphared_mash_hit	no_inphared_mash_hit	no_inphared_mash_hit																											#N/A	#N/A	cluster_114
l5702	ERZ809224.73-NODE-73-length-117633-cov-13.189704	117633	0.47	11	89.43	No	NA	149	35	3	High-quality	High-quality	97.66	AAI-based (high-confidence)	0	1	no_inphared_mash_hit	no_inphared_mash_hit	no_inphared_mash_hit	no_inphared_mash_hit																											#N/A	#N/A	cluster_114
l6450	ERZ1034855.15-NODE-15-length-123340-cov-37.612362	123340	0.47	11	88.61	No	NA	154	34	3	Complete	High-quality	100	DTR (high-confidence)	0	1	no_inphared_mash_hit	no_inphared_mash_hit	no_inphared_mash_hit	no_inphared_mash_hit																											#N/A	#N/A	cluster_114
l7096	ERZ1034915.18-NODE-18-length-122615-cov-9.486904	122615	0.47	11	89.33	No	NA	155	37	4	High-quality	High-quality	100	AAI-based (high-confidence)	0	1	no_inphared_mash_hit	no_inphared_mash_hit	no_inphared_mash_hit	no_inphared_mash_hit																											#N/A	#N/A	cluster_114
l7305	ERZ1034928.14-NODE-14-length-115590-cov-7.940763	115590	0.48	11	89.47	No	NA	144	33	2	High-quality	High-quality	98.26	AAI-based (high-confidence)	0	1	no_inphared_mash_hit	no_inphared_mash_hit	no_inphared_mash_hit	no_inphared_mash_hit																											#N/A	#N/A	cluster_114
l8170	ERZ1035027.24-NODE-24-length-110843-cov-12.981686	110843	0.49	11	90.44	No	NA	137	35	3	High-quality	High-quality	93.4	AAI-based (high-confidence)	0	1	no_inphared_mash_hit	no_inphared_mash_hit	no_inphared_mash_hit	no_inphared_mash_hit																											#N/A	#N/A	cluster_114
l8471	ERZ1024385.2-NODE-2-length-121180-cov-54.702844	121180	0.47	11	89.4	No	NA	149	37	4	High-quality	High-quality	100	AAI-based (high-confidence)	0	1	no_inphared_mash_hit	no_inphared_mash_hit	no_inphared_mash_hit	no_inphared_mash_hit																											UHGV-0024526	vOTU-005067	cluster_114
l9202	ERZ1761042.4319-contig-5303	120053	0.46	11	85.86	No	NA	155	31	3	High-quality	High-quality	99.95	AAI-based (high-confidence)	0	1	no_inphared_mash_hit	no_inphared_mash_hit	no_inphared_mash_hit	no_inphared_mash_hit																											UHGV-0071489	vOTU-005956	cluster_114
l9309	ERZ1761052.5039-contig-6783	116114	0.47	11	88.79	No	NA	165	38	4	High-quality	High-quality	96.44	AAI-based (high-confidence)	0	1	no_inphared_mash_hit	no_inphared_mash_hit	no_inphared_mash_hit	no_inphared_mash_hit																											#N/A	#N/A	cluster_114
c0596	ENA-OPWU01000071-OPWU01000071.1-human-gut-metagenome-genome-assembly--contig:-NODE-71-length-92867-cov-6.394109	92867	0.33	11	94.09	No	NA	89	9	1	Complete	High-quality	100	DTR (high-confidence)	0	1	NC_055879	0.111073	0.000000000000000000000000000000000000000000000000000000000000000000000000000000000000000000000000000000000000000000000000000000000000000000000000000000000000000000000000000000000000000000000000000000000000000000000000000000000000000000000000000000000000000000000000000000000000000000000000000000000000000000000000000000001176	51/1000	uncultured phage cr110_1	uncultured phage cr110_1 Delmidovirus intestinihominis Delmidovirus Crudevirinae Intestiviridae Crassvirales Caudoviricetes Uroviricota Heunggongvirae Duplodnaviria Viruses	89781	FALSE	30.753	DNA	44937	82	50	50	92.2578		0	Unspecified	Delmidovirus	Delmidovirus	Crudevirinae	Intestiviridae	Crassvirales	Caudoviricetes	Uroviricota	Heunggongvirae	Duplodnaviria	Group I	ENV	Unspecified	UHGV-0062962	vOTU-011959	cluster_115
c0864	ENA-OPNH01000106-OPNH01000106.1-human-gut-metagenome-genome-assembly--contig:-NODE-106-length-92378-cov-5.122071	92378	0.33	11	93.24	No	NA	89	8	1	Complete	High-quality	100	DTR (high-confidence)	0	1	NC_055879	0.1233	8.934e-242	39/1000	uncultured phage cr110_1	uncultured phage cr110_1 Delmidovirus intestinihominis Delmidovirus Crudevirinae Intestiviridae Crassvirales Caudoviricetes Uroviricota Heunggongvirae Duplodnaviria Viruses	89781	FALSE	30.753	DNA	44937	82	50	50	92.2578		0	Unspecified	Delmidovirus	Delmidovirus	Crudevirinae	Intestiviridae	Crassvirales	Caudoviricetes	Uroviricota	Heunggongvirae	Duplodnaviria	Group I	ENV	Unspecified	#N/A	#N/A	cluster_115
c0950	ENA-OPSL01000008-OPSL01000008.1-human-gut-metagenome-genome-assembly--contig:-NODE-8-length-93835-cov-11.692898	93835	0.33	11	93.94	No	NA	92	9	1	Complete	High-quality	100	DTR (high-confidence)	0	1	NC_055879	0.118834	4.08601e-268	43/1000	uncultured phage cr110_1	uncultured phage cr110_1 Delmidovirus intestinihominis Delmidovirus Crudevirinae Intestiviridae Crassvirales Caudoviricetes Uroviricota Heunggongvirae Duplodnaviria Viruses	89781	FALSE	30.753	DNA	44937	82	50	50	92.2578		0	Unspecified	Delmidovirus	Delmidovirus	Crudevirinae	Intestiviridae	Crassvirales	Caudoviricetes	Uroviricota	Heunggongvirae	Duplodnaviria	Group I	ENV	Unspecified	#N/A	#N/A	cluster_115
c1095	ENA-OWPX01000120-OWPX01000120.1-human-gut-metagenome-genome-assembly--contig:-NODE-120-length-91195-cov-48.733311	91195	0.33	11	93.5	No	NA	84	8	1	Complete	High-quality	100	DTR (high-confidence)	0	1	NC_055879	0.13538	5.67246e-183	30/1000	uncultured phage cr110_1	uncultured phage cr110_1 Delmidovirus intestinihominis Delmidovirus Crudevirinae Intestiviridae Crassvirales Caudoviricetes Uroviricota Heunggongvirae Duplodnaviria Viruses	89781	FALSE	30.753	DNA	44937	82	50	50	92.2578		0	Unspecified	Delmidovirus	Delmidovirus	Crudevirinae	Intestiviridae	Crassvirales	Caudoviricetes	Uroviricota	Heunggongvirae	Duplodnaviria	Group I	ENV	Unspecified	#N/A	#N/A	cluster_115
l0003	ENA-OPXK01000017-OPXK01000017.1-human-gut-metagenome-genome-assembly--contig:-NODE-17-length-93913-cov-3.174008	93913	0.34	11	93.53	No	NA	91	8	2	High-quality	High-quality	99.78	AAI-based (high-confidence)	0	1	NC_055879	0.11197	0.0000000000000000000000000000000000000000000000000000000000000000000000000000000000000000000000000000000000000000000000000000000000000000000000000000000000000000000000000000000000000000000000000000000000000000000000000000000000000000000000000000000000000000000000000000000000000000000000000000000000000000000000000080108	50/1000	uncultured phage cr110_1	uncultured phage cr110_1 Delmidovirus intestinihominis Delmidovirus Crudevirinae Intestiviridae Crassvirales Caudoviricetes Uroviricota Heunggongvirae Duplodnaviria Viruses	89781	FALSE	30.753	DNA	44937	82	50	50	92.2578		0	Unspecified	Delmidovirus	Delmidovirus	Crudevirinae	Intestiviridae	Crassvirales	Caudoviricetes	Uroviricota	Heunggongvirae	Duplodnaviria	Group I	ENV	Unspecified	UHGV-0062962	vOTU-011959	cluster_115
l0105	ENA-OPUF01000049-OPUF01000049.1-human-gut-metagenome-genome-assembly--contig:-NODE-49-length-90450-cov-47.324852	90450	0.33	11	93.62	No	NA	87	9	1	High-quality	High-quality	96.1	AAI-based (high-confidence)	0	1	NC_055879	0.1233	5.94335e-242	39/1000	uncultured phage cr110_1	uncultured phage cr110_1 Delmidovirus intestinihominis Delmidovirus Crudevirinae Intestiviridae Crassvirales Caudoviricetes Uroviricota Heunggongvirae Duplodnaviria Viruses	89781	FALSE	30.753	DNA	44937	82	50	50	92.2578		0	Unspecified	Delmidovirus	Delmidovirus	Crudevirinae	Intestiviridae	Crassvirales	Caudoviricetes	Uroviricota	Heunggongvirae	Duplodnaviria	Group I	ENV	Unspecified	UHGV-1358307	vOTU-000099	cluster_115
l0149	ENA-OPUS01000063-OPUS01000063.1-human-gut-metagenome-genome-assembly--contig:-NODE-63-length-87043-cov-3.367292	87043	0.33	11	94.43	No	NA	79	8	1	High-quality	High-quality	92.5	AAI-based (high-confidence)	0	1	NC_055879	0.12827	6.28692e-216	35/1000	uncultured phage cr110_1	uncultured phage cr110_1 Delmidovirus intestinihominis Delmidovirus Crudevirinae Intestiviridae Crassvirales Caudoviricetes Uroviricota Heunggongvirae Duplodnaviria Viruses	89781	FALSE	30.753	DNA	44937	82	50	50	92.2578		0	Unspecified	Delmidovirus	Delmidovirus	Crudevirinae	Intestiviridae	Crassvirales	Caudoviricetes	Uroviricota	Heunggongvirae	Duplodnaviria	Group I	ENV	Unspecified	#N/A	#N/A	cluster_115
l0487	ENA-OPWX01000062-OPWX01000062.1-human-gut-metagenome-genome-assembly--contig:-NODE-62-length-93549-cov-6.945045	93549	0.33	11	93.06	No	NA	89	10	1	High-quality	High-quality	99.4	AAI-based (high-confidence)	0	1	NC_055879	0.115759	4.15475e-288	46/1000	uncultured phage cr110_1	uncultured phage cr110_1 Delmidovirus intestinihominis Delmidovirus Crudevirinae Intestiviridae Crassvirales Caudoviricetes Uroviricota Heunggongvirae Duplodnaviria Viruses	89781	FALSE	30.753	DNA	44937	82	50	50	92.2578		0	Unspecified	Delmidovirus	Delmidovirus	Crudevirinae	Intestiviridae	Crassvirales	Caudoviricetes	Uroviricota	Heunggongvirae	Duplodnaviria	Group I	ENV	Unspecified	UHGV-1358307	vOTU-000099	cluster_115
l0507	ENA-OPXI01000022-OPXI01000022.1-human-gut-metagenome-genome-assembly--contig:-NODE-22-length-90588-cov-24.914716	90588	0.33	11	93.58	No	NA	87	9	1	High-quality	High-quality	96.25	AAI-based (high-confidence)	0	1	NC_055879	0.12214	1.50795e-248	40/1000	uncultured phage cr110_1	uncultured phage cr110_1 Delmidovirus intestinihominis Delmidovirus Crudevirinae Intestiviridae Crassvirales Caudoviricetes Uroviricota Heunggongvirae Duplodnaviria Viruses	89781	FALSE	30.753	DNA	44937	82	50	50	92.2578		0	Unspecified	Delmidovirus	Delmidovirus	Crudevirinae	Intestiviridae	Crassvirales	Caudoviricetes	Uroviricota	Heunggongvirae	Duplodnaviria	Group I	ENV	Unspecified	UHGV-1358307	vOTU-000099	cluster_115
l11064	ERZ1688018.98-NODE-98-length-92913-cov-13.1224	92913	0.33	11	94.25	No	NA	91	7	1	High-quality	High-quality	98.73	AAI-based (high-confidence)	0	1	NC_055879	0.1233	9.9812e-242	39/1000	uncultured phage cr110_1	uncultured phage cr110_1 Delmidovirus intestinihominis Delmidovirus Crudevirinae Intestiviridae Crassvirales Caudoviricetes Uroviricota Heunggongvirae Duplodnaviria Viruses	89781	FALSE	30.753	DNA	44937	82	50	50	92.2578		0	Unspecified	Delmidovirus	Delmidovirus	Crudevirinae	Intestiviridae	Crassvirales	Caudoviricetes	Uroviricota	Heunggongvirae	Duplodnaviria	Group I	ENV	Unspecified	#N/A	#N/A	cluster_115
l1306	ENA-OPBM01000053-OPBM01000053.1-human-gut-metagenome-genome-assembly--contig:-NODE-53-length-95491-cov-5.814127	95491	0.33	11	92.83	No	NA	90	10	1	High-quality	High-quality	100	AAI-based (high-confidence)	0	1	NC_055879	0.125715	2.42825e-228	37/1000	uncultured phage cr110_1	uncultured phage cr110_1 Delmidovirus intestinihominis Delmidovirus Crudevirinae Intestiviridae Crassvirales Caudoviricetes Uroviricota Heunggongvirae Duplodnaviria Viruses	89781	FALSE	30.753	DNA	44937	82	50	50	92.2578		0	Unspecified	Delmidovirus	Delmidovirus	Crudevirinae	Intestiviridae	Crassvirales	Caudoviricetes	Uroviricota	Heunggongvirae	Duplodnaviria	Group I	ENV	Unspecified	UHGV-1358307	vOTU-000099	cluster_115
l1569	ENA-OPEE01000050-OPEE01000050.1-human-gut-metagenome-genome-assembly--contig:-NODE-50-length-95525-cov-23.706787	95525	0.33	11	92.45	No	NA	90	10	1	High-quality	High-quality	100	AAI-based (high-confidence)	0	1	NC_055879	0.125715	2.44379e-228	37/1000	uncultured phage cr110_1	uncultured phage cr110_1 Delmidovirus intestinihominis Delmidovirus Crudevirinae Intestiviridae Crassvirales Caudoviricetes Uroviricota Heunggongvirae Duplodnaviria Viruses	89781	FALSE	30.753	DNA	44937	82	50	50	92.2578		0	Unspecified	Delmidovirus	Delmidovirus	Crudevirinae	Intestiviridae	Crassvirales	Caudoviricetes	Uroviricota	Heunggongvirae	Duplodnaviria	Group I	ENV	Unspecified	#N/A	#N/A	cluster_115
l9190	ERZ1761040.4904-contig-6322	89758	0.3	11	87.85	No	NA	116	10	1	High-quality	High-quality	95.43	AAI-based (high-confidence)	0	1	NC_055879	0.0447178	0	243/1000	uncultured phage cr110_1	uncultured phage cr110_1 Delmidovirus intestinihominis Delmidovirus Crudevirinae Intestiviridae Crassvirales Caudoviricetes Uroviricota Heunggongvirae Duplodnaviria Viruses	89781	FALSE	30.753	DNA	44937	82	50	50	92.2578		0	Unspecified	Delmidovirus	Delmidovirus	Crudevirinae	Intestiviridae	Crassvirales	Caudoviricetes	Uroviricota	Heunggongvirae	Duplodnaviria	Group I	ENV	Unspecified	UHGV-1357341	vOTU-054723	cluster_115
l9916	ERZ1767195.263-NODE-263-length-94899-cov-222.949095	94899	0.3	11	92.8	No	NA	90	11	1	Complete	High-quality	100	DTR (high-confidence)	0	1	NC_055879	0.0329357	0	334/1000	uncultured phage cr110_1	uncultured phage cr110_1 Delmidovirus intestinihominis Delmidovirus Crudevirinae Intestiviridae Crassvirales Caudoviricetes Uroviricota Heunggongvirae Duplodnaviria Viruses	89781	FALSE	30.753	DNA	44937	82	50	50	92.2578		0	Unspecified	Delmidovirus	Delmidovirus	Crudevirinae	Intestiviridae	Crassvirales	Caudoviricetes	Uroviricota	Heunggongvirae	Duplodnaviria	Group I	ENV	Unspecified	UHGV-0190648	vOTU-000094	cluster_115
c1344	ENA-OXDC01000190-OXDC01000190.1-human-gut-metagenome-genome-assembly--contig:-NODE-190-length-40082-cov-14.992855	40082	0.43	11	94.6	No	NA	61	24	0	Complete	High-quality	100	DTR (high-confidence)	0	1	no_inphared_mash_hit	no_inphared_mash_hit	no_inphared_mash_hit	no_inphared_mash_hit																											UHGV-0147156	vOTU-046095	cluster_116
c1654	ERZ1034723.149-NODE-149-length-40326-cov-13.400536	40326	0.43	11	94.84	No	NA	66	26	0	Complete	High-quality	100	DTR (high-confidence)	0	1	no_inphared_mash_hit	no_inphared_mash_hit	no_inphared_mash_hit	no_inphared_mash_hit																											UHGV-0172327	vOTU-002053	cluster_116
c1708	ERZ1034844.147-NODE-147-length-40395-cov-7.680169	40395	0.43	11	94.4	No	NA	65	26	0	Complete	High-quality	100	DTR (high-confidence)	0	1	no_inphared_mash_hit	no_inphared_mash_hit	no_inphared_mash_hit	no_inphared_mash_hit																											UHGV-0172327	vOTU-002053	cluster_116
c1813	ERZ1034917.384-NODE-384-length-41362-cov-21.329194	41362	0.5	11	95.74	No	NA	68	25	0	Complete	High-quality	100	DTR (high-confidence)	0	1	no_inphared_mash_hit	no_inphared_mash_hit	no_inphared_mash_hit	no_inphared_mash_hit																											UHGV-0177487	vOTU-002465	cluster_116
c1885	ERZ1034955.195-NODE-195-length-40751-cov-10.378170	40751	0.5	11	95.82	No	NA	66	25	0	Complete	High-quality	100	DTR (high-confidence)	0	1	no_inphared_mash_hit	no_inphared_mash_hit	no_inphared_mash_hit	no_inphared_mash_hit																											UHGV-0177487	vOTU-002465	cluster_116
c1996	ERZ1035074.110-NODE-110-length-40038-cov-17.215967	40038	0.43	11	94.67	No	NA	64	24	0	Complete	High-quality	100	DTR (high-confidence)	0	1	no_inphared_mash_hit	no_inphared_mash_hit	no_inphared_mash_hit	no_inphared_mash_hit																											UHGV-0171944	vOTU-046426	cluster_116
l0321	ENA-OPVS01000391-OPVS01000391.1-human-gut-metagenome-genome-assembly--contig:-NODE-391-length-40467-cov-2.104746	40467	0.43	11	93.81	No	NA	63	25	0	High-quality	High-quality	100	AAI-based (high-confidence)	0	1	no_inphared_mash_hit	no_inphared_mash_hit	no_inphared_mash_hit	no_inphared_mash_hit																											UHGV-1520185	vOTU-008612	cluster_116
l6294	ERZ1034807.31-NODE-31-length-35955-cov-68.593426	35955	0.43	11	94.69	No	NA	53	24	0	High-quality	High-quality	90.35	AAI-based (high-confidence)	0	1	no_inphared_mash_hit	no_inphared_mash_hit	no_inphared_mash_hit	no_inphared_mash_hit																											UHGV-0171523	vOTU-086528	cluster_116
l6820	ERZ1034895.227-NODE-227-length-38074-cov-102.952892	38074	0.43	11	92.81	No	NA	57	22	0	High-quality	High-quality	96.1	AAI-based (high-confidence)	0	1	no_inphared_mash_hit	no_inphared_mash_hit	no_inphared_mash_hit	no_inphared_mash_hit																											UHGV-0172186	vOTU-065272	cluster_116
l7352	ERZ1034931.216-NODE-216-length-38679-cov-40.331711	38679	0.43	11	92.86	No	NA	57	22	0	High-quality	High-quality	97.66	AAI-based (high-confidence)	0	1	no_inphared_mash_hit	no_inphared_mash_hit	no_inphared_mash_hit	no_inphared_mash_hit																											UHGV-0173516	vOTU-010899	cluster_116
l7539	ERZ1034955.204-NODE-204-length-39805-cov-12.647296	39805	0.43	11	93.92	No	NA	61	26	0	High-quality	High-quality	100	AAI-based (high-confidence)	0	1	no_inphared_mash_hit	no_inphared_mash_hit	no_inphared_mash_hit	no_inphared_mash_hit																											UHGV-0182463	vOTU-085292	cluster_116
l7651	ERZ1034965.274-NODE-274-length-38614-cov-12.984854	38614	0.43	11	94.24	No	NA	59	23	0	High-quality	High-quality	97.02	AAI-based (high-confidence)	0	1	no_inphared_mash_hit	no_inphared_mash_hit	no_inphared_mash_hit	no_inphared_mash_hit																											#N/A	#N/A	cluster_116
l7797	ERZ1034980.297-NODE-297-length-40271-cov-11.419559	40271	0.43	11	92.82	No	NA	58	24	0	High-quality	High-quality	100	AAI-based (high-confidence)	0	1	no_inphared_mash_hit	no_inphared_mash_hit	no_inphared_mash_hit	no_inphared_mash_hit																											UHGV-0171607	vOTU-077233	cluster_116
l8156	ERZ1035027.183-NODE-183-length-39880-cov-11.241331	39880	0.43	11	92.51	No	NA	61	24	0	High-quality	High-quality	100	AAI-based (high-confidence)	0	1	no_inphared_mash_hit	no_inphared_mash_hit	no_inphared_mash_hit	no_inphared_mash_hit																											UHGV-0176727	vOTU-070926	cluster_116
l0475	ENA-OPWW01000446-OPWW01000446.1-human-gut-metagenome-genome-assembly--contig:-NODE-446-length-21653-cov-9.607649	21653	0.36	11	92.65	No	NA	35	20	0	High-quality	High-quality	98.79	AAI-based (high-confidence)	0	1	NC_055015	0.0501998	0	211/1000	Lactococcus phage CHPC1242	Lactococcus phage CHPC1242 Ceduovirus CHPC1242 Ceduovirus Caudoviricetes Uroviricota Heunggongvirae Duplodnaviria Viruses	21144	FALSE	35.873	DNA	44936	36	52.7778	47.2222	90.9762		0	Lactococcus	Ceduovirus	Ceduovirus	Unclassified	Unclassified	Unclassified	Caudoviricetes	Uroviricota	Heunggongvirae	Duplodnaviria	Group I	PHG	Lactococcus lactis	#N/A	#N/A	cluster_117
l0999	ENA-OOZG01000938-OOZG01000938.1-human-gut-metagenome-genome-assembly--contig:-NODE-938-length-22325-cov-17.750561	22325	0.36	11	91.73	No	NA	38	23	0	High-quality	High-quality	100	AAI-based (high-confidence)	0	1	MH779520	0.0628995	0	154/1000	Lactococcus phage vB_Llc_bIBB27	Lactococcus phage vB_Llc_bIBB27 Ceduovirus bIBB14 Ceduovirus Caudoviricetes Uroviricota Heunggongvirae Duplodnaviria Viruses	21713	FALSE	36.103	DNA	43893	35	48.5714	51.4286	92.5713		0	Lactococcus	Ceduovirus	Ceduovirus	Unclassified	Unclassified	Unclassified	Caudoviricetes	Uroviricota	Heunggongvirae	Duplodnaviria	Group I	PHG	Unspecified	#N/A	#N/A	cluster_117
l2743	ENA-OPSK01001139-OPSK01001139.1-human-gut-metagenome-genome-assembly--contig:-NODE-1139-length-21427-cov-4.288836	21427	0.36	11	92.46	No	NA	36	20	0	High-quality	High-quality	97.72	AAI-based (high-confidence)	0	1	MN689510	0.0554283	0	185/1000	Lactococcus phage CHPC1182	Lactococcus phage CHPC1182 Ceduovirus CHPC1182 Ceduovirus Caudoviricetes Uroviricota Heunggongvirae Duplodnaviria Viruses	20751	FALSE	35.96	DNA	43810	35	51.4286	48.5714	90.8197		0	Lactococcus	Ceduovirus	Ceduovirus	Unclassified	Unclassified	Unclassified	Caudoviricetes	Uroviricota	Heunggongvirae	Duplodnaviria	Group I	PHG	Lactococcus lactis	UHGV-0206595	vOTU-076395	cluster_117
l3204	ENA-OWPY01001753-OWPY01001753.1-human-gut-metagenome-genome-assembly--contig:-NODE-1753-length-22068-cov-15.427020	22068	0.36	11	92.15	No	NA	38	22	0	High-quality	High-quality	100	AAI-based (high-confidence)	0	1	KX373690	0.0668569	0	140/1000	Lactococcus phage M6202	Lactococcus phage M6202 Ceduovirus Caudoviricetes Uroviricota Heunggongvirae Duplodnaviria Viruses	22251	FALSE	35.949	DNA	42552	37	48.6486	51.3514	92.6385		0	Lactococcus	Ceduovirus	Ceduovirus	Unclassified	Unclassified	Unclassified	Caudoviricetes	Uroviricota	Heunggongvirae	Duplodnaviria	Group I	PHG	Lactococcus lactis DGCC11032	#N/A	#N/A	cluster_117
l4178	ENA-OWXE01000408-OWXE01000408.1-human-gut-metagenome-genome-assembly--contig:-NODE-408-length-22540-cov-65.402624	22540	0.36	11	92.58	No	NA	40	22	0	Complete	High-quality	100	ITR (high-confidence)	0	1	L67CG	0.0583726	0	172/1000	Lactococcus phage bIL67	Lactococcus phage bIL67 Ceduovirus bIL67 Ceduovirus Caudoviricetes Uroviricota Heunggongvirae Duplodnaviria Viruses	22195	FALSE	35.99	DNA	39514	39	53.8462	46.1538	92.5073		0	Lactococcus	Ceduovirus	Ceduovirus	Unclassified	Unclassified	Unclassified	Caudoviricetes	Uroviricota	Heunggongvirae	Duplodnaviria	Group I	PHG	Lactococcus	UHGV-1361773	vOTU-046127	cluster_117
l4283	ENA-OWZV01000148-OWZV01000148.1-human-gut-metagenome-genome-assembly--contig:-NODE-148-length-21909-cov-444.699460	21909	0.36	11	92.77	No	NA	38	20	0	High-quality	High-quality	99.92	AAI-based (high-confidence)	0	1	L67CG	0.0581372	0	173/1000	Lactococcus phage bIL67	Lactococcus phage bIL67 Ceduovirus bIL67 Ceduovirus Caudoviricetes Uroviricota Heunggongvirae Duplodnaviria Viruses	22195	FALSE	35.99	DNA	39514	39	53.8462	46.1538	92.5073		0	Lactococcus	Ceduovirus	Ceduovirus	Unclassified	Unclassified	Unclassified	Caudoviricetes	Uroviricota	Heunggongvirae	Duplodnaviria	Group I	PHG	Lactococcus	UHGV-1442636	vOTU-035758	cluster_117
l4420	ENA-OXEC01000355-OXEC01000355.1-human-gut-metagenome-genome-assembly--contig:-NODE-355-length-21524-cov-56.8127	21524	0.36	11	92.34	No	NA	36	20	0	High-quality	High-quality	98.29	AAI-based (high-confidence)	0	1	NC_055003	0.00564181	0	799/1000	Lactococcus phage vB_Llc_bIBB12	Lactococcus phage vB_Llc_bIBB12 Ceduovirus bIBBL12 Ceduovirus Caudoviricetes Uroviricota Heunggongvirae Duplodnaviria Viruses	21458	FALSE	36.206	DNA	44936	35	48.5714	51.4286	91.5742		0	Lactococcus	Ceduovirus	Ceduovirus	Unclassified	Unclassified	Unclassified	Caudoviricetes	Uroviricota	Heunggongvirae	Duplodnaviria	Group I	PHG	Unspecified	UHGV-0224370	vOTU-086926	cluster_117
l4540	ENA-OXIK01000135-OXIK01000135.1-human-gut-metagenome-genome-assembly--contig:-NODE-135-length-19897-cov-15.8448	19897	0.36	11	93.37	No	NA	35	20	0	High-quality	High-quality	90.8	AAI-based (high-confidence)	0	1	MN689510	0.035505	0	311/1000	Lactococcus phage CHPC1182	Lactococcus phage CHPC1182 Ceduovirus CHPC1182 Ceduovirus Caudoviricetes Uroviricota Heunggongvirae Duplodnaviria Viruses	20751	FALSE	35.96	DNA	43810	35	51.4286	48.5714	90.8197		0	Lactococcus	Ceduovirus	Ceduovirus	Unclassified	Unclassified	Unclassified	Caudoviricetes	Uroviricota	Heunggongvirae	Duplodnaviria	Group I	PHG	Lactococcus lactis	UHGV-0194916	vOTU-070965	cluster_117
l4687	ENA-OXNZ01000119-OXNZ01000119.1-human-gut-metagenome-genome-assembly--contig:-NODE-119-length-22230-cov-10.080631	22230	0.36	11	92.65	No	NA	41	21	0	High-quality	High-quality	100	AAI-based (high-confidence)	0	1	L67CG	0.0610707	0	161/1000	Lactococcus phage bIL67	Lactococcus phage bIL67 Ceduovirus bIL67 Ceduovirus Caudoviricetes Uroviricota Heunggongvirae Duplodnaviria Viruses	22195	FALSE	35.99	DNA	39514	39	53.8462	46.1538	92.5073		0	Lactococcus	Ceduovirus	Ceduovirus	Unclassified	Unclassified	Unclassified	Caudoviricetes	Uroviricota	Heunggongvirae	Duplodnaviria	Group I	PHG	Lactococcus	UHGV-0140724	vOTU-084776	cluster_117
l4818	ENA-OXUM01000101-OXUM01000101.1-human-gut-metagenome-genome-assembly--contig:-NODE-101-length-21617-cov-7.36444	21617	0.36	11	93.99	No	NA	38	22	0	High-quality	High-quality	98.58	AAI-based (high-confidence)	0	1	NC_055001	0.0581372	0	173/1000	Lactococcus phage vB_Llc_bIBBAm4	Lactococcus phage vB_Llc_bIBBAm4 Ceduovirus bIBBAm4 Ceduovirus Caudoviricetes Uroviricota Heunggongvirae Duplodnaviria Viruses	22703	FALSE	35.872	DNA	44936	38	47.3684	52.6316	92.7763		0	Lactococcus	Ceduovirus	Ceduovirus	Unclassified	Unclassified	Unclassified	Caudoviricetes	Uroviricota	Heunggongvirae	Duplodnaviria	Group I	PHG	Unspecified	#N/A	#N/A	cluster_117
l4826	ENA-OXVD01000002-OXVD01000002.1-human-gut-metagenome-genome-assembly--contig:-NODE-2-length-22171-cov-23.3812	22171	0.36	11	92.22	No	NA	37	21	0	High-quality	High-quality	100	AAI-based (high-confidence)	0	1	L67CG	0.0702918	0	129/1000	Lactococcus phage bIL67	Lactococcus phage bIL67 Ceduovirus bIL67 Ceduovirus Caudoviricetes Uroviricota Heunggongvirae Duplodnaviria Viruses	22195	FALSE	35.99	DNA	39514	39	53.8462	46.1538	92.5073		0	Lactococcus	Ceduovirus	Ceduovirus	Unclassified	Unclassified	Unclassified	Caudoviricetes	Uroviricota	Heunggongvirae	Duplodnaviria	Group I	PHG	Lactococcus	UHGV-0094195	vOTU-034274	cluster_117
l4916	ERZ1036470.358-NODE-358-length-22012-cov-17.651182	22012	0.36	11	93.94	No	NA	38	22	0	High-quality	High-quality	100	AAI-based (high-confidence)	0	1	MN689508	0.0419997	0	261/1000	Lactococcus phage CHPC1170	Lactococcus phage CHPC1170 Ceduovirus CHPC1170 Ceduovirus Caudoviricetes Uroviricota Heunggongvirae Duplodnaviria Viruses	21746	FALSE	35.616	DNA	43810	38	44.7368	55.2632	90.1821		0	Lactococcus	Ceduovirus	Ceduovirus	Unclassified	Unclassified	Unclassified	Caudoviricetes	Uroviricota	Heunggongvirae	Duplodnaviria	Group I	PHG	Lactococcus lactis	UHGV-1422278	vOTU-075267	cluster_117
l6759	ERZ1034892.697-NODE-697-length-22377-cov-147.577681	22377	0.36	11	91.84	No	NA	43	21	0	High-quality	High-quality	100	AAI-based (high-confidence)	0	1	MN689510	0.154223	2.02886e-131	20/1000	Lactococcus phage CHPC1182	Lactococcus phage CHPC1182 Ceduovirus CHPC1182 Ceduovirus Caudoviricetes Uroviricota Heunggongvirae Duplodnaviria Viruses	20751	FALSE	35.96	DNA	43810	35	51.4286	48.5714	90.8197		0	Lactococcus	Ceduovirus	Ceduovirus	Unclassified	Unclassified	Unclassified	Caudoviricetes	Uroviricota	Heunggongvirae	Duplodnaviria	Group I	PHG	Lactococcus lactis	UHGV-0194974	vOTU-071087	cluster_117
l8371	ERZ1024355.236-NODE-236-length-21622-cov-98.531553	21622	0.37	11	93.38	No	NA	38	19	0	High-quality	High-quality	98.66	AAI-based (high-confidence)	0	1	NC_054999	0.138572	2.05026e-187	28/1000	Lactococcus phage vB_LLc_bIBB14	Lactococcus phage vB_LLc_bIBB14 Ceduovirus bIBB14 Ceduovirus Caudoviricetes Uroviricota Heunggongvirae Duplodnaviria Viruses	21710	FALSE	36.039	DNA	44936	35	48.5714	51.4286	92.5012		0	Lactococcus	Ceduovirus	Ceduovirus	Unclassified	Unclassified	Unclassified	Caudoviricetes	Uroviricota	Heunggongvirae	Duplodnaviria	Group I	PHG	Unspecified	#N/A	#N/A	cluster_117
c1242	ENA-ORBT01000898-ORBT01000898.1-human-gut-metagenome-genome-assembly--contig:-NODE-898-length-51232-cov-49.175977	51232	0.48	11	93.64	No	NA	57	5	0	Complete	High-quality	100	DTR (high-confidence)	0	1	no_inphared_mash_hit	no_inphared_mash_hit	no_inphared_mash_hit	no_inphared_mash_hit																											UHGV-1848718	vOTU-076407	cluster_118
c1634	ERZ1034684.136-NODE-136-length-53943-cov-47.413209	53943	0.51	11	92.99	No	NA	57	6	0	Complete	High-quality	100	DTR (high-confidence)	0	1	no_inphared_mash_hit	no_inphared_mash_hit	no_inphared_mash_hit	no_inphared_mash_hit																											UHGV-0177371	vOTU-001028	cluster_118
c1672	ERZ1034775.56-NODE-56-length-52689-cov-7.443098	52689	0.51	11	92.76	No	NA	57	4	0	Complete	High-quality	100	DTR (high-confidence)	0	1	no_inphared_mash_hit	no_inphared_mash_hit	no_inphared_mash_hit	no_inphared_mash_hit																											UHGV-0177371	vOTU-001028	cluster_118
c1687	ERZ1034821.50-NODE-50-length-53555-cov-6.155402	53555	0.51	11	93.1	No	NA	57	6	0	Complete	High-quality	100	DTR (high-confidence)	0	1	no_inphared_mash_hit	no_inphared_mash_hit	no_inphared_mash_hit	no_inphared_mash_hit																											UHGV-0175861	vOTU-001817	cluster_118
c1709	ERZ1034844.76-NODE-76-length-53121-cov-82.029642	53121	0.48	11	94.08	No	NA	61	4	0	Complete	High-quality	100	DTR (high-confidence)	0	1	no_inphared_mash_hit	no_inphared_mash_hit	no_inphared_mash_hit	no_inphared_mash_hit																											UHGV-0187974	vOTU-046998	cluster_118
c1723	ERZ1034865.144-NODE-144-length-53720-cov-22.899953	53720	0.48	11	94.21	No	NA	62	4	0	Complete	High-quality	100	DTR (high-confidence)	0	1	no_inphared_mash_hit	no_inphared_mash_hit	no_inphared_mash_hit	no_inphared_mash_hit																											UHGV-0177371	vOTU-001028	cluster_118
c1734	ERZ1034873.98-NODE-98-length-53174-cov-99.438694	53174	0.51	11	93.74	No	NA	58	6	0	Complete	High-quality	100	DTR (high-confidence)	0	1	no_inphared_mash_hit	no_inphared_mash_hit	no_inphared_mash_hit	no_inphared_mash_hit																											UHGV-0175861	vOTU-001817	cluster_118
c1778	ERZ1034897.81-NODE-81-length-53462-cov-42.685640	53462	0.48	11	94.69	No	NA	63	4	0	Complete	High-quality	100	DTR (high-confidence)	0	1	no_inphared_mash_hit	no_inphared_mash_hit	no_inphared_mash_hit	no_inphared_mash_hit																											UHGV-1439793	vOTU-068026	cluster_118
c1797	ERZ1034910.114-NODE-114-length-53958-cov-148.543810	53958	0.51	11	92.92	No	NA	56	6	0	Complete	High-quality	100	DTR (high-confidence)	0	1	no_inphared_mash_hit	no_inphared_mash_hit	no_inphared_mash_hit	no_inphared_mash_hit																											UHGV-0175861	vOTU-001817	cluster_118
c1842	ERZ1034925.86-NODE-86-length-52228-cov-15.368083	52228	0.48	11	93.07	No	NA	60	4	0	Complete	High-quality	100	DTR (high-confidence)	0	1	no_inphared_mash_hit	no_inphared_mash_hit	no_inphared_mash_hit	no_inphared_mash_hit																											UHGV-0177371	vOTU-001028	cluster_118
c1868	ERZ1034936.176-NODE-176-length-53172-cov-88.131182	53172	0.48	11	94.16	No	NA	62	4	0	Complete	High-quality	100	DTR (high-confidence)	0	1	no_inphared_mash_hit	no_inphared_mash_hit	no_inphared_mash_hit	no_inphared_mash_hit																											UHGV-0187974	vOTU-046998	cluster_118
c1891	ERZ1034955.120-NODE-120-length-53923-cov-8.214413	53923	0.51	11	93.67	No	NA	58	6	0	Complete	High-quality	100	DTR (high-confidence)	0	1	no_inphared_mash_hit	no_inphared_mash_hit	no_inphared_mash_hit	no_inphared_mash_hit																											UHGV-0177371	vOTU-001028	cluster_118
c1927	ERZ1034984.343-NODE-343-length-52922-cov-98.743242	52922	0.48	11	94.42	No	NA	61	4	0	Complete	High-quality	100	DTR (high-confidence)	0	1	no_inphared_mash_hit	no_inphared_mash_hit	no_inphared_mash_hit	no_inphared_mash_hit																											UHGV-0177371	vOTU-001028	cluster_118
c1988	ERZ1035055.35-NODE-35-length-52197-cov-6.475011	52197	0.48	11	94.69	No	NA	60	4	0	Complete	High-quality	100	DTR (high-confidence)	0	1	no_inphared_mash_hit	no_inphared_mash_hit	no_inphared_mash_hit	no_inphared_mash_hit																											UHGV-0177371	vOTU-001028	cluster_118
c1324	ENA-OXBG01000048-OXBG01000048.1-human-gut-metagenome-genome-assembly--contig:-NODE-48-length-39748-cov-24.4826	39748	0.47	11	89.82	No	NA	61	46	0	Complete	High-quality	100	DTR (high-confidence)	0	1	CP000711	0.0494626	0	215/1000	Enterobacteria phage CUS-3	Enterobacteria phage CUS-3 Lederbergvirus Caudoviricetes Uroviricota Heunggongvirae Duplodnaviria Viruses	40207	FALSE	46.86	DNA	39611	62	38.7097	61.2903	89.1561		0	Enterobacteria	Lederbergvirus	Lederbergvirus	Unclassified	Unclassified	Unclassified	Caudoviricetes	Uroviricota	Heunggongvirae	Duplodnaviria	Group I	PHG	Escherichia coli RS218	UHGV-1362404	vOTU-046145	cluster_119
c1382	ENA-OXIB01000032-OXIB01000032.1-human-gut-metagenome-genome-assembly--contig:-NODE-32-length-39930-cov-61.513	39930	0.48	11	88.64	No	NA	62	46	0	Complete	High-quality	100	DTR (high-confidence)	0	1	OM022251	0.0515304	0	204/1000	Escherichia phage HZ41	Escherichia phage HZ41 Lederbergvirus Caudoviricetes Uroviricota Heunggongvirae Duplodnaviria Viruses	38952	FALSE	47.184	DNA	44604	59	64.4068	35.5932	88.7015		0	Escherichia	Lederbergvirus	Lederbergvirus	Unclassified	Unclassified	Unclassified	Caudoviricetes	Uroviricota	Heunggongvirae	Duplodnaviria	Group I	PHG	Escherichia sp.	#N/A	#N/A	cluster_119
c1757	ERZ1034882.154-NODE-154-length-40813-cov-295.765862	40813	0.48	11	90.27	No	NA	59	48	0	Complete	High-quality	100	DTR (high-confidence)	0	1.01	LC768498	0.0543589	0	190/1000	Klebsiella phage phiKp_30	Klebsiella phage phiKp_30 Lederbergvirus Caudoviricetes Uroviricota Heunggongvirae Duplodnaviria Viruses	33740	FALSE	48.832	DNA	45079	49	100	0	105.053		0	Klebsiella	Lederbergvirus	Lederbergvirus	Unclassified	Unclassified	Unclassified	Caudoviricetes	Uroviricota	Heunggongvirae	Duplodnaviria	Group I	PHG	Unspecified	UHGV-0177491	vOTU-046625	cluster_119
l11892	ERZ783174.55-NODE-55-length-40758-cov-15.267179	40758	0.47	11	90.59	No	NA	62	47	0	High-quality	High-quality	100	AAI-based (high-confidence)	0	1	MN340231	0.0515304	0	204/1000	Escherichia phage phiv205-1	Escherichia phage phiv205-1 Lederbergvirus Caudoviricetes Uroviricota Heunggongvirae Duplodnaviria Viruses	44616	FALSE	47.543	DNA	43782	67	32.8358	67.1642	89.116		3	Escherichia	Lederbergvirus	Lederbergvirus	Unclassified	Unclassified	Unclassified	Caudoviricetes	Uroviricota	Heunggongvirae	Duplodnaviria	Group I	PHG	Escherichia coli APEC DE205B	UHGV-1474357	vOTU-008379	cluster_119
l11919	ERZ783359.45-NODE-45-length-37063-cov-36.309312	37063	0.47	11	89.69	No	NA	50	38	0	High-quality	High-quality	92.68	AAI-based (medium-confidence)	0	1	MT813197	0.0374354	0	295/1000	Escherichia phage vB_EcoP_Kapi1	Escherichia phage vB_EcoP_Kapi1 Lederbergvirus Caudoviricetes Uroviricota Heunggongvirae Duplodnaviria Viruses	39436	FALSE	47.14	DNA	44103	64	57.8125	42.1875	91.5103		2	Escherichia	Lederbergvirus	Lederbergvirus	Unclassified	Unclassified	Unclassified	Caudoviricetes	Uroviricota	Heunggongvirae	Duplodnaviria	Group I	PHG	Escherichia coli MP1	UHGV-0180281	vOTU-011032	cluster_119
l12195	ERZ784273.134-NODE-134-length-46252-cov-6.294478	46252	0.49	11	88.87	No	NA	72	48	1	High-quality	High-quality	99.01	AAI-based (high-confidence)	0	1	JQ182735	0.0529154	0	197/1000	Escherichia phage HK629	Escherichia phage HK629 Lambdavirus HK629 Lambdavirus Caudoviricetes Uroviricota Heunggongvirae Duplodnaviria Viruses	47288	FALSE	49.638	DNA	41244	65	67.6923	32.3077	88.0435		0	Escherichia	Lambdavirus	Lambdavirus	Unclassified	Unclassified	Unclassified	Caudoviricetes	Uroviricota	Heunggongvirae	Duplodnaviria	Group I	PHG	Unspecified	UHGV-0127070	vOTU-063842	cluster_119
l12216	ERZ784373.126-NODE-126-length-42701-cov-6.224640	42701	0.46	11	91.6	No	NA	64	46	0	High-quality	High-quality	100	AAI-based (high-confidence)	0	1	MN340231	0.0610707	0	161/1000	Escherichia phage phiv205-1	Escherichia phage phiv205-1 Lederbergvirus Caudoviricetes Uroviricota Heunggongvirae Duplodnaviria Viruses	44616	FALSE	47.543	DNA	43782	67	32.8358	67.1642	89.116		3	Escherichia	Lederbergvirus	Lederbergvirus	Unclassified	Unclassified	Unclassified	Caudoviricetes	Uroviricota	Heunggongvirae	Duplodnaviria	Group I	PHG	Escherichia coli APEC DE205B	UHGV-0128620	vOTU-073099	cluster_119
l12263	ERZ784462.138-NODE-138-length-40562-cov-7.242008	40562	0.47	11	89.05	No	NA	64	43	0	High-quality	High-quality	100	AAI-based (high-confidence)	0	1	NC_027398	0.0605648	0	163/1000	Enterobacteria phage Sf101	Enterobacteria phage Sf101 Lederbergvirus Caudoviricetes Uroviricota Heunggongvirae Duplodnaviria Viruses	38742	FALSE	47.445	DNA	44934	56	62.5	37.5	89.3372		0	Enterobacteria	Lederbergvirus	Lederbergvirus	Unclassified	Unclassified	Unclassified	Caudoviricetes	Uroviricota	Heunggongvirae	Duplodnaviria	Group I	PHG	Shigella flexneri serotype 7a	UHGV-0128620	vOTU-073099	cluster_119
l2396	ENA-OWRF01000516-OWRF01000516.1-human-gut-metagenome-genome-assembly--contig:-NODE-516-length-42066-cov-12.240366	42066	0.47	11	87.03	No	NA	62	43	0	High-quality	High-quality	100	AAI-based (high-confidence)	0	1	OM022251	0.052714	0	198/1000	Escherichia phage HZ41	Escherichia phage HZ41 Lederbergvirus Caudoviricetes Uroviricota Heunggongvirae Duplodnaviria Viruses	38952	FALSE	47.184	DNA	44604	59	64.4068	35.5932	88.7015		0	Escherichia	Lederbergvirus	Lederbergvirus	Unclassified	Unclassified	Unclassified	Caudoviricetes	Uroviricota	Heunggongvirae	Duplodnaviria	Group I	PHG	Escherichia sp.	UHGV-1388031	vOTU-060349	cluster_119
l3111	ENA-OWPH01000694-OWPH01000694.1-human-gut-metagenome-genome-assembly--contig:-NODE-694-length-37917-cov-32.394591	37917	0.47	11	89.69	No	NA	56	42	0	High-quality	High-quality	93.38	AAI-based (high-confidence)	0	1	CP000711	0.0211548	0	472/1000	Enterobacteria phage CUS-3	Enterobacteria phage CUS-3 Lederbergvirus Caudoviricetes Uroviricota Heunggongvirae Duplodnaviria Viruses	40207	FALSE	46.86	DNA	39611	62	38.7097	61.2903	89.1561		0	Enterobacteria	Lederbergvirus	Lederbergvirus	Unclassified	Unclassified	Unclassified	Caudoviricetes	Uroviricota	Heunggongvirae	Duplodnaviria	Group I	PHG	Escherichia coli RS218	#N/A	#N/A	cluster_119
l4203	ENA-OWXN01000048-OWXN01000048.1-human-gut-metagenome-genome-assembly--contig:-NODE-48-length-38372-cov-11.7024	38372	0.47	11	89.34	No	NA	56	48	1	High-quality	High-quality	94.96	AAI-based (high-confidence)	0	1	NC_027398	0.0579033	0	174/1000	Enterobacteria phage Sf101	Enterobacteria phage Sf101 Lederbergvirus Caudoviricetes Uroviricota Heunggongvirae Duplodnaviria Viruses	38742	FALSE	47.445	DNA	44934	56	62.5	37.5	89.3372		0	Enterobacteria	Lederbergvirus	Lederbergvirus	Unclassified	Unclassified	Unclassified	Caudoviricetes	Uroviricota	Heunggongvirae	Duplodnaviria	Group I	PHG	Shigella flexneri serotype 7a	UHGV-0193228	vOTU-082470	cluster_119
l6233	ERZ1034773.91-NODE-91-length-39415-cov-71.852947	39415	0.48	11	89.66	No	NA	56	45	0	High-quality	High-quality	99.12	AAI-based (high-confidence)	0	1.01	LC768498	0.054149	0	191/1000	Klebsiella phage phiKp_30	Klebsiella phage phiKp_30 Lederbergvirus Caudoviricetes Uroviricota Heunggongvirae Duplodnaviria Viruses	33740	FALSE	48.832	DNA	45079	49	100	0	105.053		0	Klebsiella	Lederbergvirus	Lederbergvirus	Unclassified	Unclassified	Unclassified	Caudoviricetes	Uroviricota	Heunggongvirae	Duplodnaviria	Group I	PHG	Unspecified	#N/A	#N/A	cluster_119
l6998	ERZ1034905.344-NODE-344-length-36655-cov-2167.214044	36655	0.48	11	88.74	No	NA	51	42	0	High-quality	High-quality	95.69	AAI-based (high-confidence)	0	1	LC768498	0.0567566	0	179/1000	Klebsiella phage phiKp_30	Klebsiella phage phiKp_30 Lederbergvirus Caudoviricetes Uroviricota Heunggongvirae Duplodnaviria Viruses	33740	FALSE	48.832	DNA	45079	49	100	0	105.053		0	Klebsiella	Lederbergvirus	Lederbergvirus	Unclassified	Unclassified	Unclassified	Caudoviricetes	Uroviricota	Heunggongvirae	Duplodnaviria	Group I	PHG	Unspecified	UHGV-0180966	vOTU-070662	cluster_119
c2068	ERZ1024370.178-NODE-178-length-5971-cov-45.199290	5971	0.46	11	88.13	No	NA	9	5	0	Complete	High-quality	100	DTR (high-confidence)	0	1.07	KX513877	0.174408	7.32885e-91	13/1000	Human gut gokushovirus	Human gut gokushovirus Gokushovirinae Microviridae Petitvirales Malgrandaviricetes Phixviricota Sangervirae Monodnaviria Viruses	5726	FALSE	45.651	DNA	42870	9	100	0	87.4956		0	Unspecified	Gokushovirinae	Unclassified	Gokushovirinae	Microviridae	Petitvirales	Malgrandaviricetes	Phixviricota	Sangervirae	Monodnaviria	Group II	PHG	Homo sapiens	UHGV-0524779	vOTU-053291	cluster_12
c2146	ERZ1024441.374-NODE-374-length-5969-cov-9.730639	5969	0.44	11	81.99	No	NA	9	4	0	Complete	High-quality	100	DTR (high-confidence)	0	1.01	MG945447	0.170926	4.23649e-98	14/1000	Microviridae sp.	Microviridae sp. Microviridae Petitvirales Malgrandaviricetes Phixviricota Sangervirae Monodnaviria Viruses	5900	FALSE	46.068	ss-DNA	43428	9	100	0	76.0678		0	Unspecified	Microviridae	Unclassified	Unclassified	Microviridae	Petitvirales	Malgrandaviricetes	Phixviricota	Sangervirae	Monodnaviria	Group II	PHG	Unspecified	UHGV-2095134	vOTU-005741	cluster_12
c2167	ERZ1024463.74-NODE-74-length-5902-cov-24.174962	5902	0.44	11	85.45	No	NA	9	4	0	Complete	High-quality	100	DTR (high-confidence)	0	1.01	MT135277	0.161822	1.67252e-120	17/1000	Gokushovirinae sp.	Gokushovirinae sp. Gokushovirinae Microviridae Petitvirales Malgrandaviricetes Phixviricota Sangervirae Monodnaviria Viruses	5565	FALSE	44.241	DNA	44250	8	100	0	85.283		0	Unspecified	Gokushovirinae	Unclassified	Gokushovirinae	Microviridae	Petitvirales	Malgrandaviricetes	Phixviricota	Sangervirae	Monodnaviria	Group II	PHG	porcine	UHGV-1373419	vOTU-006027	cluster_12
c2159	ERZ1024457.35-NODE-35-length-5879-cov-65.900755	5879	0.47	11	88.23	No	NA	10	5	0	Complete	High-quality	100	DTR (high-confidence)	0	1.01	no_inphared_mash_hit	no_inphared_mash_hit	no_inphared_mash_hit	no_inphared_mash_hit																											UHGV-0198313	vOTU-047409	cluster_12
c0216	ERZ1740182.8257-NODE-8257-length-5859-cov-9.735872	5859	0.45	11	85.51	No	NA	12	6	0	Complete	High-quality	100	DTR (high-confidence)	0	1.01	MG945334	0.149777	5.9725e-158	22/1000	Microviridae sp.	Microviridae sp. Microviridae Petitvirales Malgrandaviricetes Phixviricota Sangervirae Monodnaviria Viruses	5633	FALSE	43.724	ss-DNA	43428	8	100	0	89.6325		0	Unspecified	Microviridae	Unclassified	Unclassified	Microviridae	Petitvirales	Malgrandaviricetes	Phixviricota	Sangervirae	Monodnaviria	Group II	PHG	Unspecified	UHGV-1374835	vOTU-004584	cluster_12
c2122	ERZ1024397.314-NODE-314-length-5855-cov-58.825517	5855	0.46	11	84.17	No	NA	8	4	0	Complete	High-quality	100	DTR (high-confidence)	0	1.01	MG945382	0.129604	1.52905e-249	34/1000	Microviridae sp.	Microviridae sp. Microviridae Petitvirales Malgrandaviricetes Phixviricota Sangervirae Monodnaviria Viruses	5785	FALSE	45.687	ss-DNA	43428	8	100	0	72.3423		0	Unspecified	Microviridae	Unclassified	Unclassified	Microviridae	Petitvirales	Malgrandaviricetes	Phixviricota	Sangervirae	Monodnaviria	Group II	PHG	Unspecified	UHGV-1341467	vOTU-053302	cluster_12
c2015	ERZ1024349.351-NODE-351-length-5853-cov-953.349086	5853	0.44	11	90.84	No	NA	11	3	0	Complete	High-quality	100	DTR (high-confidence)	0	1.01	MG945514	0.174408	9.13813e-91	13/1000	Microviridae sp.	Microviridae sp. Microviridae Petitvirales Malgrandaviricetes Phixviricota Sangervirae Monodnaviria Viruses	6042	FALSE	43.595	ss-DNA	43428	9	100	0	73.287		0	Unspecified	Microviridae	Unclassified	Unclassified	Microviridae	Petitvirales	Malgrandaviricetes	Phixviricota	Sangervirae	Monodnaviria	Group II	PHG	Unspecified	UHGV-1873789	vOTU-058884	cluster_12
c1129	ENA-OWQY01005916-OWQY01005916.1-human-gut-metagenome-genome-assembly--contig:-NODE-5916-length-5837-cov-28.242304	5837	0.44	11	87.68	No	NA	9	5	0	Complete	High-quality	100	DTR (high-confidence)	0	1.01	MZ821031	0.154223	1.08942e-142	20/1000	Microviridae sp.	Microviridae sp. Microviridae Petitvirales Malgrandaviricetes Phixviricota Sangervirae Monodnaviria Viruses	5930	FALSE	44.384	DNA	44743	8	100	0	84.4857		0	Unspecified	Microviridae	Unclassified	Unclassified	Microviridae	Petitvirales	Malgrandaviricetes	Phixviricota	Sangervirae	Monodnaviria	Group II	PHG	Unspecified	UHGV-1372977	vOTU-057103	cluster_12
c2065	ERZ1024370.199-NODE-199-length-5824-cov-123.524701	5824	0.44	11	87.52	No	NA	9	4	0	Complete	High-quality	100	DTR (high-confidence)	0	1.01	MG945447	0.191731	6.88965e-62	9/1000	Microviridae sp.	Microviridae sp. Microviridae Petitvirales Malgrandaviricetes Phixviricota Sangervirae Monodnaviria Viruses	5900	FALSE	46.068	ss-DNA	43428	9	100	0	76.0678		0	Unspecified	Microviridae	Unclassified	Unclassified	Microviridae	Petitvirales	Malgrandaviricetes	Phixviricota	Sangervirae	Monodnaviria	Group II	PHG	Unspecified	UHGV-1349954	vOTU-006494	cluster_12
c2152	ERZ1024437.91-NODE-91-length-5820-cov-21.211622	5820	0.48	11	82.84	No	NA	10	6	0	Complete	High-quality	100	DTR (high-confidence)	0	1.01	KT264789	0.178173	1.02867e-83	12/1000	Gokushovirus WZ-2015a	Gokushovirus WZ-2015a Gokushovirinae Microviridae Petitvirales Malgrandaviricetes Phixviricota Sangervirae Monodnaviria Viruses	5548	FALSE	49.099	DNA	42718	7	100	0	79.9207		0	Unspecified	Gokushovirus	Gokushovirus	Gokushovirinae	Microviridae	Petitvirales	Malgrandaviricetes	Phixviricota	Sangervirae	Monodnaviria	Group II	PHG	monkey	UHGV-1360871	vOTU-006679	cluster_12
c0630	ENA-OPXX01004326-OPXX01004326.1-human-gut-metagenome-genome-assembly--contig:-NODE-4326-length-5814-cov-16.552353	5814	0.45	11	90.18	No	NA	10	5	0	Complete	High-quality	100	DTR (high-confidence)	0	1.01	MG945334	0.132399	2.43526e-234	32/1000	Microviridae sp.	Microviridae sp. Microviridae Petitvirales Malgrandaviricetes Phixviricota Sangervirae Monodnaviria Viruses	5633	FALSE	43.724	ss-DNA	43428	8	100	0	89.6325		0	Unspecified	Microviridae	Unclassified	Unclassified	Microviridae	Petitvirales	Malgrandaviricetes	Phixviricota	Sangervirae	Monodnaviria	Group II	PHG	Unspecified	UHGV-1371437	vOTU-056751	cluster_12
c0167	ERZ1740153.8744-NODE-8744-length-5794-cov-6.298484	5794	0.44	11	86.23	No	NA	8	4	0	Complete	High-quality	100	DTR (high-confidence)	0	1.01	MZ821031	0.0693234	0	132/1000	Microviridae sp.	Microviridae sp. Microviridae Petitvirales Malgrandaviricetes Phixviricota Sangervirae Monodnaviria Viruses	5930	FALSE	44.384	DNA	44743	8	100	0	84.4857		0	Unspecified	Microviridae	Unclassified	Unclassified	Microviridae	Petitvirales	Malgrandaviricetes	Phixviricota	Sangervirae	Monodnaviria	Group II	PHG	Unspecified	UHGV-1372977	vOTU-057103	cluster_12
c2187	ERZ1024471.213-NODE-213-length-5753-cov-10.045279	5753	0.44	11	86.53	No	NA	9	5	0	Complete	High-quality	100	DTR (high-confidence)	0	1.01	MG945162	0.186761	3.62418e-69	10/1000	Microviridae sp.	Microviridae sp. Microviridae Petitvirales Malgrandaviricetes Phixviricota Sangervirae Monodnaviria Viruses	5707	FALSE	45.698	ss-DNA	43428	8	100	0	75.1183		0	Unspecified	Microviridae	Unclassified	Unclassified	Microviridae	Petitvirales	Malgrandaviricetes	Phixviricota	Sangervirae	Monodnaviria	Group II	PHG	Unspecified	UHGV-0473864	vOTU-081087	cluster_12
c0344	ERZ783552.1105-NODE-1105-length-5737-cov-89.814678	5737	0.47	11	79.21	No	NA	8	5	0	Complete	High-quality	100	DTR (high-confidence)	0	1.01	KT264788	0.161822	1.55622e-120	17/1000	Gokushovirus WZ-2015a	Gokushovirus WZ-2015a Gokushovirinae Microviridae Petitvirales Malgrandaviricetes Phixviricota Sangervirae Monodnaviria Viruses	5672	FALSE	48.519	DNA	42718	8	100	0	83.3039		0	Unspecified	Gokushovirus	Gokushovirus	Gokushovirinae	Microviridae	Petitvirales	Malgrandaviricetes	Phixviricota	Sangervirae	Monodnaviria	Group II	PHG	Homo sapiens	UHGV-0390368	vOTU-156385	cluster_12
c0360	ERZ783638.1092-NODE-1092-length-5737-cov-88.781767	5737	0.47	11	80.13	No	NA	9	5	0	Complete	High-quality	100	DTR (high-confidence)	0	1.01	KT264788	0.161822	1.55622e-120	17/1000	Gokushovirus WZ-2015a	Gokushovirus WZ-2015a Gokushovirinae Microviridae Petitvirales Malgrandaviricetes Phixviricota Sangervirae Monodnaviria Viruses	5672	FALSE	48.519	DNA	42718	8	100	0	83.3039		0	Unspecified	Gokushovirus	Gokushovirus	Gokushovirinae	Microviridae	Petitvirales	Malgrandaviricetes	Phixviricota	Sangervirae	Monodnaviria	Group II	PHG	Homo sapiens	UHGV-0390368	vOTU-156385	cluster_12
c2317	ERZ1764706.4055-NODE-4055-length-5733-cov-125.829694	5733	0.45	11	88.78	No	NA	10	5	0	Complete	High-quality	100	DTR (high-confidence)	0	1.01	KT264791	0.118834	0.00000000000000000000000000000000000000000000000000000000000000000000000000000000000000000000000000000000000000000000000000000000000000000000000000000000000000000000000000000000000000000000000000000000000000000000000000000000000000000000000000000000000000000000000000000000000000000000000000000000000000000000000000000019481	43/1000	Gokushovirus WZ-2015a	Gokushovirus WZ-2015a Gokushovirinae Microviridae Petitvirales Malgrandaviricetes Phixviricota Sangervirae Monodnaviria Viruses	6028	FALSE	43.215	DNA	42718	8	100	0	78.2847		0	Unspecified	Gokushovirus	Gokushovirus	Gokushovirinae	Microviridae	Petitvirales	Malgrandaviricetes	Phixviricota	Sangervirae	Monodnaviria	Group II	PHG	Homo sapiens	UHGV-1435904	vOTU-064354	cluster_12
c0763	ENA-OPCE01004668-OPCE01004668.1-human-gut-metagenome-genome-assembly--contig:-NODE-4668-length-5720-cov-8.633892	5720	0.44	11	87.64	No	NA	9	4	0	Complete	High-quality	100	DTR (high-confidence)	0	1.01	MZ821031	0.0709514	0	127/1000	Microviridae sp.	Microviridae sp. Microviridae Petitvirales Malgrandaviricetes Phixviricota Sangervirae Monodnaviria Viruses	5930	FALSE	44.384	DNA	44743	8	100	0	84.4857		0	Unspecified	Microviridae	Unclassified	Unclassified	Microviridae	Petitvirales	Malgrandaviricetes	Phixviricota	Sangervirae	Monodnaviria	Group II	PHG	Unspecified	UHGV-1353669	vOTU-054425	cluster_12
c0766	ENA-OPCP01004811-OPCP01004811.1-human-gut-metagenome-genome-assembly--contig:-NODE-4811-length-5720-cov-9.524095	5720	0.44	11	87.64	No	NA	9	5	0	Complete	High-quality	100	DTR (high-confidence)	0	1.01	MZ821031	0.0709514	0	127/1000	Microviridae sp.	Microviridae sp. Microviridae Petitvirales Malgrandaviricetes Phixviricota Sangervirae Monodnaviria Viruses	5930	FALSE	44.384	DNA	44743	8	100	0	84.4857		0	Unspecified	Microviridae	Unclassified	Unclassified	Microviridae	Petitvirales	Malgrandaviricetes	Phixviricota	Sangervirae	Monodnaviria	Group II	PHG	Unspecified	UHGV-1353669	vOTU-054425	cluster_12
c2182	ERZ1024481.26-NODE-26-length-5719-cov-69.526306	5719	0.44	11	88.28	No	NA	9	4	0	Complete	High-quality	100	DTR (high-confidence)	0	1.01	MG945334	0.170926	2.27028e-98	14/1000	Microviridae sp.	Microviridae sp. Microviridae Petitvirales Malgrandaviricetes Phixviricota Sangervirae Monodnaviria Viruses	5633	FALSE	43.724	ss-DNA	43428	8	100	0	89.6325		0	Unspecified	Microviridae	Unclassified	Unclassified	Microviridae	Petitvirales	Malgrandaviricetes	Phixviricota	Sangervirae	Monodnaviria	Group II	PHG	Unspecified	UHGV-1346249	vOTU-003663	cluster_12
c2166	ERZ1024463.76-NODE-76-length-5718-cov-29.504150	5718	0.45	11	85.85	No	NA	8	4	0	Complete	High-quality	100	DTR (high-confidence)	0	1.01	KT264793	0.0887833	0	84/1000	Gokushovirus WZ-2015a	Gokushovirus WZ-2015a Gokushovirinae Microviridae Petitvirales Malgrandaviricetes Phixviricota Sangervirae Monodnaviria Viruses	5830	FALSE	45.249	DNA	42718	8	100	0	86.0377		0	Unspecified	Gokushovirus	Gokushovirus	Gokushovirinae	Microviridae	Petitvirales	Malgrandaviricetes	Phixviricota	Sangervirae	Monodnaviria	Group II	PHG	monkey	UHGV-1873359	vOTU-058876	cluster_12
c2053	ERZ1024365.251-NODE-251-length-5711-cov-485.185113	5711	0.45	11	87.46	No	NA	9	5	0	Complete	High-quality	100	DTR (high-confidence)	0	1.01	KT264791	0.186761	4.57695e-69	10/1000	Gokushovirus WZ-2015a	Gokushovirus WZ-2015a Gokushovirinae Microviridae Petitvirales Malgrandaviricetes Phixviricota Sangervirae Monodnaviria Viruses	6028	FALSE	43.215	DNA	42718	8	100	0	78.2847		0	Unspecified	Gokushovirus	Gokushovirus	Gokushovirinae	Microviridae	Petitvirales	Malgrandaviricetes	Phixviricota	Sangervirae	Monodnaviria	Group II	PHG	Homo sapiens	UHGV-0541343	vOTU-053304	cluster_12
c0946	ENA-OPSH01002923-OPSH01002923.1-human-gut-metagenome-genome-assembly--contig:-NODE-2923-length-5711-cov-10.733557	5711	0.45	11	91.35	No	NA	9	4	0	Complete	High-quality	100	DTR (high-confidence)	0	1.01	KT264791	0.12214	5.06797e-296	40/1000	Gokushovirus WZ-2015a	Gokushovirus WZ-2015a Gokushovirinae Microviridae Petitvirales Malgrandaviricetes Phixviricota Sangervirae Monodnaviria Viruses	6028	FALSE	43.215	DNA	42718	8	100	0	78.2847		0	Unspecified	Gokushovirus	Gokushovirus	Gokushovirinae	Microviridae	Petitvirales	Malgrandaviricetes	Phixviricota	Sangervirae	Monodnaviria	Group II	PHG	Homo sapiens	UHGV-1371870	vOTU-056854	cluster_12
c0954	ENA-OPTB01005336-OPTB01005336.1-human-gut-metagenome-genome-assembly--contig:-NODE-5336-length-5711-cov-25.836987	5711	0.45	11	88.69	No	NA	8	4	0	Complete	High-quality	100	DTR (high-confidence)	0	1.01	KT264791	0.12214	5.06797e-296	40/1000	Gokushovirus WZ-2015a	Gokushovirus WZ-2015a Gokushovirinae Microviridae Petitvirales Malgrandaviricetes Phixviricota Sangervirae Monodnaviria Viruses	6028	FALSE	43.215	DNA	42718	8	100	0	78.2847		0	Unspecified	Gokushovirus	Gokushovirus	Gokushovirinae	Microviridae	Petitvirales	Malgrandaviricetes	Phixviricota	Sangervirae	Monodnaviria	Group II	PHG	Homo sapiens	UHGV-1371870	vOTU-056854	cluster_12
c1154	ENA-OWRO01006045-OWRO01006045.1-human-gut-metagenome-genome-assembly--contig:-NODE-6045-length-5685-cov-15.239964	5685	0.43	11	87.35	No	NA	8	4	0	Complete	High-quality	100	DTR (high-confidence)	0	1.01	MG945233	0.164662	7.0683e-113	16/1000	Microviridae sp.	Microviridae sp. Microviridae Petitvirales Malgrandaviricetes Phixviricota Sangervirae Monodnaviria Viruses	6127	FALSE	46.189	ss-DNA	43428	10	100	0	79.1741		0	Unspecified	Microviridae	Unclassified	Unclassified	Microviridae	Petitvirales	Malgrandaviricetes	Phixviricota	Sangervirae	Monodnaviria	Group II	PHG	Unspecified	UHGV-1374432	vOTU-057412	cluster_12
c0779	ENA-OPCW01004000-OPCW01004000.1-human-gut-metagenome-genome-assembly--contig:-NODE-4000-length-5681-cov-11.375755	5681	0.44	11	85.97	No	NA	9	3	0	Complete	High-quality	100	DTR (high-confidence)	0	1.01	MZ821031	0.186761	4.11274e-69	10/1000	Microviridae sp.	Microviridae sp. Microviridae Petitvirales Malgrandaviricetes Phixviricota Sangervirae Monodnaviria Viruses	5930	FALSE	44.384	DNA	44743	8	100	0	84.4857		0	Unspecified	Microviridae	Unclassified	Unclassified	Microviridae	Petitvirales	Malgrandaviricetes	Phixviricota	Sangervirae	Monodnaviria	Group II	PHG	Unspecified	UHGV-1888245	vOTU-058998	cluster_12
c1873	ERZ1034943.5372-NODE-5372-length-5665-cov-26.469697	5665	0.48	11	91.44	No	NA	10	6	0	Complete	High-quality	100	DTR (high-confidence)	0	1.01	no_inphared_mash_hit	no_inphared_mash_hit	no_inphared_mash_hit	no_inphared_mash_hit																											UHGV-0385156	vOTU-051731	cluster_12
c2050	ERZ1024365.256-NODE-256-length-5646-cov-450.683420	5646	0.44	11	87.96	No	NA	8	4	0	Complete	High-quality	100	DTR (high-confidence)	0	1.01	MG945514	0.132399	4.60904e-234	32/1000	Microviridae sp.	Microviridae sp. Microviridae Petitvirales Malgrandaviricetes Phixviricota Sangervirae Monodnaviria Viruses	6042	FALSE	43.595	ss-DNA	43428	9	100	0	73.287		0	Unspecified	Microviridae	Unclassified	Unclassified	Microviridae	Petitvirales	Malgrandaviricetes	Phixviricota	Sangervirae	Monodnaviria	Group II	PHG	Unspecified	UHGV-0541344	vOTU-004160	cluster_12
c0778	ENA-OPCT01002821-OPCT01002821.1-human-gut-metagenome-genome-assembly--contig:-NODE-2821-length-5630-cov-2.590135	5630	0.46	11	81.46	No	NA	7	4	0	Complete	High-quality	100	DTR (high-confidence)	0	1.01	KT264790	0.119909	0.00000000000000000000000000000000000000000000000000000000000000000000000000000000000000000000000000000000000000000000000000000000000000000000000000000000000000000000000000000000000000000000000000000000000000000000000000000000000000000000000000000000000000000000000000000000000000000000000000000000000000000000000560986	42/1000	Gokushovirus WZ-2015a	Gokushovirus WZ-2015a Gokushovirinae Microviridae Petitvirales Malgrandaviricetes Phixviricota Sangervirae Monodnaviria Viruses	5895	FALSE	46.243	DNA	42718	7	100	0	75.369		0	Unspecified	Gokushovirus	Gokushovirus	Gokushovirinae	Microviridae	Petitvirales	Malgrandaviricetes	Phixviricota	Sangervirae	Monodnaviria	Group II	PHG	Homo sapiens	UHGV-1375771	vOTU-007356	cluster_12
c1354	ENA-OXEG01003292-OXEG01003292.1-human-gut-metagenome-genome-assembly--contig:-NODE-3292-length-5607-cov-4.679575	5607	0.44	11	86.59	No	NA	8	4	0	Complete	High-quality	100	DTR (high-confidence)	0	1.01	KX513877	0.182269	1.87769e-76	11/1000	Human gut gokushovirus	Human gut gokushovirus Gokushovirinae Microviridae Petitvirales Malgrandaviricetes Phixviricota Sangervirae Monodnaviria Viruses	5726	FALSE	45.651	DNA	42870	9	100	0	87.4956		0	Unspecified	Gokushovirinae	Unclassified	Gokushovirinae	Microviridae	Petitvirales	Malgrandaviricetes	Phixviricota	Sangervirae	Monodnaviria	Group II	PHG	Homo sapiens	UHGV-0208264	vOTU-048336	cluster_12
c2539	ERZ1687548.1979-NODE-1979-length-5604-cov-39.748063	5604	0.44	11	87.01	No	NA	9	5	0	Complete	High-quality	100	DTR (high-confidence)	0	1.01	MG945334	0.191731	4.70443e-62	9/1000	Microviridae sp.	Microviridae sp. Microviridae Petitvirales Malgrandaviricetes Phixviricota Sangervirae Monodnaviria Viruses	5633	FALSE	43.724	ss-DNA	43428	8	100	0	89.6325		0	Unspecified	Microviridae	Unclassified	Unclassified	Microviridae	Petitvirales	Malgrandaviricetes	Phixviricota	Sangervirae	Monodnaviria	Group II	PHG	Unspecified	UHGV-0236302	vOTU-003232	cluster_12
c2144	ERZ1024437.94-NODE-94-length-5600-cov-426.937782	5600	0.45	11	86.48	No	NA	8	4	0	Complete	High-quality	100	DTR (high-confidence)	0	1.01	MG945334	0.178173	8.97336e-84	12/1000	Microviridae sp.	Microviridae sp. Microviridae Petitvirales Malgrandaviricetes Phixviricota Sangervirae Monodnaviria Viruses	5633	FALSE	43.724	ss-DNA	43428	8	100	0	89.6325		0	Unspecified	Microviridae	Unclassified	Unclassified	Microviridae	Petitvirales	Malgrandaviricetes	Phixviricota	Sangervirae	Monodnaviria	Group II	PHG	Unspecified	UHGV-0524779	vOTU-053291	cluster_12
c1335	ENA-OXCS01001992-OXCS01001992.1-human-gut-metagenome-genome-assembly--contig:-NODE-1992-length-5597-cov-19.6222	5597	0.47	11	80.92	No	NA	8	6	0	Complete	High-quality	100	DTR (high-confidence)	0	1.01	KT264789	0.167688	7.31064e-106	15/1000	Gokushovirus WZ-2015a	Gokushovirus WZ-2015a Gokushovirinae Microviridae Petitvirales Malgrandaviricetes Phixviricota Sangervirae Monodnaviria Viruses	5548	FALSE	49.099	DNA	42718	7	100	0	79.9207		0	Unspecified	Gokushovirus	Gokushovirus	Gokushovirinae	Microviridae	Petitvirales	Malgrandaviricetes	Phixviricota	Sangervirae	Monodnaviria	Group II	PHG	monkey	#N/A	#N/A	cluster_12
c2033	ERZ1024361.133-NODE-133-length-5583-cov-408.598951	5583	0.45	11	92.69	No	NA	9	5	0	Complete	High-quality	100	DTR (high-confidence)	0	1.01	no_inphared_mash_hit	no_inphared_mash_hit	no_inphared_mash_hit	no_inphared_mash_hit																											UHGV-0630848	vOTU-005853	cluster_12
c2562	ERZ1687743.2676-NODE-2676-length-5580-cov-3.835113	5580	0.46	11	87.99	No	NA	7	4	0	Complete	High-quality	100	DTR (high-confidence)	0	1.01	KT264790	0.129604	9.18366e-250	34/1000	Gokushovirus WZ-2015a	Gokushovirus WZ-2015a Gokushovirinae Microviridae Petitvirales Malgrandaviricetes Phixviricota Sangervirae Monodnaviria Viruses	5895	FALSE	46.243	DNA	42718	7	100	0	75.369		0	Unspecified	Gokushovirus	Gokushovirus	Gokushovirinae	Microviridae	Petitvirales	Malgrandaviricetes	Phixviricota	Sangervirae	Monodnaviria	Group II	PHG	Homo sapiens	UHGV-1372475	vOTU-005810	cluster_12
l2618	ENA-OPRC01005261-OPRC01005261.1-human-gut-metagenome-genome-assembly--contig:-NODE-5261-length-5568-cov-6.022311	5568	0.46	11	88.81	No	NA	8	4	0	Complete	High-quality	100	DTR (high-confidence)	0	1.01	KT264790	0.117785	0	44/1000	Gokushovirus WZ-2015a	Gokushovirus WZ-2015a Gokushovirinae Microviridae Petitvirales Malgrandaviricetes Phixviricota Sangervirae Monodnaviria Viruses	5895	FALSE	46.243	DNA	42718	7	100	0	75.369		0	Unspecified	Gokushovirus	Gokushovirus	Gokushovirinae	Microviridae	Petitvirales	Malgrandaviricetes	Phixviricota	Sangervirae	Monodnaviria	Group II	PHG	Homo sapiens	UHGV-1374434	vOTU-057413	cluster_12
c2190	ERZ1024471.223-NODE-223-length-5538-cov-636.725880	5538	0.44	11	81.55	No	NA	8	6	0	Complete	High-quality	100	DTR (high-confidence)	0	1.01	MT135277	0.174408	3.74314e-91	13/1000	Gokushovirinae sp.	Gokushovirinae sp. Gokushovirinae Microviridae Petitvirales Malgrandaviricetes Phixviricota Sangervirae Monodnaviria Viruses	5565	FALSE	44.241	DNA	44250	8	100	0	85.283		0	Unspecified	Gokushovirinae	Unclassified	Gokushovirinae	Microviridae	Petitvirales	Malgrandaviricetes	Phixviricota	Sangervirae	Monodnaviria	Group II	PHG	porcine	UHGV-0212864	vOTU-048933	cluster_12
c1328	ENA-OXBO01000790-OXBO01000790.1-human-gut-metagenome-genome-assembly--contig:-NODE-790-length-5464-cov-32.1499	5464	0.47	11	79.87	No	NA	8	5	0	Complete	High-quality	100	DTR (high-confidence)	0	1.01	KT264790	0.174408	4.9412e-91	13/1000	Gokushovirus WZ-2015a	Gokushovirus WZ-2015a Gokushovirinae Microviridae Petitvirales Malgrandaviricetes Phixviricota Sangervirae Monodnaviria Viruses	5895	FALSE	46.243	DNA	42718	7	100	0	75.369		0	Unspecified	Gokushovirus	Gokushovirus	Gokushovirinae	Microviridae	Petitvirales	Malgrandaviricetes	Phixviricota	Sangervirae	Monodnaviria	Group II	PHG	Homo sapiens	UHGV-1293557	vOTU-053790	cluster_12
c2060	ERZ1024370.239-NODE-239-length-5461-cov-10.060673	5461	0.43	11	89.03	No	NA	8	6	0	Complete	High-quality	100	DTR (high-confidence)	0	1.01	no_inphared_mash_hit	no_inphared_mash_hit	no_inphared_mash_hit	no_inphared_mash_hit																											UHGV-0033233	vOTU-072064	cluster_12
l10475	ERZ1687565.1210-NODE-1210-length-8406-cov-34.729853	8406	0.44	11	85.25	No	NA	10	7	0	High-quality	High-quality	100	AAI-based (high-confidence)	0	1.44	MG945334	0.191731	2.43869e-61	9/1000	Microviridae sp.	Microviridae sp. Microviridae Petitvirales Malgrandaviricetes Phixviricota Sangervirae Monodnaviria Viruses	5633	FALSE	43.724	ss-DNA	43428	8	100	0	89.6325		0	Unspecified	Microviridae	Unclassified	Unclassified	Microviridae	Petitvirales	Malgrandaviricetes	Phixviricota	Sangervirae	Monodnaviria	Group II	PHG	Unspecified	#N/A	#N/A	cluster_12
l9534	ERZ1764737.4613-NODE-4613-length-6984-cov-12.032184	6984	0.44	11	91.02	No	NA	12	4	1	High-quality	High-quality	100	AAI-based (high-confidence)	0	1.01	KT264791	0.12214	2.58225e-294	40/1000	Gokushovirus WZ-2015a	Gokushovirus WZ-2015a Gokushovirinae Microviridae Petitvirales Malgrandaviricetes Phixviricota Sangervirae Monodnaviria Viruses	6028	FALSE	43.215	DNA	42718	8	100	0	78.2847		0	Unspecified	Gokushovirus	Gokushovirus	Gokushovirinae	Microviridae	Petitvirales	Malgrandaviricetes	Phixviricota	Sangervirae	Monodnaviria	Group II	PHG	Homo sapiens	UHGV-1435904	vOTU-064354	cluster_12
l4351	ENA-OXBY01001293-OXBY01001293.1-human-gut-metagenome-genome-assembly--contig:-NODE-1293-length-6015-cov-34.9768	6015	0.48	11	83.06	No	NA	8	6	0	High-quality	High-quality	100	AAI-based (high-confidence)	0	1.02	KT264789	0.159146	6.81666e-128	18/1000	Gokushovirus WZ-2015a	Gokushovirus WZ-2015a Gokushovirinae Microviridae Petitvirales Malgrandaviricetes Phixviricota Sangervirae Monodnaviria Viruses	5548	FALSE	49.099	DNA	42718	7	100	0	79.9207		0	Unspecified	Gokushovirus	Gokushovirus	Gokushovirinae	Microviridae	Petitvirales	Malgrandaviricetes	Phixviricota	Sangervirae	Monodnaviria	Group II	PHG	monkey	UHGV-1435925	vOTU-081742	cluster_12
l0771	ENA-OOWV01004523-OOWV01004523.1-human-gut-metagenome-genome-assembly--contig:-NODE-4523-length-5920-cov-1.704518	5920	0.46	11	86.91	No	NA	12	6	0	High-quality	High-quality	100	AAI-based (high-confidence)	0	1	KX513877	0.125715	8.62356e-273	37/1000	Human gut gokushovirus	Human gut gokushovirus Gokushovirinae Microviridae Petitvirales Malgrandaviricetes Phixviricota Sangervirae Monodnaviria Viruses	5726	FALSE	45.651	DNA	42870	9	100	0	87.4956		0	Unspecified	Gokushovirinae	Unclassified	Gokushovirinae	Microviridae	Petitvirales	Malgrandaviricetes	Phixviricota	Sangervirae	Monodnaviria	Group II	PHG	Homo sapiens	UHGV-1441030	vOTU-084287	cluster_12
l9088	ERZ1694966.2178-NODE-2178-length-5886-cov-5.329618	5886	0.43	11	88.16	No	NA	10	4	0	High-quality	High-quality	100	AAI-based (high-confidence)	0	1	MG945514	0.100152	0	65/1000	Microviridae sp.	Microviridae sp. Microviridae Petitvirales Malgrandaviricetes Phixviricota Sangervirae Monodnaviria Viruses	6042	FALSE	43.595	ss-DNA	43428	9	100	0	73.287		0	Unspecified	Microviridae	Unclassified	Unclassified	Microviridae	Petitvirales	Malgrandaviricetes	Phixviricota	Sangervirae	Monodnaviria	Group II	PHG	Unspecified	UHGV-1442317	vOTU-076374	cluster_12
l8697	ERZ807387.64-NODE-64-length-5843-cov-28.076019	5843	0.48	11	77.14	No	NA	8	4	0	High-quality	High-quality	100	AAI-based (high-confidence)	0	1.01	KT264790	0.12101	8.1178e-304	41/1000	Gokushovirus WZ-2015a	Gokushovirus WZ-2015a Gokushovirinae Microviridae Petitvirales Malgrandaviricetes Phixviricota Sangervirae Monodnaviria Viruses	5895	FALSE	46.243	DNA	42718	7	100	0	75.369		0	Unspecified	Gokushovirus	Gokushovirus	Gokushovirinae	Microviridae	Petitvirales	Malgrandaviricetes	Phixviricota	Sangervirae	Monodnaviria	Group II	PHG	Homo sapiens	UHGV-1350335	vOTU-054184	cluster_12
l4490	ENA-OXGL01000508-OXGL01000508.1-human-gut-metagenome-genome-assembly--contig:-NODE-508-length-5760-cov-6.264505	5760	0.47	11	81.53	No	NA	9	5	0	High-quality	High-quality	100	AAI-based (high-confidence)	0	1	KT264789	0.167688	9.04434e-106	15/1000	Gokushovirus WZ-2015a	Gokushovirus WZ-2015a Gokushovirinae Microviridae Petitvirales Malgrandaviricetes Phixviricota Sangervirae Monodnaviria Viruses	5548	FALSE	49.099	DNA	42718	7	100	0	79.9207		0	Unspecified	Gokushovirus	Gokushovirus	Gokushovirinae	Microviridae	Petitvirales	Malgrandaviricetes	Phixviricota	Sangervirae	Monodnaviria	Group II	PHG	monkey	UHGV-1443179	vOTU-063022	cluster_12
l10500	ERZ1687594.2013-NODE-2013-length-5634-cov-2.836171	5634	0.46	11	89	No	NA	8	5	0	High-quality	High-quality	100	AAI-based (high-confidence)	0	1.01	KT264790	0.129604	1.08618e-249	34/1000	Gokushovirus WZ-2015a	Gokushovirus WZ-2015a Gokushovirinae Microviridae Petitvirales Malgrandaviricetes Phixviricota Sangervirae Monodnaviria Viruses	5895	FALSE	46.243	DNA	42718	7	100	0	75.369		0	Unspecified	Gokushovirus	Gokushovirus	Gokushovirinae	Microviridae	Petitvirales	Malgrandaviricetes	Phixviricota	Sangervirae	Monodnaviria	Group II	PHG	Homo sapiens	UHGV-1349312	vOTU-086165	cluster_12
l10592	ERZ1687822.1828-NODE-1828-length-5603-cov-2.862473	5603	0.46	11	89.01	No	NA	8	5	0	High-quality	High-quality	99.88	AAI-based (high-confidence)	0	1.01	KT264790	0.129604	9.86705e-250	34/1000	Gokushovirus WZ-2015a	Gokushovirus WZ-2015a Gokushovirinae Microviridae Petitvirales Malgrandaviricetes Phixviricota Sangervirae Monodnaviria Viruses	5895	FALSE	46.243	DNA	42718	7	100	0	75.369		0	Unspecified	Gokushovirus	Gokushovirus	Gokushovirinae	Microviridae	Petitvirales	Malgrandaviricetes	Phixviricota	Sangervirae	Monodnaviria	Group II	PHG	Homo sapiens	UHGV-1349312	vOTU-086165	cluster_12
l4597	ENA-OXKY01001525-OXKY01001525.1-human-gut-metagenome-genome-assembly--contig:-NODE-1525-length-5699-cov-3.94224	5699	0.43	11	87.59	No	NA	9	5	0	High-quality	High-quality	99.66	AAI-based (high-confidence)	0	1	MZ821031	0.102268	0	62/1000	Microviridae sp.	Microviridae sp. Microviridae Petitvirales Malgrandaviricetes Phixviricota Sangervirae Monodnaviria Viruses	5930	FALSE	44.384	DNA	44743	8	100	0	84.4857		0	Unspecified	Microviridae	Unclassified	Unclassified	Microviridae	Petitvirales	Malgrandaviricetes	Phixviricota	Sangervirae	Monodnaviria	Group II	PHG	Unspecified	UHGV-1481614	vOTU-064444	cluster_12
l8545	ERZ1024429.28-NODE-28-length-5515-cov-315.421245	5515	0.43	11	89.14	No	NA	7	4	0	High-quality	High-quality	99.51	AAI-based (high-confidence)	0	1.01	no_inphared_mash_hit	no_inphared_mash_hit	no_inphared_mash_hit	no_inphared_mash_hit																											UHGV-0240219	vOTU-002873	cluster_12
l10452	ERZ1687514.2399-NODE-2399-length-5522-cov-2.646241	5522	0.46	11	88.92	No	NA	7	4	0	High-quality	High-quality	98.43	AAI-based (high-confidence)	0	1	KT264790	0.129604	7.64811e-250	34/1000	Gokushovirus WZ-2015a	Gokushovirus WZ-2015a Gokushovirinae Microviridae Petitvirales Malgrandaviricetes Phixviricota Sangervirae Monodnaviria Viruses	5895	FALSE	46.243	DNA	42718	7	100	0	75.369		0	Unspecified	Gokushovirus	Gokushovirus	Gokushovirinae	Microviridae	Petitvirales	Malgrandaviricetes	Phixviricota	Sangervirae	Monodnaviria	Group II	PHG	Homo sapiens	UHGV-1372475	vOTU-005810	cluster_12
l10509	ERZ1687607.2446-NODE-2446-length-5531-cov-3.377648	5531	0.46	11	88.81	No	NA	8	5	0	High-quality	High-quality	98.21	AAI-based (high-confidence)	0	1	KT264790	0.129604	7.86983e-250	34/1000	Gokushovirus WZ-2015a	Gokushovirus WZ-2015a Gokushovirinae Microviridae Petitvirales Malgrandaviricetes Phixviricota Sangervirae Monodnaviria Viruses	5895	FALSE	46.243	DNA	42718	7	100	0	75.369		0	Unspecified	Gokushovirus	Gokushovirus	Gokushovirinae	Microviridae	Petitvirales	Malgrandaviricetes	Phixviricota	Sangervirae	Monodnaviria	Group II	PHG	Homo sapiens	UHGV-1349312	vOTU-086165	cluster_12
l1345	ENA-OPBL01005899-OPBL01005899.1-human-gut-metagenome-genome-assembly--contig:-NODE-5899-length-5523-cov-3.492685	5523	0.44	11	92.83	No	NA	9	5	0	High-quality	High-quality	97.62	AAI-based (high-confidence)	0	1	no_inphared_mash_hit	no_inphared_mash_hit	no_inphared_mash_hit	no_inphared_mash_hit																											UHGV-1853067	vOTU-078347	cluster_12
l8614	ERZ1024457.40-NODE-40-length-5601-cov-4.633790	5601	0.43	11	88.86	No	NA	9	4	0	High-quality	High-quality	97.27	AAI-based (high-confidence)	0	1	no_inphared_mash_hit	no_inphared_mash_hit	no_inphared_mash_hit	no_inphared_mash_hit																											UHGV-1336960	vOTU-075873	cluster_12
l8352	ERZ1024349.402-NODE-403-length-5439-cov-521.937779	5439	0.44	11	90.88	No	NA	10	6	0	High-quality	High-quality	96.2	AAI-based (high-confidence)	0	1	no_inphared_mash_hit	no_inphared_mash_hit	no_inphared_mash_hit	no_inphared_mash_hit																											UHGV-0406931	vOTU-052733	cluster_12
l8625	ERZ1024463.79-NODE-79-length-5506-cov-6.186204	5506	0.44	11	81.67	No	NA	8	3	0	High-quality	High-quality	96.18	AAI-based (high-confidence)	0	1	MG945514	0.174408	6.06676e-91	13/1000	Microviridae sp.	Microviridae sp. Microviridae Petitvirales Malgrandaviricetes Phixviricota Sangervirae Monodnaviria Viruses	6042	FALSE	43.595	ss-DNA	43428	9	100	0	73.287		0	Unspecified	Microviridae	Unclassified	Unclassified	Microviridae	Petitvirales	Malgrandaviricetes	Phixviricota	Sangervirae	Monodnaviria	Group II	PHG	Unspecified	UHGV-0635895	vOTU-066164	cluster_12
l8383	ERZ1024357.1396-NODE-1396-length-5461-cov-5.807806	5461	0.44	11	87.84	No	NA	9	5	0	High-quality	High-quality	95.46	AAI-based (high-confidence)	0	1	KT264791	0.191731	5.61937e-62	9/1000	Gokushovirus WZ-2015a	Gokushovirus WZ-2015a Gokushovirinae Microviridae Petitvirales Malgrandaviricetes Phixviricota Sangervirae Monodnaviria Viruses	6028	FALSE	43.215	DNA	42718	8	100	0	78.2847		0	Unspecified	Gokushovirus	Gokushovirus	Gokushovirinae	Microviridae	Petitvirales	Malgrandaviricetes	Phixviricota	Sangervirae	Monodnaviria	Group II	PHG	Homo sapiens	#N/A	#N/A	cluster_12
l5536	ERZ1108180.7618-NODE-7618-length-5195-cov-4.050195	5195	0.46	11	95.84	No	NA	7	5	0	High-quality	High-quality	91.42	AAI-based (high-confidence)	0	1	KX513877	0.182269	1.21881e-76	11/1000	Human gut gokushovirus	Human gut gokushovirus Gokushovirinae Microviridae Petitvirales Malgrandaviricetes Phixviricota Sangervirae Monodnaviria Viruses	5726	FALSE	45.651	DNA	42870	9	100	0	87.4956		0	Unspecified	Gokushovirinae	Unclassified	Gokushovirinae	Microviridae	Petitvirales	Malgrandaviricetes	Phixviricota	Sangervirae	Monodnaviria	Group II	PHG	Homo sapiens	UHGV-1856860	vOTU-058606	cluster_12
c1730	ERZ1034873.40-NODE-40-length-82829-cov-148.089932	82829	0.47	11	86.51	No	NA	123	19	3	Complete	High-quality	100	DTR (high-confidence)	0	1	no_inphared_mash_hit	no_inphared_mash_hit	no_inphared_mash_hit	no_inphared_mash_hit																											UHGV-0171413	vOTU-046413	cluster_120
c1849	ERZ1034928.38-NODE-38-length-77439-cov-3039.648286	77439	0.47	11	86	No	NA	107	16	3	Complete	High-quality	100	DTR (high-confidence)	0	1	no_inphared_mash_hit	no_inphared_mash_hit	no_inphared_mash_hit	no_inphared_mash_hit																											UHGV-0184560	vOTU-046838	cluster_120
l4953	ERZ1034758.56-NODE-56-length-82677-cov-49.277214	82677	0.47	11	86.7	No	NA	124	18	2	High-quality	High-quality	99.88	AAI-based (high-confidence)	0	1	no_inphared_mash_hit	no_inphared_mash_hit	no_inphared_mash_hit	no_inphared_mash_hit																											#N/A	#N/A	cluster_120
l5938	ERZ1034680.63-NODE-63-length-81558-cov-74.674650	81558	0.47	11	86.48	No	NA	121	12	3	Complete	High-quality	100	DTR (high-confidence)	0	1	no_inphared_mash_hit	no_inphared_mash_hit	no_inphared_mash_hit	no_inphared_mash_hit																											UHGV-0176095	vOTU-046567	cluster_120
l6157	ERZ1034723.31-NODE-31-length-82279-cov-208.123626	82279	0.46	11	86.42	No	NA	126	18	3	Complete	High-quality	100	DTR (high-confidence)	0	1	no_inphared_mash_hit	no_inphared_mash_hit	no_inphared_mash_hit	no_inphared_mash_hit																											UHGV-0174325	vOTU-046513	cluster_120
l6521	ERZ1034865.73-NODE-73-length-80228-cov-99.912315	80228	0.47	11	87.35	No	NA	121	19	4	High-quality	High-quality	97.6	AAI-based (high-confidence)	0	1	no_inphared_mash_hit	no_inphared_mash_hit	no_inphared_mash_hit	no_inphared_mash_hit																											UHGV-0176078	vOTU-079557	cluster_120
l6927	ERZ1034899.34-NODE-34-length-85445-cov-79.349303	85445	0.5	11	85.24	No	NA	107	15	2	High-quality	High-quality	100	AAI-based (high-confidence)	0	1	no_inphared_mash_hit	no_inphared_mash_hit	no_inphared_mash_hit	no_inphared_mash_hit																											#N/A	#N/A	cluster_120
l7001	ERZ1034905.81-NODE-81-length-84372-cov-2918.452400	84372	0.5	11	85.27	No	NA	99	16	2	High-quality	High-quality	99.69	AAI-based (high-confidence)	0	1	no_inphared_mash_hit	no_inphared_mash_hit	no_inphared_mash_hit	no_inphared_mash_hit																											#N/A	#N/A	cluster_120
l7051	ERZ1034910.26-NODE-26-length-81381-cov-42.538290	81381	0.51	11	82.95	No	NA	97	15	3	High-quality	High-quality	98.45	AAI-based (high-confidence)	0	1	no_inphared_mash_hit	no_inphared_mash_hit	no_inphared_mash_hit	no_inphared_mash_hit																											UHGV-0210038	vOTU-071583	cluster_120
l7139	ERZ1034917.96-NODE-96-length-83742-cov-2738.800292	83742	0.49	11	86.66	No	NA	108	16	2	High-quality	High-quality	99.09	AAI-based (high-confidence)	0	1	no_inphared_mash_hit	no_inphared_mash_hit	no_inphared_mash_hit	no_inphared_mash_hit																											UHGV-1538522	vOTU-075842	cluster_120
l7857	ERZ1034984.113-NODE-113-length-89027-cov-920.244931	89027	0.49	11	85.38	No	NA	115	17	2	High-quality	High-quality	100	AAI-based (high-confidence)	0	1	no_inphared_mash_hit	no_inphared_mash_hit	no_inphared_mash_hit	no_inphared_mash_hit																											#N/A	#N/A	cluster_120
l7956	ERZ1034992.52-NODE-52-length-80777-cov-63.778041	80777	0.47	11	87.01	No	NA	123	19	3	High-quality	High-quality	97.61	AAI-based (high-confidence)	0	1	no_inphared_mash_hit	no_inphared_mash_hit	no_inphared_mash_hit	no_inphared_mash_hit																											#N/A	#N/A	cluster_120
l8020	ERZ1035001.39-NODE-39-length-81608-cov-27.706780	81608	0.46	11	86.32	No	NA	130	16	3	High-quality	High-quality	98.67	AAI-based (high-confidence)	0	1	no_inphared_mash_hit	no_inphared_mash_hit	no_inphared_mash_hit	no_inphared_mash_hit																											UHGV-0180688	vOTU-011037	cluster_120
c1887	ERZ1034955.198-NODE-198-length-40247-cov-1095.317078	40247	0.37	11	94.87	No	NA	72	23	0	Complete	High-quality	100	DTR (high-confidence)	0	1	no_inphared_mash_hit	no_inphared_mash_hit	no_inphared_mash_hit	no_inphared_mash_hit																											UHGV-0183071	vOTU-006377	cluster_121
l1663	ENA-OPFI01000148-OPFI01000148.1-human-gut-metagenome-genome-assembly--contig:-NODE-148-length-36247-cov-12.844109	36247	0.39	11	93.64	No	NA	58	24	0	High-quality	High-quality	96.52	AAI-based (high-confidence)	0	1	no_inphared_mash_hit	no_inphared_mash_hit	no_inphared_mash_hit	no_inphared_mash_hit																											UHGV-0050949	vOTU-009924	cluster_121
l1739	ENA-OPGI01000073-OPGI01000073.1-human-gut-metagenome-genome-assembly--contig:-NODE-73-length-35849-cov-3.155836	35849	0.39	11	93.58	No	NA	57	24	0	High-quality	High-quality	95.46	AAI-based (high-confidence)	0	1	no_inphared_mash_hit	no_inphared_mash_hit	no_inphared_mash_hit	no_inphared_mash_hit																											UHGV-0050949	vOTU-009924	cluster_121
l5038	ERZ1034925.179-NODE-179-length-34458-cov-9.315961	34458	0.38	11	93.6	No	NA	62	22	0	High-quality	High-quality	91.81	AAI-based (high-confidence)	0	1	no_inphared_mash_hit	no_inphared_mash_hit	no_inphared_mash_hit	no_inphared_mash_hit																											UHGV-0171636	vOTU-082378	cluster_121
l6058	ERZ1034697.59-NODE-59-length-37385-cov-49.226413	37385	0.42	11	93.05	No	NA	65	21	0	High-quality	High-quality	99.57	AAI-based (high-confidence)	0	1	no_inphared_mash_hit	no_inphared_mash_hit	no_inphared_mash_hit	no_inphared_mash_hit																											UHGV-0173636	vOTU-081687	cluster_121
l6559	ERZ1034868.147-NODE-147-length-39043-cov-36.643352	39043	0.38	11	95.55	No	NA	70	28	0	High-quality	High-quality	100	AAI-based (high-confidence)	0	1	no_inphared_mash_hit	no_inphared_mash_hit	no_inphared_mash_hit	no_inphared_mash_hit																											UHGV-0184182	vOTU-081059	cluster_121
l7070	ERZ1034913.401-NODE-401-length-36530-cov-715.308403	36530	0.39	11	93.59	No	NA	65	27	0	High-quality	High-quality	97.27	AAI-based (high-confidence)	0	1	no_inphared_mash_hit	no_inphared_mash_hit	no_inphared_mash_hit	no_inphared_mash_hit																											UHGV-0181396	vOTU-086987	cluster_121
l7402	ERZ1034936.338-NODE-338-length-38883-cov-76.218296	38883	0.38	11	93.95	No	NA	70	26	2	High-quality	High-quality	100	AAI-based (high-confidence)	0	1	no_inphared_mash_hit	no_inphared_mash_hit	no_inphared_mash_hit	no_inphared_mash_hit																											UHGV-0187565	vOTU-068068	cluster_121
l7403	ERZ1034936.375-NODE-375-length-37280-cov-271.265010	37280	0.37	11	92.96	No	NA	58	20	0	High-quality	High-quality	99.37	AAI-based (high-confidence)	0	1.01	no_inphared_mash_hit	no_inphared_mash_hit	no_inphared_mash_hit	no_inphared_mash_hit																											UHGV-0181577	vOTU-068181	cluster_121
l7494	ERZ1034949.301-NODE-301-length-34449-cov-38.856254	34449	0.4	11	95.19	No	NA	58	27	0	High-quality	High-quality	91.8	AAI-based (high-confidence)	0	1	no_inphared_mash_hit	no_inphared_mash_hit	no_inphared_mash_hit	no_inphared_mash_hit																											UHGV-0174536	vOTU-061525	cluster_121
l7962	ERZ1034992.248-NODE-248-length-34062-cov-69.667274	34062	0.39	11	95.88	No	NA	58	25	0	High-quality	High-quality	90.76	AAI-based (high-confidence)	0	1	no_inphared_mash_hit	no_inphared_mash_hit	no_inphared_mash_hit	no_inphared_mash_hit																											UHGV-0182559	vOTU-069975	cluster_121
l8079	ERZ1035014.153-NODE-153-length-36995-cov-497.279426	36995	0.38	11	94.96	No	NA	70	25	0	High-quality	High-quality	98.48	AAI-based (high-confidence)	0	1	no_inphared_mash_hit	no_inphared_mash_hit	no_inphared_mash_hit	no_inphared_mash_hit																											UHGV-0193511	vOTU-077832	cluster_121
l8169	ERZ1035027.219-NODE-219-length-36148-cov-16.278364	36148	0.39	11	94.83	No	NA	66	25	0	High-quality	High-quality	96.29	AAI-based (high-confidence)	0	1	no_inphared_mash_hit	no_inphared_mash_hit	no_inphared_mash_hit	no_inphared_mash_hit																											UHGV-0171636	vOTU-082378	cluster_121
c0827	ENA-OPJP01000001-OPJP01000001.1-human-gut-metagenome-genome-assembly--contig:-NODE-1-length-182683-cov-20.134771	182683	0.31	11	60.07	No	NA	220	21	3	Complete	High-quality	100	DTR (high-confidence)	0	1	no_inphared_mash_hit	no_inphared_mash_hit	no_inphared_mash_hit	no_inphared_mash_hit																											UHGV-1362878	vOTU-000229	cluster_122
c1679	ERZ1034798.2-NODE-2-length-187373-cov-22.642848	187373	0.31	11	61.79	No	NA	230	18	4	Complete	High-quality	100	DTR (high-confidence)	0	1	no_inphared_mash_hit	no_inphared_mash_hit	no_inphared_mash_hit	no_inphared_mash_hit																											#N/A	#N/A	cluster_122
c2139	ERZ1024433.1-NODE-1-length-188242-cov-932.765664	188242	0.31	11	60.78	No	NA	238	20	4	Complete	High-quality	100	DTR (high-confidence)	0	1	no_inphared_mash_hit	no_inphared_mash_hit	no_inphared_mash_hit	no_inphared_mash_hit																											UHGV-0639475	vOTU-053365	cluster_122
l0789	ENA-OOWY01000004-OOWY01000004.1-human-gut-metagenome-genome-assembly--contig:-NODE-4-length-179440-cov-21.980684	179440	0.31	11	61.14	No	NA	218	17	3	High-quality	High-quality	96.5	AAI-based (high-confidence)	0	1	no_inphared_mash_hit	no_inphared_mash_hit	no_inphared_mash_hit	no_inphared_mash_hit																											UHGV-1362878	vOTU-000229	cluster_122
l0875	ENA-OOXQ01000007-OOXQ01000007.1-human-gut-metagenome-genome-assembly--contig:-NODE-7-length-180791-cov-113.142728	180791	0.31	11	61.21	No	NA	218	17	3	High-quality	High-quality	97.22	AAI-based (high-confidence)	0	1	no_inphared_mash_hit	no_inphared_mash_hit	no_inphared_mash_hit	no_inphared_mash_hit																											#N/A	#N/A	cluster_122
l1129	ENA-OPAF01000001-OPAF01000001.1-human-gut-metagenome-genome-assembly--contig:-NODE-1-length-188552-cov-13.608699	188552	0.31	11	58.93	No	NA	232	15	4	Complete	High-quality	100	DTR (high-confidence)	0	1	no_inphared_mash_hit	no_inphared_mash_hit	no_inphared_mash_hit	no_inphared_mash_hit																											UHGV-1362123	vOTU-003468	cluster_122
l1887	ENA-OPKE01000001-OPKE01000001.1-human-gut-metagenome-genome-assembly--contig:-NODE-1-length-181361-cov-5.652190	181361	0.31	11	60.15	No	NA	212	22	3	High-quality	High-quality	97.5	AAI-based (high-confidence)	0	1	no_inphared_mash_hit	no_inphared_mash_hit	no_inphared_mash_hit	no_inphared_mash_hit																											#N/A	#N/A	cluster_122
l1943	ENA-OPLR01000001-OPLR01000001.1-human-gut-metagenome-genome-assembly--contig:-NODE-1-length-224717-cov-3.630761	224717	0.32	11	64.15	No	NA	275	30	6	High-quality	High-quality	100	AAI-based (high-confidence)	0	1	no_inphared_mash_hit	no_inphared_mash_hit	no_inphared_mash_hit	no_inphared_mash_hit																											#N/A	#N/A	cluster_122
l2162	ENA-OPNS01000001-OPNS01000001.1-human-gut-metagenome-genome-assembly--contig:-NODE-1-length-182385-cov-17.124483	182385	0.31	11	59	No	NA	213	21	4	High-quality	High-quality	98.04	AAI-based (high-confidence)	0	1	no_inphared_mash_hit	no_inphared_mash_hit	no_inphared_mash_hit	no_inphared_mash_hit																											UHGV-1362878	vOTU-000229	cluster_122
l2294	ENA-OPOR01000012-OPOR01000012.1-human-gut-metagenome-genome-assembly--contig:-NODE-12-length-188616-cov-205.917448	188616	0.31	11	60.82	No	NA	228	18	3	High-quality	High-quality	100	AAI-based (high-confidence)	0	1	no_inphared_mash_hit	no_inphared_mash_hit	no_inphared_mash_hit	no_inphared_mash_hit																											UHGV-1362878	vOTU-000229	cluster_122
l6107	ERZ1034703.4-NODE-4-length-172467-cov-31.242889	172467	0.3	11	63.61	No	NA	218	17	2	High-quality	High-quality	93.27	AAI-based (high-confidence)	0	1	no_inphared_mash_hit	no_inphared_mash_hit	no_inphared_mash_hit	no_inphared_mash_hit																											#N/A	#N/A	cluster_122
l7297	ERZ1034928.2-NODE-2-length-167970-cov-33.463330	167970	0.31	11	60.85	No	NA	214	15	3	High-quality	High-quality	90.19	AAI-based (high-confidence)	0	1	no_inphared_mash_hit	no_inphared_mash_hit	no_inphared_mash_hit	no_inphared_mash_hit																											UHGV-0184562	vOTU-134478	cluster_122
l7856	ERZ1034984.15-NODE-15-length-183888-cov-360.687483	183888	0.31	11	59.33	No	NA	215	22	3	High-quality	High-quality	98.84	AAI-based (high-confidence)	0	1	no_inphared_mash_hit	no_inphared_mash_hit	no_inphared_mash_hit	no_inphared_mash_hit																											UHGV-0203700	vOTU-047691	cluster_122
c0319	ERZ783443.121-NODE-121-length-38474-cov-11.117364	38474	0.43	11	92.28	No	NA	53	41	0	Complete	High-quality	100	DTR (high-confidence)	0	1	MK448980	0.154223	3.9751e-126	20/1000	Streptococcus phage Javan536	Streptococcus phage Javan536 Caudoviricetes Uroviricota Heunggongvirae Duplodnaviria Viruses	40798	FALSE	41.509	DNA	43565	51	90.1961	9.80392	94.0634		0	Streptococcus	Unclassified	Unclassified	Unclassified	Unclassified	Unclassified	Caudoviricetes	Uroviricota	Heunggongvirae	Duplodnaviria	Group I	PHG	Streptococcus salivarius JIM8777	UHGV-1366400	vOTU-001015	cluster_123
c0321	ERZ783454.96-NODE-96-length-38474-cov-23.413780	38474	0.43	11	92.29	No	NA	53	40	0	Complete	High-quality	100	DTR (high-confidence)	0	1	MK448980	0.154223	3.9751e-126	20/1000	Streptococcus phage Javan536	Streptococcus phage Javan536 Caudoviricetes Uroviricota Heunggongvirae Duplodnaviria Viruses	40798	FALSE	41.509	DNA	43565	51	90.1961	9.80392	94.0634		0	Streptococcus	Unclassified	Unclassified	Unclassified	Unclassified	Unclassified	Caudoviricetes	Uroviricota	Heunggongvirae	Duplodnaviria	Group I	PHG	Streptococcus salivarius JIM8777	#N/A	#N/A	cluster_123
c0329	ERZ783478.46-NODE-46-length-36720-cov-7.862948	36720	0.43	11	89.56	No	NA	53	39	0	Complete	High-quality	100	DTR (high-confidence)	0	1	MK448980	0.186761	7.07003e-61	10/1000	Streptococcus phage Javan536	Streptococcus phage Javan536 Caudoviricetes Uroviricota Heunggongvirae Duplodnaviria Viruses	40798	FALSE	41.509	DNA	43565	51	90.1961	9.80392	94.0634		0	Streptococcus	Unclassified	Unclassified	Unclassified	Unclassified	Unclassified	Caudoviricetes	Uroviricota	Heunggongvirae	Duplodnaviria	Group I	PHG	Streptococcus salivarius JIM8777	#N/A	#N/A	cluster_123
c0333	ERZ783494.113-NODE-113-length-38474-cov-10.622452	38474	0.43	11	92.15	No	NA	52	40	0	Complete	High-quality	100	DTR (high-confidence)	0	1	MK448980	0.154223	3.9751e-126	20/1000	Streptococcus phage Javan536	Streptococcus phage Javan536 Caudoviricetes Uroviricota Heunggongvirae Duplodnaviria Viruses	40798	FALSE	41.509	DNA	43565	51	90.1961	9.80392	94.0634		0	Streptococcus	Unclassified	Unclassified	Unclassified	Unclassified	Unclassified	Caudoviricetes	Uroviricota	Heunggongvirae	Duplodnaviria	Group I	PHG	Streptococcus salivarius JIM8777	UHGV-1366400	vOTU-001015	cluster_123
c0339	ERZ783513.120-NODE-120-length-38474-cov-10.606913	38474	0.43	11	92.12	No	NA	52	40	0	Complete	High-quality	100	DTR (high-confidence)	0	1	MK448980	0.154223	3.9751e-126	20/1000	Streptococcus phage Javan536	Streptococcus phage Javan536 Caudoviricetes Uroviricota Heunggongvirae Duplodnaviria Viruses	40798	FALSE	41.509	DNA	43565	51	90.1961	9.80392	94.0634		0	Streptococcus	Unclassified	Unclassified	Unclassified	Unclassified	Unclassified	Caudoviricetes	Uroviricota	Heunggongvirae	Duplodnaviria	Group I	PHG	Streptococcus salivarius JIM8777	#N/A	#N/A	cluster_123
c0427	ERZ784266.90-NODE-90-length-38474-cov-23.217236	38474	0.43	11	92.28	No	NA	53	41	0	Complete	High-quality	100	DTR (high-confidence)	0	1	MK448980	0.154223	3.9751e-126	20/1000	Streptococcus phage Javan536	Streptococcus phage Javan536 Caudoviricetes Uroviricota Heunggongvirae Duplodnaviria Viruses	40798	FALSE	41.509	DNA	43565	51	90.1961	9.80392	94.0634		0	Streptococcus	Unclassified	Unclassified	Unclassified	Unclassified	Unclassified	Caudoviricetes	Uroviricota	Heunggongvirae	Duplodnaviria	Group I	PHG	Streptococcus salivarius JIM8777	#N/A	#N/A	cluster_123
c1219	ENA-ORBY01000072-ORBY01000072.1-human-gut-metagenome-genome-assembly--contig:-NODE-72-length-38082-cov-5.686023	38082	0.43	11	91.67	No	NA	54	39	0	Complete	High-quality	100	DTR (high-confidence)	0	1	MK448800	0.186761	7.66354e-61	10/1000	Streptococcus phage Javan539	Streptococcus phage Javan539 Caudoviricetes Uroviricota Heunggongvirae Duplodnaviria Viruses	39889	FALSE	42.428	DNA	43565	52	88.4615	11.5385	95.0563		0	Streptococcus	Unclassified	Unclassified	Unclassified	Unclassified	Unclassified	Caudoviricetes	Uroviricota	Heunggongvirae	Duplodnaviria	Group I	PHG	Streptococcus salivarius NCTC_8618	UHGV-0159528	vOTU-046274	cluster_123
l11964	ERZ783474.42-NODE-42-length-40009-cov-6.994469	40009	0.42	11	89.31	No	NA	56	39	2	High-quality	High-quality	100	AAI-based (high-confidence)	0	1	KX077893	0.174408	1.2386e-84	13/1000	Streptococcus phage phiZJ20091101-2	Streptococcus phage phiZJ20091101-2 Viruses	11295	FALSE	37.707	DNA	42886	18	88.8889	11.1111	75.9363		0	Streptococcus	Unclassified	Unclassified	Unclassified	Unclassified	Unclassified	Unclassified	Unclassified	Unclassified	Unclassified	Unclassified	PHG	Streptococcus suis ZJ20091101	#N/A	#N/A	cluster_123
l11984	ERZ783503.98-NODE-98-length-38474-cov-23.396575	38474	0.43	11	92.29	No	NA	53	41	0	Complete	High-quality	100	DTR (high-confidence)	0	1	MK448980	0.154223	3.9751e-126	20/1000	Streptococcus phage Javan536	Streptococcus phage Javan536 Caudoviricetes Uroviricota Heunggongvirae Duplodnaviria Viruses	40798	FALSE	41.509	DNA	43565	51	90.1961	9.80392	94.0634		0	Streptococcus	Unclassified	Unclassified	Unclassified	Unclassified	Unclassified	Caudoviricetes	Uroviricota	Heunggongvirae	Duplodnaviria	Group I	PHG	Streptococcus salivarius JIM8777	UHGV-1366400	vOTU-001015	cluster_123
l12270	ERZ784465.114-NODE-114-length-38433-cov-10.317421	38433	0.43	11	92.27	No	NA	53	41	0	High-quality	High-quality	100	AAI-based (high-confidence)	0	1	MK448980	0.154223	3.9317e-126	20/1000	Streptococcus phage Javan536	Streptococcus phage Javan536 Caudoviricetes Uroviricota Heunggongvirae Duplodnaviria Viruses	40798	FALSE	41.509	DNA	43565	51	90.1961	9.80392	94.0634		0	Streptococcus	Unclassified	Unclassified	Unclassified	Unclassified	Unclassified	Caudoviricetes	Uroviricota	Heunggongvirae	Duplodnaviria	Group I	PHG	Streptococcus salivarius JIM8777	#N/A	#N/A	cluster_123
l7684	ERZ1034969.244-NODE-244-length-38726-cov-112.664607	38726	0.43	11	92.12	No	NA	57	43	0	High-quality	High-quality	100	AAI-based (high-confidence)	0	1	no_inphared_mash_hit	no_inphared_mash_hit	no_inphared_mash_hit	no_inphared_mash_hit																											UHGV-0207731	vOTU-066219	cluster_123
l8056	ERZ1035010.255-NODE-255-length-37992-cov-6.070406	37992	0.43	11	89.76	No	NA	52	40	0	High-quality	High-quality	100	AAI-based (high-confidence)	0	1	no_inphared_mash_hit	no_inphared_mash_hit	no_inphared_mash_hit	no_inphared_mash_hit																											UHGV-0176287	vOTU-075936	cluster_123
l8825	ERZ1690703.366-NODE-366-length-43607-cov-14.075588	43607	0.42	11	91.24	No	NA	51	36	1	High-quality	High-quality	100	AAI-based (high-confidence)	0	1	MK448980	0.186761	1.68384e-60	10/1000	Streptococcus phage Javan536	Streptococcus phage Javan536 Caudoviricetes Uroviricota Heunggongvirae Duplodnaviria Viruses	40798	FALSE	41.509	DNA	43565	51	90.1961	9.80392	94.0634		0	Streptococcus	Unclassified	Unclassified	Unclassified	Unclassified	Unclassified	Caudoviricetes	Uroviricota	Heunggongvirae	Duplodnaviria	Group I	PHG	Streptococcus salivarius JIM8777	#N/A	#N/A	cluster_123
c0622	ENA-OPXN01000218-OPXN01000218.1-human-gut-metagenome-genome-assembly--contig:-NODE-218-length-48902-cov-6.396462	48902	0.46	11	93.68	No	NA	67	11	1	Complete	High-quality	100	DTR (high-confidence)	0	1	no_inphared_mash_hit	no_inphared_mash_hit	no_inphared_mash_hit	no_inphared_mash_hit																											UHGV-0191237	vOTU-061294	cluster_124
c1249	ENA-ORCE01000792-ORCE01000792.1-human-gut-metagenome-genome-assembly--contig:-NODE-792-length-50047-cov-41.762842	50047	0.45	11	90.74	No	NA	63	13	1	Complete	High-quality	100	DTR (high-confidence)	0	1	no_inphared_mash_hit	no_inphared_mash_hit	no_inphared_mash_hit	no_inphared_mash_hit																											#N/A	#N/A	cluster_124
c1686	ERZ1034821.63-NODE-63-length-48295-cov-16.621082	48295	0.48	11	92.03	No	NA	61	11	0	Complete	High-quality	100	DTR (high-confidence)	0	1	no_inphared_mash_hit	no_inphared_mash_hit	no_inphared_mash_hit	no_inphared_mash_hit																											#N/A	#N/A	cluster_124
c2382	ERZ1764842.25-NODE-25-length-59020-cov-13.945018	59020	0.45	11	89.4	No	NA	78	18	1	Complete	High-quality	100	DTR (high-confidence)	0	1.18	no_inphared_mash_hit	no_inphared_mash_hit	no_inphared_mash_hit	no_inphared_mash_hit																											UHGV-0167929	vOTU-010805	cluster_124
l0774	ENA-OOWV01000197-OOWV01000197.1-human-gut-metagenome-genome-assembly--contig:-NODE-197-length-48325-cov-43.005013	48325	0.48	11	91.18	No	NA	59	10	1	High-quality	High-quality	98.29	AAI-based (high-confidence)	0	1	no_inphared_mash_hit	no_inphared_mash_hit	no_inphared_mash_hit	no_inphared_mash_hit																											UHGV-0057008	vOTU-003195	cluster_124
l1723	ENA-OPGD01000050-OPGD01000050.1-human-gut-metagenome-genome-assembly--contig:-NODE-50-length-50003-cov-3.750060	50003	0.45	11	90.85	No	NA	63	13	1	High-quality	High-quality	100	AAI-based (high-confidence)	0	1	no_inphared_mash_hit	no_inphared_mash_hit	no_inphared_mash_hit	no_inphared_mash_hit																											UHGV-0167929	vOTU-010805	cluster_124
l3087	ENA-ORLX01000007-ORLX01000007.1-human-gut-metagenome-genome-assembly--contig:-NODE-7-length-50087-cov-6.55337	50087	0.45	11	90.31	No	NA	64	13	1	High-quality	High-quality	100	AAI-based (high-confidence)	0	1	no_inphared_mash_hit	no_inphared_mash_hit	no_inphared_mash_hit	no_inphared_mash_hit																											#N/A	#N/A	cluster_124
l3830	ENA-ORBR01000319-ORBR01000319.1-human-gut-metagenome-genome-assembly--contig:-NODE-319-length-69867-cov-33.916375	69867	0.43	11	89.22	No	NA	87	13	5	High-quality	High-quality	100	AAI-based (high-confidence)	0	1	no_inphared_mash_hit	no_inphared_mash_hit	no_inphared_mash_hit	no_inphared_mash_hit																											#N/A	#N/A	cluster_124
l4114	ENA-OWVJ01000036-OWVJ01000036.1-human-gut-metagenome-genome-assembly--contig:-NODE-36-length-65159-cov-17.0629	65159	0.48	11	93.84	No	NA	71	13	1	High-quality	High-quality	100	AAI-based (high-confidence)	0	1	no_inphared_mash_hit	no_inphared_mash_hit	no_inphared_mash_hit	no_inphared_mash_hit																											#N/A	#N/A	cluster_124
l4923	ERZ1036517.281-NODE-281-length-50372-cov-61.821611	50372	0.45	11	89.77	No	NA	62	13	1	High-quality	High-quality	100	AAI-based (high-confidence)	0	1	no_inphared_mash_hit	no_inphared_mash_hit	no_inphared_mash_hit	no_inphared_mash_hit																											#N/A	#N/A	cluster_124
l9423	ERZ1764701.105-NODE-105-length-66248-cov-9.774085	66248	0.45	11	89.87	No	NA	87	20	1	High-quality	High-quality	100	AAI-based (high-confidence)	0	1.32	no_inphared_mash_hit	no_inphared_mash_hit	no_inphared_mash_hit	no_inphared_mash_hit																											#N/A	#N/A	cluster_124
l9583	ERZ1764756.131-NODE-131-length-49591-cov-19.631157	49591	0.45	11	91.08	No	NA	63	13	1	High-quality	High-quality	100	AAI-based (high-confidence)	0	1	no_inphared_mash_hit	no_inphared_mash_hit	no_inphared_mash_hit	no_inphared_mash_hit																											UHGV-0167929	vOTU-010805	cluster_124
l9625	ERZ1764787.139-NODE-139-length-67808-cov-32.320827	67808	0.44	11	89.21	No	NA	85	13	6	High-quality	High-quality	100	AAI-based (high-confidence)	0	1	no_inphared_mash_hit	no_inphared_mash_hit	no_inphared_mash_hit	no_inphared_mash_hit																											#N/A	#N/A	cluster_124
c0605	ENA-OPWZ01000196-OPWZ01000196.1-human-gut-metagenome-genome-assembly--contig:-NODE-196-length-50371-cov-8.565506	50371	0.33	11	93.38	No	NA	90	22	2	Complete	High-quality	100	DTR (high-confidence)	0	1	no_inphared_mash_hit	no_inphared_mash_hit	no_inphared_mash_hit	no_inphared_mash_hit																											UHGV-1885612	vOTU-004367	cluster_125
c0730	ENA-OPAN01000208-OPAN01000208.1-human-gut-metagenome-genome-assembly--contig:-NODE-208-length-52150-cov-9.302428	52150	0.32	11	92.72	No	NA	84	23	1	Complete	High-quality	100	DTR (high-confidence)	0	1	no_inphared_mash_hit	no_inphared_mash_hit	no_inphared_mash_hit	no_inphared_mash_hit																											UHGV-1355264	vOTU-000183	cluster_125
c1205	ENA-OWSV01000568-OWSV01000568.1-human-gut-metagenome-genome-assembly--contig:-NODE-568-length-46511-cov-6.002928	46511	0.38	11	92.08	No	NA	75	21	2	Complete	High-quality	100	DTR (high-confidence)	0	1	OP172778	0.051337	0	205/1000	Clostridium phage CS266P4	Clostridium phage CS266P4 Caudoviricetes Uroviricota Heunggongvirae Duplodnaviria Viruses	46747	FALSE	37.564	DNA	44922	71	100	0	90.9812		0	Clostridium	Unclassified	Unclassified	Unclassified	Unclassified	Unclassified	Caudoviricetes	Uroviricota	Heunggongvirae	Duplodnaviria	Group I	PHG	Clostridium_AP sp000509125 DA266	#N/A	#N/A	cluster_125
c2551	ERZ1687654.83-NODE-83-length-50733-cov-5.977426	50733	0.33	11	93.32	No	NA	80	21	1	Complete	High-quality	100	DTR (high-confidence)	0	1	no_inphared_mash_hit	no_inphared_mash_hit	no_inphared_mash_hit	no_inphared_mash_hit																											UHGV-0352685	vOTU-006619	cluster_125
l0320	ENA-OPVS01000261-OPVS01000261.1-human-gut-metagenome-genome-assembly--contig:-NODE-261-length-48239-cov-4.470696	48239	0.33	11	92.23	No	NA	76	22	0	High-quality	High-quality	93.67	AAI-based (high-confidence)	0	1	no_inphared_mash_hit	no_inphared_mash_hit	no_inphared_mash_hit	no_inphared_mash_hit																											UHGV-1371255	vOTU-056704	cluster_125
l0657	ENA-OOWH01000194-OOWH01000194.1-human-gut-metagenome-genome-assembly--contig:-NODE-194-length-50999-cov-23.656191	50999	0.32	11	92.89	No	NA	80	22	1	High-quality	High-quality	99.09	AAI-based (high-confidence)	0	1	no_inphared_mash_hit	no_inphared_mash_hit	no_inphared_mash_hit	no_inphared_mash_hit																											#N/A	#N/A	cluster_125
l10459	ERZ1687543.85-NODE-85-length-50733-cov-6.467639	50733	0.33	11	93.32	No	NA	80	21	1	High-quality	High-quality	98.65	AAI-based (high-confidence)	0	1	no_inphared_mash_hit	no_inphared_mash_hit	no_inphared_mash_hit	no_inphared_mash_hit																											UHGV-0352685	vOTU-006619	cluster_125
l10584	ERZ1687812.79-NODE-79-length-50706-cov-4.918027	50706	0.33	11	93.42	No	NA	81	21	1	High-quality	High-quality	98.6	AAI-based (high-confidence)	0	1	no_inphared_mash_hit	no_inphared_mash_hit	no_inphared_mash_hit	no_inphared_mash_hit																											UHGV-0352685	vOTU-006619	cluster_125
l1425	ENA-OPCM01000162-OPCM01000162.1-human-gut-metagenome-genome-assembly--contig:-NODE-162-length-50916-cov-3.396905	50916	0.33	11	93.2	No	NA	83	21	2	High-quality	High-quality	98.95	AAI-based (high-confidence)	0	1	no_inphared_mash_hit	no_inphared_mash_hit	no_inphared_mash_hit	no_inphared_mash_hit																											UHGV-1355264	vOTU-000183	cluster_125
l2762	ENA-OPTB01000284-OPTB01000284.1-human-gut-metagenome-genome-assembly--contig:-NODE-284-length-52486-cov-5.462513	52486	0.34	11	93.06	No	NA	92	20	1	High-quality	High-quality	100	AAI-based (high-confidence)	0	1	no_inphared_mash_hit	no_inphared_mash_hit	no_inphared_mash_hit	no_inphared_mash_hit																											UHGV-1440462	vOTU-013136	cluster_125
l2926	ENA-ORJV01000454-ORJV01000454.1-human-gut-metagenome-genome-assembly--contig:-NODE-454-length-51432-cov-10.367988	51432	0.33	11	93.02	No	NA	93	20	1	Complete	High-quality	100	DTR (high-confidence)	0	1	no_inphared_mash_hit	no_inphared_mash_hit	no_inphared_mash_hit	no_inphared_mash_hit																											UHGV-0132662	vOTU-001665	cluster_125
l3602	ENA-OWSM01000387-OWSM01000387.1-human-gut-metagenome-genome-assembly--contig:-NODE-387-length-51360-cov-6.067927	51360	0.32	11	92.54	No	NA	87	22	1	High-quality	High-quality	99.81	AAI-based (high-confidence)	0	1	no_inphared_mash_hit	no_inphared_mash_hit	no_inphared_mash_hit	no_inphared_mash_hit																											UHGV-0118261	vOTU-000380	cluster_125
l8409	ERZ1024365.15-NODE-15-length-51644-cov-25.246797	51644	0.32	11	93.4	No	NA	88	24	1	High-quality	High-quality	99.29	AAI-based (high-confidence)	0	1	no_inphared_mash_hit	no_inphared_mash_hit	no_inphared_mash_hit	no_inphared_mash_hit																											UHGV-0117907	vOTU-045769	cluster_125
c0269	ERZ1740219.973-NODE-973-length-38555-cov-41.424987	38555	0.61	11	96.34	No	NA	51	23	0	Complete	High-quality	100	DTR (high-confidence)	0	1	no_inphared_mash_hit	no_inphared_mash_hit	no_inphared_mash_hit	no_inphared_mash_hit																											#N/A	#N/A	cluster_126
c1238	ENA-OUOE01001433-OUOE01001433.1-human-gut-metagenome-genome-assembly--contig:-NODE-1433-length-37922-cov-20.844957	37922	0.6	11	96.46	No	NA	50	26	0	Complete	High-quality	100	DTR (high-confidence)	0	1	no_inphared_mash_hit	no_inphared_mash_hit	no_inphared_mash_hit	no_inphared_mash_hit																											UHGV-0352923	vOTU-007211	cluster_126
l11290	ERZ1740142.814-NODE-814-length-38509-cov-9.339757	38509	0.61	11	96.57	No	NA	52	23	0	High-quality	High-quality	98.58	AAI-based (high-confidence)	0	1	no_inphared_mash_hit	no_inphared_mash_hit	no_inphared_mash_hit	no_inphared_mash_hit																											#N/A	#N/A	cluster_126
l11841	ERZ1746137.51-NODE-51-length-112164-cov-43.7819	112164	0.5	11	88.01	No	NA	124	24	8	High-quality	High-quality	100	AAI-based (high-confidence)	0	1	no_inphared_mash_hit	no_inphared_mash_hit	no_inphared_mash_hit	no_inphared_mash_hit																											#N/A	#N/A	cluster_126
l2705	ENA-OPSJ01000414-OPSJ01000414.1-human-gut-metagenome-genome-assembly--contig:-NODE-414-length-38709-cov-5.174807	38709	0.61	11	96.81	No	NA	50	24	0	High-quality	High-quality	99.08	AAI-based (high-confidence)	0	1	no_inphared_mash_hit	no_inphared_mash_hit	no_inphared_mash_hit	no_inphared_mash_hit																											#N/A	#N/A	cluster_126
l2933	ENA-ORJV01000688-ORJV01000688.1-human-gut-metagenome-genome-assembly--contig:-NODE-688-length-37766-cov-9.034811	37766	0.6	11	94.96	No	NA	49	22	0	High-quality	High-quality	96.64	AAI-based (high-confidence)	0	1	no_inphared_mash_hit	no_inphared_mash_hit	no_inphared_mash_hit	no_inphared_mash_hit																											#N/A	#N/A	cluster_126
l3791	ENA-ORBW01002871-ORBW01002871.1-human-gut-metagenome-genome-assembly--contig:-NODE-2871-length-37948-cov-54.409020	37948	0.55	11	93.8	No	NA	51	26	0	High-quality	High-quality	97.27	AAI-based (high-confidence)	0	1	no_inphared_mash_hit	no_inphared_mash_hit	no_inphared_mash_hit	no_inphared_mash_hit																											UHGV-1487878	vOTU-066706	cluster_126
l5289	ERZ1106943.745-NODE-745-length-39347-cov-5.896111	39347	0.59	11	93.06	No	NA	50	22	0	High-quality	High-quality	100	AAI-based (high-confidence)	0	1	no_inphared_mash_hit	no_inphared_mash_hit	no_inphared_mash_hit	no_inphared_mash_hit																											UHGV-0153340	vOTU-157871	cluster_126
l5704	ERZ809224.487-NODE-487-length-37828-cov-23.167845	37828	0.6	11	96.7	No	NA	51	23	0	High-quality	High-quality	96.82	AAI-based (high-confidence)	0	1	no_inphared_mash_hit	no_inphared_mash_hit	no_inphared_mash_hit	no_inphared_mash_hit																											#N/A	#N/A	cluster_126
l8520	ERZ1024404.11-NODE-11-length-37296-cov-23.019978	37296	0.6	11	95.84	No	NA	49	23	0	Complete	High-quality	100	DTR (high-confidence)	0	1	no_inphared_mash_hit	no_inphared_mash_hit	no_inphared_mash_hit	no_inphared_mash_hit																											#N/A	#N/A	cluster_126
l9439	ERZ1764706.432-NODE-432-length-38892-cov-5.765533	38892	0.6	11	95.86	No	NA	50	24	1	High-quality	High-quality	99.57	AAI-based (high-confidence)	0	1	no_inphared_mash_hit	no_inphared_mash_hit	no_inphared_mash_hit	no_inphared_mash_hit																											#N/A	#N/A	cluster_126
l9453	ERZ1764711.513-NODE-513-length-39539-cov-7.384890	39539	0.6	11	96.2	No	NA	50	24	1	High-quality	High-quality	100	AAI-based (high-confidence)	0	1	no_inphared_mash_hit	no_inphared_mash_hit	no_inphared_mash_hit	no_inphared_mash_hit																											#N/A	#N/A	cluster_126
l9856	ERZ1767133.853-NODE-853-length-37976-cov-6.894702	37976	0.6	11	94.87	No	NA	50	23	0	High-quality	High-quality	97.17	AAI-based (high-confidence)	0	1	no_inphared_mash_hit	no_inphared_mash_hit	no_inphared_mash_hit	no_inphared_mash_hit																											UHGV-0299368	vOTU-107308	cluster_126
c0919	ENA-OPQI01000477-OPQI01000477.1-human-gut-metagenome-genome-assembly--contig:-NODE-477-length-37076-cov-6.054266	37076	0.43	11	94.97	No	NA	50	17	1	Complete	High-quality	100	DTR (high-confidence)	0	1	no_inphared_mash_hit	no_inphared_mash_hit	no_inphared_mash_hit	no_inphared_mash_hit																											UHGV-0045936	vOTU-005837	cluster_127
l0560	ENA-OPXQ01000201-OPXQ01000201.1-human-gut-metagenome-genome-assembly--contig:-NODE-201-length-39213-cov-6.070152	39213	0.43	11	94.03	No	NA	56	16	1	High-quality	High-quality	100	AAI-based (high-confidence)	0	1	no_inphared_mash_hit	no_inphared_mash_hit	no_inphared_mash_hit	no_inphared_mash_hit																											UHGV-1485985	vOTU-084991	cluster_127
l10609	ERZ1688023.303-NODE-303-length-38379-cov-25.6035	38379	0.46	11	95.99	No	NA	56	16	0	High-quality	High-quality	99.05	AAI-based (high-confidence)	0	1	no_inphared_mash_hit	no_inphared_mash_hit	no_inphared_mash_hit	no_inphared_mash_hit																											UHGV-0187413	vOTU-091073	cluster_127
l10961	ERZ1688018.420-NODE-420-length-39216-cov-5.59426	39216	0.47	11	95.84	No	NA	54	16	0	High-quality	High-quality	100	AAI-based (high-confidence)	0	1	no_inphared_mash_hit	no_inphared_mash_hit	no_inphared_mash_hit	no_inphared_mash_hit																											#N/A	#N/A	cluster_127
l11253	ERZ1740137.959-NODE-959-length-40038-cov-10.067254	40038	0.42	11	94.34	No	NA	59	17	1	High-quality	High-quality	100	AAI-based (high-confidence)	0	1	no_inphared_mash_hit	no_inphared_mash_hit	no_inphared_mash_hit	no_inphared_mash_hit																											#N/A	#N/A	cluster_127
l2004	ENA-OPMQ01000408-OPMQ01000408.1-human-gut-metagenome-genome-assembly--contig:-NODE-408-length-38424-cov-3.724700	38424	0.42	11	95.24	No	NA	53	18	1	High-quality	High-quality	100	AAI-based (high-confidence)	0	1	no_inphared_mash_hit	no_inphared_mash_hit	no_inphared_mash_hit	no_inphared_mash_hit																											#N/A	#N/A	cluster_127
l2683	ENA-OPRW01000520-OPRW01000520.1-human-gut-metagenome-genome-assembly--contig:-NODE-520-length-36966-cov-6.724093	36966	0.43	11	95.08	No	NA	50	17	1	High-quality	High-quality	96.41	AAI-based (high-confidence)	0	1	no_inphared_mash_hit	no_inphared_mash_hit	no_inphared_mash_hit	no_inphared_mash_hit																											#N/A	#N/A	cluster_127
l3261	ENA-OWQA01000699-OWQA01000699.1-human-gut-metagenome-genome-assembly--contig:-NODE-699-length-38290-cov-63.400942	38290	0.46	11	95.35	No	NA	55	15	0	High-quality	High-quality	98.82	AAI-based (high-confidence)	0	1	no_inphared_mash_hit	no_inphared_mash_hit	no_inphared_mash_hit	no_inphared_mash_hit																											UHGV-1402560	vOTU-009877	cluster_127
l3435	ENA-OWRC01000696-OWRC01000696.1-human-gut-metagenome-genome-assembly--contig:-NODE-696-length-40410-cov-9.508834	40410	0.43	11	93.91	No	NA	52	17	3	High-quality	High-quality	100	AAI-based (high-confidence)	0	1	no_inphared_mash_hit	no_inphared_mash_hit	no_inphared_mash_hit	no_inphared_mash_hit																											#N/A	#N/A	cluster_127
l5571	ERZ1108262.611-NODE-611-length-37764-cov-28.237609	37764	0.43	11	94.21	No	NA	56	21	1	High-quality	High-quality	98.32	AAI-based (high-confidence)	0	1	no_inphared_mash_hit	no_inphared_mash_hit	no_inphared_mash_hit	no_inphared_mash_hit																											#N/A	#N/A	cluster_127
l7085	ERZ1034913.371-NODE-371-length-38131-cov-6.500762	38131	0.47	11	95.62	No	NA	54	15	0	High-quality	High-quality	98.41	AAI-based (high-confidence)	0	1	no_inphared_mash_hit	no_inphared_mash_hit	no_inphared_mash_hit	no_inphared_mash_hit																											#N/A	#N/A	cluster_127
l8769	ERZ1690693.495-NODE-495-length-37910-cov-9.195588	37910	0.43	11	93.72	No	NA	54	19	1	High-quality	High-quality	98.73	AAI-based (high-confidence)	0	1	no_inphared_mash_hit	no_inphared_mash_hit	no_inphared_mash_hit	no_inphared_mash_hit																											#N/A	#N/A	cluster_127
l8889	ERZ1690712.579-NODE-579-length-39421-cov-22.532947	39421	0.43	11	94.61	No	NA	54	18	1	High-quality	High-quality	100	AAI-based (high-confidence)	0	1	no_inphared_mash_hit	no_inphared_mash_hit	no_inphared_mash_hit	no_inphared_mash_hit																											#N/A	#N/A	cluster_127
c0352	ERZ783598.61-NODE-61-length-45292-cov-11.271636	45292	0.34	11	94.8	No	NA	73	53	0	Complete	High-quality	100	DTR (high-confidence)	0	1	NC_031241	0.111073	0	51/1000	Staphylococcus phage CNPx	Staphylococcus phage CNPx Rockefellervirus CNPx Rockefellervirus Caudoviricetes Uroviricota Heunggongvirae Duplodnaviria Viruses	43293	FALSE	34.661	DNA	44935	69	89.8551	10.1449	95.2602		0	Staphylococcus	Rockefellervirus	Rockefellervirus	Unclassified	Unclassified	Unclassified	Caudoviricetes	Uroviricota	Heunggongvirae	Duplodnaviria	Group I	PHG	Staphylococcus epidermidis LM1680	#N/A	#N/A	cluster_128
c0381	ERZ783982.54-NODE-54-length-44437-cov-7.290501	44437	0.34	11	96.08	No	NA	69	51	1	Complete	High-quality	100	DTR (high-confidence)	0	1	CP018841	0.11197	0	50/1000	Staphylococcus phage HOB 14.1.R1	Staphylococcus phage HOB 14.1.R1 Caudoviricetes Uroviricota Heunggongvirae Duplodnaviria Viruses	18659	FALSE	32.885	DNA	43136	37	13.5135	86.4865	89.3617		0	Staphylococcus	Unclassified	Unclassified	Unclassified	Unclassified	Unclassified	Caudoviricetes	Uroviricota	Heunggongvirae	Duplodnaviria	Group I	PHG	Staphylococcus epidermidis 14.1.R1	#N/A	#N/A	cluster_128
c0399	ERZ784163.61-NODE-61-length-45292-cov-12.009262	45292	0.34	11	94.64	No	NA	72	53	0	Complete	High-quality	100	DTR (high-confidence)	0	1	NC_031241	0.111073	0	51/1000	Staphylococcus phage CNPx	Staphylococcus phage CNPx Rockefellervirus CNPx Rockefellervirus Caudoviricetes Uroviricota Heunggongvirae Duplodnaviria Viruses	43293	FALSE	34.661	DNA	44935	69	89.8551	10.1449	95.2602		0	Staphylococcus	Rockefellervirus	Rockefellervirus	Unclassified	Unclassified	Unclassified	Caudoviricetes	Uroviricota	Heunggongvirae	Duplodnaviria	Group I	PHG	Staphylococcus epidermidis LM1680	UHGV-1373231	vOTU-005366	cluster_128
c0435	ERZ784367.60-NODE-60-length-45292-cov-11.198422	45292	0.34	11	94.82	No	NA	72	53	0	Complete	High-quality	100	DTR (high-confidence)	0	1	NC_031241	0.111073	0	51/1000	Staphylococcus phage CNPx	Staphylococcus phage CNPx Rockefellervirus CNPx Rockefellervirus Caudoviricetes Uroviricota Heunggongvirae Duplodnaviria Viruses	43293	FALSE	34.661	DNA	44935	69	89.8551	10.1449	95.2602		0	Staphylococcus	Rockefellervirus	Rockefellervirus	Unclassified	Unclassified	Unclassified	Caudoviricetes	Uroviricota	Heunggongvirae	Duplodnaviria	Group I	PHG	Staphylococcus epidermidis LM1680	#N/A	#N/A	cluster_128
c1592	ERZ1036709.38-NODE-38-length-45176-cov-1020.096540	45176	0.35	11	95.85	No	NA	71	59	1	Complete	High-quality	100	DTR (high-confidence)	0	1	CP018841	0.104495	0	59/1000	Staphylococcus phage HOB 14.1.R1	Staphylococcus phage HOB 14.1.R1 Caudoviricetes Uroviricota Heunggongvirae Duplodnaviria Viruses	18659	FALSE	32.885	DNA	43136	37	13.5135	86.4865	89.3617		0	Staphylococcus	Unclassified	Unclassified	Unclassified	Unclassified	Unclassified	Caudoviricetes	Uroviricota	Heunggongvirae	Duplodnaviria	Group I	PHG	Staphylococcus epidermidis 14.1.R1	#N/A	#N/A	cluster_128
c2233	ERZ1690685.268-NODE-268-length-42748-cov-29.782681	42748	0.34	11	93.14	No	NA	56	42	0	Complete	High-quality	100	DTR (high-confidence)	0	1	CP018841	0.12827	1.53378e-234	35/1000	Staphylococcus phage HOB 14.1.R1	Staphylococcus phage HOB 14.1.R1 Caudoviricetes Uroviricota Heunggongvirae Duplodnaviria Viruses	18659	FALSE	32.885	DNA	43136	37	13.5135	86.4865	89.3617		0	Staphylococcus	Unclassified	Unclassified	Unclassified	Unclassified	Unclassified	Caudoviricetes	Uroviricota	Heunggongvirae	Duplodnaviria	Group I	PHG	Staphylococcus epidermidis 14.1.R1	#N/A	#N/A	cluster_128
l11873	ERZ783061.52-NODE-52-length-44399-cov-7.487417	44399	0.34	11	96.04	No	NA	68	51	1	High-quality	High-quality	100	AAI-based (high-confidence)	0	1	CP018841	0.11197	0	50/1000	Staphylococcus phage HOB 14.1.R1	Staphylococcus phage HOB 14.1.R1 Caudoviricetes Uroviricota Heunggongvirae Duplodnaviria Viruses	18659	FALSE	32.885	DNA	43136	37	13.5135	86.4865	89.3617		0	Staphylococcus	Unclassified	Unclassified	Unclassified	Unclassified	Unclassified	Caudoviricetes	Uroviricota	Heunggongvirae	Duplodnaviria	Group I	PHG	Staphylococcus epidermidis 14.1.R1	UHGV-0326618	vOTU-008828	cluster_128
l11881	ERZ783082.52-NODE-52-length-44402-cov-7.525019	44402	0.34	11	95.91	No	NA	68	51	1	Complete	High-quality	100	DTR (high-confidence)	0	1	CP018841	0.11197	0	50/1000	Staphylococcus phage HOB 14.1.R1	Staphylococcus phage HOB 14.1.R1 Caudoviricetes Uroviricota Heunggongvirae Duplodnaviria Viruses	18659	FALSE	32.885	DNA	43136	37	13.5135	86.4865	89.3617		0	Staphylococcus	Unclassified	Unclassified	Unclassified	Unclassified	Unclassified	Caudoviricetes	Uroviricota	Heunggongvirae	Duplodnaviria	Group I	PHG	Staphylococcus epidermidis 14.1.R1	UHGV-0326618	vOTU-008828	cluster_128
l11900	ERZ783223.49-NODE-49-length-45226-cov-7.288637	45226	0.34	11	96	No	NA	69	51	2	High-quality	High-quality	100	AAI-based (high-confidence)	0	1	CP018841	0.112887	0	49/1000	Staphylococcus phage HOB 14.1.R1	Staphylococcus phage HOB 14.1.R1 Caudoviricetes Uroviricota Heunggongvirae Duplodnaviria Viruses	18659	FALSE	32.885	DNA	43136	37	13.5135	86.4865	89.3617		0	Staphylococcus	Unclassified	Unclassified	Unclassified	Unclassified	Unclassified	Caudoviricetes	Uroviricota	Heunggongvirae	Duplodnaviria	Group I	PHG	Staphylococcus epidermidis 14.1.R1	UHGV-0326618	vOTU-008828	cluster_128
l11903	ERZ783239.51-NODE-51-length-44423-cov-7.212383	44423	0.34	11	96.08	No	NA	69	51	1	High-quality	High-quality	100	AAI-based (high-confidence)	0	1	CP018841	0.11197	0	50/1000	Staphylococcus phage HOB 14.1.R1	Staphylococcus phage HOB 14.1.R1 Caudoviricetes Uroviricota Heunggongvirae Duplodnaviria Viruses	18659	FALSE	32.885	DNA	43136	37	13.5135	86.4865	89.3617		0	Staphylococcus	Unclassified	Unclassified	Unclassified	Unclassified	Unclassified	Caudoviricetes	Uroviricota	Heunggongvirae	Duplodnaviria	Group I	PHG	Staphylococcus epidermidis 14.1.R1	UHGV-0326618	vOTU-008828	cluster_128
l11935	ERZ783386.46-NODE-46-length-43558-cov-6.727628	43558	0.34	11	95.29	No	NA	63	46	0	High-quality	High-quality	98	AAI-based (high-confidence)	0	1	KY653117	0.132399	5.11793e-206	32/1000	Staphylococcus phage IME1323_01	Staphylococcus phage IME1323_01 Azeredovirinae Caudoviricetes Uroviricota Heunggongvirae Duplodnaviria Viruses	44282	FALSE	34.179	DNA	44417	68	89.7059	10.2941	92.7668		0	Staphylococcus	Azeredovirinae	Unclassified	Azeredovirinae	Unclassified	Unclassified	Caudoviricetes	Uroviricota	Heunggongvirae	Duplodnaviria	Group I	PHG	Staphylococcus caprae IME1323	UHGV-0123981	vOTU-084993	cluster_128
l12014	ERZ783566.58-NODE-58-length-45249-cov-7.614086	45249	0.34	11	94.65	No	NA	72	53	0	High-quality	High-quality	100	AAI-based (high-confidence)	0	1	NC_031241	0.111073	0	51/1000	Staphylococcus phage CNPx	Staphylococcus phage CNPx Rockefellervirus CNPx Rockefellervirus Caudoviricetes Uroviricota Heunggongvirae Duplodnaviria Viruses	43293	FALSE	34.661	DNA	44935	69	89.8551	10.1449	95.2602		0	Staphylococcus	Rockefellervirus	Rockefellervirus	Unclassified	Unclassified	Unclassified	Caudoviricetes	Uroviricota	Heunggongvirae	Duplodnaviria	Group I	PHG	Staphylococcus epidermidis LM1680	UHGV-1373231	vOTU-005366	cluster_128
l12211	ERZ784370.57-NODE-57-length-45286-cov-7.462470	45286	0.34	11	94.8	No	NA	73	52	0	High-quality	High-quality	100	AAI-based (high-confidence)	0	1	NC_031241	0.111073	0	51/1000	Staphylococcus phage CNPx	Staphylococcus phage CNPx Rockefellervirus CNPx Rockefellervirus Caudoviricetes Uroviricota Heunggongvirae Duplodnaviria Viruses	43293	FALSE	34.661	DNA	44935	69	89.8551	10.1449	95.2602		0	Staphylococcus	Rockefellervirus	Rockefellervirus	Unclassified	Unclassified	Unclassified	Caudoviricetes	Uroviricota	Heunggongvirae	Duplodnaviria	Group I	PHG	Staphylococcus epidermidis LM1680	UHGV-1373231	vOTU-005366	cluster_128
c0798	ENA-OPFG01001290-OPFG01001290.1-human-gut-metagenome-genome-assembly--contig:-NODE-1290-length-13244-cov-2.921146	13244	0.51	11	94.12	No	NA	21	7	0	Complete	High-quality	100	DTR (high-confidence)	0	1	no_inphared_mash_hit	no_inphared_mash_hit	no_inphared_mash_hit	no_inphared_mash_hit																											UHGV-2096815	vOTU-131739	cluster_129
c0856	ENA-OPNL01001762-OPNL01001762.1-human-gut-metagenome-genome-assembly--contig:-NODE-1762-length-13062-cov-51.181441	13062	0.51	11	94.34	No	NA	19	7	0	Complete	High-quality	100	DTR (high-confidence)	0	1	no_inphared_mash_hit	no_inphared_mash_hit	no_inphared_mash_hit	no_inphared_mash_hit																											UHGV-0181985	vOTU-105439	cluster_129
c0875	ENA-OPNY01001741-OPNY01001741.1-human-gut-metagenome-genome-assembly--contig:-NODE-1741-length-13942-cov-5.474473	13942	0.51	11	93.37	No	NA	21	8	0	Complete	High-quality	100	DTR (high-confidence)	0	1	no_inphared_mash_hit	no_inphared_mash_hit	no_inphared_mash_hit	no_inphared_mash_hit																											UHGV-2096815	vOTU-131739	cluster_129
c0940	ENA-OPRX01001255-OPRX01001255.1-human-gut-metagenome-genome-assembly--contig:-NODE-1255-length-13062-cov-5.672253	13062	0.51	11	94.73	No	NA	20	7	0	Complete	High-quality	100	DTR (high-confidence)	0	1	no_inphared_mash_hit	no_inphared_mash_hit	no_inphared_mash_hit	no_inphared_mash_hit																											#N/A	#N/A	cluster_129
c0961	ENA-OPUE01001623-OPUE01001623.1-human-gut-metagenome-genome-assembly--contig:-NODE-1623-length-13062-cov-7.834781	13062	0.51	11	94.34	No	NA	19	7	0	Complete	High-quality	100	DTR (high-confidence)	0	1	no_inphared_mash_hit	no_inphared_mash_hit	no_inphared_mash_hit	no_inphared_mash_hit																											UHGV-0181985	vOTU-105439	cluster_129
c1004	ENA-ORJW01002309-ORJW01002309.1-human-gut-metagenome-genome-assembly--contig:-NODE-2309-length-13266-cov-8.432330	13266	0.51	11	92.23	No	NA	20	7	0	Complete	High-quality	100	DTR (high-confidence)	0	1	no_inphared_mash_hit	no_inphared_mash_hit	no_inphared_mash_hit	no_inphared_mash_hit																											#N/A	#N/A	cluster_129
l0167	ENA-OPUX01001818-OPUX01001818.1-human-gut-metagenome-genome-assembly--contig:-NODE-1818-length-15641-cov-4.677659	15641	0.51	11	90.51	No	NA	21	7	1	High-quality	High-quality	100	AAI-based (high-confidence)	0	1	no_inphared_mash_hit	no_inphared_mash_hit	no_inphared_mash_hit	no_inphared_mash_hit																											UHGV-0181985	vOTU-105439	cluster_129
l0766	ENA-OOWW01001836-OOWW01001836.1-human-gut-metagenome-genome-assembly--contig:-NODE-1836-length-12863-cov-4.894831	12863	0.51	11	94.58	No	NA	20	7	0	High-quality	High-quality	97.01	AAI-based (high-confidence)	0	1	no_inphared_mash_hit	no_inphared_mash_hit	no_inphared_mash_hit	no_inphared_mash_hit																											#N/A	#N/A	cluster_129
l12534	ENA-OOQX01000601-OOQX01000601.1-human-gut-metagenome-genome-assembly--contig:-NODE-601-length-13152-cov-3.253340	13152	0.51	11	92.75	No	NA	20	7	0	High-quality	High-quality	99.2	AAI-based (high-confidence)	0	1	no_inphared_mash_hit	no_inphared_mash_hit	no_inphared_mash_hit	no_inphared_mash_hit																											#N/A	#N/A	cluster_129
l12634	ENA-OOSJ01000162-OOSJ01000162.1-human-gut-metagenome-genome-assembly--contig:-NODE-162-length-13284-cov-2.205684	13284	0.51	11	93.13	No	NA	21	8	0	High-quality	High-quality	100	AAI-based (high-confidence)	0	1	no_inphared_mash_hit	no_inphared_mash_hit	no_inphared_mash_hit	no_inphared_mash_hit																											UHGV-0067476	vOTU-061609	cluster_129
l2704	ENA-OPSJ01002302-OPSJ01002302.1-human-gut-metagenome-genome-assembly--contig:-NODE-2302-length-12604-cov-2.573831	12604	0.51	11	94.12	No	NA	20	7	0	High-quality	High-quality	95.03	AAI-based (high-confidence)	0	1	no_inphared_mash_hit	no_inphared_mash_hit	no_inphared_mash_hit	no_inphared_mash_hit																											UHGV-0181985	vOTU-105439	cluster_129
l3820	ENA-OUOE01005164-OUOE01005164.1-human-gut-metagenome-genome-assembly--contig:-NODE-5164-length-13399-cov-34.961556	13399	0.51	11	93.71	No	NA	20	8	0	High-quality	High-quality	100	AAI-based (high-confidence)	0	1	no_inphared_mash_hit	no_inphared_mash_hit	no_inphared_mash_hit	no_inphared_mash_hit																											#N/A	#N/A	cluster_129
l5794	ERZ809443.1695-NODE-1695-length-12727-cov-15.208570	12727	0.51	11	93.03	No	NA	19	7	0	High-quality	High-quality	96	AAI-based (high-confidence)	0	1	no_inphared_mash_hit	no_inphared_mash_hit	no_inphared_mash_hit	no_inphared_mash_hit																											UHGV-0067476	vOTU-061609	cluster_129
c0114	ERZ1740115.924-NODE-924-length-39405-cov-8.144524	39405	0.46	11	94.18	No	NA	60	18	1	Complete	High-quality	100	DTR (high-confidence)	0	1	no_inphared_mash_hit	no_inphared_mash_hit	no_inphared_mash_hit	no_inphared_mash_hit																											#N/A	#N/A	cluster_13
c0538	ENA-OPUJ01000395-OPUJ01000395.1-human-gut-metagenome-genome-assembly--contig:-NODE-395-length-38749-cov-11.531297	38749	0.45	11	93.04	No	NA	56	15	1	Complete	High-quality	100	DTR (high-confidence)	0	1	no_inphared_mash_hit	no_inphared_mash_hit	no_inphared_mash_hit	no_inphared_mash_hit																											#N/A	#N/A	cluster_13
c0624	ENA-OPXU01000327-OPXU01000327.1-human-gut-metagenome-genome-assembly--contig:-NODE-327-length-39015-cov-7.575436	39015	0.45	11	92.94	No	NA	55	17	1	Complete	High-quality	100	DTR (high-confidence)	0	1	no_inphared_mash_hit	no_inphared_mash_hit	no_inphared_mash_hit	no_inphared_mash_hit																											#N/A	#N/A	cluster_13
c0671	ENA-OOXY01000414-OOXY01000414.1-human-gut-metagenome-genome-assembly--contig:-NODE-414-length-41448-cov-8.388737	41448	0.45	11	94.07	No	NA	65	19	1	Complete	High-quality	100	DTR (high-confidence)	0	1	no_inphared_mash_hit	no_inphared_mash_hit	no_inphared_mash_hit	no_inphared_mash_hit																											UHGV-1355615	vOTU-000449	cluster_13
c0914	ENA-OPPW01000293-OPPW01000293.1-human-gut-metagenome-genome-assembly--contig:-NODE-293-length-38901-cov-6.857978	38901	0.46	11	93.32	No	NA	61	19	1	Complete	High-quality	100	DTR (high-confidence)	0	1	no_inphared_mash_hit	no_inphared_mash_hit	no_inphared_mash_hit	no_inphared_mash_hit																											#N/A	#N/A	cluster_13
c1181	ENA-OWSB01000758-OWSB01000758.1-human-gut-metagenome-genome-assembly--contig:-NODE-758-length-39981-cov-41.701197	39981	0.45	11	92.91	No	NA	63	21	1	Complete	High-quality	100	DTR (high-confidence)	0	1	no_inphared_mash_hit	no_inphared_mash_hit	no_inphared_mash_hit	no_inphared_mash_hit																											UHGV-1355615	vOTU-000449	cluster_13
c1255	ENA-OQUI01000995-OQUI01000995.1-human-gut-metagenome-genome-assembly--contig:-NODE-995-length-41146-cov-26.132387	41146	0.45	11	91.96	No	NA	61	18	1	Complete	High-quality	100	DTR (high-confidence)	0	1	no_inphared_mash_hit	no_inphared_mash_hit	no_inphared_mash_hit	no_inphared_mash_hit																											UHGV-0048720	vOTU-076116	cluster_13
c1348	ENA-OXDF01000180-OXDF01000180.1-human-gut-metagenome-genome-assembly--contig:-NODE-180-length-39009-cov-27.1464	39009	0.45	11	94.58	No	NA	61	20	1	Complete	High-quality	100	DTR (high-confidence)	0	1	no_inphared_mash_hit	no_inphared_mash_hit	no_inphared_mash_hit	no_inphared_mash_hit																											UHGV-1355615	vOTU-000449	cluster_13
c1691	ERZ1034833.79-NODE-79-length-38619-cov-26.801680	38619	0.45	11	93.88	No	NA	58	18	1	Complete	High-quality	100	DTR (high-confidence)	0	1	no_inphared_mash_hit	no_inphared_mash_hit	no_inphared_mash_hit	no_inphared_mash_hit																											#N/A	#N/A	cluster_13
l0129	ENA-OPUL01000416-OPUL01000416.1-human-gut-metagenome-genome-assembly--contig:-NODE-416-length-39079-cov-12.861239	39079	0.45	11	92.93	No	NA	55	17	1	High-quality	High-quality	100	AAI-based (high-confidence)	0	1	no_inphared_mash_hit	no_inphared_mash_hit	no_inphared_mash_hit	no_inphared_mash_hit																											#N/A	#N/A	cluster_13
l0163	ENA-OPUX01000384-OPUX01000384.1-human-gut-metagenome-genome-assembly--contig:-NODE-384-length-38448-cov-6.050400	38448	0.44	11	93.7	No	NA	59	18	1	High-quality	High-quality	99.45	AAI-based (high-confidence)	0	1	no_inphared_mash_hit	no_inphared_mash_hit	no_inphared_mash_hit	no_inphared_mash_hit																											#N/A	#N/A	cluster_13
l0658	ENA-OOWH01000339-OOWH01000339.1-human-gut-metagenome-genome-assembly--contig:-NODE-339-length-39040-cov-7.532333	39040	0.46	11	93.91	No	NA	59	17	1	High-quality	High-quality	100	AAI-based (high-confidence)	0	1	no_inphared_mash_hit	no_inphared_mash_hit	no_inphared_mash_hit	no_inphared_mash_hit																											UHGV-1409249	vOTU-011907	cluster_13
l0838	ENA-OOXT01000294-OOXT01000294.1-human-gut-metagenome-genome-assembly--contig:-NODE-294-length-38551-cov-3.170251	38551	0.45	11	93.21	No	NA	56	16	1	High-quality	High-quality	99.72	AAI-based (high-confidence)	0	1	no_inphared_mash_hit	no_inphared_mash_hit	no_inphared_mash_hit	no_inphared_mash_hit																											#N/A	#N/A	cluster_13
l10074	ERZ1767370.800-NODE-800-length-40905-cov-16.898874	40905	0.45	11	92.91	No	NA	63	19	1	High-quality	High-quality	100	AAI-based (high-confidence)	0	1	no_inphared_mash_hit	no_inphared_mash_hit	no_inphared_mash_hit	no_inphared_mash_hit																											UHGV-0048720	vOTU-076116	cluster_13
l10313	ERZ1764567.295-NODE-295-length-41158-cov-6.668443	41158	0.45	11	92.76	No	NA	61	19	1	High-quality	High-quality	100	AAI-based (high-confidence)	0	1	no_inphared_mash_hit	no_inphared_mash_hit	no_inphared_mash_hit	no_inphared_mash_hit																											#N/A	#N/A	cluster_13
l10443	ERZ1687488.6-NODE-6-length-38837-cov-14.294131	38837	0.45	11	92.37	No	NA	55	16	1	High-quality	High-quality	100	AAI-based (high-confidence)	0	1	no_inphared_mash_hit	no_inphared_mash_hit	no_inphared_mash_hit	no_inphared_mash_hit																											UHGV-0120987	vOTU-162391	cluster_13
l10480	ERZ1687567.113-NODE-113-length-38786-cov-6.596189	38786	0.45	11	92.32	No	NA	55	16	1	High-quality	High-quality	100	AAI-based (high-confidence)	0	1	no_inphared_mash_hit	no_inphared_mash_hit	no_inphared_mash_hit	no_inphared_mash_hit																											#N/A	#N/A	cluster_13
l10502	ERZ1687596.269-NODE-269-length-38914-cov-6.066137	38914	0.45	11	92.31	No	NA	60	16	1	High-quality	High-quality	100	AAI-based (high-confidence)	0	1	no_inphared_mash_hit	no_inphared_mash_hit	no_inphared_mash_hit	no_inphared_mash_hit																											#N/A	#N/A	cluster_13
l10588	ERZ1687817.268-NODE-268-length-38802-cov-6.071386	38802	0.45	11	92.28	No	NA	60	16	1	High-quality	High-quality	100	AAI-based (high-confidence)	0	1	no_inphared_mash_hit	no_inphared_mash_hit	no_inphared_mash_hit	no_inphared_mash_hit																											#N/A	#N/A	cluster_13
l10996	ERZ1740104.1172-NODE-1172-length-36557-cov-7.673278	36557	0.46	11	95.47	No	NA	55	17	1	High-quality	High-quality	94.89	AAI-based (high-confidence)	0	1	no_inphared_mash_hit	no_inphared_mash_hit	no_inphared_mash_hit	no_inphared_mash_hit																											#N/A	#N/A	cluster_13
[truncated: 6,772 more rows]
[truncated: 12 more columns]
