# Supplementary material for: Human Gut Phageome Analysis Uncovers Thousands of Highly Modular Endolysins
Source: Microbiologyopen. 2026 Jun 21;15(3):e70344. doi: 10.1002/mbo3.70344 (PMC13284279; doi:10.1002/mbo3.70344)
Supplement: Supplementary file 4 — Supporting File 2 [file MBO3-15-e70344-s001.xlsx]

## Sheet: phage_metadata
iTOL annotation file for tree construction using ViPTreeGen
refseq_id	host_phylum	phage_family
c0076	Pseudomonadota	Others
c0079	Others	Others
c0085	Others	Others
c0090	Bacteroidota	Others
c0092	Others	Others
c0093	Others	Others
c0098	Others	Others
c0108	Others	Others
c0112	Others	Others
c0113	Pseudomonadota	Others
c0117	Others	Others
c0120	Pseudomonadota	Others
c0121	Bacteroidota	Others
c0123	Others	Others
c0124	Bacteroidota	Others
c0128	Others	Others
c0131	Pseudomonadota	Others
c0133	Pseudomonadota	Others
c0138	Bacteroidota	Others
c0153	Bacteroidota	Others
c0157	Others	Others
c0169	Others	Others
c0170	Others	Others
c0179	Pseudomonadota	Others
c0191	Others	Others
c0198	Bacteroidota	Others
c0202	Others	Others
c0206	Bacteroidota	Others
c0207	Others	Others
c0217	Others	Others
c0227	Others	Others
c0277	Bacteroidota	Others
c0293	Others	Others
c0302	Pseudomonadota	Others
c0393	Others	Others
c0400	Others	Others
c0420	Pseudomonadota	Autographiviridae
c0493	Others	Others
c0499	Others	Others
NC_003460	Actinomycetota	Others
c0570	Others	Others
c0597	Others	Others
c0612	Others	Others
c0614	Others	Others
c0638	Others	Others
c0641	Bacteroidota	Others
c0705	Others	Others
c0706	Bacteroidota	Others
c0729	Others	Others
c0751	Pseudomonadota	Others
c0789	Others	Others
c0795	Others	Others
c0799	Bacteroidota	Others
c0839	Others	Others
c0866	Others	Others
c0945	Pseudomonadota	Others
c0949	Others	Others
c0959	Others	Others
c1029	Others	Others
c1061	Bacteroidota	Others
c1084	Bacteroidota	Others
c1088	Cyanobacteriota	Others
c1089	Bacteroidota	Others
c1107	Bacteroidota	Others
c1118	Bacteroidota	Others
c1124	Pseudomonadota	Others
c1166	Bacteroidota	Others
c1194	Pseudomonadota	Others
c1215	Others	Others
c1217	Others	Others
c1218	Pseudomonadota	Others
c1227	Others	Others
c1230	Others	Others
NC_004586	Bacillota	Others
NC_004820	Bacillota	Others
NC_004821	Bacillota	Others
c1233	Pseudomonadota	Autographiviridae
c1256	Others	Others
c1265	Others	Others
c1270	Others	Others
c1286	Others	Others
c1290	Others	Autographiviridae
c1331	Others	Others
c1398	Others	Others
c1425	Bacteroidota	Others
c1429	Others	Others
c1451	Others	Others
c1457	Others	Others
c1462	Others	Autographiviridae
c1478	Others	Others
c1488	Others	Others
c1514	Others	Others
c1515	Others	Others
c1529	Pseudomonadota	Others
c1583	Others	Others
c1595	Pseudomonadota	Others
c1602	Others	Others
c1620	Others	Others
c1622	Bacteroidota	Others
c1630	Bacteroidota	Others
c1635	Others	Others
NC_004584	Bacillota	Others
NC_004585	Bacillota	Others
NC_004587	Bacillota	Others
NC_004588	Bacillota	Others
NC_004589	Bacillota	Others
NC_004740	Bacillota	Others
c1637	Bacteroidota	Others
c1648	Others	Others
NC_030903	Bacillota	Herelleviridae
c1650	Others	Others
c1658	Bacteroidota	Others
c1666	Others	Others
c1671	Pseudomonadota	Others
c1678	Others	Others
c1703	Others	Others
c1711	Others	Others
NC_005345	Actinomycetota	Others
c1716	Others	Others
c1717	Others	Others
NC_004167	Bacillota	Others
NC_048631	Bacillota	Others
NC_001978	Actinomycetota	Others
NC_004166	Bacillota	Others
c1720	Pseudomonadota	Others
NC_019414	Actinomycetota	Others
NC_001825	Bacillota	Others
NC_042114	Bacillota	Others
NC_001423	Bacillota	Others
c1724	Others	Others
c1732	Others	Others
c1735	Others	Others
c1736	Others	Others
NC_007581	Bacillota	Others
NC_009554	Bacillota	Others
c1740	Others	Others
NC_005822	Bacillota	Others
NC_005294	Bacillota	Others
NC_000896	Bacillota	Others
NC_009799	Actinomycetota	Others
c1744	Pseudomonadota	Others
NC_002796	Bacillota	Others
NC_056724	Bacillota	Others
NC_001335	Actinomycetota	Others
c1760	Bacteroidota	Others
NC_002703	Bacillota	Others
NC_028700	Bacillota	Others
NC_002747	Bacillota	Others
c1763	Pseudomonadota	Others
NC_019456	Bacillota	Others
NC_022757	Bacillota	Others
NC_049346	Bacillota	Others
NC_003216	Bacillota	Others
NC_009810	Bacillota	Others
NC_004302	Bacillota	Others
NC_023744	Actinomycetota	Others
c1797	Pseudomonadota	Others
c1809	Others	Others
c1813	Others	Others
c1815	Others	Others
NC_004112	Bacillota	Others
NC_004305	Bacillota	Others
c1824	Pseudomonadota	Others
NC_018856	Bacillota	Herelleviridae
NC_015274	Bacillota	Others
c1825	Others	Others
c1832	Others	Others
c1844	Pseudomonadota	Others
NC_002321	Bacillota	Others
NC_020197	Bacillota	Aliceevansviridae
c1851	Others	Others
c1852	Others	Others
c1854	Others	Others
NC_003387	Actinomycetota	Others
c1866	Others	Others
c1902	Bacteroidota	Others
c1905	Others	Others
c1917	Others	Others
c1922	Others	Others
NC_004066	Bacillota	Others
c1930	Bacteroidota	Others
c1932	Others	Others
c1934	Others	Others
NC_003050	Bacillota	Others
NC_002486	Bacillota	Others
c1939	Pseudomonadota	Others
NC_005355	Bacillota	Others
NC_010179	Bacillota	Others
NC_005354	Bacillota	Others
NC_007501	Bacillota	Others
c1945	Others	Others
NC_002666	Bacillota	Others
NC_002667	Bacillota	Others
NC_002668	Bacillota	Others
c1956	Pseudomonadota	Others
c1964	Pseudomonadota	Autographiviridae
NC_004996	Bacillota	Others
c1965	Pseudomonadota	Others
NC_003291	Bacillota	Others
c1968	Bacteroidota	Others
NC_003157	Bacillota	Aliceevansviridae
c1969	Pseudomonadota	Others
c1975	Others	Others
c1990	Others	Others
NC_003524	Bacillota	Others
c1993	Others	Others
c1997	Others	Others
c2004	Others	Others
c2007	Others	Others
c2046	Others	Others
NC_004746	Bacillota	Others
NC_004679	Bacillota	Others
c2049	Others	Others
NC_004684	Actinomycetota	Others
NC_004687	Actinomycetota	Others
NC_004689	Actinomycetota	Others
c2067	Others	Others
NC_021856	Bacillota	Herelleviridae
NC_005259	Actinomycetota	Others
NC_049349	Bacillota	Others
NC_008371	Bacillota	Others
NC_049348	Bacillota	Others
NC_049347	Bacillota	Others
c2078	Bacteroidota	Others
c2086	Others	Others
NC_004664	Actinomycetota	Others
c2087	Pseudomonadota	Others
c2110	Others	Others
NC_005258	Bacillota	Others
c2121	Others	Others
c2141	Others	Others
NC_042024	Bacillota	Others
NC_049809	Bacillota	Others
c2143	Others	Others
c2147	Others	Others
NC_009877	Actinomycetota	Others
c2165	Others	Others
c2169	Pseudomonadota	Others
c2171	Pseudomonadota	Others
c2173	Others	Others
c2174	Pseudomonadota	Others
c2184	Bacteroidota	Others
NC_005893	Bacillota	Others
NC_005885	Actinomycetota	Others
c2185	Others	Others
c2188	Bacteroidota	Others
c2209	Others	Others
c2218	Others	Others
NC_006557	Bacillota	Others
c2223	Bacteroidota	Others
NC_006945	Bacillota	Others
NC_029080	Bacillota	Herelleviridae
c2226	Pseudomonadota	Others
c2236	Others	Others
NC_016434	Actinomycetota	Others
NC_007046	Bacillota	Others
NC_007051	Bacillota	Others
NC_007058	Bacillota	Others
c2254	Others	Others
c2281	Bacteroidota	Others
c2307	Others	Others
c2371	Pseudomonadota	Others
c2372	Pseudomonadota	Others
NC_009812	Bacillota	Others
NC_009813	Bacillota	Others
NC_009814	Bacillota	Others
NC_009815	Bacillota	Others
c2391	Bacteroidota	Others
c2396	Pseudomonadota	Others
c2406	Others	Others
c2416	Pseudomonadota	Others
c2417	Pseudomonadota	Others
c2420	Others	Others
c2443	Pseudomonadota	Others
c2444	Others	Others
NC_007814	Bacillota	Others
c2451	Others	Others
c2470	Others	Others
c2485	Pseudomonadota	Others
c2500	Others	Others
c2502	Others	Others
NC_007458	Bacillota	Others
c2511	Bacteroidota	Others
c2513	Others	Others
NC_008689	Bacillota	Others
NC_007924	Bacillota	Others
NC_008376	Bacillota	Others
l0001	Pseudomonadota	Others
NC_007967	Actinomycetota	Others
NC_012884	Bacillota	Aliceevansviridae
l0113	Others	Others
NC_008207	Actinomycetota	Others
NC_008195	Actinomycetota	Others
NC_008197	Actinomycetota	Others
NC_008198	Actinomycetota	Others
NC_008200	Actinomycetota	Others
NC_008199	Actinomycetota	Others
NC_008204	Actinomycetota	Others
NC_008206	Actinomycetota	Others
NC_009541	Actinomycetota	Others
l0127	Others	Others
l0130	Others	Others
l0136	Pseudomonadota	Others
l0146	Others	Others
NC_008364	Bacillota	Others
NC_009816	Actinomycetota	Others
l0162	Others	Others
l0167	Pseudomonadota	Others
NC_008617	Bacillota	Others
NC_008265	Bacillota	Others
l0201	Others	Others
NC_009819	Bacillota	Others
l0203	Others	Others
NC_008721	Bacillota	Others
l0307	Bacteroidota	Others
NC_009018	Bacillota	Others
l0324	Others	Others
l0329	Bacteroidota	Others
l0367	Others	Others
l0382	Bacteroidota	Others
NC_011344	Bacillota	Others
l0414	Others	Others
l0593	Others	Others
l0654	Others	Others
l0667	Bacteroidota	Others
l0687	Others	Others
NC_027982	Bacillota	Others
NC_009820	Actinomycetota	Others
NC_009904	Bacillota	Herelleviridae
l0726	Others	Others
l0735	Others	Others
l0739	Others	Others
l0752	Pseudomonadota	Others
l0759	Others	Others
l0834	Others	Others
l0847	Pseudomonadota	Others
NC_009761	Bacillota	Others
NC_009762	Bacillota	Others
NC_009763	Bacillota	Others
l0892	Bacteroidota	Others
l0931	Pseudomonadota	Others
l0942	Bacteroidota	Others
l0970	Others	Others
l0985	Bacteroidota	Others
l0994	Others	Others
l10006	Pseudomonadota	Others
l10019	Others	Others
l10071	Pseudomonadota	Others
NC_009603	Actinomycetota	Others
l10096	Others	Others
l10117	Others	Others
l10142	Others	Others
NC_009760	Bacillota	Others
l10144	Others	Others
l10164	Others	Others
l10193	Others	Others
l10205	Cyanobacteriota	Others
NC_009875	Bacillota	Others
NC_010576	Bacillota	Others
l10218	Others	Others
NC_009993	Actinomycetota	Others
l10263	Bacteroidota	Others
l10281	Others	Others
l10283	Others	Others
l10288	Others	Others
l10294	Others	Others
l10303	Pseudomonadota	Others
l1031	Pseudomonadota	Others
l10310	Others	Others
l10334	Others	Others
NC_011104	Bacillota	Others
NC_010363	Bacillota	Others
l10338	Bacteroidota	Others
NC_015454	Actinomycetota	Others
NC_015453	Actinomycetota	Others
l10362	Others	Others
l10369	Others	Others
l10447	Others	Others
l1048	Others	Others
l10499	Bacteroidota	Others
l10556	Bacteroidota	Others
l10642	Others	Others
l10661	Others	Others
l1067	Others	Others
l10670	Others	Others
l10691	Others	Others
NC_010945	Bacillota	Aliceevansviridae
l10750	Others	Others
l10788	Others	Others
NC_011022	Actinomycetota	Others
NC_011318	Bacillota	Others
NC_011044	Actinomycetota	Others
NC_011039	Actinomycetota	Others
l10863	Others	Others
NC_011057	Actinomycetota	Others
NC_011271	Actinomycetota	Others
NC_011273	Actinomycetota	Others
NC_011272	Actinomycetota	Others
NC_011269	Actinomycetota	Others
NC_011270	Actinomycetota	Others
NC_020883	Bacillota	Others
l10864	Bacteroidota	Others
l10873	Bacteroidota	Others
l11026	Pseudomonadota	Others
l11097	Others	Others
l11105	Bacteroidota	Others
NC_011267	Actinomycetota	Others
l11116	Bacteroidota	Others
l11120	Others	Others
NC_011308	Bacillota	Others
NC_011290	Actinomycetota	Others
NC_011285	Actinomycetota	Others
l11125	Others	Others
NC_011292	Actinomycetota	Others
l11137	Bacteroidota	Others
l11202	Others	Others
NC_011645	Bacillota	Others
l11238	Others	Others
l11245	Bacteroidota	Others
l11304	Others	Others
l11306	Others	Others
l11312	Others	Others
l11330	Others	Others
l11335	Bacteroidota	Others
l11347	Pseudomonadota	Others
l11354	Pseudomonadota	Others
NC_011801	Bacillota	Others
l11373	Bacteroidota	Others
l11401	Others	Others
l11405	Others	Others
NC_024137	Bacillota	Herelleviridae
l11412	Bacteroidota	Others
NC_012027	Actinomycetota	Others
l11428	Others	Others
NC_012419	Bacillota	Others
l11443	Others	Others
l11448	Others	Others
l11455	Others	Others
NC_012663	Bacillota	Others
l11457	Pseudomonadota	Others
NC_012756	Bacillota	Others
l11462	Others	Others
l11470	Others	Others
NC_012753	Bacillota	Aliceevansviridae
NC_012784	Bacillota	Others
NC_012788	Actinomycetota	Others
l1150	Others	Others
l11522	Bacteroidota	Others
l11525	Others	Others
NC_022094	Bacillota	Others
NC_013696	Bacillota	Others
NC_028689	Actinomycetota	Others
NC_013650	Actinomycetota	Others
NC_027985	Actinomycetota	Others
l11553	Others	Others
l11558	Others	Others
NC_013154	Bacillota	Others
NC_013195	Bacillota	Others
l11591	Others	Others
l1161	Others	Others
l11612	Others	Others
l11620	Pseudomonadota	Others
NC_019496	Bacillota	Others
NC_013646	Bacillota	Others
NC_013643	Bacillota	Others
NC_013648	Bacillota	Others
NC_013644	Bacillota	Others
l11629	Others	Others
l11640	Pseudomonadota	Others
l11641	Others	Others
l11664	Pseudomonadota	Others
NC_013698	Actinomycetota	Others
l11688	Bacteroidota	Others
l11690	Others	Others
NC_023722	Actinomycetota	Others
NC_023694	Actinomycetota	Others
NC_023735	Actinomycetota	Others
NC_023706	Actinomycetota	Others
l11691	Others	Others
l11700	Others	Others
l11702	Others	Others
l11705	Others	Others
l11711	Others	Others
l11733	Others	Others
l11789	Bacteroidota	Others
l11829	Bacteroidota	Others
l11834	Others	Others
NC_023748	Actinomycetota	Others
l11856	Others	Others
l11933	Others	Straboviridae
NC_025444	Actinomycetota	Others
l11937	Pseudomonadota	Others
NC_027120	Bacillota	Others
l12006	Pseudomonadota	Others
l12022	Others	Others
l1206	Bacteroidota	Others
l12089	Others	Others
l12145	Pseudomonadota	Others
l12195	Pseudomonadota	Others
NC_027987	Bacillota	Others
NC_014229	Actinomycetota	Others
NC_019544	Bacillota	Others
l12247	Pseudomonadota	Others
l12275	Pseudomonadota	Others
l12317	Bacteroidota	Others
l12347	Others	Autographiviridae
l1237	Others	Others
l1242	Others	Others
l12432	Pseudomonadota	Others
l12443	Pseudomonadota	Others
l12538	Bacteroidota	Others
l12543	Bacteroidota	Others
l12551	Others	Others
l12588	Bacteroidota	Others
l12598	Others	Others
l12608	Others	Others
l12621	Pseudomonadota	Others
l12670	Others	Others
l1324	Others	Others
l1336	Others	Others
NC_021558	Bacillota	Others
l1337	Bacteroidota	Others
l1382	Others	Others
l1421	Others	Others
l1466	Pseudomonadota	Others
l1513	Bacteroidota	Others
l1569	Others	Others
l1810	Others	Others
l1840	Others	Others
l1849	Bacteroidota	Others
l1851	Others	Others
l1855	Pseudomonadota	Others
NC_027990	Bacillota	Others
l1863	Others	Others
l1885	Others	Others
l1969	Bacteroidota	Others
l1998	Bacteroidota	Others
l2049	Others	Others
l2059	Others	Others
l2125	Others	Others
l2126	Bacteroidota	Others
NC_019448	Bacillota	Herelleviridae
l2143	Bacteroidota	Others
l2164	Others	Others
l2222	Pseudomonadota	Others
l2252	Pseudomonadota	Others
NC_015252	Bacillota	Others
NC_015254	Bacillota	Others
NC_016563	Bacillota	Herelleviridae
l2258	Bacteroidota	Others
NC_015270	Bacillota	Others
l2271	Others	Others
NC_015262	Bacillota	Others
l2291	Others	Others
l2311	Bacteroidota	Others
l2363	Others	Others
l2367	Others	Others
NC_014457	Bacillota	Others
NC_019921	Bacillota	Others
NC_048624	Bacillota	Others
l2378	Others	Others
l2419	Others	Others
l2422	Others	Others
l2444	Pseudomonadota	Others
l2479	Others	Others
NC_015263	Bacillota	Others
l2668	Bacteroidota	Others
l2703	Others	Others
l2723	Others	Others
l2745	Others	Others
l2895	Pseudomonadota	Others
l2903	Others	Others
l2950	Others	Others
l2952	Others	Others
l2980	Bacteroidota	Others
l3010	Others	Others
l3026	Others	Others
l3090	Others	Others
l3117	Bacteroidota	Others
l3162	Bacteroidota	Others
l3165	Bacteroidota	Others
NC_055037	Bacillota	Others
l3173	Others	Others
l3209	Others	Others
l3249	Others	Others
l3303	Others	Others
NC_048629	Bacillota	Others
l3309	Bacteroidota	Others
l3326	Others	Others
l3356	Others	Others
l3358	Bacteroidota	Others
l3382	Others	Others
l3395	Bacteroidota	Others
l3457	Pseudomonadota	Others
l3493	Bacteroidota	Others
l3516	Bacteroidota	Others
l3532	Others	Others
NC_014901	Actinomycetota	Others
NC_019487	Bacillota	Herelleviridae
l3533	Others	Others
l3560	Others	Others
l3565	Pseudomonadota	Autographiviridae
l3585	Others	Others
l3613	Bacteroidota	Others
l3648	Others	Others
NC_054978	Bacillota	Others
l3717	Others	Autographiviridae
l3721	Others	Others
NC_019486	Bacillota	Others
NC_019489	Bacillota	Others
l3762	Others	Others
l3767	Pseudomonadota	Others
NC_017732	Bacillota	Others
l3776	Bacteroidota	Others
l3789	Others	Others
l3830	Bacteroidota	Others
l3849	Bacteroidota	Others
NC_015720	Actinomycetota	Others
NC_015210	Actinomycetota	Others
l3897	Others	Others
l3927	Others	Others
l3928	Others	Others
l3945	Others	Others
l4041	Pseudomonadota	Others
l4159	Others	Others
l4199	Bacteroidota	Others
l4209	Others	Others
l4228	Others	Others
NC_023009	Bacillota	Herelleviridae
NC_021347	Actinomycetota	Others
NC_016565	Bacillota	Others
l4268	Bacteroidota	Others
l4374	Bacteroidota	Others
NC_015568	Bacillota	Others
NC_041983	Actinomycetota	Others
l4384	Others	Others
NC_041971	Actinomycetota	Others
NC_041987	Actinomycetota	Others
NC_041985	Actinomycetota	Others
NC_051610	Actinomycetota	Others
NC_028986	Actinomycetota	Others
NC_042034	Actinomycetota	Others
NC_042032	Actinomycetota	Others
NC_028942	Actinomycetota	Others
NC_042036	Actinomycetota	Others
NC_042033	Actinomycetota	Others
NC_028801	Actinomycetota	Others
NC_042035	Actinomycetota	Others
NC_028803	Actinomycetota	Others
NC_028906	Actinomycetota	Others
l4449	Bacteroidota	Others
NC_041989	Actinomycetota	Others
NC_041988	Actinomycetota	Others
l4644	Bacteroidota	Others
NC_022920	Bacillota	Herelleviridae
NC_022918	Bacillota	Herelleviridae
NC_019506	Bacillota	Others
NC_019508	Bacillota	Others
l4716	Others	Others
l4723	Pseudomonadota	Others
l4753	Pseudomonadota	Others
NC_018285	Bacillota	Aliceevansviridae
l4770	Others	Others
l4781	Pseudomonadota	Others
l4890	Others	Others
l4912	Bacteroidota	Others
l4932	Pseudomonadota	Others
NC_023711	Actinomycetota	Others
NC_041993	Actinomycetota	Others
NC_023738	Actinomycetota	Others
l4968	Pseudomonadota	Others
l5022	Others	Others
l5111	Bacteroidota	Others
l5187	Others	Others
NC_023729	Actinomycetota	Others
NC_023709	Actinomycetota	Others
l5211	Others	Others
NC_023689	Actinomycetota	Others
l5212	Others	Others
NC_023731	Actinomycetota	Others
NC_023707	Actinomycetota	Others
NC_023710	Actinomycetota	Others
NC_041960	Bacillota	Others
NC_023696	Actinomycetota	Others
NC_023714	Actinomycetota	Others
NC_023691	Actinomycetota	Others
NC_023692	Actinomycetota	Others
l5216	Pseudomonadota	Others
NC_022087	Actinomycetota	Others
NC_041969	Actinomycetota	Others
l5233	Others	Others
NC_023730	Actinomycetota	Others
NC_023737	Actinomycetota	Others
l5240	Others	Others
l5241	Others	Others
l5258	Bacteroidota	Others
NC_023747	Actinomycetota	Others
NC_023708	Actinomycetota	Others
NC_023695	Actinomycetota	Others
l5331	Others	Others
NC_041970	Actinomycetota	Others
NC_023733	Actinomycetota	Others
NC_023725	Actinomycetota	Others
NC_023727	Actinomycetota	Others
NC_023742	Actinomycetota	Others
NC_041965	Actinomycetota	Others
NC_023713	Actinomycetota	Others
NC_023703	Actinomycetota	Others
NC_023686	Actinomycetota	Others
NC_028907	Actinomycetota	Others
NC_023740	Actinomycetota	Others
NC_023741	Actinomycetota	Others
l5332	Others	Others
l5348	Others	Others
l5349	Others	Others
l5364	Others	Others
l5376	Others	Others
NC_016166	Actinomycetota	Others
l5469	Pseudomonadota	Others
l5483	Pseudomonadota	Others
l5491	Cyanobacteriota	Others
NC_016435	Actinomycetota	Others
NC_016569	Actinomycetota	Others
NC_016655	Actinomycetota	Others
NC_016652	Actinomycetota	Others
NC_016654	Actinomycetota	Others
NC_016653	Actinomycetota	Others
NC_016651	Actinomycetota	Others
l5556	Others	Others
l5566	Others	Others
l5595	Pseudomonadota	Others
l5603	Pseudomonadota	Others
l5608	Others	Others
NC_018277	Bacillota	Others
NC_048628	Bacillota	Others
NC_019502	Bacillota	Others
l5610	Bacteroidota	Others
l5648	Others	Others
l5679	Others	Others
l5742	Others	Others
NC_018264	Bacillota	Others
NC_018860	Bacillota	Herelleviridae
l5749	Others	Others
l5751	Others	Others
l5752	Others	Others
l5811	Others	Others
l5817	Bacteroidota	Others
NC_019523	Bacillota	Others
l5834	Others	Autographiviridae
l5850	Others	Others
l5860	Pseudomonadota	Others
NC_027355	Bacillota	Herelleviridae
l5863	Pseudomonadota	Others
l5905	Others	Others
l5912	Others	Others
l5913	Bacteroidota	Others
l5957	Others	Others
l5988	Others	Others
l5991	Bacteroidota	Others
l6004	Others	Others
NC_019515	Bacillota	Others
NC_018857	Bacillota	Herelleviridae
l6007	Others	Others
l6012	Others	Others
NC_018863	Bacillota	Herelleviridae
l6013	Others	Others
l6026	Bacteroidota	Others
l6043	Others	Others
l6055	Bacteroidota	Others
l6095	Bacteroidota	Others
l6099	Others	Others
l6101	Pseudomonadota	Others
l6116	Others	Others
l6139	Pseudomonadota	Others
l6153	Others	Others
NC_020490	Bacillota	Others
NC_019915	Bacillota	Others
NC_019914	Bacillota	Others
l6180	Bacteroidota	Others
NC_019924	Bacillota	Others
l6198	Pseudomonadota	Others
l6202	Pseudomonadota	Others
NC_041986	Actinomycetota	Others
l6215	Bacteroidota	Others
l6219	Cyanobacteriota	Others
l6267	Others	Others
l6277	Bacteroidota	Others
l6314	Pseudomonadota	Others
l6359	Others	Others
l6368	Others	Others
l6375	Bacteroidota	Others
l6387	Pseudomonadota	Others
l6391	Others	Others
l6393	Others	Others
l6397	Others	Others
l6401	Others	Others
l6419	Others	Others
l6446	Others	Others
l6451	Others	Others
l6464	Others	Others
l6474	Others	Others
l6490	Others	Others
l6518	Others	Others
l6535	Others	Others
l6557	Others	Others
l6578	Others	Others
l6602	Pseudomonadota	Others
l6611	Others	Others
NC_017976	Bacillota	Others
l6612	Pseudomonadota	Others
NC_018270	Bacillota	Others
l6615	Others	Others
l6616	Others	Others
NC_018273	Bacillota	Others
l6628	Others	Others
NC_041982	Actinomycetota	Others
NC_041984	Actinomycetota	Others
l6644	Others	Others
NC_025467	Bacillota	Others
l6645	Others	Others
l6657	Others	Others
NC_017980	Bacillota	Others
NC_018083	Bacillota	Others
NC_018084	Bacillota	Others
l6687	Pseudomonadota	Others
NC_020199	Bacillota	Others
l6696	Others	Others
l6699	Others	Others
l6725	Others	Others
l6727	Others	Others
l6755	Others	Others
l6758	Others	Others
l6793	Pseudomonadota	Others
NC_023723	Actinomycetota	Others
NC_019513	Bacillota	Others
NC_017968	Bacillota	Others
NC_020871	Bacillota	Herelleviridae
NC_018086	Bacillota	Others
l6802	Others	Others
NC_021539	Bacillota	Others
NC_024375	Bacillota	Others
NC_021787	Bacillota	Others
NC_021785	Bacillota	Others
l6822	Others	Others
l6829	Others	Others
l6873	Others	Others
l6880	Bacteroidota	Others
NC_024359	Bacillota	Herelleviridae
l6956	Bacteroidota	Others
NC_017973	Actinomycetota	Others
l6993	Others	Others
l7022	Others	Others
l7040	Others	Others
l7060	Bacteroidota	Others
l7086	Others	Others
l7090	Others	Others
l7137	Others	Others
NC_054800	Actinomycetota	Others
l7143	Others	Others
l7165	Others	Others
l7195	Others	Others
l7198	Pseudomonadota	Others
l7206	Pseudomonadota	Others
NC_017978	Bacillota	Others
l7232	Pseudomonadota	Others
l7238	Others	Others
NC_018085	Bacillota	Others
NC_021326	Bacillota	Others
NC_021332	Bacillota	Others
NC_020873	Bacillota	Herelleviridae
l7240	Others	Others
NC_021863	Bacillota	Others
l7241	Others	Others
l7260	Others	Others
l7262	Others	Others
l7271	Others	Others
NC_030933	Bacillota	Herelleviridae
l7280	Others	Others
NC_025433	Actinomycetota	Others
l7304	Others	Others
l7307	Cyanobacteriota	Others
l7333	Others	Others
l7340	Others	Others
l7369	Others	Others
NC_018836	Actinomycetota	Others
NC_018848	Actinomycetota	Others
l7371	Pseudomonadota	Others
l7406	Others	Others
l7435	Pseudomonadota	Others
l7438	Pseudomonadota	Others
NC_020081	Bacillota	Herelleviridae
NC_019421	Bacillota	Others
NC_019422	Bacillota	Others
l7450	Pseudomonadota	Others
l7451	Others	Others
NC_025465	Bacillota	Others
l7458	Pseudomonadota	Others
l7545	Bacteroidota	Others
NC_019782	Bacillota	Others
l7554	Others	Others
l7561	Others	Others
l7614	Others	Others
l7625	Others	Others
l7637	Others	Others
l7678	Others	Others
NC_021868	Bacillota	Others
NC_041849	Actinomycetota	Others
l7733	Bacteroidota	Others
l7749	Pseudomonadota	Others
NC_054977	Bacillota	Others
l7803	Bacteroidota	Others
l7848	Others	Others
l7857	Bacteroidota	Others
l7866	Others	Others
l7869	Others	Others
l7900	Others	Others
l7937	Others	Others
l7971	Others	Others
l7985	Bacteroidota	Others
l8021	Pseudomonadota	Others
l8032	Pseudomonadota	Others
l8047	Bacteroidota	Others
l8065	Bacteroidota	Others
l8099	Others	Others
l8101	Others	Others
l8119	Pseudomonadota	Others
l8132	Others	Others
l8137	Bacteroidota	Others
l8161	Pseudomonadota	Others
l8185	Pseudomonadota	Others
l8209	Pseudomonadota	Others
l8225	Others	Others
l8234	Pseudomonadota	Others
NC_047739	Bacillota	Others
NC_018831	Bacillota	Others
l8247	Others	Others
l8293	Others	Others
l8313	Pseudomonadota	Others
l8323	Others	Others
l8339	Pseudomonadota	Others
NC_021861	Bacillota	Others
l8375	Others	Others
l8377	Others	Others
l8404	Others	Others
l8423	Others	Others
l8447	Others	Others
l8451	Others	Others
NC_018834	Actinomycetota	Others
NC_018839	Actinomycetota	Others
NC_018841	Actinomycetota	Others
NC_018845	Actinomycetota	Others
NC_018849	Actinomycetota	Others
NC_018852	Actinomycetota	Others
NC_018838	Actinomycetota	Others
NC_018840	Actinomycetota	Others
NC_018842	Actinomycetota	Others
NC_018847	Actinomycetota	Others
NC_018851	Actinomycetota	Others
l8460	Others	Others
l8475	Others	Others
l8576	Others	Others
l8586	Bacteroidota	Others
NC_022336	Actinomycetota	Others
NC_022339	Actinomycetota	Others
NC_022338	Actinomycetota	Others
NC_022335	Actinomycetota	Others
NC_022337	Actinomycetota	Others
NC_022342	Actinomycetota	Others
NC_022334	Actinomycetota	Others
NC_022341	Actinomycetota	Others
NC_022340	Actinomycetota	Others
NC_022090	Bacillota	Herelleviridae
l8595	Bacteroidota	Others
l8606	Others	Others
l8654	Others	Others
l8675	Others	Others
l8729	Others	Others
l8745	Others	Others
NC_019418	Bacillota	Others
l8747	Others	Others
NC_019726	Bacillota	Herelleviridae
l8764	Others	Others
NC_041856	Actinomycetota	Others
l8854	Others	Others
l8857	Others	Others
NC_020876	Actinomycetota	Others
l8864	Others	Others
l8872	Others	Others
l9010	Pseudomonadota	Others
NC_024390	Bacillota	Others
NC_020870	Bacillota	Others
NC_024385	Bacillota	Others
NC_024386	Bacillota	Others
NC_024388	Bacillota	Others
NC_024380	Bacillota	Others
NC_024378	Bacillota	Others
NC_020880	Bacillota	Others
NC_024389	Bacillota	Others
NC_021533	Actinomycetota	Others
NC_021853	Bacillota	Others
NC_021860	Bacillota	Others
NC_021854	Bacillota	Others
NC_021852	Bacillota	Others
NC_021855	Bacillota	Others
l9062	Bacteroidota	Others
l9064	Bacteroidota	Others
l9121	Others	Others
l9127	Others	Others
NC_022791	Bacillota	Others
l9131	Bacteroidota	Others
l9136	Bacteroidota	Others
l9139	Others	Others
NC_021773	Bacillota	Others
l9146	Others	Others
l9150	Pseudomonadota	Others
NC_021323	Bacillota	Others
NC_023501	Bacillota	Herelleviridae
l9151	Bacteroidota	Others
l9156	Cyanobacteriota	Others
l9183	Bacteroidota	Others
l9185	Others	Others
l9191	Others	Others
l9194	Pseudomonadota	Others
l9208	Bacteroidota	Others
l9213	Pseudomonadota	Others
l9216	Bacteroidota	Others
l9217	Bacteroidota	Others
l9218	Bacteroidota	Others
l9224	Others	Others
NC_042133	Bacillota	Herelleviridae
l9225	Cyanobacteriota	Others
l9241	Bacteroidota	Others
NC_055041	Bacillota	Others
NC_021061	Actinomycetota	Others
NC_028674	Actinomycetota	Others
NC_028982	Bacillota	Herelleviridae
NC_028983	Bacillota	Herelleviridae
NC_041976	Bacillota	Others
NC_029104	Bacillota	Others
NC_029029	Bacillota	Others
NC_022980	Bacillota	Others
l9269	Bacteroidota	Others
NC_021325	Bacillota	Others
NC_021063	Actinomycetota	Others
l9281	Bacteroidota	Others
NC_023007	Bacillota	Others
NC_023499	Bacillota	Others
NC_023500	Bacillota	Others
l9292	Others	Others
NC_021336	Bacillota	Others
l9293	Bacteroidota	Others
NC_047855	Bacillota	Others
l9297	Others	Others
l9301	Others	Others
NC_021299	Actinomycetota	Others
NC_021324	Actinomycetota	Others
NC_021334	Actinomycetota	Others
l9307	Bacteroidota	Others
NC_021298	Actinomycetota	Others
NC_021304	Actinomycetota	Others
NC_021339	Actinomycetota	Others
NC_021349	Actinomycetota	Others
NC_021306	Actinomycetota	Others
NC_021302	Actinomycetota	Others
NC_021310	Actinomycetota	Others
NC_021308	Actinomycetota	Others
NC_021538	Actinomycetota	Others
NC_021535	Actinomycetota	Others
NC_021297	Actinomycetota	Others
NC_021309	Actinomycetota	Others
NC_021307	Actinomycetota	Others
NC_021301	Actinomycetota	Others
l9326	Others	Others
l9478	Bacteroidota	Others
NC_021346	Actinomycetota	Others
NC_021311	Actinomycetota	Others
NC_021348	Actinomycetota	Others
NC_021305	Actinomycetota	Others
NC_021338	Actinomycetota	Others
NC_021318	Actinomycetota	Others
NC_021556	Actinomycetota	Others
l9490	Bacteroidota	Others
l9517	Bacteroidota	Others
l9600	Bacteroidota	Others
l9629	Bacteroidota	Others
l9669	Others	Others
l9696	Others	Others
l9795	Bacteroidota	Others
l9846	Others	Others
l9861	Pseudomonadota	Autographiviridae
l9866	Pseudomonadota	Others
l9880	Pseudomonadota	Others
l9890	Others	Autographiviridae
l9896	Pseudomonadota	Others
l9903	Pseudomonadota	Others
l9924	Others	Others
l9955	Others	Others
l9962	Others	Others
l9965	Others	Others
l9975	Others	Others
l9980	Pseudomonadota	Others
l9982	Bacteroidota	Others
NC_021865	Bacillota	Others
l9985	Others	Others
NC_022055	Actinomycetota	Others
NC_022066	Actinomycetota	Others
NC_029044	Actinomycetota	Others
NC_022067	Actinomycetota	Others
l9997	Others	Others
NC_041928	Bacillota	Herelleviridae
NC_000866	Pseudomonadota	Straboviridae
NC_000867	Pseudomonadota	Others
NC_022086	Actinomycetota	Others
NC_022057	Actinomycetota	Others
NC_022069	Actinomycetota	Others
NC_022060	Actinomycetota	Others
NC_022068	Actinomycetota	Others
NC_022056	Actinomycetota	Others
NC_022062	Actinomycetota	Others
NC_022052	Actinomycetota	Others
NC_022324	Actinomycetota	Others
NC_022064	Actinomycetota	Others
NC_022061	Actinomycetota	Others
NC_022325	Actinomycetota	Others
NC_022065	Actinomycetota	Others
NC_022071	Actinomycetota	Others
NC_000902	Pseudomonadota	Others
NC_021801	Bacillota	Others
NC_000924	Pseudomonadota	Others
NC_041959	Bacillota	Others
NC_000929	Pseudomonadota	Others
NC_022328	Actinomycetota	Others
NC_022331	Actinomycetota	Others
NC_022753	Actinomycetota	Others
NC_029018	Actinomycetota	Others
NC_022329	Actinomycetota	Others
NC_022330	Actinomycetota	Others
NC_000935	Pseudomonadota	Others
NC_022059	Actinomycetota	Others
NC_001270	Others	Others
NC_001271	Pseudomonadota	Autographiviridae
NC_023599	Bacillota	Others
NC_001317	Pseudomonadota	Others
NC_001330	Pseudomonadota	Others
NC_001331	Pseudomonadota	Others
NC_001332	Pseudomonadota	Others
NC_022088	Bacillota	Herelleviridae
NC_022070	Actinomycetota	Others
NC_022063	Actinomycetota	Others
NC_022053	Actinomycetota	Others
NC_022085	Actinomycetota	Others
NC_022058	Actinomycetota	Others
NC_022776	Bacillota	Aliceevansviridae
NC_022988	Actinomycetota	Others
NC_022976	Actinomycetota	Others
NC_022969	Actinomycetota	Others
NC_025423	Bacillota	Herelleviridae
NC_001341	Others	Others
NC_001365	Others	Others
NC_001396	Pseudomonadota	Others
NC_001416	Pseudomonadota	Others
NC_022977	Actinomycetota	Others
NC_022965	Actinomycetota	Others
NC_022973	Actinomycetota	Others
NC_022979	Actinomycetota	Others
NC_022985	Actinomycetota	Others
NC_001417	Pseudomonadota	Fiersviridae
NC_001418	Pseudomonadota	Others
NC_001420	Pseudomonadota	Others
NC_023503	Bacillota	Aliceevansviridae
NC_001421	Pseudomonadota	Others
NC_001422	Pseudomonadota	Others
NC_022775	Bacillota	Others
NC_022762	Bacillota	Others
NC_022758	Bacillota	Others
NC_001426	Pseudomonadota	Fiersviridae
NC_001447	Others	Others
NC_001604	Pseudomonadota	Autographiviridae
NC_022914	Bacillota	Others
NC_001609	Pseudomonadota	Others
NC_001628	Pseudomonadota	Fiersviridae
NC_022769	Bacillota	Herelleviridae
NC_022761	Bacillota	Herelleviridae
NC_022771	Bacillota	Herelleviridae
NC_022764	Bacillota	Others
NC_022770	Bacillota	Others
NC_022774	Bacillota	Others
NC_022763	Bacillota	Herelleviridae
NC_022767	Bacillota	Others
NC_023549	Actinomycetota	Others
NC_001697	Pseudomonadota	Others
NC_001730	Pseudomonadota	Others
NC_001741	Others	Others
NC_001890	Pseudomonadota	Fiersviridae
NC_001895	Pseudomonadota	Others
NC_001901	Pseudomonadota	Others
NC_024144	Bacillota	Others
NC_001902	Others	Others
NC_023574	Bacillota	Others
NC_022756	Bacillota	Others
NC_001942	Others	Others
NC_001954	Pseudomonadota	Others
NC_001956	Pseudomonadota	Others
NC_022972	Actinomycetota	Others
NC_023498	Actinomycetota	Others
NC_023563	Actinomycetota	Others
NC_001998	Others	Others
NC_002014	Pseudomonadota	Others
NC_002166	Pseudomonadota	Others
NC_002167	Pseudomonadota	Others
NC_002180	Others	Others
NC_023595	Bacillota	Others
NC_002194	Others	Others
NC_002362	Pseudomonadota	Others
NC_002363	Pseudomonadota	Others
NC_002371	Pseudomonadota	Others
NC_024206	Bacillota	Others
NC_002484	Pseudomonadota	Others
NC_002515	Others	Others
NC_023564	Actinomycetota	Others
NC_002519	Pseudomonadota	Others
NC_002628	Others	Others
NC_023562	Actinomycetota	Others
NC_023552	Actinomycetota	Others
NC_002643	Others	Others
NC_022983	Actinomycetota	Others
NC_022975	Actinomycetota	Others
NC_023554	Actinomycetota	Others
NC_022984	Actinomycetota	Others
NC_022981	Actinomycetota	Others
NC_002700	Pseudomonadota	Others
NC_002730	Pseudomonadota	Others
NC_023551	Bacillota	Others
NC_023571	Bacillota	Others
NC_023560	Bacillota	Others
NC_003085	Others	Others
NC_023582	Bacillota	Others
NC_003278	Pseudomonadota	Others
NC_023559	Bacillota	Others
NC_003287	Pseudomonadota	Others
NC_029116	Bacillota	Others
NC_023553	Actinomycetota	Others
NC_029001	Bacillota	Others
NC_023565	Actinomycetota	Others
NC_023577	Actinomycetota	Others
NC_023572	Actinomycetota	Others
NC_023578	Actinomycetota	Others
NC_023580	Actinomycetota	Others
NC_023602	Actinomycetota	Others
NC_028748	Bacillota	Others
NC_029121	Bacillota	Herelleviridae
NC_024356	Bacillota	Others
NC_003298	Pseudomonadota	Autographiviridae
NC_003299	Pseudomonadota	Others
NC_003300	Pseudomonadota	Others
NC_003301	Pseudomonadota	Others
NC_003309	Pseudomonadota	Others
NC_024361	Bacillota	Others
NC_024357	Bacillota	Others
NC_024370	Bacillota	Others
NC_003311	Pseudomonadota	Others
NC_023573	Bacillota	Herelleviridae
NC_003313	Pseudomonadota	Others
NC_003315	Pseudomonadota	Others
NC_023550	Bacillota	Others
NC_003324	Pseudomonadota	Others
NC_003327	Pseudomonadota	Others
NC_003345	Others	Others
NC_003356	Pseudomonadota	Others
NC_023859	Actinomycetota	Others
NC_003390	Cyanobacteriota	Autographiviridae
NC_003438	Others	Others
NC_028682	Actinomycetota	Others
NC_024209	Actinomycetota	Others
NC_024136	Actinomycetota	Others
NC_028658	Actinomycetota	Others
NC_003444	Pseudomonadota	Others
NC_023607	Actinomycetota	Others
NC_023862	Actinomycetota	Others
NC_025438	Actinomycetota	Others
NC_023597	Actinomycetota	Others
NC_023604	Actinomycetota	Others
NC_023606	Actinomycetota	Others
NC_023612	Bacillota	Others
NC_003714	Pseudomonadota	Others
NC_023609	Actinomycetota	Others
NC_003715	Pseudomonadota	Others
NC_003716	Pseudomonadota	Others
NC_024212	Bacillota	Others
NC_041861	Bacillota	Others
NC_024384	Bacillota	Others
NC_041862	Bacillota	Herelleviridae
NC_024383	Bacillota	Herelleviridae
NC_024387	Bacillota	Others
NC_024392	Bacillota	Others
NC_003793	Others	Others
NC_003907	Pseudomonadota	Others
NC_004084	Others	Others
NC_004170	Pseudomonadota	Others
NC_004171	Pseudomonadota	Others
NC_004172	Pseudomonadota	Others
NC_004173	Pseudomonadota	Others
NC_023603	Actinomycetota	Others
NC_024145	Actinomycetota	Others
NC_023600	Actinomycetota	Others
NC_024391	Bacillota	Others
NC_004174	Pseudomonadota	Others
NC_004175	Pseudomonadota	Others
NC_024143	Actinomycetota	Others
NC_004301	Pseudomonadota	Fiersviridae
NC_024138	Actinomycetota	Others
NC_004306	Pseudomonadota	Others
NC_004313	Pseudomonadota	Others
NC_004333	Pseudomonadota	Others
NC_004348	Pseudomonadota	Others
NC_024215	Bacillota	Others
NC_024203	Bacillota	Others
NC_024208	Bacillota	Others
NC_024214	Bacillota	Others
NC_004456	Pseudomonadota	Others
NC_004462	Others	Others
NC_004466	Pseudomonadota	Others
NC_004629	Pseudomonadota	Others
NC_004665	Pseudomonadota	Autographiviridae
NC_004735	Bacteroidota	Others
NC_004736	Pseudomonadota	Others
NC_004745	Pseudomonadota	Others
NC_004775	Pseudomonadota	Others
NC_042048	Bacillota	Herelleviridae
NC_024363	Actinomycetota	Others
NC_024787	Bacillota	Herelleviridae
NC_024360	Bacillota	Herelleviridae
NC_024364	Bacillota	Herelleviridae
NC_024149	Bacillota	Others
NC_024135	Actinomycetota	Others
NC_024141	Actinomycetota	Others
NC_024148	Actinomycetota	Others
NC_024147	Actinomycetota	Others
NC_025453	Bacillota	Others
NC_024371	Actinomycetota	Others
NC_026590	Actinomycetota	Others
NC_024366	Actinomycetota	Others
NC_051724	Actinomycetota	Others
NC_024216	Bacillota	Herelleviridae
NC_024207	Bacillota	Herelleviridae
NC_024213	Bacillota	Herelleviridae
NC_024205	Bacillota	Herelleviridae
NC_024211	Bacillota	Herelleviridae
NC_024788	Bacillota	Herelleviridae
NC_004777	Pseudomonadota	Autographiviridae
NC_004813	Pseudomonadota	Others
NC_004827	Pseudomonadota	Others
NC_004831	Pseudomonadota	Autographiviridae
NC_004902	Pseudomonadota	Others
NC_004913	Pseudomonadota	Others
NC_004914	Pseudomonadota	Others
NC_004927	Others	Others
NC_004928	Pseudomonadota	Straboviridae
NC_005045	Pseudomonadota	Autographiviridae
NC_005056	Pseudomonadota	Others
NC_005066	Pseudomonadota	Straboviridae
NC_005069	Pseudomonadota	Others
NC_005083	Pseudomonadota	Straboviridae
NC_027335	Bacillota	Herelleviridae
NC_005091	Pseudomonadota	Others
NC_029010	Bacillota	Others
NC_005131	Pseudomonadota	Others
NC_027371	Actinomycetota	Others
NC_024368	Actinomycetota	Others
NC_027352	Bacillota	Herelleviridae
NC_025460	Bacillota	Others
NC_005135	Pseudomonadota	Straboviridae
NC_005178	Pseudomonadota	Others
NC_024355	Bacillota	Others
NC_005260	Pseudomonadota	Straboviridae
NC_025420	Bacillota	Others
NC_025415	Bacillota	Others
NC_025421	Bacillota	Others
NC_005262	Pseudomonadota	Others
NC_005263	Pseudomonadota	Others
NC_027336	Actinomycetota	Others
NC_027357	Actinomycetota	Others
NC_027373	Actinomycetota	Others
NC_027391	Actinomycetota	Others
NC_027400	Actinomycetota	Others
NC_027380	Actinomycetota	Others
NC_027333	Actinomycetota	Others
NC_041955	Actinomycetota	Others
NC_027361	Actinomycetota	Others
NC_027385	Actinomycetota	Others
NC_027401	Actinomycetota	Others
NC_027362	Actinomycetota	Others
NC_027403	Actinomycetota	Others
NC_041956	Actinomycetota	Others
NC_027367	Actinomycetota	Others
NC_027389	Actinomycetota	Others
NC_027294	Actinomycetota	Others
NC_027347	Actinomycetota	Others
NC_041957	Actinomycetota	Others
NC_027386	Actinomycetota	Others
NC_027405	Actinomycetota	Others
NC_027346	Actinomycetota	Others
NC_027370	Actinomycetota	Others
NC_027392	Actinomycetota	Others
NC_027295	Actinomycetota	Others
NC_027354	Actinomycetota	Others
NC_027376	Actinomycetota	Others
NC_005282	Pseudomonadota	Others
NC_028917	Bacillota	Others
NC_028775	Bacillota	Others
NC_005284	Pseudomonadota	Others
NC_005340	Pseudomonadota	Others
NC_028979	Actinomycetota	Others
NC_005342	Pseudomonadota	Others
NC_005344	Pseudomonadota	Others
NC_005357	Pseudomonadota	Others
NC_025424	Bacillota	Others
NC_026016	Bacillota	Others
NC_048665	Bacillota	Others
NC_028996	Bacillota	Others
NC_027398	Bacillota	Others
NC_005833	Pseudomonadota	Others
NC_025416	Bacillota	Herelleviridae
NC_025426	Bacillota	Herelleviridae
NC_005841	Pseudomonadota	Others
NC_026604	Actinomycetota	Others
NC_024792	Bacillota	Herelleviridae
NC_026597	Actinomycetota	Others
NC_028690	Actinomycetota	Others
NC_005856	Pseudomonadota	Others
NC_026595	Actinomycetota	Others
NC_026588	Actinomycetota	Others
NC_026584	Actinomycetota	Others
NC_005857	Pseudomonadota	Others
NC_005859	Pseudomonadota	Others
NC_028798	Actinomycetota	Others
NC_005879	Pseudomonadota	Others
NC_028794	Actinomycetota	Others
NC_005882	Pseudomonadota	Others
NC_005884	Pseudomonadota	Others
NC_005886	Pseudomonadota	Others
NC_028912	Actinomycetota	Others
NC_028757	Actinomycetota	Others
NC_026591	Actinomycetota	Others
NC_026596	Actinomycetota	Others
NC_049353	Bacillota	Others
NC_049352	Bacillota	Others
NC_005887	Pseudomonadota	Others
NC_005891	Pseudomonadota	Others
NC_005948	Pseudomonadota	Others
NC_005949	Pseudomonadota	Others
NC_005964	Others	Others
NC_006294	Pseudomonadota	Others
NC_006356	Bacteroidota	Others
NC_006548	Pseudomonadota	Others
NC_026593	Actinomycetota	Others
NC_026585	Actinomycetota	Others
NC_027377	Bacillota	Others
NC_027358	Bacillota	Others
NC_006552	Pseudomonadota	Others
NC_006820	Cyanobacteriota	Others
NC_006882	Cyanobacteriota	Autographiviridae
NC_006883	Cyanobacteriota	Others
NC_027366	Bacillota	Herelleviridae
NC_027374	Bacillota	Herelleviridae
NC_027372	Bacillota	Others
NC_027394	Bacillota	Others
NC_006884	Cyanobacteriota	Others
NC_006938	Pseudomonadota	Others
NC_006940	Pseudomonadota	Others
NC_006949	Pseudomonadota	Others
NC_006953	Pseudomonadota	Others
NC_007022	Pseudomonadota	Straboviridae
NC_028832	Actinomycetota	Others
NC_028923	Actinomycetota	Others
NC_028876	Actinomycetota	Others
NC_007023	Pseudomonadota	Straboviridae
NC_007024	Pseudomonadota	Others
NC_007145	Pseudomonadota	Others
NC_007149	Pseudomonadota	Autographiviridae
NC_007189	Pseudomonadota	Others
NC_007217	Others	Others
NC_007291	Pseudomonadota	Others
NC_007451	Pseudomonadota	Others
NC_029077	Actinomycetota	Others
NC_007456	Pseudomonadota	Autographiviridae
NC_007461	Others	Others
NC_007497	Pseudomonadota	Others
NC_007603	Pseudomonadota	Others
NC_031046	Bacillota	Others
NC_007623	Pseudomonadota	Others
NC_007636	Pseudomonadota	Autographiviridae
NC_007637	Pseudomonadota	Autographiviridae
NC_007709	Pseudomonadota	Others
NC_007710	Pseudomonadota	Others
NC_007804	Pseudomonadota	Others
NC_007805	Pseudomonadota	Others
NC_007806	Pseudomonadota	Others
NC_007807	Pseudomonadota	Others
NC_007808	Pseudomonadota	Others
NC_007809	Pseudomonadota	Others
NC_028920	Actinomycetota	Others
NC_028823	Actinomycetota	Others
NC_026609	Bacillota	Others
NC_028852	Actinomycetota	Others
NC_007810	Pseudomonadota	Others
NC_007817	Pseudomonadota	Others
NC_007818	Pseudomonadota	Others
NC_028779	Actinomycetota	Others
NC_029043	Actinomycetota	Others
NC_007819	Pseudomonadota	Others
NC_028842	Actinomycetota	Others
NC_029098	Actinomycetota	Others
NC_007820	Pseudomonadota	Others
NC_007821	Pseudomonadota	Others
NC_007822	Pseudomonadota	Others
NC_007823	Pseudomonadota	Others
NC_007824	Pseudomonadota	Others
NC_007825	Pseudomonadota	Others
NC_007827	Pseudomonadota	Others
NC_007856	Pseudomonadota	Others
NC_028877	Actinomycetota	Others
NC_028978	Actinomycetota	Others
NC_027341	Bacillota	Others
NC_007902	Pseudomonadota	Others
NC_008152	Pseudomonadota	Autographiviridae
NC_008193	Pseudomonadota	Others
NC_008201	Pseudomonadota	Others
NC_027396	Bacillota	Others
NC_026606	Actinomycetota	Others
NC_008208	Pseudomonadota	Straboviridae
NC_008294	Pseudomonadota	Fiersviridae
NC_028953	Actinomycetota	Others
NC_008296	Cyanobacteriota	Others
NC_030950	Bacillota	Others
NC_030947	Bacillota	Others
NC_029006	Bacillota	Others
NC_028991	Bacillota	Others
NC_029004	Bacillota	Others
NC_029022	Bacillota	Others
NC_030949	Bacillota	Others
NC_030951	Bacillota	Others
NC_008367	Cyanobacteriota	Others
NC_008464	Pseudomonadota	Others
NC_008515	Pseudomonadota	Straboviridae
NC_008562	Cyanobacteriota	Others
NC_008574	Pseudomonadota	Others
NC_008575	Pseudomonadota	Others
NC_029068	Bacillota	Others
NC_026583	Actinomycetota	Others
NC_029059	Actinomycetota	Others
NC_026603	Actinomycetota	Others
NC_026605	Actinomycetota	Others
NC_026598	Actinomycetota	Others
NC_026589	Actinomycetota	Others
NC_029058	Bacillota	Herelleviridae
NC_008584	Others	Others
NC_008694	Pseudomonadota	Autographiviridae
NC_030945	Bacillota	Others
NC_008717	Pseudomonadota	Others
NC_028765	Bacillota	Herelleviridae
NC_028962	Bacillota	Herelleviridae
NC_008720	Pseudomonadota	Others
NC_009014	Pseudomonadota	Autographiviridae
NC_009015	Pseudomonadota	Others
NC_009016	Pseudomonadota	Others
NC_009232	Pseudomonadota	Others
NC_009234	Pseudomonadota	Others
NC_009235	Pseudomonadota	Others
NC_009236	Pseudomonadota	Others
NC_009237	Pseudomonadota	Others
NC_009382	Pseudomonadota	Others
NC_009447	Pseudomonadota	Others
NC_028905	Bacillota	Others
NC_028958	Bacillota	Others
NC_029048	Bacillota	Others
NC_028951	Bacillota	Others
NC_028764	Bacillota	Others
NC_028838	Bacillota	Others
NC_028883	Bacillota	Others
NC_028959	Bacillota	Others
NC_009531	Cyanobacteriota	Autographiviridae
NC_009540	Pseudomonadota	Others
NC_028984	Bacillota	Aliceevansviridae
NC_009542	Pseudomonadota	Others
NC_028666	Bacillota	Others
NC_009543	Pseudomonadota	Others
NC_028914	Actinomycetota	Others
NC_009551	Cyanobacteriota	Others
NC_009604	Pseudomonadota	Others
NC_009803	Others	Others
NC_009804	Others	Others
NC_009818	Pseudomonadota	Others
NC_009821	Pseudomonadota	Straboviridae
NC_028758	Bacillota	Others
NC_028788	Bacillota	Others
NC_028841	Bacillota	Others
NC_029084	Bacillota	Others
NC_041909	Bacillota	Others
NC_028854	Bacillota	Others
NC_009935	Pseudomonadota	Autographiviridae
NC_028871	Bacillota	Others
NC_028929	Bacillota	Others
NC_028926	Bacillota	Others
NC_009936	Pseudomonadota	Autographiviridae
NC_009990	Pseudomonadota	Others
NC_029009	Bacillota	Herelleviridae
NC_010105	Pseudomonadota	Straboviridae
NC_010106	Pseudomonadota	Others
NC_010116	Pseudomonadota	Others
NC_010237	Pseudomonadota	Others
NC_010275	Pseudomonadota	Others
NC_028947	Actinomycetota	Others
NC_010324	Pseudomonadota	Others
NC_010325	Pseudomonadota	Others
NC_010326	Pseudomonadota	Autographiviridae
NC_010342	Pseudomonadota	Others
NC_010355	Pseudomonadota	Others
NC_028856	Bacillota	Others
NC_028777	Bacillota	Others
NC_010391	Pseudomonadota	Others
NC_010429	Pseudomonadota	Others
NC_010463	Pseudomonadota	Others
NC_010495	Pseudomonadota	Others
NC_010583	Pseudomonadota	Others
NC_010807	Pseudomonadota	Autographiviridae
NC_029025	Bacillota	Others
NC_010811	Pseudomonadota	Others
NC_010821	Pseudomonadota	Others
NC_011038	Pseudomonadota	Autographiviridae
NC_011040	Pseudomonadota	Autographiviridae
NC_028972	Actinomycetota	Others
NC_029060	Actinomycetota	Others
NC_029074	Actinomycetota	Others
NC_030932	Actinomycetota	Others
NC_011041	Pseudomonadota	Others
NC_011042	Pseudomonadota	Autographiviridae
NC_011043	Pseudomonadota	Autographiviridae
NC_011045	Pseudomonadota	Autographiviridae
NC_011085	Pseudomonadota	Autographiviridae
NC_028974	Actinomycetota	Others
NC_028818	Actinomycetota	Others
NC_011103	Pseudomonadota	Others
NC_011105	Pseudomonadota	Autographiviridae
NC_011107	Pseudomonadota	Autographiviridae
NC_028859	Bacillota	Others
NC_028915	Bacillota	Others
NC_011132	Others	Others
NC_011142	Pseudomonadota	Others
NC_028851	Bacillota	Others
NC_055029	Bacillota	Others
NC_028746	Bacillota	Others
NC_055030	Bacillota	Others
NC_028767	Bacillota	Others
NC_041867	Bacillota	Others
NC_028837	Bacillota	Others
NC_011165	Pseudomonadota	Others
NC_011166	Pseudomonadota	Others
NC_011201	Pseudomonadota	Autographiviridae
NC_011216	Pseudomonadota	Others
NC_028865	Actinomycetota	Others
NC_028966	Actinomycetota	Others
NC_041962	Actinomycetota	Others
NC_049360	Bacillota	Others
NC_049366	Bacillota	Others
NC_049356	Bacillota	Others
NC_049362	Bacillota	Others
NC_049363	Bacillota	Others
NC_049357	Bacillota	Others
NC_049364	Bacillota	Others
NC_049355	Bacillota	Others
NC_049367	Bacillota	Others
NC_049358	Bacillota	Others
NC_049365	Bacillota	Others
NC_049359	Bacillota	Others
NC_049361	Bacillota	Others
NC_049369	Bacillota	Others
NC_049368	Bacillota	Others
NC_049370	Bacillota	Others
NC_049354	Bacillota	Others
NC_011222	Bacteroidota	Others
NC_011356	Pseudomonadota	Others
NC_029026	Bacillota	Herelleviridae
NC_011357	Pseudomonadota	Others
NC_011373	Pseudomonadota	Others
NC_011399	Pseudomonadota	Others
NC_011534	Pseudomonadota	Autographiviridae
NC_011551	Pseudomonadota	Others
NC_011589	Pseudomonadota	Others
NC_028886	Bacillota	Others
NC_029008	Bacillota	Others
NC_011611	Pseudomonadota	Others
NC_028668	Actinomycetota	Others
NC_030906	Actinomycetota	Others
NC_028673	Actinomycetota	Others
NC_028849	Actinomycetota	Others
NC_028934	Actinomycetota	Others
NC_028796	Actinomycetota	Others
NC_028861	Actinomycetota	Others
NC_028922	Actinomycetota	Others
NC_028742	Actinomycetota	Others
NC_028928	Actinomycetota	Others
NC_028791	Actinomycetota	Others
NC_029093	Actinomycetota	Others
NC_028846	Actinomycetota	Others
NC_011613	Pseudomonadota	Others
NC_011703	Pseudomonadota	Others
NC_011756	Pseudomonadota	Others
NC_011802	Pseudomonadota	Others
NC_011810	Pseudomonadota	Others
NC_029030	Bacillota	Aliceevansviridae
NC_031260	Bacillota	Others
NC_011811	Pseudomonadota	Others
NC_011976	Pseudomonadota	Others
NC_012091	Pseudomonadota	Others
NC_012092	Pseudomonadota	Others
NC_012093	Pseudomonadota	Others
NC_012223	Pseudomonadota	Others
NC_012418	Pseudomonadota	Autographiviridae
NC_012635	Pseudomonadota	Straboviridae
NC_012638	Others	Straboviridae
NC_012662	Pseudomonadota	Autographiviridae
NC_012696	Pseudomonadota	Others
NC_031936	Actinomycetota	Others
NC_030902	Actinomycetota	Others
NC_030939	Actinomycetota	Others
NC_030907	Actinomycetota	Others
NC_030935	Actinomycetota	Others
NC_028665	Actinomycetota	Others
NC_028653	Actinomycetota	Others
NC_030916	Actinomycetota	Others
NC_012697	Pseudomonadota	Others
NC_012740	Pseudomonadota	Straboviridae
NC_012741	Pseudomonadota	Straboviridae
NC_012742	Pseudomonadota	Others
NC_012743	Pseudomonadota	Others
NC_012749	Pseudomonadota	Others
NC_012757	Pseudomonadota	Others
NC_012868	Pseudomonadota	Others
NC_031084	Actinomycetota	Others
NC_031119	Actinomycetota	Others
NC_031003	Actinomycetota	Others
NC_031005	Actinomycetota	Others
NC_013021	Cyanobacteriota	Others
NC_013055	Pseudomonadota	Others
NC_013059	Pseudomonadota	Others
NC_013085	Cyanobacteriota	Others
NC_013197	Others	Others
NC_013594	Pseudomonadota	Others
NC_013597	Pseudomonadota	Others
NC_013599	Pseudomonadota	Others
NC_027629	Actinomycetota	Others
NC_041954	Actinomycetota	Others
NC_027625	Actinomycetota	Others
NC_027628	Actinomycetota	Others
NC_027620	Actinomycetota	Others
NC_027630	Actinomycetota	Others
NC_027623	Actinomycetota	Others
NC_027626	Actinomycetota	Others
NC_027624	Actinomycetota	Others
NC_027627	Actinomycetota	Others
NC_027622	Actinomycetota	Others
NC_027621	Actinomycetota	Others
NC_013600	Pseudomonadota	Others
NC_013638	Pseudomonadota	Autographiviridae
NC_013647	Pseudomonadota	Autographiviridae
NC_013649	Pseudomonadota	Autographiviridae
NC_013651	Pseudomonadota	Autographiviridae
NC_028792	Actinomycetota	Others
NC_013691	Pseudomonadota	Others
NC_013692	Pseudomonadota	Others
NC_013693	Pseudomonadota	Others
NC_013697	Pseudomonadota	Others
NC_014036	Pseudomonadota	Straboviridae
NC_014260	Pseudomonadota	Straboviridae
NC_014467	Pseudomonadota	Straboviridae
NC_014595	Pseudomonadota	Straboviridae
NC_014635	Pseudomonadota	Straboviridae
NC_014636	Pseudomonadota	Straboviridae
NC_028860	Actinomycetota	Others
NC_028802	Actinomycetota	Others
NC_028904	Actinomycetota	Others
NC_028691	Actinomycetota	Others
NC_014660	Pseudomonadota	Straboviridae
NC_028937	Actinomycetota	Others
NC_028976	Actinomycetota	Others
NC_028827	Actinomycetota	Others
NC_028862	Bacillota	Others
NC_014661	Pseudomonadota	Straboviridae
NC_014662	Pseudomonadota	Straboviridae
NC_029078	Bacillota	Others
NC_014663	Pseudomonadota	Straboviridae
NC_028804	Actinomycetota	Others
NC_028889	Actinomycetota	Others
NC_042050	Actinomycetota	Others
NC_028815	Actinomycetota	Others
NC_028681	Actinomycetota	Others
NC_028751	Actinomycetota	Others
NC_028782	Bacillota	Others
NC_014792	Pseudomonadota	Straboviridae
NC_014900	Pseudomonadota	Others
NC_015157	Pseudomonadota	Others
NC_015158	Pseudomonadota	Others
NC_015159	Pseudomonadota	Autographiviridae
NC_015208	Pseudomonadota	Autographiviridae
NC_015209	Pseudomonadota	Others
NC_015249	Pseudomonadota	Autographiviridae
NC_015250	Pseudomonadota	Straboviridae
NC_029079	Actinomycetota	Others
NC_028785	Actinomycetota	Others
NC_015251	Pseudomonadota	Straboviridae
NC_015253	Others	Herelleviridae
NC_015264	Pseudomonadota	Autographiviridae
NC_015265	Pseudomonadota	Others
NC_015266	Pseudomonadota	Others
NC_028892	Actinomycetota	Others
NC_042051	Actinomycetota	Others
NC_041860	Actinomycetota	Others
NC_042052	Actinomycetota	Others
NC_028890	Bacillota	Herelleviridae
NC_028662	Actinomycetota	Others
NC_028967	Actinomycetota	Others
NC_028807	Actinomycetota	Others
NC_028952	Actinomycetota	Others
NC_028805	Bacillota	Others
NC_028969	Bacillota	Others
NC_028749	Bacillota	Others
NC_028968	Actinomycetota	Others
NC_028844	Actinomycetota	Others
NC_028946	Actinomycetota	Others
NC_028747	Actinomycetota	Others
NC_015269	Pseudomonadota	Others
NC_028692	Actinomycetota	Others
NC_028897	Actinomycetota	Others
NC_029118	Bacillota	Others
NC_028965	Actinomycetota	Others
NC_028784	Actinomycetota	Others
NC_028669	Bacillota	Others
NC_015271	Pseudomonadota	Autographiviridae
NC_028810	Actinomycetota	Others
NC_028887	Bacillota	Herelleviridae
NC_015272	Pseudomonadota	Others
NC_028936	Actinomycetota	Others
NC_028869	Actinomycetota	Others
NC_028843	Actinomycetota	Others
NC_028961	Actinomycetota	Others
NC_028813	Actinomycetota	Others
NC_028778	Actinomycetota	Others
NC_028910	Actinomycetota	Others
NC_015273	Pseudomonadota	Others
NC_041930	Actinomycetota	Others
NC_015279	Cyanobacteriota	Others
NC_015280	Cyanobacteriota	Others
NC_015281	Cyanobacteriota	Others
NC_015282	Cyanobacteriota	Others
NC_015283	Cyanobacteriota	Others
NC_015284	Cyanobacteriota	Others
NC_031920	Bacillota	Others
NC_031910	Bacillota	Others
NC_031901	Bacillota	Others
NC_031941	Bacillota	Others
NC_031913	Bacillota	Others
NC_031942	Bacillota	Others
NC_031929	Bacillota	Others
NC_031923	Bacillota	Others
NC_031915	Bacillota	Others
NC_031907	Bacillota	Others
NC_030946	Bacillota	Others
NC_028828	Actinomycetota	Others
NC_015285	Cyanobacteriota	Others
NC_028941	Actinomycetota	Others
NC_028697	Bacillota	Others
NC_028677	Actinomycetota	Others
NC_053504	Actinomycetota	Others
NC_028932	Actinomycetota	Others
NC_015286	Cyanobacteriota	Others
NC_015287	Cyanobacteriota	Others
NC_015288	Cyanobacteriota	Others
NC_015289	Cyanobacteriota	Others
NC_028826	Bacillota	Others
NC_028930	Bacillota	Others
NC_028744	Actinomycetota	Others
NC_028874	Actinomycetota	Others
NC_028960	Actinomycetota	Others
NC_015290	Cyanobacteriota	Others
NC_015292	Pseudomonadota	Others
NC_028878	Actinomycetota	Others
NC_028759	Actinomycetota	Others
NC_015293	Pseudomonadota	Others
NC_015294	Pseudomonadota	Others
NC_015295	Pseudomonadota	Others
NC_015296	Pseudomonadota	Others
NC_015297	Pseudomonadota	Others
NC_015456	Pseudomonadota	Others
NC_015457	Pseudomonadota	Straboviridae
NC_015463	Cyanobacteriota	Others
NC_015464	Others	Others
NC_015465	Cyanobacteriota	Others
NC_015466	Pseudomonadota	Others
NC_015569	Cyanobacteriota	Others
NC_015585	Pseudomonadota	Autographiviridae
NC_015586	Pseudomonadota	Others
NC_015719	Pseudomonadota	Autographiviridae
NC_029119	Bacillota	Others
NC_028821	Bacillota	Others
NC_015721	Others	Others
NC_028789	Bacillota	Others
NC_028680	Actinomycetota	Others
NC_015933	Pseudomonadota	Others
NC_015937	Others	Others
NC_015938	Pseudomonadota	Others
NC_016071	Pseudomonadota	Others
NC_048634	Bacillota	Others
NC_048635	Bacillota	Others
NC_028888	Bacillota	Others
NC_028835	Bacillota	Others
NC_028830	Bacillota	Others
NC_028783	Bacillota	Others
NC_028911	Bacillota	Others
NC_028654	Actinomycetota	Others
NC_028678	Actinomycetota	Others
NC_016073	Pseudomonadota	Others
NC_016158	Pseudomonadota	Others
NC_028694	Actinomycetota	Others
NC_016160	Pseudomonadota	Others
NC_016162	Pseudomonadota	Others
NC_029016	Bacillota	Others
NC_028693	Bacillota	Others
NC_028990	Bacillota	Others
NC_028671	Bacillota	Others
NC_049931	Bacillota	Others
NC_016163	Pseudomonadota	Others
NC_016164	Cyanobacteriota	Others
NC_042140	Bacillota	Herelleviridae
NC_028687	Actinomycetota	Others
NC_029005	Actinomycetota	Others
NC_016165	Pseudomonadota	Others
NC_016562	Others	Others
NC_016564	Cyanobacteriota	Others
NC_047760	Bacillota	Others
NC_048633	Bacillota	Others
NC_016566	Pseudomonadota	Others
NC_016567	Pseudomonadota	Others
NC_016568	Others	Others
NC_041949	Actinomycetota	Others
NC_041938	Actinomycetota	Others
NC_041951	Actinomycetota	Others
NC_041948	Actinomycetota	Others
NC_041939	Actinomycetota	Others
NC_041940	Actinomycetota	Others
NC_041952	Actinomycetota	Others
NC_041941	Actinomycetota	Others
NC_041875	Actinomycetota	Others
NC_041942	Actinomycetota	Others
NC_041943	Actinomycetota	Others
NC_041947	Actinomycetota	Others
NC_041932	Actinomycetota	Others
NC_041944	Actinomycetota	Others
NC_041945	Actinomycetota	Others
NC_055033	Actinomycetota	Others
NC_041933	Actinomycetota	Others
NC_041961	Actinomycetota	Others
NC_041946	Actinomycetota	Others
NC_041876	Actinomycetota	Others
NC_041931	Actinomycetota	Others
NC_042053	Actinomycetota	Others
NC_016570	Pseudomonadota	Others
NC_030904	Bacillota	Others
NC_016571	Pseudomonadota	Others
NC_030920	Bacillota	Herelleviridae
NC_016656	Cyanobacteriota	Autographiviridae
NC_016657	Cyanobacteriota	Autographiviridae
NC_016658	Cyanobacteriota	Autographiviridae
NC_016659	Cyanobacteriota	Autographiviridae
NC_016761	Pseudomonadota	Others
NC_016762	Pseudomonadota	Others
NC_016763	Pseudomonadota	Others
NC_016764	Pseudomonadota	Autographiviridae
NC_016765	Pseudomonadota	Others
NC_016766	Cyanobacteriota	Others
NC_031279	Actinomycetota	Others
NC_016767	Pseudomonadota	Others
NC_016770	Bacteroidota	Others
NC_017674	Pseudomonadota	Others
NC_017864	Pseudomonadota	Others
NC_017865	Pseudomonadota	Autographiviridae
NC_017969	Pseudomonadota	Others
NC_031245	Bacillota	Others
NC_017971	Pseudomonadota	Others
NC_031056	Bacillota	Herelleviridae
NC_031238	Actinomycetota	Others
NC_031241	Bacillota	Others
NC_017972	Pseudomonadota	Others
NC_017974	Pseudomonadota	Others
NC_017975	Others	Others
NC_017981	Pseudomonadota	Others
NC_017983	Bacteroidota	Others
NC_030925	Bacillota	Herelleviridae
[truncated: 5,533 more rows]
