# Supplementary material for: Human Gut Phageome Analysis Uncovers Thousands of Highly Modular Endolysins
Source: Microbiologyopen. 2026 Jun 21;15(3):e70344. doi: 10.1002/mbo3.70344 (PMC13284279; doi:10.1002/mbo3.70344)
Supplement: Supplementary file 5 — Supporting File 3 [file MBO3-15-e70344-s005.xlsx]

## Sheet: final_phage_endolysin_tree
Endolysins with their source phage and target host dynamics.
protein_id	Contig_id	seq_id	tree_seq	Phage_family	Host_phylum	Orientation	Lifestyle	pham_id
ENA-OOPQ01000175-OOPQ01000175.1-human-gut-metagenome-genome-assembly--contig:-NODE-175-length-11524-cov-38.306566_CDS_0002	ENA-OOPQ01000175-OOPQ01000175.1-human-gut-metagenome-genome-assembly--contig:-NODE-175-length-11524-cov-38.306566	l12464	seq3332	unassigned_phage	Bacillota	Linear	temperate	pham_81
ENA-OOQL01000090-OOQL01000090.1-human-gut-metagenome-genome-assembly--contig:-NODE-90-length-11893-cov-11.125443_CDS_0014	ENA-OOQL01000090-OOQL01000090.1-human-gut-metagenome-genome-assembly--contig:-NODE-90-length-11893-cov-11.125443	l12502	seq3337	unassigned_phage	Pseudomonadota	Linear	temperate	pham_81
ENA-OOQO01000178-OOQO01000178.1-human-gut-metagenome-genome-assembly--contig:-NODE-178-length-42226-cov-13.087904_CDS_0014	ENA-OOQO01000178-OOQO01000178.1-human-gut-metagenome-genome-assembly--contig:-NODE-178-length-42226-cov-13.087904	l12494	seq3335	unassigned_phage	Bacteroidota	Linear	temperate	pham_167
ENA-OOQO01000187-OOQO01000187.1-human-gut-metagenome-genome-assembly--contig:-NODE-187-length-41502-cov-5.143750_CDS_0007	ENA-OOQO01000187-OOQO01000187.1-human-gut-metagenome-genome-assembly--contig:-NODE-187-length-41502-cov-5.143750	l12486	seq3333	Autographiviridae	Bacillota	Linear	temperate	Others
ENA-OOQO01000934-OOQO01000934.1-human-gut-metagenome-genome-assembly--contig:-NODE-934-length-16057-cov-1.731346_CDS_0008	ENA-OOQO01000934-OOQO01000934.1-human-gut-metagenome-genome-assembly--contig:-NODE-934-length-16057-cov-1.731346	l12487	seq3334	unassigned_phage	Bacillota	Linear	temperate	Others
ENA-OOQP01000073-OOQP01000073.1-human-gut-metagenome-genome-assembly--contig:-NODE-73-length-50259-cov-20.218748_CDS_0080	ENA-OOQP01000073-OOQP01000073.1-human-gut-metagenome-genome-assembly--contig:-NODE-73-length-50259-cov-20.218748	l12526	seq3341	unassigned_phage	Bacillota	Linear	temperate	Others
ENA-OOQP01000365-OOQP01000365.1-human-gut-metagenome-genome-assembly--contig:-NODE-365-length-22482-cov-1.808846_CDS_0033	ENA-OOQP01000365-OOQP01000365.1-human-gut-metagenome-genome-assembly--contig:-NODE-365-length-22482-cov-1.808846	l12523	seq3340	unassigned_phage	unassigned_host	Linear	temperate	Others
ENA-OOQP01000862-OOQP01000862.1-human-gut-metagenome-genome-assembly--contig:-NODE-862-length-12744-cov-1.811017_CDS_0014	ENA-OOQP01000862-OOQP01000862.1-human-gut-metagenome-genome-assembly--contig:-NODE-862-length-12744-cov-1.811017	l12520	seq3339	unassigned_phage	Bacillota	Linear	temperate	Others
ENA-OOQV01000138-OOQV01000138.1-human-gut-metagenome-genome-assembly--contig:-NODE-138-length-42069-cov-3.791522_CDS_0005	ENA-OOQV01000138-OOQV01000138.1-human-gut-metagenome-genome-assembly--contig:-NODE-138-length-42069-cov-3.791522	l12550	seq3344	unassigned_phage	Bacteroidota	Linear	temperate	pham_46
ENA-OOQW01000011-OOQW01000011.1-human-gut-metagenome-genome-assembly--contig:-NODE-11-length-98135-cov-4.900489_CDS_0033	ENA-OOQW01000011-OOQW01000011.1-human-gut-metagenome-genome-assembly--contig:-NODE-11-length-98135-cov-4.900489	l12553	seq3345	Crassviridae	Bacteroidota	Linear	temperate	Others
ENA-OOQX01000325-OOQX01000325.1-human-gut-metagenome-genome-assembly--contig:-NODE-325-length-19536-cov-1.925876_CDS_0014	ENA-OOQX01000325-OOQX01000325.1-human-gut-metagenome-genome-assembly--contig:-NODE-325-length-19536-cov-1.925876	l12532	seq3343	unassigned_phage	Bacillota	Linear	lytic	Others
ENA-OOQY01000038-OOQY01000038.1-human-gut-metagenome-genome-assembly--contig:-NODE-38-length-62569-cov-3.902550_CDS_0096	ENA-OOQY01000038-OOQY01000038.1-human-gut-metagenome-genome-assembly--contig:-NODE-38-length-62569-cov-3.902550	l12564	seq3346	unassigned_phage	Bacteroidota	Linear	lytic	pham_139
ENA-OOQZ01000025-OOQZ01000025.1-human-gut-metagenome-genome-assembly--contig:-NODE-25-length-58287-cov-4.803390_CDS_0050	ENA-OOQZ01000025-OOQZ01000025.1-human-gut-metagenome-genome-assembly--contig:-NODE-25-length-58287-cov-4.803390	l12531	seq3342	unassigned_phage	Bacteroidota	Linear	unassigned_lifestyle	pham_139
ENA-OORB01000001-OORB01000001.1-human-gut-metagenome-genome-assembly--contig:-NODE-1-length-26580-cov-2.943940_CDS_0022	ENA-OORB01000001-OORB01000001.1-human-gut-metagenome-genome-assembly--contig:-NODE-1-length-26580-cov-2.943940	l12580	seq3347	unassigned_phage	unassigned_host	Linear	temperate	Others
ENA-OOSA01000002-OOSA01000002.1-human-gut-metagenome-genome-assembly--contig:-NODE-2-length-151104-cov-16.039159_CDS_0024	ENA-OOSA01000002-OOSA01000002.1-human-gut-metagenome-genome-assembly--contig:-NODE-2-length-151104-cov-16.039159	l12615	seq3351	Crassviridae	unassigned_host	Linear	temperate	Others
ENA-OOSA01000002-OOSA01000002.1-human-gut-metagenome-genome-assembly--contig:-NODE-2-length-151104-cov-16.039159_CDS_0253	ENA-OOSA01000002-OOSA01000002.1-human-gut-metagenome-genome-assembly--contig:-NODE-2-length-151104-cov-16.039159	l12615	seq3352	Crassviridae	unassigned_host	Linear	temperate	Others
ENA-OOSB01000269-OOSB01000269.1-human-gut-metagenome-genome-assembly--contig:-NODE-269-length-27505-cov-2.667286_CDS_0039	ENA-OOSB01000269-OOSB01000269.1-human-gut-metagenome-genome-assembly--contig:-NODE-269-length-27505-cov-2.667286	l12599	seq3348	unassigned_phage	Bacillota	Linear	temperate	Others
ENA-OOSJ01000066-OOSJ01000066.1-human-gut-metagenome-genome-assembly--contig:-NODE-66-length-22334-cov-1.694107_CDS_0001	ENA-OOSJ01000066-OOSJ01000066.1-human-gut-metagenome-genome-assembly--contig:-NODE-66-length-22334-cov-1.694107	l12632	seq3356	unassigned_phage	unassigned_host	Linear	temperate	Others
ENA-OOSK01000061-OOSK01000061.1-human-gut-metagenome-genome-assembly--contig:-NODE-61-length-52978-cov-5.656992_CDS_0051	ENA-OOSK01000061-OOSK01000061.1-human-gut-metagenome-genome-assembly--contig:-NODE-61-length-52978-cov-5.656992	l12611	seq3350	unassigned_phage	Bacillota	Linear	lytic	Others
ENA-OOSK01000065-OOSK01000065.1-human-gut-metagenome-genome-assembly--contig:-NODE-65-length-50767-cov-8.109994_CDS_0030	ENA-OOSK01000065-OOSK01000065.1-human-gut-metagenome-genome-assembly--contig:-NODE-65-length-50767-cov-8.109994	l12617	seq3353	Duneviridae	unassigned_host	Linear	lytic	pham_81
ENA-OOSK01000548-OOSK01000548.1-human-gut-metagenome-genome-assembly--contig:-NODE-548-length-15948-cov-3.394010_CDS_0017	ENA-OOSK01000548-OOSK01000548.1-human-gut-metagenome-genome-assembly--contig:-NODE-548-length-15948-cov-3.394010	l12610	seq3349	unassigned_phage	Bacillota	Linear	temperate	Others
ENA-OOSR01000179-OOSR01000179.1-human-gut-metagenome-genome-assembly--contig:-NODE-179-length-11675-cov-13.678141_CDS_0002	ENA-OOSR01000179-OOSR01000179.1-human-gut-metagenome-genome-assembly--contig:-NODE-179-length-11675-cov-13.678141	l12657	seq3360	unassigned_phage	Bacillota	Linear	temperate	pham_81
ENA-OOST01000004-OOST01000004.1-human-gut-metagenome-genome-assembly--contig:-NODE-4-length-51544-cov-11.798598_CDS_0006	ENA-OOST01000004-OOST01000004.1-human-gut-metagenome-genome-assembly--contig:-NODE-4-length-51544-cov-11.798598	l12650	seq3357	unassigned_phage	Bacillota	Linear	temperate	Others
ENA-OOST01000008-OOST01000008.1-human-gut-metagenome-genome-assembly--contig:-NODE-8-length-31421-cov-2.127527_CDS_0017	ENA-OOST01000008-OOST01000008.1-human-gut-metagenome-genome-assembly--contig:-NODE-8-length-31421-cov-2.127527	l12652	seq3359	unassigned_phage	Bacillota	Linear	temperate	Others
ENA-OOST01000060-OOST01000060.1-human-gut-metagenome-genome-assembly--contig:-NODE-60-length-15813-cov-2.022021_CDS_0016	ENA-OOST01000060-OOST01000060.1-human-gut-metagenome-genome-assembly--contig:-NODE-60-length-15813-cov-2.022021	l12651	seq3358	unassigned_phage	Actinomycetota	Linear	temperate	pham_4
ENA-OOSV01000012-OOSV01000012.1-human-gut-metagenome-genome-assembly--contig:-NODE-12-length-119038-cov-3.216485_CDS_0030	ENA-OOSV01000012-OOSV01000012.1-human-gut-metagenome-genome-assembly--contig:-NODE-12-length-119038-cov-3.216485	l12629	seq3355	unassigned_phage	unassigned_host	Linear	lytic	Others
ENA-OOSV01002053-OOSV01002053.1-human-gut-metagenome-genome-assembly--contig:-NODE-2053-length-7073-cov-2.580792_CDS_0001	ENA-OOSV01002053-OOSV01002053.1-human-gut-metagenome-genome-assembly--contig:-NODE-2053-length-7073-cov-2.580792	l12626	seq3354	unassigned_phage	Bacillota	Linear	temperate	Others
ENA-OOSZ01000086-OOSZ01000086.1-human-gut-metagenome-genome-assembly--contig:-NODE-86-length-11577-cov-10.541399_CDS_0002	ENA-OOSZ01000086-OOSZ01000086.1-human-gut-metagenome-genome-assembly--contig:-NODE-86-length-11577-cov-10.541399	l12667	seq3361	unassigned_phage	Bacillota	Linear	temperate	pham_81
ENA-OOTG01000058-OOTG01000058.1-human-gut-metagenome-genome-assembly--contig:-NODE-58-length-43247-cov-6.927301_CDS_0005	ENA-OOTG01000058-OOTG01000058.1-human-gut-metagenome-genome-assembly--contig:-NODE-58-length-43247-cov-6.927301	l12672	seq3364	unassigned_phage	Bacteroidota	Linear	temperate	pham_46
ENA-OOTJ01000020-OOTJ01000020.1-human-gut-metagenome-genome-assembly--contig:-NODE-20-length-74325-cov-6.615915_CDS_0100	ENA-OOTJ01000020-OOTJ01000020.1-human-gut-metagenome-genome-assembly--contig:-NODE-20-length-74325-cov-6.615915	l12670	seq3362	unassigned_phage	unassigned_host	Linear	lytic	pham_109
ENA-OOTJ01000032-OOTJ01000032.1-human-gut-metagenome-genome-assembly--contig:-NODE-32-length-63625-cov-10.420544_CDS_0048	ENA-OOTJ01000032-OOTJ01000032.1-human-gut-metagenome-genome-assembly--contig:-NODE-32-length-63625-cov-10.420544	l12671	seq3363	unassigned_phage	Bacteroidota	Linear	lytic	pham_46
ENA-OOTZ01000004-OOTZ01000004.1-human-gut-metagenome-genome-assembly--contig:-NODE-4-length-49661-cov-6.172197_CDS_0054	ENA-OOTZ01000004-OOTZ01000004.1-human-gut-metagenome-genome-assembly--contig:-NODE-4-length-49661-cov-6.172197	l12674	seq3365	unassigned_phage	Bacillota	Linear	temperate	Others
ENA-OOUA01000001-OOUA01000001.1-human-gut-metagenome-genome-assembly--contig:-NODE-1-length-15005-cov-4.235786_CDS_0008	ENA-OOUA01000001-OOUA01000001.1-human-gut-metagenome-genome-assembly--contig:-NODE-1-length-15005-cov-4.235786	l0071	seq28	unassigned_phage	unassigned_host	Linear	lytic	Others
ENA-OOUA01000001-OOUA01000001.1-human-gut-metagenome-genome-assembly--contig:-NODE-1-length-15005-cov-4.235786_CDS_0009	ENA-OOUA01000001-OOUA01000001.1-human-gut-metagenome-genome-assembly--contig:-NODE-1-length-15005-cov-4.235786	l0071	seq29	unassigned_phage	unassigned_host	Linear	lytic	Others
ENA-OOUB01000197-OOUB01000197.1-human-gut-metagenome-genome-assembly--contig:-NODE-197-length-17481-cov-3.080748_CDS_0003	ENA-OOUB01000197-OOUB01000197.1-human-gut-metagenome-genome-assembly--contig:-NODE-197-length-17481-cov-3.080748	l12690	seq3370	unassigned_phage	Actinomycetota	Linear	temperate	pham_4
ENA-OOUB01000197-OOUB01000197.1-human-gut-metagenome-genome-assembly--contig:-NODE-197-length-17481-cov-3.080748_CDS_0006	ENA-OOUB01000197-OOUB01000197.1-human-gut-metagenome-genome-assembly--contig:-NODE-197-length-17481-cov-3.080748	l12690	seq3371	unassigned_phage	Actinomycetota	Linear	temperate	Others
ENA-OOUC01000064-OOUC01000064.1-human-gut-metagenome-genome-assembly--contig:-NODE-64-length-33081-cov-1.558045_CDS_0008	ENA-OOUC01000064-OOUC01000064.1-human-gut-metagenome-genome-assembly--contig:-NODE-64-length-33081-cov-1.558045	l12694	seq3372	unassigned_phage	Bacillota	Linear	temperate	Others
ENA-OOUH01000001-OOUH01000001.1-human-gut-metagenome-genome-assembly--contig:-NODE-1-length-164772-cov-3.955669_CDS_0183	ENA-OOUH01000001-OOUH01000001.1-human-gut-metagenome-genome-assembly--contig:-NODE-1-length-164772-cov-3.955669	l0070	seq27	Crassviridae	Bacteroidota	Linear	lytic	Others
ENA-OOUH01000011-OOUH01000011.1-human-gut-metagenome-genome-assembly--contig:-NODE-11-length-57407-cov-3.670408_CDS_0030	ENA-OOUH01000011-OOUH01000011.1-human-gut-metagenome-genome-assembly--contig:-NODE-11-length-57407-cov-3.670408	l0068	seq26	unassigned_phage	Bacteroidota	Linear	lytic	pham_46
ENA-OOUL01000001-OOUL01000001.1-human-gut-metagenome-genome-assembly--contig:-NODE-1-length-200182-cov-5.694268_CDS_0020	ENA-OOUL01000001-OOUL01000001.1-human-gut-metagenome-genome-assembly--contig:-NODE-1-length-200182-cov-5.694268	l12702	seq3373	unassigned_phage	unassigned_host	Linear	temperate	Others
ENA-OOUL01000001-OOUL01000001.1-human-gut-metagenome-genome-assembly--contig:-NODE-1-length-200182-cov-5.694268_CDS_0077	ENA-OOUL01000001-OOUL01000001.1-human-gut-metagenome-genome-assembly--contig:-NODE-1-length-200182-cov-5.694268	l12702	seq3374	unassigned_phage	unassigned_host	Linear	temperate	Others
ENA-OOUN01000100-OOUN01000100.1-human-gut-metagenome-genome-assembly--contig:-NODE-100-length-21872-cov-2.601824_CDS_0005	ENA-OOUN01000100-OOUN01000100.1-human-gut-metagenome-genome-assembly--contig:-NODE-100-length-21872-cov-2.601824	l0073	seq30	unassigned_phage	unassigned_host	Linear	lytic	pham_46
ENA-OOUP01000071-OOUP01000071.1-human-gut-metagenome-genome-assembly--contig:-NODE-71-length-94785-cov-6.026401_CDS_0059	ENA-OOUP01000071-OOUP01000071.1-human-gut-metagenome-genome-assembly--contig:-NODE-71-length-94785-cov-6.026401	l12678	seq3366	unassigned_phage	Bacillota	Linear	lytic	Others
ENA-OOUP01000071-OOUP01000071.1-human-gut-metagenome-genome-assembly--contig:-NODE-71-length-94785-cov-6.026401_CDS_0097	ENA-OOUP01000071-OOUP01000071.1-human-gut-metagenome-genome-assembly--contig:-NODE-71-length-94785-cov-6.026401	l12678	seq3367	unassigned_phage	Bacillota	Linear	lytic	Others
ENA-OOUP01000119-OOUP01000119.1-human-gut-metagenome-genome-assembly--contig:-NODE-119-length-78815-cov-136.071254_CDS_0039	ENA-OOUP01000119-OOUP01000119.1-human-gut-metagenome-genome-assembly--contig:-NODE-119-length-78815-cov-136.071254	l12685	seq3369	unassigned_phage	unassigned_host	Linear	lytic	Others
ENA-OOUP01000350-OOUP01000350.1-human-gut-metagenome-genome-assembly--contig:-NODE-350-length-46217-cov-19.819744_CDS_0044	ENA-OOUP01000350-OOUP01000350.1-human-gut-metagenome-genome-assembly--contig:-NODE-350-length-46217-cov-19.819744	l12680	seq3368	unassigned_phage	Bacillota	Linear	temperate	Others
ENA-OOUP01000701-OOUP01000701.1-human-gut-metagenome-genome-assembly--contig:-NODE-701-length-32468-cov-18.674668_CDS_0012	ENA-OOUP01000701-OOUP01000701.1-human-gut-metagenome-genome-assembly--contig:-NODE-701-length-32468-cov-18.674668	c0529	seq3441	unassigned_phage	Bacillota	Linear	temperate	Others
ENA-OOUV01000073-OOUV01000073.1-human-gut-metagenome-genome-assembly--contig:-NODE-73-length-20954-cov-12.509594_CDS_0023	ENA-OOUV01000073-OOUV01000073.1-human-gut-metagenome-genome-assembly--contig:-NODE-73-length-20954-cov-12.509594	l0175	seq62	Salasmaviridae	Bacillota	Linear	temperate	pham_74
ENA-OOUW01000002-OOUW01000002.1-human-gut-metagenome-genome-assembly--contig:-NODE-2-length-159333-cov-8.728450_CDS_0017	ENA-OOUW01000002-OOUW01000002.1-human-gut-metagenome-genome-assembly--contig:-NODE-2-length-159333-cov-8.728450	l0141	seq51	Crassviridae	Bacteroidota	Linear	lytic	pham_139
ENA-OOUX01000106-OOUX01000106.1-human-gut-metagenome-genome-assembly--contig:-NODE-106-length-37846-cov-31.991347_CDS_0010	ENA-OOUX01000106-OOUX01000106.1-human-gut-metagenome-genome-assembly--contig:-NODE-106-length-37846-cov-31.991347	l0083	seq33	unassigned_phage	Bacteroidota	Linear	lytic	pham_46
ENA-OOUX01000176-OOUX01000176.1-human-gut-metagenome-genome-assembly--contig:-NODE-176-length-27812-cov-2.489786_CDS_0009	ENA-OOUX01000176-OOUX01000176.1-human-gut-metagenome-genome-assembly--contig:-NODE-176-length-27812-cov-2.489786	l0082	seq32	unassigned_phage	unassigned_host	Linear	lytic	Others
ENA-OOUY01000118-OOUY01000118.1-human-gut-metagenome-genome-assembly--contig:-NODE-118-length-36204-cov-3.356635_CDS_0007	ENA-OOUY01000118-OOUY01000118.1-human-gut-metagenome-genome-assembly--contig:-NODE-118-length-36204-cov-3.356635	l0089	seq34	unassigned_phage	Bacteroidota	Linear	temperate	pham_46
ENA-OOUZ01000109-OOUZ01000109.1-human-gut-metagenome-genome-assembly--contig:-NODE-109-length-46123-cov-3.136299_CDS_0025	ENA-OOUZ01000109-OOUZ01000109.1-human-gut-metagenome-genome-assembly--contig:-NODE-109-length-46123-cov-3.136299	l0078	seq31	unassigned_phage	Bacillota	Linear	temperate	Others
ENA-OOVD01000019-OOVD01000019.1-human-gut-metagenome-genome-assembly--contig:-NODE-19-length-46163-cov-8.038413_CDS_0014	ENA-OOVD01000019-OOVD01000019.1-human-gut-metagenome-genome-assembly--contig:-NODE-19-length-46163-cov-8.038413	l0395	seq135	unassigned_phage	Bacillota	Linear	lytic	Others
ENA-OOVD01000056-OOVD01000056.1-human-gut-metagenome-genome-assembly--contig:-NODE-56-length-21948-cov-24.298426_CDS_0005	ENA-OOVD01000056-OOVD01000056.1-human-gut-metagenome-genome-assembly--contig:-NODE-56-length-21948-cov-24.298426	l0398	seq137	unassigned_phage	Bacillota	Linear	lytic	Others
ENA-OOVD01000092-OOVD01000092.1-human-gut-metagenome-genome-assembly--contig:-NODE-92-length-16352-cov-3.706048_CDS_0007	ENA-OOVD01000092-OOVD01000092.1-human-gut-metagenome-genome-assembly--contig:-NODE-92-length-16352-cov-3.706048	l0396	seq136	unassigned_phage	unassigned_host	Linear	lytic	Others
ENA-OOVJ01000001-OOVJ01000001.1-human-gut-metagenome-genome-assembly--contig:-NODE-1-length-185863-cov-18.616653_CDS_0207	ENA-OOVJ01000001-OOVJ01000001.1-human-gut-metagenome-genome-assembly--contig:-NODE-1-length-185863-cov-18.616653	l0280	seq99	Crassviridae	Pseudomonadota	Linear	lytic	Others
ENA-OOVK01000004-OOVK01000004.1-human-gut-metagenome-genome-assembly--contig:-NODE-4-length-35963-cov-2.809379_CDS_0013	ENA-OOVK01000004-OOVK01000004.1-human-gut-metagenome-genome-assembly--contig:-NODE-4-length-35963-cov-2.809379	l0521	seq185	unassigned_phage	Bacillota	Linear	temperate	Others
ENA-OOVK01000004-OOVK01000004.1-human-gut-metagenome-genome-assembly--contig:-NODE-4-length-35963-cov-2.809379_CDS_0040	ENA-OOVK01000004-OOVK01000004.1-human-gut-metagenome-genome-assembly--contig:-NODE-4-length-35963-cov-2.809379	l0521	seq186	unassigned_phage	Bacillota	Linear	temperate	pham_182
ENA-OOVN01000061-OOVN01000061.1-human-gut-metagenome-genome-assembly--contig:-NODE-61-length-60400-cov-3.234551_CDS_0006	ENA-OOVN01000061-OOVN01000061.1-human-gut-metagenome-genome-assembly--contig:-NODE-61-length-60400-cov-3.234551	l0307	seq110	unassigned_phage	Bacteroidota	Linear	lytic	pham_139
ENA-OOVN01000244-OOVN01000244.1-human-gut-metagenome-genome-assembly--contig:-NODE-244-length-30265-cov-2.529957_CDS_0005	ENA-OOVN01000244-OOVN01000244.1-human-gut-metagenome-genome-assembly--contig:-NODE-244-length-30265-cov-2.529957	l0306	seq109	unassigned_phage	Bacillota	Linear	lytic	Others
ENA-OOVU01000084-OOVU01000084.1-human-gut-metagenome-genome-assembly--contig:-NODE-84-length-36097-cov-1.881250_CDS_0027	ENA-OOVU01000084-OOVU01000084.1-human-gut-metagenome-genome-assembly--contig:-NODE-84-length-36097-cov-1.881250	l0449	seq157	unassigned_phage	Pseudomonadota	Linear	lytic	Others
ENA-OOVU01000122-OOVU01000122.1-human-gut-metagenome-genome-assembly--contig:-NODE-122-length-30058-cov-8.834183_CDS_0030	ENA-OOVU01000122-OOVU01000122.1-human-gut-metagenome-genome-assembly--contig:-NODE-122-length-30058-cov-8.834183	l0447	seq156	unassigned_phage	unassigned_host	Linear	lytic	pham_167
ENA-OOVY01000006-OOVY01000006.1-human-gut-metagenome-genome-assembly--contig:-NODE-6-length-94651-cov-3.505020_CDS_0039	ENA-OOVY01000006-OOVY01000006.1-human-gut-metagenome-genome-assembly--contig:-NODE-6-length-94651-cov-3.505020	l0591	seq198	Crassviridae	unassigned_host	Linear	lytic	Others
ENA-OOVY01000122-OOVY01000122.1-human-gut-metagenome-genome-assembly--contig:-NODE-122-length-15883-cov-8.806625_CDS_0015	ENA-OOVY01000122-OOVY01000122.1-human-gut-metagenome-genome-assembly--contig:-NODE-122-length-15883-cov-8.806625	l0587	seq197	unassigned_phage	Bacillota	Linear	lytic	Others
ENA-OOWF01000001-OOWF01000001.1-human-gut-metagenome-genome-assembly--contig:-NODE-1-length-56155-cov-10.659340_CDS_0076	ENA-OOWF01000001-OOWF01000001.1-human-gut-metagenome-genome-assembly--contig:-NODE-1-length-56155-cov-10.659340	l0663	seq228	unassigned_phage	Bacteroidota	Linear	lytic	pham_167
ENA-OOWG01000309-OOWG01000309.1-human-gut-metagenome-genome-assembly--contig:-NODE-309-length-35636-cov-3.461735_CDS_0003	ENA-OOWG01000309-OOWG01000309.1-human-gut-metagenome-genome-assembly--contig:-NODE-309-length-35636-cov-3.461735	l0608	seq201	unassigned_phage	Bacillota	Linear	lytic	pham_375
ENA-OOWG01000402-OOWG01000402.1-human-gut-metagenome-genome-assembly--contig:-NODE-402-length-29286-cov-11.890288_CDS_0016	ENA-OOWG01000402-OOWG01000402.1-human-gut-metagenome-genome-assembly--contig:-NODE-402-length-29286-cov-11.890288	l0610	seq202	unassigned_phage	Actinomycetota	Linear	lytic	Others
ENA-OOWG01000482-OOWG01000482.1-human-gut-metagenome-genome-assembly--contig:-NODE-482-length-25697-cov-2.004524_CDS_0029	ENA-OOWG01000482-OOWG01000482.1-human-gut-metagenome-genome-assembly--contig:-NODE-482-length-25697-cov-2.004524	l0604	seq199	unassigned_phage	Bacillota	Linear	lytic	Others
ENA-OOWG01000898-OOWG01000898.1-human-gut-metagenome-genome-assembly--contig:-NODE-898-length-15677-cov-5.742927_CDS_0016	ENA-OOWG01000898-OOWG01000898.1-human-gut-metagenome-genome-assembly--contig:-NODE-898-length-15677-cov-5.742927	l0607	seq200	unassigned_phage	Bacillota	Linear	temperate	pham_4
ENA-OOWH01000035-OOWH01000035.1-human-gut-metagenome-genome-assembly--contig:-NODE-35-length-90985-cov-4.202419_CDS_0032	ENA-OOWH01000035-OOWH01000035.1-human-gut-metagenome-genome-assembly--contig:-NODE-35-length-90985-cov-4.202419	l0659	seq226	Crassviridae	Actinomycetota	Linear	lytic	Others
ENA-OOWH01000107-OOWH01000107.1-human-gut-metagenome-genome-assembly--contig:-NODE-107-length-64922-cov-11.580804_CDS_0099	ENA-OOWH01000107-OOWH01000107.1-human-gut-metagenome-genome-assembly--contig:-NODE-107-length-64922-cov-11.580804	l0660	seq227	unassigned_phage	Bacillota	Linear	lytic	Others
ENA-OOWH01000227-OOWH01000227.1-human-gut-metagenome-genome-assembly--contig:-NODE-227-length-46761-cov-6.977241_CDS_0011	ENA-OOWH01000227-OOWH01000227.1-human-gut-metagenome-genome-assembly--contig:-NODE-227-length-46761-cov-6.977241	c0641	seq3454	unassigned_phage	Bacteroidota	Linear	lytic	pham_46
ENA-OOWI01000051-OOWI01000051.1-human-gut-metagenome-genome-assembly--contig:-NODE-51-length-61315-cov-7.099412_CDS_0020	ENA-OOWI01000051-OOWI01000051.1-human-gut-metagenome-genome-assembly--contig:-NODE-51-length-61315-cov-7.099412	l0646	seq219	unassigned_phage	Bacillota	Linear	lytic	Others
ENA-OOWI01000051-OOWI01000051.1-human-gut-metagenome-genome-assembly--contig:-NODE-51-length-61315-cov-7.099412_CDS_0029	ENA-OOWI01000051-OOWI01000051.1-human-gut-metagenome-genome-assembly--contig:-NODE-51-length-61315-cov-7.099412	l0646	seq220	unassigned_phage	Bacillota	Linear	lytic	pham_375
ENA-OOWI01000054-OOWI01000054.1-human-gut-metagenome-genome-assembly--contig:-NODE-54-length-60422-cov-10.014594_CDS_0007	ENA-OOWI01000054-OOWI01000054.1-human-gut-metagenome-genome-assembly--contig:-NODE-54-length-60422-cov-10.014594	l0649	seq221	unassigned_phage	Bacillota	Linear	temperate	pham_4
ENA-OOWI01000054-OOWI01000054.1-human-gut-metagenome-genome-assembly--contig:-NODE-54-length-60422-cov-10.014594_CDS_0010	ENA-OOWI01000054-OOWI01000054.1-human-gut-metagenome-genome-assembly--contig:-NODE-54-length-60422-cov-10.014594	l0649	seq222	unassigned_phage	Bacillota	Linear	temperate	Others
ENA-OOWI01000054-OOWI01000054.1-human-gut-metagenome-genome-assembly--contig:-NODE-54-length-60422-cov-10.014594_CDS_0067	ENA-OOWI01000054-OOWI01000054.1-human-gut-metagenome-genome-assembly--contig:-NODE-54-length-60422-cov-10.014594	l0649	seq223	unassigned_phage	Bacillota	Linear	temperate	Others
ENA-OOWI01000160-OOWI01000160.1-human-gut-metagenome-genome-assembly--contig:-NODE-160-length-38221-cov-6.637871_CDS_0032	ENA-OOWI01000160-OOWI01000160.1-human-gut-metagenome-genome-assembly--contig:-NODE-160-length-38221-cov-6.637871	l0652	seq224	unassigned_phage	Bacteroidota	Linear	lytic	pham_46
ENA-OOWI01000223-OOWI01000223.1-human-gut-metagenome-genome-assembly--contig:-NODE-223-length-33478-cov-4.474314_CDS_0047	ENA-OOWI01000223-OOWI01000223.1-human-gut-metagenome-genome-assembly--contig:-NODE-223-length-33478-cov-4.474314	l0653	seq225	unassigned_phage	Bacillota	Linear	lytic	Others
ENA-OOWI01000247-OOWI01000247.1-human-gut-metagenome-genome-assembly--contig:-NODE-247-length-31726-cov-11.009914_CDS_0033	ENA-OOWI01000247-OOWI01000247.1-human-gut-metagenome-genome-assembly--contig:-NODE-247-length-31726-cov-11.009914	l0645	seq218	unassigned_phage	unassigned_host	Linear	lytic	pham_167
ENA-OOWJ01000030-OOWJ01000030.1-human-gut-metagenome-genome-assembly--contig:-NODE-30-length-99330-cov-13.690224_CDS_0060	ENA-OOWJ01000030-OOWJ01000030.1-human-gut-metagenome-genome-assembly--contig:-NODE-30-length-99330-cov-13.690224	l0629	seq210	unassigned_phage	Bacillota	Linear	lytic	Others
ENA-OOWJ01001038-OOWJ01001038.1-human-gut-metagenome-genome-assembly--contig:-NODE-1038-length-15224-cov-4.566287_CDS_0009	ENA-OOWJ01001038-OOWJ01001038.1-human-gut-metagenome-genome-assembly--contig:-NODE-1038-length-15224-cov-4.566287	l0625	seq208	unassigned_phage	Bacillota	Linear	lytic	Others
ENA-OOWJ01001038-OOWJ01001038.1-human-gut-metagenome-genome-assembly--contig:-NODE-1038-length-15224-cov-4.566287_CDS_0010	ENA-OOWJ01001038-OOWJ01001038.1-human-gut-metagenome-genome-assembly--contig:-NODE-1038-length-15224-cov-4.566287	l0625	seq209	unassigned_phage	Bacillota	Linear	lytic	Others
ENA-OOWJ01001045-OOWJ01001045.1-human-gut-metagenome-genome-assembly--contig:-NODE-1045-length-15171-cov-2.770310_CDS_0008	ENA-OOWJ01001045-OOWJ01001045.1-human-gut-metagenome-genome-assembly--contig:-NODE-1045-length-15171-cov-2.770310	l0620	seq207	unassigned_phage	Bacillota	Linear	lytic	pham_4
ENA-OOWJ01001290-OOWJ01001290.1-human-gut-metagenome-genome-assembly--contig:-NODE-1290-length-13164-cov-10.653368_CDS_0007	ENA-OOWJ01001290-OOWJ01001290.1-human-gut-metagenome-genome-assembly--contig:-NODE-1290-length-13164-cov-10.653368	l0619	seq206	unassigned_phage	Pseudomonadota	Linear	lytic	Others
ENA-OOWK01000031-OOWK01000031.1-human-gut-metagenome-genome-assembly--contig:-NODE-31-length-127767-cov-4.658200_CDS_0088	ENA-OOWK01000031-OOWK01000031.1-human-gut-metagenome-genome-assembly--contig:-NODE-31-length-127767-cov-4.658200	l0614	seq203	unassigned_phage	Bacteroidota	Linear	lytic	Others
ENA-OOWK01001889-OOWK01001889.1-human-gut-metagenome-genome-assembly--contig:-NODE-1889-length-9102-cov-2.202166_CDS_0004	ENA-OOWK01001889-OOWK01001889.1-human-gut-metagenome-genome-assembly--contig:-NODE-1889-length-9102-cov-2.202166	l0615	seq204	unassigned_phage	Actinomycetota	Linear	temperate	pham_4
ENA-OOWK01001889-OOWK01001889.1-human-gut-metagenome-genome-assembly--contig:-NODE-1889-length-9102-cov-2.202166_CDS_0007	ENA-OOWK01001889-OOWK01001889.1-human-gut-metagenome-genome-assembly--contig:-NODE-1889-length-9102-cov-2.202166	l0615	seq205	unassigned_phage	Actinomycetota	Linear	temperate	Others
ENA-OOWM01000023-OOWM01000023.1-human-gut-metagenome-genome-assembly--contig:-NODE-23-length-31386-cov-5.792825_CDS_0024	ENA-OOWM01000023-OOWM01000023.1-human-gut-metagenome-genome-assembly--contig:-NODE-23-length-31386-cov-5.792825	l0666	seq229	unassigned_phage	Bacillota	Linear	temperate	pham_326
ENA-OOWN01000052-OOWN01000052.1-human-gut-metagenome-genome-assembly--contig:-NODE-52-length-96423-cov-3.259972_CDS_0006	ENA-OOWN01000052-OOWN01000052.1-human-gut-metagenome-genome-assembly--contig:-NODE-52-length-96423-cov-3.259972	l0638	seq213	unassigned_phage	Bacillota	Linear	lytic	Others
ENA-OOWN01000054-OOWN01000054.1-human-gut-metagenome-genome-assembly--contig:-NODE-54-length-93632-cov-10.127136_CDS_0002	ENA-OOWN01000054-OOWN01000054.1-human-gut-metagenome-genome-assembly--contig:-NODE-54-length-93632-cov-10.127136	l0637	seq212	Steigviridae	Bacteroidota	Linear	lytic	Others
ENA-OOWN01000180-OOWN01000180.1-human-gut-metagenome-genome-assembly--contig:-NODE-180-length-58448-cov-5.958608_CDS_0006	ENA-OOWN01000180-OOWN01000180.1-human-gut-metagenome-genome-assembly--contig:-NODE-180-length-58448-cov-5.958608	l0643	seq217	unassigned_phage	Bacteroidota	Linear	lytic	pham_139
ENA-OOWN01000358-OOWN01000358.1-human-gut-metagenome-genome-assembly--contig:-NODE-358-length-40739-cov-27.880715_CDS_0015	ENA-OOWN01000358-OOWN01000358.1-human-gut-metagenome-genome-assembly--contig:-NODE-358-length-40739-cov-27.880715	l0642	seq216	unassigned_phage	Bacteroidota	Linear	temperate	pham_46
ENA-OOWN01000488-OOWN01000488.1-human-gut-metagenome-genome-assembly--contig:-NODE-488-length-34487-cov-1.937326_CDS_0036	ENA-OOWN01000488-OOWN01000488.1-human-gut-metagenome-genome-assembly--contig:-NODE-488-length-34487-cov-1.937326	l0639	seq214	unassigned_phage	Bacillota	Linear	lytic	Others
ENA-OOWN01000902-OOWN01000902.1-human-gut-metagenome-genome-assembly--contig:-NODE-902-length-23923-cov-4.787791_CDS_0027	ENA-OOWN01000902-OOWN01000902.1-human-gut-metagenome-genome-assembly--contig:-NODE-902-length-23923-cov-4.787791	l0640	seq215	unassigned_phage	Bacteroidota	Linear	lytic	pham_81
ENA-OOWN01001824-OOWN01001824.1-human-gut-metagenome-genome-assembly--contig:-NODE-1824-length-14443-cov-3.260008_CDS_0005	ENA-OOWN01001824-OOWN01001824.1-human-gut-metagenome-genome-assembly--contig:-NODE-1824-length-14443-cov-3.260008	l0634	seq211	unassigned_phage	Actinomycetota	Linear	lytic	Others
ENA-OOWO01000230-OOWO01000230.1-human-gut-metagenome-genome-assembly--contig:-NODE-230-length-37173-cov-56.598604_CDS_0002	ENA-OOWO01000230-OOWO01000230.1-human-gut-metagenome-genome-assembly--contig:-NODE-230-length-37173-cov-56.598604	l0702	seq238	unassigned_phage	Actinomycetota	Linear	temperate	Others
ENA-OOWP01000014-OOWP01000014.1-human-gut-metagenome-genome-assembly--contig:-NODE-14-length-121007-cov-12.401854_CDS_0049	ENA-OOWP01000014-OOWP01000014.1-human-gut-metagenome-genome-assembly--contig:-NODE-14-length-121007-cov-12.401854	l0689	seq234	unassigned_phage	Bacillota	Linear	lytic	Others
ENA-OOWP01000175-OOWP01000175.1-human-gut-metagenome-genome-assembly--contig:-NODE-175-length-45222-cov-4.357119_CDS_0064	ENA-OOWP01000175-OOWP01000175.1-human-gut-metagenome-genome-assembly--contig:-NODE-175-length-45222-cov-4.357119	l0691	seq235	unassigned_phage	Bacillota	Linear	temperate	Others
ENA-OOWP01000181-OOWP01000181.1-human-gut-metagenome-genome-assembly--contig:-NODE-181-length-44040-cov-25.006252_CDS_0006	ENA-OOWP01000181-OOWP01000181.1-human-gut-metagenome-genome-assembly--contig:-NODE-181-length-44040-cov-25.006252	l0692	seq236	Duneviridae	unassigned_host	Linear	lytic	pham_46
ENA-OOWP01000238-OOWP01000238.1-human-gut-metagenome-genome-assembly--contig:-NODE-238-length-38336-cov-3.907395_CDS_0004	ENA-OOWP01000238-OOWP01000238.1-human-gut-metagenome-genome-assembly--contig:-NODE-238-length-38336-cov-3.907395	l0696	seq237	unassigned_phage	Bacillota	Linear	temperate	Others
ENA-OOWQ01000008-OOWQ01000008.1-human-gut-metagenome-genome-assembly--contig:-NODE-8-length-102073-cov-14.527936_CDS_0055	ENA-OOWQ01000008-OOWQ01000008.1-human-gut-metagenome-genome-assembly--contig:-NODE-8-length-102073-cov-14.527936	l0775	seq264	Crassviridae	Bacteroidota	Linear	lytic	Others
ENA-OOWS01000005-OOWS01000005.1-human-gut-metagenome-genome-assembly--contig:-NODE-5-length-21794-cov-4.256728_CDS_0001	ENA-OOWS01000005-OOWS01000005.1-human-gut-metagenome-genome-assembly--contig:-NODE-5-length-21794-cov-4.256728	l0737	seq250	unassigned_phage	unassigned_host	Linear	lytic	Others
ENA-OOWV01000197-OOWV01000197.1-human-gut-metagenome-genome-assembly--contig:-NODE-197-length-48325-cov-43.005013_CDS_0058	ENA-OOWV01000197-OOWV01000197.1-human-gut-metagenome-genome-assembly--contig:-NODE-197-length-48325-cov-43.005013	l0774	seq263	unassigned_phage	Bacteroidota	Linear	lytic	pham_139
ERZ1764737.4613-NODE-4613-length-6984-cov-12.032184_CDS_0005	ERZ1764737.4613-NODE-4613-length-6984-cov-12.032184	l9534	seq2684	Microviridae	Bacillota	Linear	lytic	pham_74
ENA-OOWW01000136-OOWW01000136.1-human-gut-metagenome-genome-assembly--contig:-NODE-136-length-64902-cov-12.707157_CDS_0023	ENA-OOWW01000136-OOWW01000136.1-human-gut-metagenome-genome-assembly--contig:-NODE-136-length-64902-cov-12.707157	l0760	seq260	unassigned_phage	Pseudomonadota	Linear	lytic	pham_167
ENA-OOWW01000151-OOWW01000151.1-human-gut-metagenome-genome-assembly--contig:-NODE-151-length-60585-cov-7.260846_CDS_0081	ENA-OOWW01000151-OOWW01000151.1-human-gut-metagenome-genome-assembly--contig:-NODE-151-length-60585-cov-7.260846	l0758	seq258	unassigned_phage	Bacillota	Linear	lytic	Others
ENA-OOWW01000151-OOWW01000151.1-human-gut-metagenome-genome-assembly--contig:-NODE-151-length-60585-cov-7.260846_CDS_0084	ENA-OOWW01000151-OOWW01000151.1-human-gut-metagenome-genome-assembly--contig:-NODE-151-length-60585-cov-7.260846	l0758	seq259	unassigned_phage	Bacillota	Linear	lytic	Others
ENA-OOWW01000220-OOWW01000220.1-human-gut-metagenome-genome-assembly--contig:-NODE-220-length-50909-cov-10.321253_CDS_0055	ENA-OOWW01000220-OOWW01000220.1-human-gut-metagenome-genome-assembly--contig:-NODE-220-length-50909-cov-10.321253	l0753	seq256	unassigned_phage	unassigned_host	Linear	lytic	pham_110
ENA-OOWW01000329-OOWW01000329.1-human-gut-metagenome-genome-assembly--contig:-NODE-329-length-41396-cov-5.800005_CDS_0021	ENA-OOWW01000329-OOWW01000329.1-human-gut-metagenome-genome-assembly--contig:-NODE-329-length-41396-cov-5.800005	l0750	seq254	unassigned_phage	Bacillota	Linear	lytic	Others
ENA-OOWW01000601-OOWW01000601.1-human-gut-metagenome-genome-assembly--contig:-NODE-601-length-28712-cov-10.883065_CDS_0030	ENA-OOWW01000601-OOWW01000601.1-human-gut-metagenome-genome-assembly--contig:-NODE-601-length-28712-cov-10.883065	l0769	seq261	unassigned_phage	Bacteroidota	Linear	lytic	pham_167
ENA-OOWW01001497-OOWW01001497.1-human-gut-metagenome-genome-assembly--contig:-NODE-1497-length-14937-cov-3.940398_CDS_0010	ENA-OOWW01001497-OOWW01001497.1-human-gut-metagenome-genome-assembly--contig:-NODE-1497-length-14937-cov-3.940398	l0754	seq257	unassigned_phage	Bacillota	Linear	lytic	Others
ENA-OOWW01002166-OOWW01002166.1-human-gut-metagenome-genome-assembly--contig:-NODE-2166-length-11224-cov-18.702545_CDS_0002	ENA-OOWW01002166-OOWW01002166.1-human-gut-metagenome-genome-assembly--contig:-NODE-2166-length-11224-cov-18.702545	l0751	seq255	unassigned_phage	Bacillota	Linear	lytic	pham_81
ENA-OOWX01000029-OOWX01000029.1-human-gut-metagenome-genome-assembly--contig:-NODE-29-length-80675-cov-44.171880_CDS_0027	ENA-OOWX01000029-OOWX01000029.1-human-gut-metagenome-genome-assembly--contig:-NODE-29-length-80675-cov-44.171880	l0746	seq253	Quimbyviridae	Bacteroidota	Linear	temperate	pham_81
ENA-OOWY01000013-OOWY01000013.1-human-gut-metagenome-genome-assembly--contig:-NODE-13-length-94974-cov-5.356156_CDS_0079	ENA-OOWY01000013-OOWY01000013.1-human-gut-metagenome-genome-assembly--contig:-NODE-13-length-94974-cov-5.356156	l0790	seq271	unassigned_phage	Bacillota	Linear	temperate	Others
ENA-OOWZ01000206-OOWZ01000206.1-human-gut-metagenome-genome-assembly--contig:-NODE-206-length-32953-cov-8.525807_CDS_0058	ENA-OOWZ01000206-OOWZ01000206.1-human-gut-metagenome-genome-assembly--contig:-NODE-206-length-32953-cov-8.525807	l0724	seq245	unassigned_phage	unassigned_host	Linear	lytic	Others
ENA-OOWZ01000269-OOWZ01000269.1-human-gut-metagenome-genome-assembly--contig:-NODE-269-length-28857-cov-2.917957_CDS_0007	ENA-OOWZ01000269-OOWZ01000269.1-human-gut-metagenome-genome-assembly--contig:-NODE-269-length-28857-cov-2.917957	l0718	seq244	unassigned_phage	Bacillota	Linear	temperate	pham_427
ENA-OOWZ01000720-OOWZ01000720.1-human-gut-metagenome-genome-assembly--contig:-NODE-720-length-17259-cov-6.511683_CDS_0001	ENA-OOWZ01000720-OOWZ01000720.1-human-gut-metagenome-genome-assembly--contig:-NODE-720-length-17259-cov-6.511683	l0725	seq246	unassigned_phage	unassigned_host	Linear	lytic	Others
ENA-OOWZ01000720-OOWZ01000720.1-human-gut-metagenome-genome-assembly--contig:-NODE-720-length-17259-cov-6.511683_CDS_0016	ENA-OOWZ01000720-OOWZ01000720.1-human-gut-metagenome-genome-assembly--contig:-NODE-720-length-17259-cov-6.511683	l0725	seq247	unassigned_phage	unassigned_host	Linear	lytic	Others
ENA-OOXA01000157-OOXA01000157.1-human-gut-metagenome-genome-assembly--contig:-NODE-157-length-57251-cov-2.884100_CDS_0080	ENA-OOXA01000157-OOXA01000157.1-human-gut-metagenome-genome-assembly--contig:-NODE-157-length-57251-cov-2.884100	l0728	seq248	unassigned_phage	Bacteroidota	Linear	lytic	pham_167
ENA-OOXA01000639-OOXA01000639.1-human-gut-metagenome-genome-assembly--contig:-NODE-639-length-23752-cov-2.216146_CDS_0010	ENA-OOXA01000639-OOXA01000639.1-human-gut-metagenome-genome-assembly--contig:-NODE-639-length-23752-cov-2.216146	l0730	seq249	unassigned_phage	unassigned_host	Linear	lytic	Others
ENA-OOXB01000489-OOXB01000489.1-human-gut-metagenome-genome-assembly--contig:-NODE-489-length-29226-cov-2.203318_CDS_0007	ENA-OOXB01000489-OOXB01000489.1-human-gut-metagenome-genome-assembly--contig:-NODE-489-length-29226-cov-2.203318	l0742	seq252	unassigned_phage	Bacteroidota	Linear	lytic	pham_46
ENA-OOXB01000738-OOXB01000738.1-human-gut-metagenome-genome-assembly--contig:-NODE-738-length-22388-cov-14.637890_CDS_0006	ENA-OOXB01000738-OOXB01000738.1-human-gut-metagenome-genome-assembly--contig:-NODE-738-length-22388-cov-14.637890	l0740	seq251	unassigned_phage	Bacillota	Linear	lytic	Others
ENA-OOXC01000037-OOXC01000037.1-human-gut-metagenome-genome-assembly--contig:-NODE-37-length-118594-cov-2.844034_CDS_0171	ENA-OOXC01000037-OOXC01000037.1-human-gut-metagenome-genome-assembly--contig:-NODE-37-length-118594-cov-2.844034	l0681	seq232	unassigned_phage	Bacillota	Linear	lytic	Others
ENA-OOXC01000060-OOXC01000060.1-human-gut-metagenome-genome-assembly--contig:-NODE-60-length-96259-cov-12.654723_CDS_0036	ENA-OOXC01000060-OOXC01000060.1-human-gut-metagenome-genome-assembly--contig:-NODE-60-length-96259-cov-12.654723	l0668	seq230	Crassviridae	Bacteroidota	Linear	lytic	Others
ENA-OOXC01000178-OOXC01000178.1-human-gut-metagenome-genome-assembly--contig:-NODE-178-length-54662-cov-4.946930_CDS_0003	ENA-OOXC01000178-OOXC01000178.1-human-gut-metagenome-genome-assembly--contig:-NODE-178-length-54662-cov-4.946930	l0685	seq233	unassigned_phage	Bacteroidota	Linear	lytic	pham_167
ENA-OOXC01000497-OOXC01000497.1-human-gut-metagenome-genome-assembly--contig:-NODE-497-length-29778-cov-3.375770_CDS_0013	ENA-OOXC01000497-OOXC01000497.1-human-gut-metagenome-genome-assembly--contig:-NODE-497-length-29778-cov-3.375770	l0678	seq231	unassigned_phage	unassigned_host	Linear	lytic	pham_167
ENA-OOXE01000373-OOXE01000373.1-human-gut-metagenome-genome-assembly--contig:-NODE-373-length-40206-cov-12.835745_CDS_0010	ENA-OOXE01000373-OOXE01000373.1-human-gut-metagenome-genome-assembly--contig:-NODE-373-length-40206-cov-12.835745	l0780	seq266	unassigned_phage	Bacillota	Linear	temperate	Others
ENA-OOXE01000380-OOXE01000380.1-human-gut-metagenome-genome-assembly--contig:-NODE-380-length-39670-cov-15.682570_CDS_0054	ENA-OOXE01000380-OOXE01000380.1-human-gut-metagenome-genome-assembly--contig:-NODE-380-length-39670-cov-15.682570	l0783	seq268	unassigned_phage	Bacillota	Linear	lytic	Others
ENA-OOXE01000460-OOXE01000460.1-human-gut-metagenome-genome-assembly--contig:-NODE-460-length-35120-cov-3.052502_CDS_0037	ENA-OOXE01000460-OOXE01000460.1-human-gut-metagenome-genome-assembly--contig:-NODE-460-length-35120-cov-3.052502	l0777	seq265	unassigned_phage	Bacillota	Linear	lytic	Others
ENA-OOXE01001022-OOXE01001022.1-human-gut-metagenome-genome-assembly--contig:-NODE-1022-length-17841-cov-2.992241_CDS_0020	ENA-OOXE01001022-OOXE01001022.1-human-gut-metagenome-genome-assembly--contig:-NODE-1022-length-17841-cov-2.992241	l0782	seq267	Salasmaviridae	unassigned_host	Linear	lytic	Others
ENA-OOXF01000026-OOXF01000026.1-human-gut-metagenome-genome-assembly--contig:-NODE-26-length-86964-cov-3.737898_CDS_0032	ENA-OOXF01000026-OOXF01000026.1-human-gut-metagenome-genome-assembly--contig:-NODE-26-length-86964-cov-3.737898	l0788	seq270	unassigned_phage	Bacillota	Linear	lytic	Others
ENA-OOXF01000601-OOXF01000601.1-human-gut-metagenome-genome-assembly--contig:-NODE-601-length-27544-cov-3.244789_CDS_0036	ENA-OOXF01000601-OOXF01000601.1-human-gut-metagenome-genome-assembly--contig:-NODE-601-length-27544-cov-3.244789	l0787	seq269	unassigned_phage	Bacillota	Linear	lytic	Others
ENA-OOXG01000155-OOXG01000155.1-human-gut-metagenome-genome-assembly--contig:-NODE-155-length-49529-cov-13.775963_CDS_0017	ENA-OOXG01000155-OOXG01000155.1-human-gut-metagenome-genome-assembly--contig:-NODE-155-length-49529-cov-13.775963	l0710	seq242	Duneviridae	unassigned_host	Linear	lytic	pham_81
ENA-OOXG01000269-OOXG01000269.1-human-gut-metagenome-genome-assembly--contig:-NODE-269-length-39536-cov-1.937742_CDS_0049	ENA-OOXG01000269-OOXG01000269.1-human-gut-metagenome-genome-assembly--contig:-NODE-269-length-39536-cov-1.937742	l0705	seq239	Autographiviridae	Bacillota	Linear	lytic	Others
ENA-OOXG01000447-OOXG01000447.1-human-gut-metagenome-genome-assembly--contig:-NODE-447-length-29842-cov-5.732904_CDS_0003	ENA-OOXG01000447-OOXG01000447.1-human-gut-metagenome-genome-assembly--contig:-NODE-447-length-29842-cov-5.732904	l0706	seq240	unassigned_phage	Bacillota	Linear	lytic	Others
ENA-OOXG01000682-OOXG01000682.1-human-gut-metagenome-genome-assembly--contig:-NODE-682-length-22920-cov-2.128799_CDS_0001	ENA-OOXG01000682-OOXG01000682.1-human-gut-metagenome-genome-assembly--contig:-NODE-682-length-22920-cov-2.128799	l0714	seq243	unassigned_phage	Bacillota	Linear	lytic	Others
ENA-OOXG01001259-OOXG01001259.1-human-gut-metagenome-genome-assembly--contig:-NODE-1259-length-15621-cov-9.000383_CDS_0018	ENA-OOXG01001259-OOXG01001259.1-human-gut-metagenome-genome-assembly--contig:-NODE-1259-length-15621-cov-9.000383	l0709	seq241	unassigned_phage	Bacillota	Linear	lytic	Others
ERZ1761043.2992-contig-433_CDS_0003	ERZ1761043.2992-contig-433	l9203	seq2604	Microviridae	Bacteroidota	Linear	lytic	Others
ENA-OOXJ01000023-OOXJ01000023.1-human-gut-metagenome-genome-assembly--contig:-NODE-23-length-137564-cov-6.148070_CDS_0130	ENA-OOXJ01000023-OOXJ01000023.1-human-gut-metagenome-genome-assembly--contig:-NODE-23-length-137564-cov-6.148070	l0802	seq276	unassigned_phage	Bacillota	Linear	lytic	Others
ENA-OOXJ01000066-OOXJ01000066.1-human-gut-metagenome-genome-assembly--contig:-NODE-66-length-94078-cov-21.930038_CDS_0041	ENA-OOXJ01000066-OOXJ01000066.1-human-gut-metagenome-genome-assembly--contig:-NODE-66-length-94078-cov-21.930038	c0654	seq3455	Crassviridae	Bacteroidota	Linear	lytic	Others
ENA-OOXJ01000236-OOXJ01000236.1-human-gut-metagenome-genome-assembly--contig:-NODE-236-length-51078-cov-2.551085_CDS_0080	ENA-OOXJ01000236-OOXJ01000236.1-human-gut-metagenome-genome-assembly--contig:-NODE-236-length-51078-cov-2.551085	l0794	seq274	Suoliviridae	unassigned_host	Linear	lytic	pham_81
ENA-OOXJ01000306-OOXJ01000306.1-human-gut-metagenome-genome-assembly--contig:-NODE-306-length-43997-cov-6.851577_CDS_0003	ENA-OOXJ01000306-OOXJ01000306.1-human-gut-metagenome-genome-assembly--contig:-NODE-306-length-43997-cov-6.851577	l0804	seq277	unassigned_phage	Bacillota	Linear	lytic	Others
ENA-OOXJ01000515-OOXJ01000515.1-human-gut-metagenome-genome-assembly--contig:-NODE-515-length-32365-cov-5.100217_CDS_0020	ENA-OOXJ01000515-OOXJ01000515.1-human-gut-metagenome-genome-assembly--contig:-NODE-515-length-32365-cov-5.100217	l0799	seq275	unassigned_phage	Bacillota	Linear	lytic	pham_4
ENA-OOXJ01001326-OOXJ01001326.1-human-gut-metagenome-genome-assembly--contig:-NODE-1326-length-16144-cov-3.915595_CDS_0011	ENA-OOXJ01001326-OOXJ01001326.1-human-gut-metagenome-genome-assembly--contig:-NODE-1326-length-16144-cov-3.915595	l0792	seq273	unassigned_phage	Spirochaetes	Linear	lytic	Others
ENA-OOXJ01001701-OOXJ01001701.1-human-gut-metagenome-genome-assembly--contig:-NODE-1701-length-13084-cov-3.060557_CDS_0001	ENA-OOXJ01001701-OOXJ01001701.1-human-gut-metagenome-genome-assembly--contig:-NODE-1701-length-13084-cov-3.060557	l0791	seq272	unassigned_phage	Bacillota	Linear	lytic	Others
ENA-OOXM01000244-OOXM01000244.1-human-gut-metagenome-genome-assembly--contig:-NODE-244-length-52278-cov-4.269613_CDS_0087	ENA-OOXM01000244-OOXM01000244.1-human-gut-metagenome-genome-assembly--contig:-NODE-244-length-52278-cov-4.269613	l0818	seq281	unassigned_phage	Bacillota	Linear	lytic	Others
ENA-OOXM01000245-OOXM01000245.1-human-gut-metagenome-genome-assembly--contig:-NODE-245-length-52191-cov-21.956901_CDS_0011	ENA-OOXM01000245-OOXM01000245.1-human-gut-metagenome-genome-assembly--contig:-NODE-245-length-52191-cov-21.956901	l0814	seq279	unassigned_phage	Actinomycetota	Linear	lytic	pham_4
ENA-OOXM01000278-OOXM01000278.1-human-gut-metagenome-genome-assembly--contig:-NODE-278-length-48296-cov-6.274580_CDS_0026	ENA-OOXM01000278-OOXM01000278.1-human-gut-metagenome-genome-assembly--contig:-NODE-278-length-48296-cov-6.274580	l0822	seq283	unassigned_phage	unassigned_host	Linear	temperate	pham_46
ENA-OOXM01000338-OOXM01000338.1-human-gut-metagenome-genome-assembly--contig:-NODE-338-length-43285-cov-5.890377_CDS_0031	ENA-OOXM01000338-OOXM01000338.1-human-gut-metagenome-genome-assembly--contig:-NODE-338-length-43285-cov-5.890377	l0815	seq280	unassigned_phage	Bacteroidota	Linear	lytic	pham_46
ENA-OOXM01000417-OOXM01000417.1-human-gut-metagenome-genome-assembly--contig:-NODE-417-length-38988-cov-4.350140_CDS_0046	ENA-OOXM01000417-OOXM01000417.1-human-gut-metagenome-genome-assembly--contig:-NODE-417-length-38988-cov-4.350140	l0813	seq278	unassigned_phage	Bacillota	Linear	lytic	Others
ENA-OOXM01001782-OOXM01001782.1-human-gut-metagenome-genome-assembly--contig:-NODE-1782-length-15332-cov-5.453754_CDS_0011	ENA-OOXM01001782-OOXM01001782.1-human-gut-metagenome-genome-assembly--contig:-NODE-1782-length-15332-cov-5.453754	l0820	seq282	unassigned_phage	Bacillota	Linear	temperate	Others
ENA-OOXN01000024-OOXN01000024.1-human-gut-metagenome-genome-assembly--contig:-NODE-24-length-34235-cov-11.383265_CDS_0014	ENA-OOXN01000024-OOXN01000024.1-human-gut-metagenome-genome-assembly--contig:-NODE-24-length-34235-cov-11.383265	l0899	seq301	unassigned_phage	unassigned_host	Linear	lytic	Others
ENA-OOXP01001367-OOXP01001367.1-human-gut-metagenome-genome-assembly--contig:-NODE-1367-length-15819-cov-2.586526_CDS_0007	ENA-OOXP01001367-OOXP01001367.1-human-gut-metagenome-genome-assembly--contig:-NODE-1367-length-15819-cov-2.586526	l0866	seq295	unassigned_phage	Bacillota	Linear	lytic	pham_4
ENA-OOXQ01000089-OOXQ01000089.1-human-gut-metagenome-genome-assembly--contig:-NODE-89-length-76981-cov-9.699789_CDS_0077	ENA-OOXQ01000089-OOXQ01000089.1-human-gut-metagenome-genome-assembly--contig:-NODE-89-length-76981-cov-9.699789	c0669	seq3461	Flandersviridae	Bacteroidota	Linear	lytic	pham_167
ENA-OOXQ01000317-OOXQ01000317.1-human-gut-metagenome-genome-assembly--contig:-NODE-317-length-38682-cov-4.928081_CDS_0041	ENA-OOXQ01000317-OOXQ01000317.1-human-gut-metagenome-genome-assembly--contig:-NODE-317-length-38682-cov-4.928081	l0877	seq297	unassigned_phage	Bacillota	Linear	temperate	pham_109
ENA-OOXQ01000695-OOXQ01000695.1-human-gut-metagenome-genome-assembly--contig:-NODE-695-length-21887-cov-1.994366_CDS_0027	ENA-OOXQ01000695-OOXQ01000695.1-human-gut-metagenome-genome-assembly--contig:-NODE-695-length-21887-cov-1.994366	l0878	seq298	unassigned_phage	unassigned_host	Linear	lytic	Others
ENA-OOXQ01001312-OOXQ01001312.1-human-gut-metagenome-genome-assembly--contig:-NODE-1312-length-12594-cov-5.880373_CDS_0013	ENA-OOXQ01001312-OOXQ01001312.1-human-gut-metagenome-genome-assembly--contig:-NODE-1312-length-12594-cov-5.880373	l0876	seq296	unassigned_phage	unassigned_host	Linear	lytic	Others
ENA-OOXR01000005-OOXR01000005.1-human-gut-metagenome-genome-assembly--contig:-NODE-5-length-164408-cov-6.515172_CDS_0154	ENA-OOXR01000005-OOXR01000005.1-human-gut-metagenome-genome-assembly--contig:-NODE-5-length-164408-cov-6.515172	c0662	seq3458	Crassviridae	Bacillota	Linear	lytic	pham_167
ENA-OOXR01000005-OOXR01000005.1-human-gut-metagenome-genome-assembly--contig:-NODE-5-length-164408-cov-6.515172_CDS_0159	ENA-OOXR01000005-OOXR01000005.1-human-gut-metagenome-genome-assembly--contig:-NODE-5-length-164408-cov-6.515172	c0662	seq3459	Crassviridae	Bacillota	Linear	lytic	Others
ENA-OOXR01000010-OOXR01000010.1-human-gut-metagenome-genome-assembly--contig:-NODE-10-length-137764-cov-12.112912_CDS_0060	ENA-OOXR01000010-OOXR01000010.1-human-gut-metagenome-genome-assembly--contig:-NODE-10-length-137764-cov-12.112912	l0827	seq284	unassigned_phage	Pseudomonadota	Linear	temperate	Others
ENA-OOXR01000012-OOXR01000012.1-human-gut-metagenome-genome-assembly--contig:-NODE-12-length-128368-cov-25.486880_CDS_0021	ENA-OOXR01000012-OOXR01000012.1-human-gut-metagenome-genome-assembly--contig:-NODE-12-length-128368-cov-25.486880	c0661	seq3457	unassigned_phage	Bacillota	Linear	lytic	Others
ENA-OOXR01000161-OOXR01000161.1-human-gut-metagenome-genome-assembly--contig:-NODE-161-length-41770-cov-4.483303_CDS_0026	ENA-OOXR01000161-OOXR01000161.1-human-gut-metagenome-genome-assembly--contig:-NODE-161-length-41770-cov-4.483303	c0663	seq3460	unassigned_phage	Bacillota	Linear	lytic	pham_375
ENA-OOXS01000071-OOXS01000071.1-human-gut-metagenome-genome-assembly--contig:-NODE-71-length-59965-cov-3.341078_CDS_0013	ENA-OOXS01000071-OOXS01000071.1-human-gut-metagenome-genome-assembly--contig:-NODE-71-length-59965-cov-3.341078	l0906	seq304	unassigned_phage	unassigned_host	Linear	temperate	Others
ENA-OOXS01000252-OOXS01000252.1-human-gut-metagenome-genome-assembly--contig:-NODE-252-length-33051-cov-5.292035_CDS_0037	ENA-OOXS01000252-OOXS01000252.1-human-gut-metagenome-genome-assembly--contig:-NODE-252-length-33051-cov-5.292035	l0903	seq303	unassigned_phage	Bacillota	Linear	temperate	Others
ENA-OOXS01000286-OOXS01000286.1-human-gut-metagenome-genome-assembly--contig:-NODE-286-length-31655-cov-3.840791_CDS_0034	ENA-OOXS01000286-OOXS01000286.1-human-gut-metagenome-genome-assembly--contig:-NODE-286-length-31655-cov-3.840791	l0900	seq302	unassigned_phage	Bacillota	Linear	lytic	Others
ENA-OOXT01000098-OOXT01000098.1-human-gut-metagenome-genome-assembly--contig:-NODE-98-length-63801-cov-22.753710_CDS_0004	ENA-OOXT01000098-OOXT01000098.1-human-gut-metagenome-genome-assembly--contig:-NODE-98-length-63801-cov-22.753710	l0839	seq285	unassigned_phage	Bacillota	Linear	lytic	Others
ENA-OOXT01000098-OOXT01000098.1-human-gut-metagenome-genome-assembly--contig:-NODE-98-length-63801-cov-22.753710_CDS_0007	ENA-OOXT01000098-OOXT01000098.1-human-gut-metagenome-genome-assembly--contig:-NODE-98-length-63801-cov-22.753710	l0839	seq286	unassigned_phage	Bacillota	Linear	lytic	Others
ENA-OOXT01000253-OOXT01000253.1-human-gut-metagenome-genome-assembly--contig:-NODE-253-length-41585-cov-30.529111_CDS_0010	ENA-OOXT01000253-OOXT01000253.1-human-gut-metagenome-genome-assembly--contig:-NODE-253-length-41585-cov-30.529111	l0848	seq289	unassigned_phage	Bacillota	Linear	lytic	Others
ENA-OOXT01000295-OOXT01000295.1-human-gut-metagenome-genome-assembly--contig:-NODE-295-length-38251-cov-3.537412_CDS_0044	ENA-OOXT01000295-OOXT01000295.1-human-gut-metagenome-genome-assembly--contig:-NODE-295-length-38251-cov-3.537412	l0845	seq288	unassigned_phage	Bacteroidota	Linear	lytic	pham_46
ENA-OOXT01000308-OOXT01000308.1-human-gut-metagenome-genome-assembly--contig:-NODE-308-length-37438-cov-18.403338_CDS_0003	ENA-OOXT01000308-OOXT01000308.1-human-gut-metagenome-genome-assembly--contig:-NODE-308-length-37438-cov-18.403338	l0852	seq291	unassigned_phage	Bacillota	Linear	lytic	Others
ENA-OOXT01000308-OOXT01000308.1-human-gut-metagenome-genome-assembly--contig:-NODE-308-length-37438-cov-18.403338_CDS_0015	ENA-OOXT01000308-OOXT01000308.1-human-gut-metagenome-genome-assembly--contig:-NODE-308-length-37438-cov-18.403338	l0852	seq292	unassigned_phage	Bacillota	Linear	lytic	Others
ENA-OOXT01000508-OOXT01000508.1-human-gut-metagenome-genome-assembly--contig:-NODE-508-length-29155-cov-6.575739_CDS_0012	ENA-OOXT01000508-OOXT01000508.1-human-gut-metagenome-genome-assembly--contig:-NODE-508-length-29155-cov-6.575739	l0854	seq294	unassigned_phage	Bacteroidota	Linear	lytic	pham_46
ENA-OOXT01000512-OOXT01000512.1-human-gut-metagenome-genome-assembly--contig:-NODE-512-length-29096-cov-2.672876_CDS_0021	ENA-OOXT01000512-OOXT01000512.1-human-gut-metagenome-genome-assembly--contig:-NODE-512-length-29096-cov-2.672876	l0844	seq287	unassigned_phage	unassigned_host	Linear	lytic	pham_46
ENA-OOXT01001377-OOXT01001377.1-human-gut-metagenome-genome-assembly--contig:-NODE-1377-length-15775-cov-3.929453_CDS_0009	ENA-OOXT01001377-OOXT01001377.1-human-gut-metagenome-genome-assembly--contig:-NODE-1377-length-15775-cov-3.929453	l0851	seq290	unassigned_phage	Bacillota	Linear	lytic	pham_4
ENA-OOXT01001475-OOXT01001475.1-human-gut-metagenome-genome-assembly--contig:-NODE-1475-length-15077-cov-4.930635_CDS_0012	ENA-OOXT01001475-OOXT01001475.1-human-gut-metagenome-genome-assembly--contig:-NODE-1475-length-15077-cov-4.930635	l0853	seq293	unassigned_phage	Bacillota	Linear	lytic	Others
ENA-OOXU01000001-OOXU01000001.1-human-gut-metagenome-genome-assembly--contig:-NODE-1-length-60892-cov-8.819682_CDS_0028	ENA-OOXU01000001-OOXU01000001.1-human-gut-metagenome-genome-assembly--contig:-NODE-1-length-60892-cov-8.819682	l0915	seq306	unassigned_phage	Bacillota	Linear	lytic	pham_375
ENA-OOXY01000082-OOXY01000082.1-human-gut-metagenome-genome-assembly--contig:-NODE-82-length-108934-cov-13.993571_CDS_0098	ENA-OOXY01000082-OOXY01000082.1-human-gut-metagenome-genome-assembly--contig:-NODE-82-length-108934-cov-13.993571	l0884	seq299	Gratiaviridae	Bacteroidota	Linear	lytic	Others
ENA-OOXY01000391-OOXY01000391.1-human-gut-metagenome-genome-assembly--contig:-NODE-391-length-42952-cov-3.804695_CDS_0011	ENA-OOXY01000391-OOXY01000391.1-human-gut-metagenome-genome-assembly--contig:-NODE-391-length-42952-cov-3.804695	l0886	seq300	unassigned_phage	unassigned_host	Linear	lytic	Others
ENA-OOYA01000002-OOYA01000002.1-human-gut-metagenome-genome-assembly--contig:-NODE-2-length-79795-cov-5.371043_CDS_0034	ENA-OOYA01000002-OOYA01000002.1-human-gut-metagenome-genome-assembly--contig:-NODE-2-length-79795-cov-5.371043	l0914	seq305	unassigned_phage	Actinomycetota	Linear	temperate	Others
ENA-OOYJ01000050-OOYJ01000050.1-human-gut-metagenome-genome-assembly--contig:-NODE-50-length-80926-cov-7.965760_CDS_0103	ENA-OOYJ01000050-OOYJ01000050.1-human-gut-metagenome-genome-assembly--contig:-NODE-50-length-80926-cov-7.965760	l0931	seq312	unassigned_phage	Pseudomonadota	Linear	temperate	Others
ENA-OOYJ01000345-OOYJ01000345.1-human-gut-metagenome-genome-assembly--contig:-NODE-345-length-32846-cov-5.174194_CDS_0037	ENA-OOYJ01000345-OOYJ01000345.1-human-gut-metagenome-genome-assembly--contig:-NODE-345-length-32846-cov-5.174194	l0928	seq311	unassigned_phage	Bacteroidota	Linear	lytic	pham_46
ENA-OOYJ01000935-OOYJ01000935.1-human-gut-metagenome-genome-assembly--contig:-NODE-935-length-16391-cov-2.703171_CDS_0019	ENA-OOYJ01000935-OOYJ01000935.1-human-gut-metagenome-genome-assembly--contig:-NODE-935-length-16391-cov-2.703171	l0927	seq310	unassigned_phage	Bacillota	Linear	lytic	pham_4
ENA-OOYJ01000974-OOYJ01000974.1-human-gut-metagenome-genome-assembly--contig:-NODE-974-length-15697-cov-6.227465_CDS_0008	ENA-OOYJ01000974-OOYJ01000974.1-human-gut-metagenome-genome-assembly--contig:-NODE-974-length-15697-cov-6.227465	l0926	seq309	unassigned_phage	unassigned_host	Linear	lytic	Others
ENA-OOYL01000002-OOYL01000002.1-human-gut-metagenome-genome-assembly--contig:-NODE-2-length-59601-cov-3.221996_CDS_0008	ENA-OOYL01000002-OOYL01000002.1-human-gut-metagenome-genome-assembly--contig:-NODE-2-length-59601-cov-3.221996	l0949	seq316	unassigned_phage	Bacteroidota	Linear	lytic	pham_167
ENA-OOYN01000130-OOYN01000130.1-human-gut-metagenome-genome-assembly--contig:-NODE-130-length-44016-cov-6.745638_CDS_0003	ENA-OOYN01000130-OOYN01000130.1-human-gut-metagenome-genome-assembly--contig:-NODE-130-length-44016-cov-6.745638	l0918	seq308	unassigned_phage	Bacteroidota	Linear	temperate	pham_167
ENA-OOYN01000730-OOYN01000730.1-human-gut-metagenome-genome-assembly--contig:-NODE-730-length-15383-cov-2.387787_CDS_0020	ENA-OOYN01000730-OOYN01000730.1-human-gut-metagenome-genome-assembly--contig:-NODE-730-length-15383-cov-2.387787	l0916	seq307	unassigned_phage	unassigned_host	Linear	lytic	pham_4
ENA-OOYO01000084-OOYO01000084.1-human-gut-metagenome-genome-assembly--contig:-NODE-84-length-100152-cov-3.364776_CDS_0043	ENA-OOYO01000084-OOYO01000084.1-human-gut-metagenome-genome-assembly--contig:-NODE-84-length-100152-cov-3.364776	l0945	seq314	Crassviridae	Pseudomonadota	Linear	lytic	Others
ENA-OOYO01000421-OOYO01000421.1-human-gut-metagenome-genome-assembly--contig:-NODE-421-length-40910-cov-3.102191_CDS_0022	ENA-OOYO01000421-OOYO01000421.1-human-gut-metagenome-genome-assembly--contig:-NODE-421-length-40910-cov-3.102191	l0947	seq315	unassigned_phage	Bacteroidota	Linear	lytic	pham_139
ENA-OOYP01000005-OOYP01000005.1-human-gut-metagenome-genome-assembly--contig:-NODE-5-length-33122-cov-5.921311_CDS_0014	ENA-OOYP01000005-OOYP01000005.1-human-gut-metagenome-genome-assembly--contig:-NODE-5-length-33122-cov-5.921311	l0983	seq329	unassigned_phage	Bacteroidota	Linear	lytic	pham_46
ENA-OOYR01000481-OOYR01000481.1-human-gut-metagenome-genome-assembly--contig:-NODE-481-length-26718-cov-6.109403_CDS_0002	ENA-OOYR01000481-OOYR01000481.1-human-gut-metagenome-genome-assembly--contig:-NODE-481-length-26718-cov-6.109403	l0939	seq313	unassigned_phage	Bacillota	Linear	lytic	pham_427
ENA-OOYT01000049-OOYT01000049.1-human-gut-metagenome-genome-assembly--contig:-NODE-49-length-12935-cov-1.823991_CDS_0016	ENA-OOYT01000049-OOYT01000049.1-human-gut-metagenome-genome-assembly--contig:-NODE-49-length-12935-cov-1.823991	l1016	seq333	unassigned_phage	Bacillota	Linear	lytic	Others
ENA-OOYV01000290-OOYV01000290.1-human-gut-metagenome-genome-assembly--contig:-NODE-290-length-37722-cov-2.113760_CDS_0056	ENA-OOYV01000290-OOYV01000290.1-human-gut-metagenome-genome-assembly--contig:-NODE-290-length-37722-cov-2.113760	l0965	seq320	unassigned_phage	Bacillota	Linear	lytic	Others
ENA-OOYV01000375-OOYV01000375.1-human-gut-metagenome-genome-assembly--contig:-NODE-375-length-32810-cov-2.767211_CDS_0015	ENA-OOYV01000375-OOYV01000375.1-human-gut-metagenome-genome-assembly--contig:-NODE-375-length-32810-cov-2.767211	l0967	seq321	unassigned_phage	unassigned_host	Linear	temperate	Others
ENA-OOYV01000546-OOYV01000546.1-human-gut-metagenome-genome-assembly--contig:-NODE-546-length-26705-cov-3.207655_CDS_0007	ENA-OOYV01000546-OOYV01000546.1-human-gut-metagenome-genome-assembly--contig:-NODE-546-length-26705-cov-3.207655	l0968	seq322	unassigned_phage	Bacillota	Linear	lytic	Others
ENA-OOYV01000571-OOYV01000571.1-human-gut-metagenome-genome-assembly--contig:-NODE-571-length-26003-cov-3.049830_CDS_0032	ENA-OOYV01000571-OOYV01000571.1-human-gut-metagenome-genome-assembly--contig:-NODE-571-length-26003-cov-3.049830	l0961	seq319	unassigned_phage	Bacillota	Linear	lytic	pham_427
ENA-OOYX01000080-OOYX01000080.1-human-gut-metagenome-genome-assembly--contig:-NODE-80-length-93069-cov-7.476090_CDS_0084	ENA-OOYX01000080-OOYX01000080.1-human-gut-metagenome-genome-assembly--contig:-NODE-80-length-93069-cov-7.476090	l1018	seq335	Crassviridae	unassigned_host	Linear	lytic	Others
ENA-OOYX01000178-OOYX01000178.1-human-gut-metagenome-genome-assembly--contig:-NODE-178-length-56829-cov-5.223007_CDS_0032	ENA-OOYX01000178-OOYX01000178.1-human-gut-metagenome-genome-assembly--contig:-NODE-178-length-56829-cov-5.223007	l0026	seq16	unassigned_phage	Bacillota	Linear	lytic	Others
ENA-OOYX01000228-OOYX01000228.1-human-gut-metagenome-genome-assembly--contig:-NODE-228-length-47607-cov-5.169436_CDS_0063	ENA-OOYX01000228-OOYX01000228.1-human-gut-metagenome-genome-assembly--contig:-NODE-228-length-47607-cov-5.169436	l1017	seq334	unassigned_phage	Bacillota	Linear	temperate	Others
ENA-OOYY01000038-OOYY01000038.1-human-gut-metagenome-genome-assembly--contig:-NODE-38-length-71018-cov-3.212322_CDS_0094	ENA-OOYY01000038-OOYY01000038.1-human-gut-metagenome-genome-assembly--contig:-NODE-38-length-71018-cov-3.212322	l0974	seq325	unassigned_phage	Bacillota	Linear	lytic	Others
ENA-OOYY01000038-OOYY01000038.1-human-gut-metagenome-genome-assembly--contig:-NODE-38-length-71018-cov-3.212322_CDS_0097	ENA-OOYY01000038-OOYY01000038.1-human-gut-metagenome-genome-assembly--contig:-NODE-38-length-71018-cov-3.212322	l0974	seq326	unassigned_phage	Bacillota	Linear	lytic	Others
ENA-OOYY01000048-OOYY01000048.1-human-gut-metagenome-genome-assembly--contig:-NODE-48-length-66064-cov-10.895938_CDS_0087	ENA-OOYY01000048-OOYY01000048.1-human-gut-metagenome-genome-assembly--contig:-NODE-48-length-66064-cov-10.895938	l0972	seq323	unassigned_phage	Bacillota	Linear	temperate	Others
ENA-OOYY01000048-OOYY01000048.1-human-gut-metagenome-genome-assembly--contig:-NODE-48-length-66064-cov-10.895938_CDS_0095	ENA-OOYY01000048-OOYY01000048.1-human-gut-metagenome-genome-assembly--contig:-NODE-48-length-66064-cov-10.895938	l0972	seq324	unassigned_phage	Bacillota	Linear	temperate	Others
ENA-OOYY01000166-OOYY01000166.1-human-gut-metagenome-genome-assembly--contig:-NODE-166-length-39462-cov-16.467912_CDS_0044	ENA-OOYY01000166-OOYY01000166.1-human-gut-metagenome-genome-assembly--contig:-NODE-166-length-39462-cov-16.467912	l0979	seq327	unassigned_phage	Bacteroidota	Linear	lytic	pham_167
ENA-OOYY01000261-OOYY01000261.1-human-gut-metagenome-genome-assembly--contig:-NODE-261-length-31057-cov-3.792078_CDS_0034	ENA-OOYY01000261-OOYY01000261.1-human-gut-metagenome-genome-assembly--contig:-NODE-261-length-31057-cov-3.792078	l0981	seq328	unassigned_phage	Bacillota	Linear	temperate	Others
ENA-OOZA01000003-OOZA01000003.1-human-gut-metagenome-genome-assembly--contig:-NODE-3-length-126341-cov-4.102569_CDS_0038	ENA-OOZA01000003-OOZA01000003.1-human-gut-metagenome-genome-assembly--contig:-NODE-3-length-126341-cov-4.102569	l0955	seq317	unassigned_phage	Bacillota	Linear	lytic	Others
ENA-OOZA01000155-OOZA01000155.1-human-gut-metagenome-genome-assembly--contig:-NODE-155-length-37346-cov-6.548577_CDS_0007	ENA-OOZA01000155-OOZA01000155.1-human-gut-metagenome-genome-assembly--contig:-NODE-155-length-37346-cov-6.548577	l0956	seq318	unassigned_phage	Bacillota	Linear	lytic	pham_4
ENA-OOZD01000078-OOZD01000078.1-human-gut-metagenome-genome-assembly--contig:-NODE-78-length-52883-cov-9.194026_CDS_0038	ENA-OOZD01000078-OOZD01000078.1-human-gut-metagenome-genome-assembly--contig:-NODE-78-length-52883-cov-9.194026	l0047	seq21	unassigned_phage	Bacteroidota	Linear	temperate	pham_167
ENA-OOZF01000238-OOZF01000238.1-human-gut-metagenome-genome-assembly--contig:-NODE-238-length-44935-cov-1.961742_CDS_0049	ENA-OOZF01000238-OOZF01000238.1-human-gut-metagenome-genome-assembly--contig:-NODE-238-length-44935-cov-1.961742	l0038	seq18	unassigned_phage	Bacillota	Linear	temperate	pham_4
ENA-OOZF01000778-OOZF01000778.1-human-gut-metagenome-genome-assembly--contig:-NODE-778-length-23935-cov-2.221441_CDS_0002	ENA-OOZF01000778-OOZF01000778.1-human-gut-metagenome-genome-assembly--contig:-NODE-778-length-23935-cov-2.221441	l0041	seq19	unassigned_phage	Bacillota	Linear	lytic	Others
ENA-OOZF01000778-OOZF01000778.1-human-gut-metagenome-genome-assembly--contig:-NODE-778-length-23935-cov-2.221441_CDS_0007	ENA-OOZF01000778-OOZF01000778.1-human-gut-metagenome-genome-assembly--contig:-NODE-778-length-23935-cov-2.221441	l0041	seq20	unassigned_phage	Bacillota	Linear	lytic	pham_109
ENA-OOZF01001422-OOZF01001422.1-human-gut-metagenome-genome-assembly--contig:-NODE-1422-length-16659-cov-2.042339_CDS_0003	ENA-OOZF01001422-OOZF01001422.1-human-gut-metagenome-genome-assembly--contig:-NODE-1422-length-16659-cov-2.042339	l0036	seq17	Orlajensenviridae	Actinomycetota	Linear	temperate	Others
ENA-OOZG01000033-OOZG01000033.1-human-gut-metagenome-genome-assembly--contig:-NODE-33-length-121625-cov-9.893337_CDS_0077	ENA-OOZG01000033-OOZG01000033.1-human-gut-metagenome-genome-assembly--contig:-NODE-33-length-121625-cov-9.893337	c0686	seq3462	unassigned_phage	Bacillota	Linear	temperate	Others
ENA-OOZG01002332-OOZG01002332.1-human-gut-metagenome-genome-assembly--contig:-NODE-2332-length-11992-cov-74.869760_CDS_0003	ENA-OOZG01002332-OOZG01002332.1-human-gut-metagenome-genome-assembly--contig:-NODE-2332-length-11992-cov-74.869760	l1013	seq332	unassigned_phage	Bacillota	Linear	lytic	pham_81
ENA-OOZH01000412-OOZH01000412.1-human-gut-metagenome-genome-assembly--contig:-NODE-412-length-40700-cov-26.645614_CDS_0004	ENA-OOZH01000412-OOZH01000412.1-human-gut-metagenome-genome-assembly--contig:-NODE-412-length-40700-cov-26.645614	l0992	seq330	unassigned_phage	Bacteroidota	Linear	temperate	pham_46
ENA-OOZH01000511-OOZH01000511.1-human-gut-metagenome-genome-assembly--contig:-NODE-511-length-36503-cov-3.294090_CDS_0029	ENA-OOZH01000511-OOZH01000511.1-human-gut-metagenome-genome-assembly--contig:-NODE-511-length-36503-cov-3.294090	l0998	seq331	unassigned_phage	Bacillota	Linear	temperate	Others
ENA-OOZJ01000038-OOZJ01000038.1-human-gut-metagenome-genome-assembly--contig:-NODE-38-length-103485-cov-2.924181_CDS_0020	ENA-OOZJ01000038-OOZJ01000038.1-human-gut-metagenome-genome-assembly--contig:-NODE-38-length-103485-cov-2.924181	l1031	seq336	unassigned_phage	Pseudomonadota	Linear	lytic	pham_47
ENA-OOZN01000393-OOZN01000393.1-human-gut-metagenome-genome-assembly--contig:-NODE-393-length-45348-cov-5.427704_CDS_0001	ENA-OOZN01000393-OOZN01000393.1-human-gut-metagenome-genome-assembly--contig:-NODE-393-length-45348-cov-5.427704	l1041	seq337	unassigned_phage	unassigned_host	Linear	lytic	pham_109
ENA-OOZQ01000016-OOZQ01000016.1-human-gut-metagenome-genome-assembly--contig:-NODE-16-length-166340-cov-8.674264_CDS_0145	ENA-OOZQ01000016-OOZQ01000016.1-human-gut-metagenome-genome-assembly--contig:-NODE-16-length-166340-cov-8.674264	l1052	seq344	unassigned_phage	Bacillota	Linear	temperate	Others
ENA-OOZQ01000039-OOZQ01000039.1-human-gut-metagenome-genome-assembly--contig:-NODE-39-length-114969-cov-3.680352_CDS_0063	ENA-OOZQ01000039-OOZQ01000039.1-human-gut-metagenome-genome-assembly--contig:-NODE-39-length-114969-cov-3.680352	l1051	seq342	unassigned_phage	unassigned_host	Linear	temperate	Others
ENA-OOZQ01000039-OOZQ01000039.1-human-gut-metagenome-genome-assembly--contig:-NODE-39-length-114969-cov-3.680352_CDS_0101	ENA-OOZQ01000039-OOZQ01000039.1-human-gut-metagenome-genome-assembly--contig:-NODE-39-length-114969-cov-3.680352	l1051	seq343	unassigned_phage	unassigned_host	Linear	temperate	Others
ENA-OOZQ01000135-OOZQ01000135.1-human-gut-metagenome-genome-assembly--contig:-NODE-135-length-65375-cov-17.638717_CDS_0018	ENA-OOZQ01000135-OOZQ01000135.1-human-gut-metagenome-genome-assembly--contig:-NODE-135-length-65375-cov-17.638717	l1050	seq341	unassigned_phage	Bacteroidota	Linear	temperate	Others
ENA-OOZQ01000396-OOZQ01000396.1-human-gut-metagenome-genome-assembly--contig:-NODE-396-length-36741-cov-8.172791_CDS_0003	ENA-OOZQ01000396-OOZQ01000396.1-human-gut-metagenome-genome-assembly--contig:-NODE-396-length-36741-cov-8.172791	l1048	seq339	unassigned_phage	unassigned_host	Linear	lytic	pham_4
ENA-OOZQ01000433-OOZQ01000433.1-human-gut-metagenome-genome-assembly--contig:-NODE-433-length-34896-cov-4.093023_CDS_0047	ENA-OOZQ01000433-OOZQ01000433.1-human-gut-metagenome-genome-assembly--contig:-NODE-433-length-34896-cov-4.093023	l1059	seq346	unassigned_phage	Bacillota	Linear	lytic	pham_4
ENA-OOZQ01000534-OOZQ01000534.1-human-gut-metagenome-genome-assembly--contig:-NODE-534-length-30732-cov-8.909900_CDS_0055	ENA-OOZQ01000534-OOZQ01000534.1-human-gut-metagenome-genome-assembly--contig:-NODE-534-length-30732-cov-8.909900	l1060	seq347	unassigned_phage	Bacillota	Linear	lytic	Others
ENA-OOZQ01000567-OOZQ01000567.1-human-gut-metagenome-genome-assembly--contig:-NODE-567-length-29147-cov-16.479754_CDS_0044	ENA-OOZQ01000567-OOZQ01000567.1-human-gut-metagenome-genome-assembly--contig:-NODE-567-length-29147-cov-16.479754	c0697	seq3463	unassigned_phage	unassigned_host	Linear	lytic	Others
ENA-OOZQ01000592-OOZQ01000592.1-human-gut-metagenome-genome-assembly--contig:-NODE-592-length-28359-cov-5.452092_CDS_0006	ENA-OOZQ01000592-OOZQ01000592.1-human-gut-metagenome-genome-assembly--contig:-NODE-592-length-28359-cov-5.452092	l1049	seq340	unassigned_phage	Bacillota	Linear	temperate	Others
ENA-OOZQ01000880-OOZQ01000880.1-human-gut-metagenome-genome-assembly--contig:-NODE-880-length-21207-cov-10.488323_CDS_0005	ENA-OOZQ01000880-OOZQ01000880.1-human-gut-metagenome-genome-assembly--contig:-NODE-880-length-21207-cov-10.488323	l1056	seq345	unassigned_phage	Bacillota	Linear	lytic	Others
ENA-OOZQ01001878-OOZQ01001878.1-human-gut-metagenome-genome-assembly--contig:-NODE-1878-length-11724-cov-22.130688_CDS_0001	ENA-OOZQ01001878-OOZQ01001878.1-human-gut-metagenome-genome-assembly--contig:-NODE-1878-length-11724-cov-22.130688	l1047	seq338	unassigned_phage	unassigned_host	Linear	temperate	pham_4
ENA-OOZT01000193-OOZT01000193.1-human-gut-metagenome-genome-assembly--contig:-NODE-193-length-55967-cov-47.435255_CDS_0039	ENA-OOZT01000193-OOZT01000193.1-human-gut-metagenome-genome-assembly--contig:-NODE-193-length-55967-cov-47.435255	l1079	seq348	unassigned_phage	Bacillota	Linear	lytic	Others
ENA-OOZT01000577-OOZT01000577.1-human-gut-metagenome-genome-assembly--contig:-NODE-577-length-30065-cov-9.669843_CDS_0031	ENA-OOZT01000577-OOZT01000577.1-human-gut-metagenome-genome-assembly--contig:-NODE-577-length-30065-cov-9.669843	l1081	seq349	unassigned_phage	unassigned_host	Linear	lytic	pham_46
ENA-OOZW01001290-OOZW01001290.1-human-gut-metagenome-genome-assembly--contig:-NODE-1290-length-15425-cov-8.383800_CDS_0005	ENA-OOZW01001290-OOZW01001290.1-human-gut-metagenome-genome-assembly--contig:-NODE-1290-length-15425-cov-8.383800	l1092	seq350	unassigned_phage	Bacillota	Linear	temperate	pham_4
ENA-OOZX01000182-OOZX01000182.1-human-gut-metagenome-genome-assembly--contig:-NODE-182-length-68250-cov-3.691898_CDS_0057	ENA-OOZX01000182-OOZX01000182.1-human-gut-metagenome-genome-assembly--contig:-NODE-182-length-68250-cov-3.691898	l1099	seq352	unassigned_phage	Bacillota	Linear	temperate	Others
ENA-OOZX01000396-OOZX01000396.1-human-gut-metagenome-genome-assembly--contig:-NODE-396-length-40797-cov-9.168229_CDS_0040	ENA-OOZX01000396-OOZX01000396.1-human-gut-metagenome-genome-assembly--contig:-NODE-396-length-40797-cov-9.168229	c0707	seq3465	unassigned_phage	Bacillota	Linear	lytic	Others
ENA-OOZX01001234-OOZX01001234.1-human-gut-metagenome-genome-assembly--contig:-NODE-1234-length-17024-cov-21.951264_CDS_0010	ENA-OOZX01001234-OOZX01001234.1-human-gut-metagenome-genome-assembly--contig:-NODE-1234-length-17024-cov-21.951264	l1097	seq351	unassigned_phage	Bacillota	Linear	temperate	Others
ENA-OOZY01000119-OOZY01000119.1-human-gut-metagenome-genome-assembly--contig:-NODE-119-length-70793-cov-26.026421_CDS_0022	ENA-OOZY01000119-OOZY01000119.1-human-gut-metagenome-genome-assembly--contig:-NODE-119-length-70793-cov-26.026421	c0705	seq3464	Schitoviridae	unassigned_host	Linear	lytic	pham_47
ENA-OOZZ01000018-OOZZ01000018.1-human-gut-metagenome-genome-assembly--contig:-NODE-18-length-140212-cov-19.938226_CDS_0148	ENA-OOZZ01000018-OOZZ01000018.1-human-gut-metagenome-genome-assembly--contig:-NODE-18-length-140212-cov-19.938226	l1101	seq353	unassigned_phage	Thermotogae	Linear	temperate	Others
ENA-OPAA01000029-OPAA01000029.1-human-gut-metagenome-genome-assembly--contig:-NODE-29-length-99736-cov-11.931762_CDS_0043	ENA-OPAA01000029-OPAA01000029.1-human-gut-metagenome-genome-assembly--contig:-NODE-29-length-99736-cov-11.931762	l1104	seq355	Steigviridae	Bacteroidota	Linear	lytic	Others
ENA-OPAA01000064-OPAA01000064.1-human-gut-metagenome-genome-assembly--contig:-NODE-64-length-70431-cov-4.418296_CDS_0074	ENA-OPAA01000064-OPAA01000064.1-human-gut-metagenome-genome-assembly--contig:-NODE-64-length-70431-cov-4.418296	l1103	seq354	unassigned_phage	Bacteroidota	Linear	temperate	Others
ENA-OPAA01000246-OPAA01000246.1-human-gut-metagenome-genome-assembly--contig:-NODE-246-length-39388-cov-88.283121_CDS_0002	ENA-OPAA01000246-OPAA01000246.1-human-gut-metagenome-genome-assembly--contig:-NODE-246-length-39388-cov-88.283121	l1111	seq357	unassigned_phage	Bacillota	Linear	lytic	pham_4
ENA-OPAA01000398-OPAA01000398.1-human-gut-metagenome-genome-assembly--contig:-NODE-398-length-30411-cov-52.336671_CDS_0032	ENA-OPAA01000398-OPAA01000398.1-human-gut-metagenome-genome-assembly--contig:-NODE-398-length-30411-cov-52.336671	l1106	seq356	unassigned_phage	Actinomycetota	Linear	lytic	pham_109
ENA-OPAC01000070-OPAC01000070.1-human-gut-metagenome-genome-assembly--contig:-NODE-70-length-53008-cov-10.966839_CDS_0073	ENA-OPAC01000070-OPAC01000070.1-human-gut-metagenome-genome-assembly--contig:-NODE-70-length-53008-cov-10.966839	c0714	seq3466	unassigned_phage	Bacillota	Linear	temperate	Others
ENA-OPAC01000127-OPAC01000127.1-human-gut-metagenome-genome-assembly--contig:-NODE-127-length-42241-cov-8.098635_CDS_0010	ENA-OPAC01000127-OPAC01000127.1-human-gut-metagenome-genome-assembly--contig:-NODE-127-length-42241-cov-8.098635	l1132	seq367	Autographiviridae	Pseudomonadota	Linear	temperate	pham_74
ENA-OPAC01000218-OPAC01000218.1-human-gut-metagenome-genome-assembly--contig:-NODE-218-length-33630-cov-4.294177_CDS_0008	ENA-OPAC01000218-OPAC01000218.1-human-gut-metagenome-genome-assembly--contig:-NODE-218-length-33630-cov-4.294177	l1140	seq369	unassigned_phage	Bacillota	Circular	temperate	Others
ENA-OPAC01000301-OPAC01000301.1-human-gut-metagenome-genome-assembly--contig:-NODE-301-length-29463-cov-4.817193_CDS_0032	ENA-OPAC01000301-OPAC01000301.1-human-gut-metagenome-genome-assembly--contig:-NODE-301-length-29463-cov-4.817193	l1136	seq368	unassigned_phage	Actinomycetota	Linear	lytic	Others
ENA-OPAD01000217-OPAD01000217.1-human-gut-metagenome-genome-assembly--contig:-NODE-217-length-59509-cov-17.161234_CDS_0034	ENA-OPAD01000217-OPAD01000217.1-human-gut-metagenome-genome-assembly--contig:-NODE-217-length-59509-cov-17.161234	l1146	seq372	unassigned_phage	Bacillota	Circular	lytic	pham_182
ENA-OPAD01001353-OPAD01001353.1-human-gut-metagenome-genome-assembly--contig:-NODE-1353-length-20983-cov-5.671827_CDS_0028	ENA-OPAD01001353-OPAD01001353.1-human-gut-metagenome-genome-assembly--contig:-NODE-1353-length-20983-cov-5.671827	l1143	seq371	unassigned_phage	Actinomycetota	Circular	temperate	pham_109
ENA-OPAD01002092-OPAD01002092.1-human-gut-metagenome-genome-assembly--contig:-NODE-2092-length-14792-cov-4.609351_CDS_0011	ENA-OPAD01002092-OPAD01002092.1-human-gut-metagenome-genome-assembly--contig:-NODE-2092-length-14792-cov-4.609351	l1141	seq370	unassigned_phage	unassigned_host	Circular	lytic	Others
ENA-OPAF01000145-OPAF01000145.1-human-gut-metagenome-genome-assembly--contig:-NODE-145-length-11090-cov-4.954055_CDS_0013	ENA-OPAF01000145-OPAF01000145.1-human-gut-metagenome-genome-assembly--contig:-NODE-145-length-11090-cov-4.954055	l1127	seq366	unassigned_phage	Bacillota	Linear	lytic	pham_81
ENA-OPAH01000352-OPAH01000352.1-human-gut-metagenome-genome-assembly--contig:-NODE-352-length-38089-cov-11.002892_CDS_0035	ENA-OPAH01000352-OPAH01000352.1-human-gut-metagenome-genome-assembly--contig:-NODE-352-length-38089-cov-11.002892	l1126	seq364	unassigned_phage	Bacillota	Linear	lytic	Others
ENA-OPAH01000352-OPAH01000352.1-human-gut-metagenome-genome-assembly--contig:-NODE-352-length-38089-cov-11.002892_CDS_0039	ENA-OPAH01000352-OPAH01000352.1-human-gut-metagenome-genome-assembly--contig:-NODE-352-length-38089-cov-11.002892	l1126	seq365	unassigned_phage	Bacillota	Linear	lytic	Others
ENA-OPAH01001413-OPAH01001413.1-human-gut-metagenome-genome-assembly--contig:-NODE-1413-length-15669-cov-3.582106_CDS_0008	ENA-OPAH01001413-OPAH01001413.1-human-gut-metagenome-genome-assembly--contig:-NODE-1413-length-15669-cov-3.582106	l1125	seq363	unassigned_phage	unassigned_host	Linear	lytic	Others
ENA-OPAJ01000016-OPAJ01000016.1-human-gut-metagenome-genome-assembly--contig:-NODE-16-length-144663-cov-22.610298_CDS_0215	ENA-OPAJ01000016-OPAJ01000016.1-human-gut-metagenome-genome-assembly--contig:-NODE-16-length-144663-cov-22.610298	l1121	seq361	unassigned_phage	Bacillota	Linear	lytic	Others
ENA-OPAJ01000052-OPAJ01000052.1-human-gut-metagenome-genome-assembly--contig:-NODE-52-length-87163-cov-11.850714_CDS_0003	ENA-OPAJ01000052-OPAJ01000052.1-human-gut-metagenome-genome-assembly--contig:-NODE-52-length-87163-cov-11.850714	l1118	seq360	unassigned_phage	Bacillota	Linear	lytic	Others
ENA-OPAJ01000165-OPAJ01000165.1-human-gut-metagenome-genome-assembly--contig:-NODE-165-length-49001-cov-4.040596_CDS_0033	ENA-OPAJ01000165-OPAJ01000165.1-human-gut-metagenome-genome-assembly--contig:-NODE-165-length-49001-cov-4.040596	l1115	seq359	unassigned_phage	Bacteroidota	Linear	lytic	pham_46
ENA-OPAJ01000446-OPAJ01000446.1-human-gut-metagenome-genome-assembly--contig:-NODE-446-length-29926-cov-2.475277_CDS_0023	ENA-OPAJ01000446-OPAJ01000446.1-human-gut-metagenome-genome-assembly--contig:-NODE-446-length-29926-cov-2.475277	l1124	seq362	unassigned_phage	Bacillota	Linear	lytic	Others
ENA-OPAJ01000855-OPAJ01000855.1-human-gut-metagenome-genome-assembly--contig:-NODE-855-length-20109-cov-11.592999_CDS_0010	ENA-OPAJ01000855-OPAJ01000855.1-human-gut-metagenome-genome-assembly--contig:-NODE-855-length-20109-cov-11.592999	l1112	seq358	Salasmaviridae	Bacillota	Linear	lytic	pham_74
ENA-OPAK01000065-OPAK01000065.1-human-gut-metagenome-genome-assembly--contig:-NODE-65-length-45096-cov-31.781244_CDS_0001	ENA-OPAK01000065-OPAK01000065.1-human-gut-metagenome-genome-assembly--contig:-NODE-65-length-45096-cov-31.781244	c0725	seq3467	unassigned_phage	unassigned_host	Linear	temperate	pham_74
ENA-OPAL01000039-OPAL01000039.1-human-gut-metagenome-genome-assembly--contig:-NODE-39-length-98652-cov-3.193038_CDS_0003	ENA-OPAL01000039-OPAL01000039.1-human-gut-metagenome-genome-assembly--contig:-NODE-39-length-98652-cov-3.193038	l1195	seq380	unassigned_phage	Bacillota	Circular	temperate	Others
ENA-OPAM01000426-OPAM01000426.1-human-gut-metagenome-genome-assembly--contig:-NODE-426-length-24915-cov-3.228761_CDS_0025	ENA-OPAM01000426-OPAM01000426.1-human-gut-metagenome-genome-assembly--contig:-NODE-426-length-24915-cov-3.228761	l1158	seq373	unassigned_phage	Bacillota	Circular	temperate	Others
ENA-OPAM01000633-OPAM01000633.1-human-gut-metagenome-genome-assembly--contig:-NODE-633-length-19258-cov-3.702130_CDS_0003	ENA-OPAM01000633-OPAM01000633.1-human-gut-metagenome-genome-assembly--contig:-NODE-633-length-19258-cov-3.702130	l1162	seq374	unassigned_phage	unassigned_host	Circular	lytic	Others
ENA-OPAN01000188-OPAN01000188.1-human-gut-metagenome-genome-assembly--contig:-NODE-188-length-55572-cov-6.670137_CDS_0039	ENA-OPAN01000188-OPAN01000188.1-human-gut-metagenome-genome-assembly--contig:-NODE-188-length-55572-cov-6.670137	l1183	seq377	unassigned_phage	unassigned_host	Circular	temperate	pham_4
ENA-OPAN01000188-OPAN01000188.1-human-gut-metagenome-genome-assembly--contig:-NODE-188-length-55572-cov-6.670137_CDS_0046	ENA-OPAN01000188-OPAN01000188.1-human-gut-metagenome-genome-assembly--contig:-NODE-188-length-55572-cov-6.670137	l1183	seq378	unassigned_phage	unassigned_host	Circular	temperate	Others
ENA-OPAN01000527-OPAN01000527.1-human-gut-metagenome-genome-assembly--contig:-NODE-527-length-30957-cov-2.374151_CDS_0001	ENA-OPAN01000527-OPAN01000527.1-human-gut-metagenome-genome-assembly--contig:-NODE-527-length-30957-cov-2.374151	l1184	seq379	unassigned_phage	Actinomycetota	Circular	lytic	Others
ENA-OPAO01000217-OPAO01000217.1-human-gut-metagenome-genome-assembly--contig:-NODE-217-length-53551-cov-16.941603_CDS_0048	ENA-OPAO01000217-OPAO01000217.1-human-gut-metagenome-genome-assembly--contig:-NODE-217-length-53551-cov-16.941603	l1165	seq375	unassigned_phage	Bacillota	Circular	lytic	Others
ENA-OPAO01000996-OPAO01000996.1-human-gut-metagenome-genome-assembly--contig:-NODE-996-length-21293-cov-3.443215_CDS_0001	ENA-OPAO01000996-OPAO01000996.1-human-gut-metagenome-genome-assembly--contig:-NODE-996-length-21293-cov-3.443215	l1167	seq376	unassigned_phage	Actinomycetota	Circular	lytic	Others
ENA-OPAQ01000174-OPAQ01000174.1-human-gut-metagenome-genome-assembly--contig:-NODE-174-length-77720-cov-9.755334_CDS_0008	ENA-OPAQ01000174-OPAQ01000174.1-human-gut-metagenome-genome-assembly--contig:-NODE-174-length-77720-cov-9.755334	l1204	seq381	Flandersviridae	Bacteroidota	Circular	lytic	pham_167
ENA-OPAQ01000839-OPAQ01000839.1-human-gut-metagenome-genome-assembly--contig:-NODE-839-length-27021-cov-8.005303_CDS_0031	ENA-OPAQ01000839-OPAQ01000839.1-human-gut-metagenome-genome-assembly--contig:-NODE-839-length-27021-cov-8.005303	l1205	seq382	unassigned_phage	Bacillota	Circular	temperate	Others
ENA-OPAR01000189-OPAR01000189.1-human-gut-metagenome-genome-assembly--contig:-NODE-189-length-36291-cov-7.449167_CDS_0015	ENA-OPAR01000189-OPAR01000189.1-human-gut-metagenome-genome-assembly--contig:-NODE-189-length-36291-cov-7.449167	l1232	seq392	unassigned_phage	Bacillota	Linear	lytic	Others
ENA-OPAS01001022-OPAS01001022.1-human-gut-metagenome-genome-assembly--contig:-NODE-1022-length-15551-cov-3.353640_CDS_0004	ENA-OPAS01001022-OPAS01001022.1-human-gut-metagenome-genome-assembly--contig:-NODE-1022-length-15551-cov-3.353640	l1209	seq383	unassigned_phage	Bacillota	Linear	lytic	Others
ENA-OPAT01000121-OPAT01000121.1-human-gut-metagenome-genome-assembly--contig:-NODE-121-length-41292-cov-5.485511_CDS_0068	ENA-OPAT01000121-OPAT01000121.1-human-gut-metagenome-genome-assembly--contig:-NODE-121-length-41292-cov-5.485511	l1213	seq384	unassigned_phage	Bacillota	Linear	temperate	pham_74
ENA-OPAT01000214-OPAT01000214.1-human-gut-metagenome-genome-assembly--contig:-NODE-214-length-31107-cov-7.119638_CDS_0002	ENA-OPAT01000214-OPAT01000214.1-human-gut-metagenome-genome-assembly--contig:-NODE-214-length-31107-cov-7.119638	l1214	seq385	unassigned_phage	Bacillota	Linear	lytic	Others
ENA-OPAW01000071-OPAW01000071.1-human-gut-metagenome-genome-assembly--contig:-NODE-71-length-56051-cov-5.828452_CDS_0077	ENA-OPAW01000071-OPAW01000071.1-human-gut-metagenome-genome-assembly--contig:-NODE-71-length-56051-cov-5.828452	l1217	seq388	unassigned_phage	Bacteroidota	Linear	lytic	pham_167
ENA-OPAW01000171-OPAW01000171.1-human-gut-metagenome-genome-assembly--contig:-NODE-171-length-41376-cov-14.725394_CDS_0033	ENA-OPAW01000171-OPAW01000171.1-human-gut-metagenome-genome-assembly--contig:-NODE-171-length-41376-cov-14.725394	l1216	seq387	unassigned_phage	unassigned_host	Linear	lytic	pham_46
ENA-OPAW01000723-OPAW01000723.1-human-gut-metagenome-genome-assembly--contig:-NODE-723-length-17969-cov-13.705928_CDS_0014	ENA-OPAW01000723-OPAW01000723.1-human-gut-metagenome-genome-assembly--contig:-NODE-723-length-17969-cov-13.705928	l1215	seq386	unassigned_phage	Bacillota	Linear	temperate	Others
ENA-OPAX01000026-OPAX01000026.1-human-gut-metagenome-genome-assembly--contig:-NODE-26-length-131890-cov-4.303903_CDS_0008	ENA-OPAX01000026-OPAX01000026.1-human-gut-metagenome-genome-assembly--contig:-NODE-26-length-131890-cov-4.303903	l1228	seq391	unassigned_phage	Bacillota	Linear	lytic	Others
ENA-OPAX01000031-OPAX01000031.1-human-gut-metagenome-genome-assembly--contig:-NODE-31-length-128575-cov-4.670728_CDS_0014	ENA-OPAX01000031-OPAX01000031.1-human-gut-metagenome-genome-assembly--contig:-NODE-31-length-128575-cov-4.670728	l1222	seq390	unassigned_phage	unassigned_host	Linear	lytic	Others
ENA-OPAX01000697-OPAX01000697.1-human-gut-metagenome-genome-assembly--contig:-NODE-697-length-29890-cov-4.270789_CDS_0001	ENA-OPAX01000697-OPAX01000697.1-human-gut-metagenome-genome-assembly--contig:-NODE-697-length-29890-cov-4.270789	l1218	seq389	unassigned_phage	Actinomycetota	Linear	lytic	Others
ENA-OPBA01000238-OPBA01000238.1-human-gut-metagenome-genome-assembly--contig:-NODE-238-length-33230-cov-8.033791_CDS_0044	ENA-OPBA01000238-OPBA01000238.1-human-gut-metagenome-genome-assembly--contig:-NODE-238-length-33230-cov-8.033791	l1270	seq400	unassigned_phage	Bacillota	Linear	temperate	Others
ENA-OPBB01000105-OPBB01000105.1-human-gut-metagenome-genome-assembly--contig:-NODE-105-length-76209-cov-7.134097_CDS_0115	ENA-OPBB01000105-OPBB01000105.1-human-gut-metagenome-genome-assembly--contig:-NODE-105-length-76209-cov-7.134097	l1258	seq395	unassigned_phage	unassigned_host	Linear	lytic	Others
ENA-OPBB01000105-OPBB01000105.1-human-gut-metagenome-genome-assembly--contig:-NODE-105-length-76209-cov-7.134097_CDS_0153	ENA-OPBB01000105-OPBB01000105.1-human-gut-metagenome-genome-assembly--contig:-NODE-105-length-76209-cov-7.134097	l1258	seq396	unassigned_phage	unassigned_host	Linear	lytic	Others
ENA-OPBB01000438-OPBB01000438.1-human-gut-metagenome-genome-assembly--contig:-NODE-438-length-38163-cov-4.370946_CDS_0028	ENA-OPBB01000438-OPBB01000438.1-human-gut-metagenome-genome-assembly--contig:-NODE-438-length-38163-cov-4.370946	l1260	seq398	unassigned_phage	Bacteroidota	Linear	temperate	pham_46
ENA-OPBB01001518-OPBB01001518.1-human-gut-metagenome-genome-assembly--contig:-NODE-1518-length-16023-cov-4.826966_CDS_0016	ENA-OPBB01001518-OPBB01001518.1-human-gut-metagenome-genome-assembly--contig:-NODE-1518-length-16023-cov-4.826966	l1259	seq397	unassigned_phage	Actinomycetota	Linear	lytic	pham_4
ENA-OPBC01000123-OPBC01000123.1-human-gut-metagenome-genome-assembly--contig:-NODE-123-length-37550-cov-5.231204_CDS_0015	ENA-OPBC01000123-OPBC01000123.1-human-gut-metagenome-genome-assembly--contig:-NODE-123-length-37550-cov-5.231204	l1246	seq394	unassigned_phage	unassigned_host	Linear	temperate	Others
ENA-OPBD01000775-OPBD01000775.1-human-gut-metagenome-genome-assembly--contig:-NODE-775-length-18745-cov-9.864205_CDS_0021	ENA-OPBD01000775-OPBD01000775.1-human-gut-metagenome-genome-assembly--contig:-NODE-775-length-18745-cov-9.864205	l1241	seq393	unassigned_phage	Bacillota	Linear	lytic	Others
ENA-OPBE01000619-OPBE01000619.1-human-gut-metagenome-genome-assembly--contig:-NODE-619-length-34606-cov-1.967295_CDS_0006	ENA-OPBE01000619-OPBE01000619.1-human-gut-metagenome-genome-assembly--contig:-NODE-619-length-34606-cov-1.967295	l1274	seq402	unassigned_phage	Bacteroidota	Linear	temperate	pham_46
ENA-OPBE01002176-OPBE01002176.1-human-gut-metagenome-genome-assembly--contig:-NODE-2176-length-15078-cov-7.525993_CDS_0008	ENA-OPBE01002176-OPBE01002176.1-human-gut-metagenome-genome-assembly--contig:-NODE-2176-length-15078-cov-7.525993	l1272	seq401	unassigned_phage	Bacillota	Linear	temperate	Others
ENA-OPBF01000011-OPBF01000011.1-human-gut-metagenome-genome-assembly--contig:-NODE-11-length-176622-cov-4.531169_CDS_0007	ENA-OPBF01000011-OPBF01000011.1-human-gut-metagenome-genome-assembly--contig:-NODE-11-length-176622-cov-4.531169	l1283	seq404	unassigned_phage	Bacillota	Linear	lytic	Others
ENA-OPBF01003288-OPBF01003288.1-human-gut-metagenome-genome-assembly--contig:-NODE-3288-length-8039-cov-3.271418_CDS_0011	ENA-OPBF01003288-OPBF01003288.1-human-gut-metagenome-genome-assembly--contig:-NODE-3288-length-8039-cov-3.271418	l1286	seq405	unassigned_phage	Bacillota	Linear	lytic	Others
ENA-OPBG01000439-OPBG01000439.1-human-gut-metagenome-genome-assembly--contig:-NODE-439-length-35043-cov-6.772865_CDS_0005	ENA-OPBG01000439-OPBG01000439.1-human-gut-metagenome-genome-assembly--contig:-NODE-439-length-35043-cov-6.772865	l1267	seq399	unassigned_phage	Bacillota	Linear	lytic	Others
ENA-OPBH01000594-OPBH01000594.1-human-gut-metagenome-genome-assembly--contig:-NODE-594-length-36055-cov-3.708833_CDS_0004	ENA-OPBH01000594-OPBH01000594.1-human-gut-metagenome-genome-assembly--contig:-NODE-594-length-36055-cov-3.708833	l1280	seq403	unassigned_phage	Bacillota	Linear	lytic	Others
ENA-OPBI01000745-OPBI01000745.1-human-gut-metagenome-genome-assembly--contig:-NODE-745-length-14228-cov-2.609257_CDS_0006	ENA-OPBI01000745-OPBI01000745.1-human-gut-metagenome-genome-assembly--contig:-NODE-745-length-14228-cov-2.609257	l1294	seq406	unassigned_phage	Bacillota	Linear	lytic	pham_4
ENA-OPBK01000125-OPBK01000125.1-human-gut-metagenome-genome-assembly--contig:-NODE-125-length-45048-cov-3.201476_CDS_0053	ENA-OPBK01000125-OPBK01000125.1-human-gut-metagenome-genome-assembly--contig:-NODE-125-length-45048-cov-3.201476	l1331	seq419	unassigned_phage	Bacteroidota	Linear	lytic	Others
ENA-OPBL01000571-OPBL01000571.1-human-gut-metagenome-genome-assembly--contig:-NODE-571-length-38079-cov-13.151299_CDS_0048	ENA-OPBL01000571-OPBL01000571.1-human-gut-metagenome-genome-assembly--contig:-NODE-571-length-38079-cov-13.151299	l1347	seq423	unassigned_phage	Bacteroidota	Linear	temperate	pham_139
ERZ1694984.159-NODE-159-length-5917-cov-36.132719_CDS_0005	ERZ1694984.159-NODE-159-length-5917-cov-36.132719	l9103	seq2572	Microviridae	Bacteroidota	Linear	lytic	pham_81
ENA-OPBM01000053-OPBM01000053.1-human-gut-metagenome-genome-assembly--contig:-NODE-53-length-95491-cov-5.814127_CDS_0011	ENA-OPBM01000053-OPBM01000053.1-human-gut-metagenome-genome-assembly--contig:-NODE-53-length-95491-cov-5.814127	l1306	seq410	Crassviridae	unassigned_host	Linear	temperate	Others
ENA-OPBM01000520-OPBM01000520.1-human-gut-metagenome-genome-assembly--contig:-NODE-520-length-31390-cov-7.360906_CDS_0032	ENA-OPBM01000520-OPBM01000520.1-human-gut-metagenome-genome-assembly--contig:-NODE-520-length-31390-cov-7.360906	l1312	seq411	unassigned_phage	Bacillota	Linear	temperate	Others
ENA-OPBM01001273-OPBM01001273.1-human-gut-metagenome-genome-assembly--contig:-NODE-1273-length-15455-cov-4.520974_CDS_0006	ENA-OPBM01001273-OPBM01001273.1-human-gut-metagenome-genome-assembly--contig:-NODE-1273-length-15455-cov-4.520974	l1305	seq409	unassigned_phage	Actinomycetota	Linear	temperate	pham_366
ENA-OPBN01000477-OPBN01000477.1-human-gut-metagenome-genome-assembly--contig:-NODE-477-length-31132-cov-15.940953_CDS_0005	ENA-OPBN01000477-OPBN01000477.1-human-gut-metagenome-genome-assembly--contig:-NODE-477-length-31132-cov-15.940953	l1299	seq408	unassigned_phage	Bacteroidota	Linear	temperate	pham_139
ENA-OPBN01001004-OPBN01001004.1-human-gut-metagenome-genome-assembly--contig:-NODE-1004-length-15121-cov-2.492632_CDS_0013	ENA-OPBN01001004-OPBN01001004.1-human-gut-metagenome-genome-assembly--contig:-NODE-1004-length-15121-cov-2.492632	l1298	seq407	unassigned_phage	Bacillota	Linear	temperate	Others
ENA-OPBO01000049-OPBO01000049.1-human-gut-metagenome-genome-assembly--contig:-NODE-49-length-97376-cov-7.679987_CDS_0065	ENA-OPBO01000049-OPBO01000049.1-human-gut-metagenome-genome-assembly--contig:-NODE-49-length-97376-cov-7.679987	l1336	seq420	unassigned_phage	unassigned_host	Linear	temperate	Others
ENA-OPBO01000058-OPBO01000058.1-human-gut-metagenome-genome-assembly--contig:-NODE-58-length-92853-cov-27.353715_CDS_0033	ENA-OPBO01000058-OPBO01000058.1-human-gut-metagenome-genome-assembly--contig:-NODE-58-length-92853-cov-27.353715	l1337	seq421	unassigned_phage	Bacteroidota	Linear	lytic	Others
ENA-OPBQ01000039-OPBQ01000039.1-human-gut-metagenome-genome-assembly--contig:-NODE-39-length-125969-cov-13.815970_CDS_0006	ENA-OPBQ01000039-OPBQ01000039.1-human-gut-metagenome-genome-assembly--contig:-NODE-39-length-125969-cov-13.815970	l1361	seq424	unassigned_phage	Bacillota	Linear	lytic	Others
ENA-OPBT01000002-OPBT01000002.1-human-gut-metagenome-genome-assembly--contig:-NODE-2-length-42630-cov-3.721691_CDS_0008	ENA-OPBT01000002-OPBT01000002.1-human-gut-metagenome-genome-assembly--contig:-NODE-2-length-42630-cov-3.721691	l1365	seq426	unassigned_phage	Bacteroidota	Linear	lytic	Others
ENA-OPBT01000002-OPBT01000002.1-human-gut-metagenome-genome-assembly--contig:-NODE-2-length-42630-cov-3.721691_CDS_0055	ENA-OPBT01000002-OPBT01000002.1-human-gut-metagenome-genome-assembly--contig:-NODE-2-length-42630-cov-3.721691	l1365	seq427	unassigned_phage	Bacteroidota	Linear	lytic	pham_182
ENA-OPBT01000004-OPBT01000004.1-human-gut-metagenome-genome-assembly--contig:-NODE-4-length-38342-cov-2.577690_CDS_0002	ENA-OPBT01000004-OPBT01000004.1-human-gut-metagenome-genome-assembly--contig:-NODE-4-length-38342-cov-2.577690	l1364	seq425	unassigned_phage	Bacillota	Linear	temperate	Others
ENA-OPBW01000051-OPBW01000051.1-human-gut-metagenome-genome-assembly--contig:-NODE-51-length-100807-cov-50.765801_CDS_0008	ENA-OPBW01000051-OPBW01000051.1-human-gut-metagenome-genome-assembly--contig:-NODE-51-length-100807-cov-50.765801	l1327	seq418	unassigned_phage	Bacillota	Linear	temperate	Others
ENA-OPBW01000235-OPBW01000235.1-human-gut-metagenome-genome-assembly--contig:-NODE-235-length-50092-cov-4.788037_CDS_0051	ENA-OPBW01000235-OPBW01000235.1-human-gut-metagenome-genome-assembly--contig:-NODE-235-length-50092-cov-4.788037	l1317	seq412	unassigned_phage	Bacillota	Linear	lytic	Others
ENA-OPBW01000254-OPBW01000254.1-human-gut-metagenome-genome-assembly--contig:-NODE-254-length-47469-cov-42.580398_CDS_0024	ENA-OPBW01000254-OPBW01000254.1-human-gut-metagenome-genome-assembly--contig:-NODE-254-length-47469-cov-42.580398	l1323	seq415	unassigned_phage	Bacillota	Linear	temperate	Others
ENA-OPBW01000357-OPBW01000357.1-human-gut-metagenome-genome-assembly--contig:-NODE-357-length-38051-cov-3.724918_CDS_0010	ENA-OPBW01000357-OPBW01000357.1-human-gut-metagenome-genome-assembly--contig:-NODE-357-length-38051-cov-3.724918	l1320	seq414	unassigned_phage	Bacillota	Linear	temperate	Others
ENA-OPBW01000518-OPBW01000518.1-human-gut-metagenome-genome-assembly--contig:-NODE-518-length-30024-cov-15.153192_CDS_0039	ENA-OPBW01000518-OPBW01000518.1-human-gut-metagenome-genome-assembly--contig:-NODE-518-length-30024-cov-15.153192	l1324	seq416	unassigned_phage	unassigned_host	Linear	lytic	pham_81
ENA-OPBW01000963-OPBW01000963.1-human-gut-metagenome-genome-assembly--contig:-NODE-963-length-17780-cov-15.008068_CDS_0018	ENA-OPBW01000963-OPBW01000963.1-human-gut-metagenome-genome-assembly--contig:-NODE-963-length-17780-cov-15.008068	l1318	seq413	unassigned_phage	Bacillota	Linear	temperate	pham_427
ENA-OPBW01000977-OPBW01000977.1-human-gut-metagenome-genome-assembly--contig:-NODE-977-length-17570-cov-22.902598_CDS_0017	ENA-OPBW01000977-OPBW01000977.1-human-gut-metagenome-genome-assembly--contig:-NODE-977-length-17570-cov-22.902598	l1326	seq417	unassigned_phage	unassigned_host	Linear	temperate	Others
ENA-OPBY01000335-OPBY01000335.1-human-gut-metagenome-genome-assembly--contig:-NODE-335-length-39026-cov-4.152857_CDS_0049	ENA-OPBY01000335-OPBY01000335.1-human-gut-metagenome-genome-assembly--contig:-NODE-335-length-39026-cov-4.152857	c0751	seq3468	unassigned_phage	Pseudomonadota	Linear	lytic	Others
ENA-OPCA01000585-OPCA01000585.1-human-gut-metagenome-genome-assembly--contig:-NODE-585-length-34609-cov-3.374371_CDS_0002	ENA-OPCA01000585-OPCA01000585.1-human-gut-metagenome-genome-assembly--contig:-NODE-585-length-34609-cov-3.374371	l1375	seq431	unassigned_phage	Bacteroidota	Linear	temperate	Others
ENA-OPCA01001583-OPCA01001583.1-human-gut-metagenome-genome-assembly--contig:-NODE-1583-length-16960-cov-2.612422_CDS_0016	ENA-OPCA01001583-OPCA01001583.1-human-gut-metagenome-genome-assembly--contig:-NODE-1583-length-16960-cov-2.612422	l1373	seq430	unassigned_phage	unassigned_host	Linear	temperate	pham_74
ENA-OPCC01000581-OPCC01000581.1-human-gut-metagenome-genome-assembly--contig:-NODE-581-length-18369-cov-7.102271_CDS_0006	ENA-OPCC01000581-OPCC01000581.1-human-gut-metagenome-genome-assembly--contig:-NODE-581-length-18369-cov-7.102271	l1369	seq428	unassigned_phage	Actinomycetota	Linear	temperate	pham_4
ENA-OPCC01000750-OPCC01000750.1-human-gut-metagenome-genome-assembly--contig:-NODE-750-length-15755-cov-11.404904_CDS_0003	ENA-OPCC01000750-OPCC01000750.1-human-gut-metagenome-genome-assembly--contig:-NODE-750-length-15755-cov-11.404904	l1371	seq429	unassigned_phage	Bacillota	Linear	lytic	pham_366
ENA-OPCD01000233-OPCD01000233.1-human-gut-metagenome-genome-assembly--contig:-NODE-233-length-44942-cov-2.705549_CDS_0018	ENA-OPCD01000233-OPCD01000233.1-human-gut-metagenome-genome-assembly--contig:-NODE-233-length-44942-cov-2.705549	l1385	seq437	unassigned_phage	Bacteroidota	Linear	lytic	pham_167
ENA-OPCD01000602-OPCD01000602.1-human-gut-metagenome-genome-assembly--contig:-NODE-602-length-30111-cov-3.564546_CDS_0002	ENA-OPCD01000602-OPCD01000602.1-human-gut-metagenome-genome-assembly--contig:-NODE-602-length-30111-cov-3.564546	l1384	seq435	unassigned_phage	Bacillota	Linear	temperate	Others
ENA-OPCD01000602-OPCD01000602.1-human-gut-metagenome-genome-assembly--contig:-NODE-602-length-30111-cov-3.564546_CDS_0003	ENA-OPCD01000602-OPCD01000602.1-human-gut-metagenome-genome-assembly--contig:-NODE-602-length-30111-cov-3.564546	l1384	seq436	unassigned_phage	Bacillota	Linear	temperate	Others
ENA-OPCD01001687-OPCD01001687.1-human-gut-metagenome-genome-assembly--contig:-NODE-1687-length-16625-cov-3.034641_CDS_0024	ENA-OPCD01001687-OPCD01001687.1-human-gut-metagenome-genome-assembly--contig:-NODE-1687-length-16625-cov-3.034641	l1383	seq434	unassigned_phage	unassigned_host	Linear	temperate	pham_366
ENA-OPCE01000038-OPCE01000038.1-human-gut-metagenome-genome-assembly--contig:-NODE-38-length-126455-cov-3.677065_CDS_0138	ENA-OPCE01000038-OPCE01000038.1-human-gut-metagenome-genome-assembly--contig:-NODE-38-length-126455-cov-3.677065	l1395	seq438	unassigned_phage	Spirochaetes	Linear	temperate	Others
ERZ1694966.2178-NODE-2178-length-5886-cov-5.329618_CDS_0003	ERZ1694966.2178-NODE-2178-length-5886-cov-5.329618	l9088	seq2567	Microviridae	Bacillota	Linear	lytic	pham_74
ENA-OPCF01000030-OPCF01000030.1-human-gut-metagenome-genome-assembly--contig:-NODE-30-length-102952-cov-8.908180_CDS_0068	ENA-OPCF01000030-OPCF01000030.1-human-gut-metagenome-genome-assembly--contig:-NODE-30-length-102952-cov-8.908180	l1379	seq432	Crassviridae	Bacteroidota	Linear	temperate	Others
ENA-OPCF01000607-OPCF01000607.1-human-gut-metagenome-genome-assembly--contig:-NODE-607-length-21012-cov-3.163859_CDS_0003	ENA-OPCF01000607-OPCF01000607.1-human-gut-metagenome-genome-assembly--contig:-NODE-607-length-21012-cov-3.163859	l1381	seq433	unassigned_phage	Bacillota	Linear	lytic	pham_375
ENA-OPCG01000038-OPCG01000038.1-human-gut-metagenome-genome-assembly--contig:-NODE-38-length-59085-cov-8.341166_CDS_0011	ENA-OPCG01000038-OPCG01000038.1-human-gut-metagenome-genome-assembly--contig:-NODE-38-length-59085-cov-8.341166	l1408	seq440	unassigned_phage	Bacteroidota	Linear	temperate	pham_167
ENA-OPCJ01000007-OPCJ01000007.1-human-gut-metagenome-genome-assembly--contig:-NODE-7-length-59501-cov-3.549221_CDS_0062	ENA-OPCJ01000007-OPCJ01000007.1-human-gut-metagenome-genome-assembly--contig:-NODE-7-length-59501-cov-3.549221	l0055	seq22	Intestiviridae	Bacteroidota	Linear	lytic	Others
ENA-OPCK01000220-OPCK01000220.1-human-gut-metagenome-genome-assembly--contig:-NODE-220-length-34326-cov-24.118847_CDS_0010	ENA-OPCK01000220-OPCK01000220.1-human-gut-metagenome-genome-assembly--contig:-NODE-220-length-34326-cov-24.118847	l1420	seq445	unassigned_phage	unassigned_host	Linear	temperate	pham_46
ENA-OPCL01000517-OPCL01000517.1-human-gut-metagenome-genome-assembly--contig:-NODE-517-length-32894-cov-2.939614_CDS_0044	ENA-OPCL01000517-OPCL01000517.1-human-gut-metagenome-genome-assembly--contig:-NODE-517-length-32894-cov-2.939614	l0062	seq24	unassigned_phage	Bacillota	Linear	temperate	Others
ENA-OPCL01000557-OPCL01000557.1-human-gut-metagenome-genome-assembly--contig:-NODE-557-length-31666-cov-2.545475_CDS_0040	ENA-OPCL01000557-OPCL01000557.1-human-gut-metagenome-genome-assembly--contig:-NODE-557-length-31666-cov-2.545475	l0061	seq23	unassigned_phage	Euryarchaeota	Linear	lytic	Others
ENA-OPCL01002927-OPCL01002927.1-human-gut-metagenome-genome-assembly--contig:-NODE-2927-length-10456-cov-2.548793_CDS_0009	ENA-OPCL01002927-OPCL01002927.1-human-gut-metagenome-genome-assembly--contig:-NODE-2927-length-10456-cov-2.548793	l0064	seq25	unassigned_phage	unassigned_host	Linear	lytic	pham_4
ENA-OPCM01000274-OPCM01000274.1-human-gut-metagenome-genome-assembly--contig:-NODE-274-length-39952-cov-6.062010_CDS_0050	ENA-OPCM01000274-OPCM01000274.1-human-gut-metagenome-genome-assembly--contig:-NODE-274-length-39952-cov-6.062010	c0768	seq3470	unassigned_phage	Actinomycetota	Linear	temperate	pham_4
ENA-OPCM01000806-OPCM01000806.1-human-gut-metagenome-genome-assembly--contig:-NODE-806-length-22768-cov-4.282261_CDS_0003	ENA-OPCM01000806-OPCM01000806.1-human-gut-metagenome-genome-assembly--contig:-NODE-806-length-22768-cov-4.282261	l1429	seq447	unassigned_phage	Bacillota	Linear	lytic	Others
ENA-OPCM01002357-OPCM01002357.1-human-gut-metagenome-genome-assembly--contig:-NODE-2357-length-10925-cov-2.153910_CDS_0007	ENA-OPCM01002357-OPCM01002357.1-human-gut-metagenome-genome-assembly--contig:-NODE-2357-length-10925-cov-2.153910	l1424	seq446	unassigned_phage	Pseudomonadota	Linear	lytic	Others
ENA-OPCN01000107-OPCN01000107.1-human-gut-metagenome-genome-assembly--contig:-NODE-107-length-80611-cov-6.358831_CDS_0008	ENA-OPCN01000107-OPCN01000107.1-human-gut-metagenome-genome-assembly--contig:-NODE-107-length-80611-cov-6.358831	l1445	seq456	unassigned_phage	Bacillota	Linear	lytic	Others
ENA-OPCN01000132-OPCN01000132.1-human-gut-metagenome-genome-assembly--contig:-NODE-132-length-71576-cov-2.748857_CDS_0096	ENA-OPCN01000132-OPCN01000132.1-human-gut-metagenome-genome-assembly--contig:-NODE-132-length-71576-cov-2.748857	l1438	seq451	unassigned_phage	unassigned_host	Linear	lytic	Others
ENA-OPCN01000132-OPCN01000132.1-human-gut-metagenome-genome-assembly--contig:-NODE-132-length-71576-cov-2.748857_CDS_0098	ENA-OPCN01000132-OPCN01000132.1-human-gut-metagenome-genome-assembly--contig:-NODE-132-length-71576-cov-2.748857	l1438	seq452	unassigned_phage	unassigned_host	Linear	lytic	Others
ENA-OPCN01000236-OPCN01000236.1-human-gut-metagenome-genome-assembly--contig:-NODE-236-length-53455-cov-24.248315_CDS_0030	ENA-OPCN01000236-OPCN01000236.1-human-gut-metagenome-genome-assembly--contig:-NODE-236-length-53455-cov-24.248315	l1440	seq454	unassigned_phage	Bacteroidota	Linear	temperate	pham_167
ENA-OPCN01000368-OPCN01000368.1-human-gut-metagenome-genome-assembly--contig:-NODE-368-length-42153-cov-3.198537_CDS_0023	ENA-OPCN01000368-OPCN01000368.1-human-gut-metagenome-genome-assembly--contig:-NODE-368-length-42153-cov-3.198537	l1439	seq453	unassigned_phage	Bacillota	Linear	temperate	Others
ENA-OPCN01000605-OPCN01000605.1-human-gut-metagenome-genome-assembly--contig:-NODE-605-length-31144-cov-3.180611_CDS_0022	ENA-OPCN01000605-OPCN01000605.1-human-gut-metagenome-genome-assembly--contig:-NODE-605-length-31144-cov-3.180611	l1435	seq448	unassigned_phage	Actinomycetota	Linear	temperate	Others
ENA-OPCN01001098-OPCN01001098.1-human-gut-metagenome-genome-assembly--contig:-NODE-1098-length-20154-cov-5.209762_CDS_0012	ENA-OPCN01001098-OPCN01001098.1-human-gut-metagenome-genome-assembly--contig:-NODE-1098-length-20154-cov-5.209762	l1450	seq457	unassigned_phage	unassigned_host	Linear	temperate	Others
ENA-OPCN01001401-OPCN01001401.1-human-gut-metagenome-genome-assembly--contig:-NODE-1401-length-16443-cov-33.725592_CDS_0010	ENA-OPCN01001401-OPCN01001401.1-human-gut-metagenome-genome-assembly--contig:-NODE-1401-length-16443-cov-33.725592	l1442	seq455	unassigned_phage	Bacillota	Linear	temperate	pham_4
ENA-OPCN01001525-OPCN01001525.1-human-gut-metagenome-genome-assembly--contig:-NODE-1525-length-15371-cov-2.672956_CDS_0012	ENA-OPCN01001525-OPCN01001525.1-human-gut-metagenome-genome-assembly--contig:-NODE-1525-length-15371-cov-2.672956	l1437	seq449	unassigned_phage	unassigned_host	Linear	lytic	Others
ENA-OPCN01001525-OPCN01001525.1-human-gut-metagenome-genome-assembly--contig:-NODE-1525-length-15371-cov-2.672956_CDS_0013	ENA-OPCN01001525-OPCN01001525.1-human-gut-metagenome-genome-assembly--contig:-NODE-1525-length-15371-cov-2.672956	l1437	seq450	unassigned_phage	unassigned_host	Linear	lytic	Others
ENA-OPCO01000080-OPCO01000080.1-human-gut-metagenome-genome-assembly--contig:-NODE-80-length-70751-cov-5.650786_CDS_0066	ENA-OPCO01000080-OPCO01000080.1-human-gut-metagenome-genome-assembly--contig:-NODE-80-length-70751-cov-5.650786	l1405	seq439	unassigned_phage	Actinomycetota	Linear	lytic	Others
ENA-OPCP01000224-OPCP01000224.1-human-gut-metagenome-genome-assembly--contig:-NODE-224-length-53997-cov-10.337678_CDS_0025	ENA-OPCP01000224-OPCP01000224.1-human-gut-metagenome-genome-assembly--contig:-NODE-224-length-53997-cov-10.337678	l1417	seq444	unassigned_phage	Bacillota	Linear	lytic	Others
ENA-OPCP01000356-OPCP01000356.1-human-gut-metagenome-genome-assembly--contig:-NODE-356-length-40802-cov-21.832822_CDS_0031	ENA-OPCP01000356-OPCP01000356.1-human-gut-metagenome-genome-assembly--contig:-NODE-356-length-40802-cov-21.832822	l1412	seq442	unassigned_phage	Bacillota	Linear	temperate	pham_375
ENA-OPCP01000885-OPCP01000885.1-human-gut-metagenome-genome-assembly--contig:-NODE-885-length-22225-cov-4.421696_CDS_0002	ENA-OPCP01000885-OPCP01000885.1-human-gut-metagenome-genome-assembly--contig:-NODE-885-length-22225-cov-4.421696	l1410	seq441	unassigned_phage	Bacillota	Linear	lytic	Others
ENA-OPCP01001758-OPCP01001758.1-human-gut-metagenome-genome-assembly--contig:-NODE-1758-length-12723-cov-3.662930_CDS_0003	ENA-OPCP01001758-OPCP01001758.1-human-gut-metagenome-genome-assembly--contig:-NODE-1758-length-12723-cov-3.662930	l1415	seq443	unassigned_phage	Bacillota	Linear	lytic	Others
ENA-OPCS01000169-OPCS01000169.1-human-gut-metagenome-genome-assembly--contig:-NODE-169-length-58323-cov-5.579889_CDS_0058	ENA-OPCS01000169-OPCS01000169.1-human-gut-metagenome-genome-assembly--contig:-NODE-169-length-58323-cov-5.579889	l1480	seq465	unassigned_phage	Bacillota	Linear	temperate	pham_4
ENA-OPCS01000252-OPCS01000252.1-human-gut-metagenome-genome-assembly--contig:-NODE-252-length-46946-cov-3.993432_CDS_0058	ENA-OPCS01000252-OPCS01000252.1-human-gut-metagenome-genome-assembly--contig:-NODE-252-length-46946-cov-3.993432	l1482	seq466	unassigned_phage	Bacteroidota	Linear	temperate	pham_46
ENA-OPCS01000548-OPCS01000548.1-human-gut-metagenome-genome-assembly--contig:-NODE-548-length-28991-cov-2.953484_CDS_0014	ENA-OPCS01000548-OPCS01000548.1-human-gut-metagenome-genome-assembly--contig:-NODE-548-length-28991-cov-2.953484	l1483	seq467	unassigned_phage	Actinomycetota	Linear	temperate	pham_4
ENA-OPCT01000197-OPCT01000197.1-human-gut-metagenome-genome-assembly--contig:-NODE-197-length-35456-cov-7.237818_CDS_0022	ENA-OPCT01000197-OPCT01000197.1-human-gut-metagenome-genome-assembly--contig:-NODE-197-length-35456-cov-7.237818	l1499	seq470	unassigned_phage	Bacillota	Linear	lytic	Others
ENA-OPCV01000370-OPCV01000370.1-human-gut-metagenome-genome-assembly--contig:-NODE-370-length-42174-cov-4.998338_CDS_0053	ENA-OPCV01000370-OPCV01000370.1-human-gut-metagenome-genome-assembly--contig:-NODE-370-length-42174-cov-4.998338	l1495	seq468	unassigned_phage	Bacillota	Linear	lytic	Others
ENA-OPCV01000494-OPCV01000494.1-human-gut-metagenome-genome-assembly--contig:-NODE-494-length-36660-cov-2.788772_CDS_0044	ENA-OPCV01000494-OPCV01000494.1-human-gut-metagenome-genome-assembly--contig:-NODE-494-length-36660-cov-2.788772	l1497	seq469	unassigned_phage	Bacillota	Linear	temperate	Others
ENA-OPCX01000123-OPCX01000123.1-human-gut-metagenome-genome-assembly--contig:-NODE-123-length-39440-cov-3.848039_CDS_0015	ENA-OPCX01000123-OPCX01000123.1-human-gut-metagenome-genome-assembly--contig:-NODE-123-length-39440-cov-3.848039	l1476	seq463	unassigned_phage	Bacillota	Linear	temperate	Others
ENA-OPCX01000234-OPCX01000234.1-human-gut-metagenome-genome-assembly--contig:-NODE-234-length-29695-cov-5.219568_CDS_0020	ENA-OPCX01000234-OPCX01000234.1-human-gut-metagenome-genome-assembly--contig:-NODE-234-length-29695-cov-5.219568	l1477	seq464	unassigned_phage	Bacillota	Linear	temperate	Others
ENA-OPCY01000068-OPCY01000068.1-human-gut-metagenome-genome-assembly--contig:-NODE-68-length-81656-cov-5.487800_CDS_0046	ENA-OPCY01000068-OPCY01000068.1-human-gut-metagenome-genome-assembly--contig:-NODE-68-length-81656-cov-5.487800	l1463	seq461	unassigned_phage	Bacteroidota	Linear	lytic	Others
ENA-OPCY01000227-OPCY01000227.1-human-gut-metagenome-genome-assembly--contig:-NODE-227-length-45186-cov-6.683078_CDS_0001	ENA-OPCY01000227-OPCY01000227.1-human-gut-metagenome-genome-assembly--contig:-NODE-227-length-45186-cov-6.683078	l1457	seq458	unassigned_phage	Bacillota	Linear	lytic	Others
ENA-OPCY01000227-OPCY01000227.1-human-gut-metagenome-genome-assembly--contig:-NODE-227-length-45186-cov-6.683078_CDS_0013	ENA-OPCY01000227-OPCY01000227.1-human-gut-metagenome-genome-assembly--contig:-NODE-227-length-45186-cov-6.683078	l1457	seq459	unassigned_phage	Bacillota	Linear	lytic	pham_182
ENA-OPCY01001220-OPCY01001220.1-human-gut-metagenome-genome-assembly--contig:-NODE-1220-length-15331-cov-11.991883_CDS_0014	ENA-OPCY01001220-OPCY01001220.1-human-gut-metagenome-genome-assembly--contig:-NODE-1220-length-15331-cov-11.991883	l1458	seq460	unassigned_phage	Actinomycetota	Linear	lytic	pham_4
ENA-OPDD01000083-OPDD01000083.1-human-gut-metagenome-genome-assembly--contig:-NODE-83-length-59384-cov-4.059617_CDS_0051	ENA-OPDD01000083-OPDD01000083.1-human-gut-metagenome-genome-assembly--contig:-NODE-83-length-59384-cov-4.059617	l1517	seq474	unassigned_phage	Bacillota	Linear	lytic	pham_4
ENA-OPDD01001052-OPDD01001052.1-human-gut-metagenome-genome-assembly--contig:-NODE-1052-length-19529-cov-33.065513_CDS_0022	ENA-OPDD01001052-OPDD01001052.1-human-gut-metagenome-genome-assembly--contig:-NODE-1052-length-19529-cov-33.065513	l1523	seq475	unassigned_phage	Bacillota	Linear	lytic	Others
ENA-OPDE01000257-OPDE01000257.1-human-gut-metagenome-genome-assembly--contig:-NODE-257-length-35106-cov-12.003224_CDS_0030	ENA-OPDE01000257-OPDE01000257.1-human-gut-metagenome-genome-assembly--contig:-NODE-257-length-35106-cov-12.003224	l1542	seq481	unassigned_phage	Bacillota	Linear	temperate	Others
ENA-OPDE01000454-OPDE01000454.1-human-gut-metagenome-genome-assembly--contig:-NODE-454-length-21995-cov-3.502188_CDS_0001	ENA-OPDE01000454-OPDE01000454.1-human-gut-metagenome-genome-assembly--contig:-NODE-454-length-21995-cov-3.502188	l1541	seq480	unassigned_phage	Bacillota	Linear	temperate	Others
ENA-OPDF01000244-OPDF01000244.1-human-gut-metagenome-genome-assembly--contig:-NODE-244-length-41016-cov-2.919704_CDS_0003	ENA-OPDF01000244-OPDF01000244.1-human-gut-metagenome-genome-assembly--contig:-NODE-244-length-41016-cov-2.919704	l1535	seq479	unassigned_phage	Bacillota	Linear	lytic	pham_109
ENA-OPDF01001275-OPDF01001275.1-human-gut-metagenome-genome-assembly--contig:-NODE-1275-length-15180-cov-4.726419_CDS_0001	ENA-OPDF01001275-OPDF01001275.1-human-gut-metagenome-genome-assembly--contig:-NODE-1275-length-15180-cov-4.726419	l1534	seq477	Salasmaviridae	Bacillota	Linear	lytic	pham_375
ENA-OPDF01001275-OPDF01001275.1-human-gut-metagenome-genome-assembly--contig:-NODE-1275-length-15180-cov-4.726419_CDS_0013	ENA-OPDF01001275-OPDF01001275.1-human-gut-metagenome-genome-assembly--contig:-NODE-1275-length-15180-cov-4.726419	l1534	seq478	Salasmaviridae	Bacillota	Linear	lytic	Others
ENA-OPDG01000309-OPDG01000309.1-human-gut-metagenome-genome-assembly--contig:-NODE-309-length-47193-cov-4.684946_CDS_0048	ENA-OPDG01000309-OPDG01000309.1-human-gut-metagenome-genome-assembly--contig:-NODE-309-length-47193-cov-4.684946	l1514	seq473	unassigned_phage	Bacillota	Linear	lytic	pham_4
ENA-OPDG01000576-OPDG01000576.1-human-gut-metagenome-genome-assembly--contig:-NODE-576-length-32561-cov-3.569802_CDS_0049	ENA-OPDG01000576-OPDG01000576.1-human-gut-metagenome-genome-assembly--contig:-NODE-576-length-32561-cov-3.569802	l1510	seq471	unassigned_phage	Bacillota	Linear	lytic	pham_109
ENA-OPDG01001173-OPDG01001173.1-human-gut-metagenome-genome-assembly--contig:-NODE-1173-length-19629-cov-3.038214_CDS_0001	ENA-OPDG01001173-OPDG01001173.1-human-gut-metagenome-genome-assembly--contig:-NODE-1173-length-19629-cov-3.038214	l1512	seq472	unassigned_phage	Bacillota	Linear	temperate	Others
ENA-OPDH01001755-OPDH01001755.1-human-gut-metagenome-genome-assembly--contig:-NODE-1755-length-15062-cov-4.503032_CDS_0005	ENA-OPDH01001755-OPDH01001755.1-human-gut-metagenome-genome-assembly--contig:-NODE-1755-length-15062-cov-4.503032	l1526	seq476	Salasmaviridae	Pseudomonadota	Linear	temperate	Others
ENA-OPDJ01000017-OPDJ01000017.1-human-gut-metagenome-genome-assembly--contig:-NODE-17-length-139976-cov-16.274555_CDS_0021	ENA-OPDJ01000017-OPDJ01000017.1-human-gut-metagenome-genome-assembly--contig:-NODE-17-length-139976-cov-16.274555	l1562	seq483	unassigned_phage	Actinomycetota	Linear	temperate	Others
ENA-OPDJ01001125-OPDJ01001125.1-human-gut-metagenome-genome-assembly--contig:-NODE-1125-length-15907-cov-3.836172_CDS_0004	ENA-OPDJ01001125-OPDJ01001125.1-human-gut-metagenome-genome-assembly--contig:-NODE-1125-length-15907-cov-3.836172	l1555	seq482	unassigned_phage	Actinomycetota	Linear	lytic	pham_366
ENA-OPDO01000002-OPDO01000002.1-human-gut-metagenome-genome-assembly--contig:-NODE-2-length-122271-cov-3.826921_CDS_0072	ENA-OPDO01000002-OPDO01000002.1-human-gut-metagenome-genome-assembly--contig:-NODE-2-length-122271-cov-3.826921	l1594	seq490	unassigned_phage	Bacteroidota	Linear	lytic	pham_139
ENA-OPDO01000004-OPDO01000004.1-human-gut-metagenome-genome-assembly--contig:-NODE-4-length-95096-cov-2.669353_CDS_0064	ENA-OPDO01000004-OPDO01000004.1-human-gut-metagenome-genome-assembly--contig:-NODE-4-length-95096-cov-2.669353	l1592	seq489	Crassviridae	Pseudomonadota	Linear	temperate	Others
ENA-OPDT01000001-OPDT01000001.1-human-gut-metagenome-genome-assembly--contig:-NODE-1-length-261217-cov-5.767547_CDS_0055	ENA-OPDT01000001-OPDT01000001.1-human-gut-metagenome-genome-assembly--contig:-NODE-1-length-261217-cov-5.767547	c0795	seq3471	unassigned_phage	unassigned_host	Linear	lytic	Others
ENA-OPDU01000033-OPDU01000033.1-human-gut-metagenome-genome-assembly--contig:-NODE-33-length-36919-cov-1.752197_CDS_0003	ENA-OPDU01000033-OPDU01000033.1-human-gut-metagenome-genome-assembly--contig:-NODE-33-length-36919-cov-1.752197	l1612	seq492	unassigned_phage	Bacillota	Linear	lytic	Others
ENA-OPDU01000033-OPDU01000033.1-human-gut-metagenome-genome-assembly--contig:-NODE-33-length-36919-cov-1.752197_CDS_0047	ENA-OPDU01000033-OPDU01000033.1-human-gut-metagenome-genome-assembly--contig:-NODE-33-length-36919-cov-1.752197	l1612	seq493	unassigned_phage	Bacillota	Linear	lytic	pham_4
ENA-OPDW01000271-OPDW01000271.1-human-gut-metagenome-genome-assembly--contig:-NODE-271-length-44907-cov-4.434629_CDS_0016	ENA-OPDW01000271-OPDW01000271.1-human-gut-metagenome-genome-assembly--contig:-NODE-271-length-44907-cov-4.434629	l1587	seq487	unassigned_phage	Bacillota	Linear	temperate	Others
ENA-OPDW01000579-OPDW01000579.1-human-gut-metagenome-genome-assembly--contig:-NODE-579-length-27896-cov-11.670594_CDS_0002	ENA-OPDW01000579-OPDW01000579.1-human-gut-metagenome-genome-assembly--contig:-NODE-579-length-27896-cov-11.670594	l1586	seq486	unassigned_phage	Bacillota	Linear	lytic	Others
ENA-OPDZ01000419-OPDZ01000419.1-human-gut-metagenome-genome-assembly--contig:-NODE-419-length-12555-cov-160.679699_CDS_0002	ENA-OPDZ01000419-OPDZ01000419.1-human-gut-metagenome-genome-assembly--contig:-NODE-419-length-12555-cov-160.679699	l1606	seq491	unassigned_phage	Bacillota	Linear	temperate	Others
ENA-OPEA01000075-OPEA01000075.1-human-gut-metagenome-genome-assembly--contig:-NODE-75-length-60586-cov-14.108787_CDS_0019	ENA-OPEA01000075-OPEA01000075.1-human-gut-metagenome-genome-assembly--contig:-NODE-75-length-60586-cov-14.108787	l1591	seq488	Suoliviridae	Bacteroidota	Linear	temperate	Others
ENA-OPEC01000167-OPEC01000167.1-human-gut-metagenome-genome-assembly--contig:-NODE-167-length-57283-cov-3.509733_CDS_0081	ENA-OPEC01000167-OPEC01000167.1-human-gut-metagenome-genome-assembly--contig:-NODE-167-length-57283-cov-3.509733	l1580	seq485	unassigned_phage	unassigned_host	Linear	lytic	pham_139
ENA-OPEE01000593-OPEE01000593.1-human-gut-metagenome-genome-assembly--contig:-NODE-593-length-29788-cov-6.636599_CDS_0001	ENA-OPEE01000593-OPEE01000593.1-human-gut-metagenome-genome-assembly--contig:-NODE-593-length-29788-cov-6.636599	l1572	seq484	unassigned_phage	Bacillota	Linear	lytic	Others
ENA-OPEF01000007-OPEF01000007.1-human-gut-metagenome-genome-assembly--contig:-NODE-7-length-26881-cov-4.913293_CDS_0005	ENA-OPEF01000007-OPEF01000007.1-human-gut-metagenome-genome-assembly--contig:-NODE-7-length-26881-cov-4.913293	l1627	seq496	unassigned_phage	unassigned_host	Linear	lytic	pham_81
ENA-OPEM01000185-OPEM01000185.1-human-gut-metagenome-genome-assembly--contig:-NODE-185-length-16545-cov-1.542450_CDS_0013	ENA-OPEM01000185-OPEM01000185.1-human-gut-metagenome-genome-assembly--contig:-NODE-185-length-16545-cov-1.542450	l1621	seq495	unassigned_phage	Bacillota	Linear	temperate	Others
ENA-OPEN01000017-OPEN01000017.1-human-gut-metagenome-genome-assembly--contig:-NODE-17-length-60858-cov-5.406575_CDS_0059	ENA-OPEN01000017-OPEN01000017.1-human-gut-metagenome-genome-assembly--contig:-NODE-17-length-60858-cov-5.406575	l1619	seq494	unassigned_phage	Bacillota	Linear	lytic	Others
ENA-OPER01000009-OPER01000009.1-human-gut-metagenome-genome-assembly--contig:-NODE-9-length-29669-cov-5.870838_CDS_0003	ENA-OPER01000009-OPER01000009.1-human-gut-metagenome-genome-assembly--contig:-NODE-9-length-29669-cov-5.870838	l1657	seq500	unassigned_phage	Bacillota	Linear	lytic	Others
ENA-OPFE01000040-OPFE01000040.1-human-gut-metagenome-genome-assembly--contig:-NODE-40-length-24298-cov-19.556532_CDS_0001	ENA-OPFE01000040-OPFE01000040.1-human-gut-metagenome-genome-assembly--contig:-NODE-40-length-24298-cov-19.556532	c0808	seq3472	unassigned_phage	Bacillota	Linear	temperate	Others
ENA-OPFG01000452-OPFG01000452.1-human-gut-metagenome-genome-assembly--contig:-NODE-452-length-27207-cov-5.003278_CDS_0015	ENA-OPFG01000452-OPFG01000452.1-human-gut-metagenome-genome-assembly--contig:-NODE-452-length-27207-cov-5.003278	l1648	seq499	unassigned_phage	Bacteroidota	Linear	temperate	pham_81
ENA-OPFG01000566-OPFG01000566.1-human-gut-metagenome-genome-assembly--contig:-NODE-566-length-23769-cov-2.762208_CDS_0028	ENA-OPFG01000566-OPFG01000566.1-human-gut-metagenome-genome-assembly--contig:-NODE-566-length-23769-cov-2.762208	l1644	seq497	unassigned_phage	unassigned_host	Linear	lytic	Others
ENA-OPFG01001010-OPFG01001010.1-human-gut-metagenome-genome-assembly--contig:-NODE-1010-length-15679-cov-6.090118_CDS_0008	ENA-OPFG01001010-OPFG01001010.1-human-gut-metagenome-genome-assembly--contig:-NODE-1010-length-15679-cov-6.090118	l1647	seq498	unassigned_phage	unassigned_host	Linear	temperate	Others
ENA-OPFI01000029-OPFI01000029.1-human-gut-metagenome-genome-assembly--contig:-NODE-29-length-97012-cov-6.437287_CDS_0092	ENA-OPFI01000029-OPFI01000029.1-human-gut-metagenome-genome-assembly--contig:-NODE-29-length-97012-cov-6.437287	l1658	seq501	Crassviridae	Bacteroidota	Linear	temperate	Others
ENA-OPFI01000148-OPFI01000148.1-human-gut-metagenome-genome-assembly--contig:-NODE-148-length-36247-cov-12.844109_CDS_0059	ENA-OPFI01000148-OPFI01000148.1-human-gut-metagenome-genome-assembly--contig:-NODE-148-length-36247-cov-12.844109	l1663	seq502	unassigned_phage	Bacillota	Linear	temperate	pham_109
ENA-OPFI01000520-OPFI01000520.1-human-gut-metagenome-genome-assembly--contig:-NODE-520-length-17123-cov-17.537614_CDS_0016	ENA-OPFI01000520-OPFI01000520.1-human-gut-metagenome-genome-assembly--contig:-NODE-520-length-17123-cov-17.537614	l1664	seq503	unassigned_phage	Actinomycetota	Linear	unassigned_lifestyle	Others
ENA-OPFI01000520-OPFI01000520.1-human-gut-metagenome-genome-assembly--contig:-NODE-520-length-17123-cov-17.537614_CDS_0019	ENA-OPFI01000520-OPFI01000520.1-human-gut-metagenome-genome-assembly--contig:-NODE-520-length-17123-cov-17.537614	l1664	seq504	unassigned_phage	Actinomycetota	Linear	unassigned_lifestyle	pham_4
ENA-OPFM01000002-OPFM01000002.1-human-gut-metagenome-genome-assembly--contig:-NODE-2-length-176513-cov-8.967040_CDS_0071	ENA-OPFM01000002-OPFM01000002.1-human-gut-metagenome-genome-assembly--contig:-NODE-2-length-176513-cov-8.967040	l1694	seq509	Crassviridae	Actinomycetota	Linear	temperate	Others
ENA-OPFP01000009-OPFP01000009.1-human-gut-metagenome-genome-assembly--contig:-NODE-9-length-117573-cov-4.511956_CDS_0145	ENA-OPFP01000009-OPFP01000009.1-human-gut-metagenome-genome-assembly--contig:-NODE-9-length-117573-cov-4.511956	l1687	seq508	unassigned_phage	Bacillota	Linear	lytic	Others
ENA-OPFP01000124-OPFP01000124.1-human-gut-metagenome-genome-assembly--contig:-NODE-124-length-39359-cov-4.399679_CDS_0039	ENA-OPFP01000124-OPFP01000124.1-human-gut-metagenome-genome-assembly--contig:-NODE-124-length-39359-cov-4.399679	l1686	seq506	unassigned_phage	Bacillota	Linear	temperate	pham_182
ENA-OPFP01000124-OPFP01000124.1-human-gut-metagenome-genome-assembly--contig:-NODE-124-length-39359-cov-4.399679_CDS_0051	ENA-OPFP01000124-OPFP01000124.1-human-gut-metagenome-genome-assembly--contig:-NODE-124-length-39359-cov-4.399679	l1686	seq507	unassigned_phage	Bacillota	Linear	temperate	Others
ENA-OPFR01000197-OPFR01000197.1-human-gut-metagenome-genome-assembly--contig:-NODE-197-length-33157-cov-3.739170_CDS_0003	ENA-OPFR01000197-OPFR01000197.1-human-gut-metagenome-genome-assembly--contig:-NODE-197-length-33157-cov-3.739170	l1679	seq505	unassigned_phage	Bacillota	Linear	temperate	Others
ENA-OPFU01000363-OPFU01000363.1-human-gut-metagenome-genome-assembly--contig:-NODE-363-length-21984-cov-6.129874_CDS_0018	ENA-OPFU01000363-OPFU01000363.1-human-gut-metagenome-genome-assembly--contig:-NODE-363-length-21984-cov-6.129874	l1704	seq510	unassigned_phage	unassigned_host	Linear	temperate	Others
ENA-OPGB01000001-OPGB01000001.1-human-gut-metagenome-genome-assembly--contig:-NODE-1-length-163958-cov-6.172169_CDS_0043	ENA-OPGB01000001-OPGB01000001.1-human-gut-metagenome-genome-assembly--contig:-NODE-1-length-163958-cov-6.172169	l1710	seq511	Crassviridae	Bacteroidota	Linear	temperate	pham_81
ENA-OPGB01000001-OPGB01000001.1-human-gut-metagenome-genome-assembly--contig:-NODE-1-length-163958-cov-6.172169_CDS_0049	ENA-OPGB01000001-OPGB01000001.1-human-gut-metagenome-genome-assembly--contig:-NODE-1-length-163958-cov-6.172169	l1710	seq512	Crassviridae	Bacteroidota	Linear	temperate	Others
ENA-OPGD01000050-OPGD01000050.1-human-gut-metagenome-genome-assembly--contig:-NODE-50-length-50003-cov-3.750060_CDS_0044	ENA-OPGD01000050-OPGD01000050.1-human-gut-metagenome-genome-assembly--contig:-NODE-50-length-50003-cov-3.750060	l1723	seq516	unassigned_phage	unassigned_host	Linear	temperate	pham_139
ENA-OPGR01000004-OPGR01000004.1-human-gut-metagenome-genome-assembly--contig:-NODE-4-length-120525-cov-10.371578_CDS_0046	ENA-OPGR01000004-OPGR01000004.1-human-gut-metagenome-genome-assembly--contig:-NODE-4-length-120525-cov-10.371578	l1715	seq513	unassigned_phage	unassigned_host	Linear	lytic	Others
ENA-OPGR01000034-OPGR01000034.1-human-gut-metagenome-genome-assembly--contig:-NODE-34-length-58447-cov-4.103302_CDS_0070	ENA-OPGR01000034-OPGR01000034.1-human-gut-metagenome-genome-assembly--contig:-NODE-34-length-58447-cov-4.103302	l1721	seq515	unassigned_phage	unassigned_host	Linear	lytic	Others
ENA-OPGR01000046-OPGR01000046.1-human-gut-metagenome-genome-assembly--contig:-NODE-46-length-54663-cov-4.281552_CDS_0054	ENA-OPGR01000046-OPGR01000046.1-human-gut-metagenome-genome-assembly--contig:-NODE-46-length-54663-cov-4.281552	l1718	seq514	unassigned_phage	Bacillota	Linear	temperate	Others
ENA-OPGS01000139-OPGS01000139.1-human-gut-metagenome-genome-assembly--contig:-NODE-139-length-28379-cov-5.754131_CDS_0025	ENA-OPGS01000139-OPGS01000139.1-human-gut-metagenome-genome-assembly--contig:-NODE-139-length-28379-cov-5.754131	l1748	seq517	unassigned_phage	Bacteroidota	Linear	temperate	pham_139
ENA-OPHA01000699-OPHA01000699.1-human-gut-metagenome-genome-assembly--contig:-NODE-699-length-17214-cov-4.636284_CDS_0007	ENA-OPHA01000699-OPHA01000699.1-human-gut-metagenome-genome-assembly--contig:-NODE-699-length-17214-cov-4.636284	l1761	seq520	unassigned_phage	Bacillota	Linear	temperate	Others
ENA-OPHB01000320-OPHB01000320.1-human-gut-metagenome-genome-assembly--contig:-NODE-320-length-14580-cov-5.822788_CDS_0002	ENA-OPHB01000320-OPHB01000320.1-human-gut-metagenome-genome-assembly--contig:-NODE-320-length-14580-cov-5.822788	l1765	seq521	unassigned_phage	Bacillota	Linear	temperate	Others
ENA-OPHC01000066-OPHC01000066.1-human-gut-metagenome-genome-assembly--contig:-NODE-66-length-24687-cov-2.758323_CDS_0024	ENA-OPHC01000066-OPHC01000066.1-human-gut-metagenome-genome-assembly--contig:-NODE-66-length-24687-cov-2.758323	l1756	seq518	unassigned_phage	unassigned_host	Linear	lytic	Others
ENA-OPHC01000164-OPHC01000164.1-human-gut-metagenome-genome-assembly--contig:-NODE-164-length-14954-cov-6.165634_CDS_0009	ENA-OPHC01000164-OPHC01000164.1-human-gut-metagenome-genome-assembly--contig:-NODE-164-length-14954-cov-6.165634	l1758	seq519	unassigned_phage	Bacillota	Linear	temperate	pham_4
ENA-OPHJ01000087-OPHJ01000087.1-human-gut-metagenome-genome-assembly--contig:-NODE-87-length-38906-cov-3.119302_CDS_0015	ENA-OPHJ01000087-OPHJ01000087.1-human-gut-metagenome-genome-assembly--contig:-NODE-87-length-38906-cov-3.119302	l1770	seq523	unassigned_phage	Bacteroidota	Linear	temperate	pham_110
ENA-OPHJ01000241-OPHJ01000241.1-human-gut-metagenome-genome-assembly--contig:-NODE-241-length-15982-cov-1.790544_CDS_0011	ENA-OPHJ01000241-OPHJ01000241.1-human-gut-metagenome-genome-assembly--contig:-NODE-241-length-15982-cov-1.790544	l1769	seq522	unassigned_phage	Bacillota	Linear	temperate	Others
ENA-OPHK01000018-OPHK01000018.1-human-gut-metagenome-genome-assembly--contig:-NODE-18-length-54256-cov-12.460287_CDS_0027	ENA-OPHK01000018-OPHK01000018.1-human-gut-metagenome-genome-assembly--contig:-NODE-18-length-54256-cov-12.460287	l1786	seq526	unassigned_phage	unassigned_host	Linear	temperate	pham_167
ENA-OPHR01000029-OPHR01000029.1-human-gut-metagenome-genome-assembly--contig:-NODE-29-length-49972-cov-5.667668_CDS_0011	ENA-OPHR01000029-OPHR01000029.1-human-gut-metagenome-genome-assembly--contig:-NODE-29-length-49972-cov-5.667668	l1784	seq525	unassigned_phage	Bacteroidota	Linear	temperate	pham_46
ENA-OPHR01000341-OPHR01000341.1-human-gut-metagenome-genome-assembly--contig:-NODE-341-length-11438-cov-2.641044_CDS_0011	ENA-OPHR01000341-OPHR01000341.1-human-gut-metagenome-genome-assembly--contig:-NODE-341-length-11438-cov-2.641044	l1780	seq524	unassigned_phage	Bacillota	Linear	temperate	Others
ENA-OPIO01000134-OPIO01000134.1-human-gut-metagenome-genome-assembly--contig:-NODE-134-length-28855-cov-3.019965_CDS_0033	ENA-OPIO01000134-OPIO01000134.1-human-gut-metagenome-genome-assembly--contig:-NODE-134-length-28855-cov-3.019965	l1794	seq527	Suoliviridae	unassigned_host	Linear	temperate	pham_167
ENA-OPIQ01000028-OPIQ01000028.1-human-gut-metagenome-genome-assembly--contig:-NODE-28-length-44851-cov-12.356862_CDS_0072	ENA-OPIQ01000028-OPIQ01000028.1-human-gut-metagenome-genome-assembly--contig:-NODE-28-length-44851-cov-12.356862	l1800	seq530	unassigned_phage	Bacillota	Linear	lytic	pham_427
ENA-OPIQ01000046-OPIQ01000046.1-human-gut-metagenome-genome-assembly--contig:-NODE-46-length-36249-cov-1.547964_CDS_0007	ENA-OPIQ01000046-OPIQ01000046.1-human-gut-metagenome-genome-assembly--contig:-NODE-46-length-36249-cov-1.547964	l1799	seq529	unassigned_phage	unassigned_host	Linear	temperate	Others
ENA-OPIQ01000050-OPIQ01000050.1-human-gut-metagenome-genome-assembly--contig:-NODE-50-length-34406-cov-11.848068_CDS_0016	ENA-OPIQ01000050-OPIQ01000050.1-human-gut-metagenome-genome-assembly--contig:-NODE-50-length-34406-cov-11.848068	l1798	seq528	unassigned_phage	unassigned_host	Linear	temperate	Others
ENA-OPIU01000007-OPIU01000007.1-human-gut-metagenome-genome-assembly--contig:-NODE-7-length-39189-cov-5.598580_CDS_0009	ENA-OPIU01000007-OPIU01000007.1-human-gut-metagenome-genome-assembly--contig:-NODE-7-length-39189-cov-5.598580	l1827	seq532	unassigned_phage	Bacteroidota	Linear	temperate	pham_46
ENA-OPJB01000354-OPJB01000354.1-human-gut-metagenome-genome-assembly--contig:-NODE-354-length-11769-cov-12.596583_CDS_0003	ENA-OPJB01000354-OPJB01000354.1-human-gut-metagenome-genome-assembly--contig:-NODE-354-length-11769-cov-12.596583	l1825	seq531	unassigned_phage	Bacillota	Linear	temperate	pham_81
ENA-OPJF01000010-OPJF01000010.1-human-gut-metagenome-genome-assembly--contig:-NODE-10-length-58231-cov-4.192983_CDS_0038	ENA-OPJF01000010-OPJF01000010.1-human-gut-metagenome-genome-assembly--contig:-NODE-10-length-58231-cov-4.192983	l1843	seq533	unassigned_phage	Bacillota	Linear	lytic	pham_4
ENA-OPJK01000002-OPJK01000002.1-human-gut-metagenome-genome-assembly--contig:-NODE-2-length-98117-cov-5.210999_CDS_0094	ENA-OPJK01000002-OPJK01000002.1-human-gut-metagenome-genome-assembly--contig:-NODE-2-length-98117-cov-5.210999	l1847	seq534	unassigned_phage	Bacillota	Linear	temperate	Others
ENA-OPJK01000026-OPJK01000026.1-human-gut-metagenome-genome-assembly--contig:-NODE-26-length-44085-cov-5.774813_CDS_0041	ENA-OPJK01000026-OPJK01000026.1-human-gut-metagenome-genome-assembly--contig:-NODE-26-length-44085-cov-5.774813	l1848	seq535	unassigned_phage	Pseudomonadota	Linear	lytic	Others
ENA-OPJK01000026-OPJK01000026.1-human-gut-metagenome-genome-assembly--contig:-NODE-26-length-44085-cov-5.774813_CDS_0055	ENA-OPJK01000026-OPJK01000026.1-human-gut-metagenome-genome-assembly--contig:-NODE-26-length-44085-cov-5.774813	l1848	seq536	unassigned_phage	Pseudomonadota	Linear	lytic	Others
ENA-OPJP01000012-OPJP01000012.1-human-gut-metagenome-genome-assembly--contig:-NODE-12-length-45195-cov-12.315175_CDS_0014	ENA-OPJP01000012-OPJP01000012.1-human-gut-metagenome-genome-assembly--contig:-NODE-12-length-45195-cov-12.315175	l1849	seq537	unassigned_phage	Bacteroidota	Linear	temperate	pham_46
ENA-OPJR01000001-OPJR01000001.1-human-gut-metagenome-genome-assembly--contig:-NODE-1-length-91735-cov-14.053785_CDS_0058	ENA-OPJR01000001-OPJR01000001.1-human-gut-metagenome-genome-assembly--contig:-NODE-1-length-91735-cov-14.053785	l1856	seq538	Crassviridae	Actinomycetota	Linear	temperate	Others
ENA-OPJW01000018-OPJW01000018.1-human-gut-metagenome-genome-assembly--contig:-NODE-18-length-31763-cov-5.735430_CDS_0004	ENA-OPJW01000018-OPJW01000018.1-human-gut-metagenome-genome-assembly--contig:-NODE-18-length-31763-cov-5.735430	l1868	seq539	unassigned_phage	Bacteroidota	Linear	lytic	pham_81
ENA-OPKE01000032-OPKE01000032.1-human-gut-metagenome-genome-assembly--contig:-NODE-32-length-29249-cov-3.236795_CDS_0043	ENA-OPKE01000032-OPKE01000032.1-human-gut-metagenome-genome-assembly--contig:-NODE-32-length-29249-cov-3.236795	l1886	seq541	unassigned_phage	Bacillota	Linear	temperate	Others
ENA-OPKE01000032-OPKE01000032.1-human-gut-metagenome-genome-assembly--contig:-NODE-32-length-29249-cov-3.236795_CDS_0050	ENA-OPKE01000032-OPKE01000032.1-human-gut-metagenome-genome-assembly--contig:-NODE-32-length-29249-cov-3.236795	l1886	seq542	unassigned_phage	Bacillota	Linear	temperate	Others
ENA-OPKI01000013-OPKI01000013.1-human-gut-metagenome-genome-assembly--contig:-NODE-13-length-24997-cov-2.916880_CDS_0029	ENA-OPKI01000013-OPKI01000013.1-human-gut-metagenome-genome-assembly--contig:-NODE-13-length-24997-cov-2.916880	l1874	seq540	unassigned_phage	Actinomycetota	Linear	lytic	Others
ENA-OPKO01000103-OPKO01000103.1-human-gut-metagenome-genome-assembly--contig:-NODE-103-length-22825-cov-2.606105_CDS_0017	ENA-OPKO01000103-OPKO01000103.1-human-gut-metagenome-genome-assembly--contig:-NODE-103-length-22825-cov-2.606105	l1893	seq543	Suoliviridae	Bacteroidota	Linear	lytic	pham_46
ENA-OPKQ01000013-OPKQ01000013.1-human-gut-metagenome-genome-assembly--contig:-NODE-13-length-51022-cov-3.382561_CDS_0011	ENA-OPKQ01000013-OPKQ01000013.1-human-gut-metagenome-genome-assembly--contig:-NODE-13-length-51022-cov-3.382561	l1895	seq544	unassigned_phage	Bacteroidota	Linear	temperate	pham_139
ENA-OPKR01000001-OPKR01000001.1-human-gut-metagenome-genome-assembly--contig:-NODE-1-length-83451-cov-2.987302_CDS_0069	ENA-OPKR01000001-OPKR01000001.1-human-gut-metagenome-genome-assembly--contig:-NODE-1-length-83451-cov-2.987302	l1906	seq547	Steigviridae	Bacteroidota	Linear	temperate	Others
ENA-OPKX01000037-OPKX01000037.1-human-gut-metagenome-genome-assembly--contig:-NODE-37-length-48824-cov-3.476635_CDS_0024	ENA-OPKX01000037-OPKX01000037.1-human-gut-metagenome-genome-assembly--contig:-NODE-37-length-48824-cov-3.476635	l1910	seq548	unassigned_phage	unassigned_host	Linear	lytic	pham_375
ENA-OPKX01000321-OPKX01000321.1-human-gut-metagenome-genome-assembly--contig:-NODE-321-length-11627-cov-7.450950_CDS_0003	ENA-OPKX01000321-OPKX01000321.1-human-gut-metagenome-genome-assembly--contig:-NODE-321-length-11627-cov-7.450950	l1911	seq549	unassigned_phage	Bacillota	Linear	temperate	pham_81
ENA-OPKX01000346-OPKX01000346.1-human-gut-metagenome-genome-assembly--contig:-NODE-346-length-10801-cov-3.219326_CDS_0003	ENA-OPKX01000346-OPKX01000346.1-human-gut-metagenome-genome-assembly--contig:-NODE-346-length-10801-cov-3.219326	l1914	seq550	unassigned_phage	Bacillota	Linear	lytic	Others
ENA-OPKZ01000060-OPKZ01000060.1-human-gut-metagenome-genome-assembly--contig:-NODE-60-length-45509-cov-3.482576_CDS_0019	ENA-OPKZ01000060-OPKZ01000060.1-human-gut-metagenome-genome-assembly--contig:-NODE-60-length-45509-cov-3.482576	l1903	seq545	unassigned_phage	Bacteroidota	Linear	lytic	pham_139
ENA-OPLA01000257-OPLA01000257.1-human-gut-metagenome-genome-assembly--contig:-NODE-257-length-11301-cov-3.134092_CDS_0010	ENA-OPLA01000257-OPLA01000257.1-human-gut-metagenome-genome-assembly--contig:-NODE-257-length-11301-cov-3.134092	l1904	seq546	unassigned_phage	Bacillota	Linear	temperate	Others
ENA-OPLI01000005-OPLI01000005.1-human-gut-metagenome-genome-assembly--contig:-NODE-5-length-53326-cov-4.743669_CDS_0039	ENA-OPLI01000005-OPLI01000005.1-human-gut-metagenome-genome-assembly--contig:-NODE-5-length-53326-cov-4.743669	l1921	seq551	unassigned_phage	Bacteroidota	Linear	temperate	pham_139
ENA-OPLI01000038-OPLI01000038.1-human-gut-metagenome-genome-assembly--contig:-NODE-38-length-21868-cov-2.119791_CDS_0006	ENA-OPLI01000038-OPLI01000038.1-human-gut-metagenome-genome-assembly--contig:-NODE-38-length-21868-cov-2.119791	l1924	seq552	unassigned_phage	unassigned_host	Linear	temperate	pham_47
ENA-OPLQ01000001-OPLQ01000001.1-human-gut-metagenome-genome-assembly--contig:-NODE-1-length-143370-cov-2.228762_CDS_0076	ENA-OPLQ01000001-OPLQ01000001.1-human-gut-metagenome-genome-assembly--contig:-NODE-1-length-143370-cov-2.228762	l1950	seq556	unassigned_phage	Bacillota	Linear	lytic	Others
ENA-OPLQ01000001-OPLQ01000001.1-human-gut-metagenome-genome-assembly--contig:-NODE-1-length-143370-cov-2.228762_CDS_0097	ENA-OPLQ01000001-OPLQ01000001.1-human-gut-metagenome-genome-assembly--contig:-NODE-1-length-143370-cov-2.228762	l1950	seq557	unassigned_phage	Bacillota	Linear	lytic	Others
ENA-OPLR01000007-OPLR01000007.1-human-gut-metagenome-genome-assembly--contig:-NODE-7-length-71399-cov-3.835109_CDS_0048	ENA-OPLR01000007-OPLR01000007.1-human-gut-metagenome-genome-assembly--contig:-NODE-7-length-71399-cov-3.835109	l1942	seq553	unassigned_phage	Bacteroidota	Linear	lytic	pham_139
ENA-OPMA01000004-OPMA01000004.1-human-gut-metagenome-genome-assembly--contig:-NODE-4-length-29654-cov-2.009358_CDS_0011	ENA-OPMA01000004-OPMA01000004.1-human-gut-metagenome-genome-assembly--contig:-NODE-4-length-29654-cov-2.009358	l1956	seq558	unassigned_phage	unassigned_host	Linear	lytic	Others
ENA-OPMA01000043-OPMA01000043.1-human-gut-metagenome-genome-assembly--contig:-NODE-43-length-12491-cov-22.075024_CDS_0002	ENA-OPMA01000043-OPMA01000043.1-human-gut-metagenome-genome-assembly--contig:-NODE-43-length-12491-cov-22.075024	l1958	seq559	unassigned_phage	Bacillota	Linear	temperate	Others
ENA-OPMF01000041-OPMF01000041.1-human-gut-metagenome-genome-assembly--contig:-NODE-41-length-96440-cov-16.136297_CDS_0047	ENA-OPMF01000041-OPMF01000041.1-human-gut-metagenome-genome-assembly--contig:-NODE-41-length-96440-cov-16.136297	l1948	seq555	unassigned_phage	Bacillota	Linear	lytic	Others
ENA-OPMF01001004-OPMF01001004.1-human-gut-metagenome-genome-assembly--contig:-NODE-1004-length-16893-cov-3.068773_CDS_0008	ENA-OPMF01001004-OPMF01001004.1-human-gut-metagenome-genome-assembly--contig:-NODE-1004-length-16893-cov-3.068773	l1947	seq554	unassigned_phage	Bacillota	Linear	lytic	Others
ENA-OPMG01000004-OPMG01000004.1-human-gut-metagenome-genome-assembly--contig:-NODE-4-length-158283-cov-15.937053_CDS_0005	ENA-OPMG01000004-OPMG01000004.1-human-gut-metagenome-genome-assembly--contig:-NODE-4-length-158283-cov-15.937053	l1971	seq562	Crassviridae	Bacteroidota	Linear	temperate	pham_139
ENA-OPMG01000019-OPMG01000019.1-human-gut-metagenome-genome-assembly--contig:-NODE-19-length-95559-cov-26.608875_CDS_0013	ENA-OPMG01000019-OPMG01000019.1-human-gut-metagenome-genome-assembly--contig:-NODE-19-length-95559-cov-26.608875	l1967	seq560	Crassviridae	Pseudomonadota	Linear	temperate	Others
ENA-OPMG01000091-OPMG01000091.1-human-gut-metagenome-genome-assembly--contig:-NODE-91-length-55220-cov-6.486559_CDS_0061	ENA-OPMG01000091-OPMG01000091.1-human-gut-metagenome-genome-assembly--contig:-NODE-91-length-55220-cov-6.486559	l1969	seq561	unassigned_phage	Bacteroidota	Linear	lytic	Others
ENA-OPMI01000221-OPMI01000221.1-human-gut-metagenome-genome-assembly--contig:-NODE-221-length-28479-cov-2.176998_CDS_0035	ENA-OPMI01000221-OPMI01000221.1-human-gut-metagenome-genome-assembly--contig:-NODE-221-length-28479-cov-2.176998	l1986	seq570	unassigned_phage	Bacillota	Linear	temperate	Others
ENA-OPML01000014-OPML01000014.1-human-gut-metagenome-genome-assembly--contig:-NODE-14-length-47521-cov-3.297897_CDS_0037	ENA-OPML01000014-OPML01000014.1-human-gut-metagenome-genome-assembly--contig:-NODE-14-length-47521-cov-3.297897	l2001	seq575	unassigned_phage	Pseudomonadota	Linear	temperate	Others
ENA-OPMM01000077-OPMM01000077.1-human-gut-metagenome-genome-assembly--contig:-NODE-77-length-48385-cov-3.921146_CDS_0008	ENA-OPMM01000077-OPMM01000077.1-human-gut-metagenome-genome-assembly--contig:-NODE-77-length-48385-cov-3.921146	l1996	seq574	unassigned_phage	unassigned_host	Linear	temperate	pham_109
ENA-OPMM01000487-OPMM01000487.1-human-gut-metagenome-genome-assembly--contig:-NODE-487-length-16899-cov-14.426799_CDS_0007	ENA-OPMM01000487-OPMM01000487.1-human-gut-metagenome-genome-assembly--contig:-NODE-487-length-16899-cov-14.426799	l1994	seq572	unassigned_phage	unassigned_host	Linear	temperate	Others
ENA-OPMM01000487-OPMM01000487.1-human-gut-metagenome-genome-assembly--contig:-NODE-487-length-16899-cov-14.426799_CDS_0008	ENA-OPMM01000487-OPMM01000487.1-human-gut-metagenome-genome-assembly--contig:-NODE-487-length-16899-cov-14.426799	l1994	seq573	unassigned_phage	unassigned_host	Linear	temperate	Others
ENA-OPMN01000059-OPMN01000059.1-human-gut-metagenome-genome-assembly--contig:-NODE-59-length-59331-cov-6.299767_CDS_0099	ENA-OPMN01000059-OPMN01000059.1-human-gut-metagenome-genome-assembly--contig:-NODE-59-length-59331-cov-6.299767	l1989	seq571	unassigned_phage	Bacillota	Linear	temperate	pham_4
ENA-OPMO01000013-OPMO01000013.1-human-gut-metagenome-genome-assembly--contig:-NODE-13-length-122434-cov-5.774994_CDS_0141	ENA-OPMO01000013-OPMO01000013.1-human-gut-metagenome-genome-assembly--contig:-NODE-13-length-122434-cov-5.774994	l1982	seq567	unassigned_phage	Bacillota	Linear	temperate	Others
ENA-OPMO01000014-OPMO01000014.1-human-gut-metagenome-genome-assembly--contig:-NODE-14-length-122068-cov-14.334112_CDS_0047	ENA-OPMO01000014-OPMO01000014.1-human-gut-metagenome-genome-assembly--contig:-NODE-14-length-122068-cov-14.334112	l1983	seq568	Steigviridae	Bacteroidota	Linear	temperate	pham_81
ENA-OPMO01000014-OPMO01000014.1-human-gut-metagenome-genome-assembly--contig:-NODE-14-length-122068-cov-14.334112_CDS_0053	ENA-OPMO01000014-OPMO01000014.1-human-gut-metagenome-genome-assembly--contig:-NODE-14-length-122068-cov-14.334112	l1983	seq569	Steigviridae	Bacteroidota	Linear	temperate	Others
ENA-OPMO01000018-OPMO01000018.1-human-gut-metagenome-genome-assembly--contig:-NODE-18-length-109436-cov-7.681919_CDS_0107	ENA-OPMO01000018-OPMO01000018.1-human-gut-metagenome-genome-assembly--contig:-NODE-18-length-109436-cov-7.681919	l1974	seq564	unassigned_phage	Bacillota	Linear	temperate	pham_4
ENA-OPMO01000273-OPMO01000273.1-human-gut-metagenome-genome-assembly--contig:-NODE-273-length-38513-cov-5.953742_CDS_0050	ENA-OPMO01000273-OPMO01000273.1-human-gut-metagenome-genome-assembly--contig:-NODE-273-length-38513-cov-5.953742	l1976	seq565	unassigned_phage	Bacillota	Linear	lytic	pham_109
ENA-OPMO01000712-OPMO01000712.1-human-gut-metagenome-genome-assembly--contig:-NODE-712-length-23372-cov-2.259725_CDS_0019	ENA-OPMO01000712-OPMO01000712.1-human-gut-metagenome-genome-assembly--contig:-NODE-712-length-23372-cov-2.259725	l1973	seq563	unassigned_phage	unassigned_host	Linear	temperate	pham_47
ENA-OPMO01001043-OPMO01001043.1-human-gut-metagenome-genome-assembly--contig:-NODE-1043-length-18449-cov-7.033978_CDS_0009	ENA-OPMO01001043-OPMO01001043.1-human-gut-metagenome-genome-assembly--contig:-NODE-1043-length-18449-cov-7.033978	l1978	seq566	Salasmaviridae	Bacillota	Linear	temperate	pham_375
ENA-OPMP01000005-OPMP01000005.1-human-gut-metagenome-genome-assembly--contig:-NODE-5-length-122716-cov-7.732409_CDS_0199	ENA-OPMP01000005-OPMP01000005.1-human-gut-metagenome-genome-assembly--contig:-NODE-5-length-122716-cov-7.732409	l2017	seq584	unassigned_phage	Bacillota	Linear	temperate	Others
ENA-OPMP01000098-OPMP01000098.1-human-gut-metagenome-genome-assembly--contig:-NODE-98-length-42154-cov-30.959524_CDS_0001	ENA-OPMP01000098-OPMP01000098.1-human-gut-metagenome-genome-assembly--contig:-NODE-98-length-42154-cov-30.959524	l2011	seq581	Autographiviridae	unassigned_host	Linear	temperate	Others
ENA-OPMP01000114-OPMP01000114.1-human-gut-metagenome-genome-assembly--contig:-NODE-114-length-38463-cov-3.443684_CDS_0019	ENA-OPMP01000114-OPMP01000114.1-human-gut-metagenome-genome-assembly--contig:-NODE-114-length-38463-cov-3.443684	l2013	seq583	unassigned_phage	Bacillota	Linear	temperate	Others
ENA-OPMP01000767-OPMP01000767.1-human-gut-metagenome-genome-assembly--contig:-NODE-767-length-15697-cov-12.597686_CDS_0008	ENA-OPMP01000767-OPMP01000767.1-human-gut-metagenome-genome-assembly--contig:-NODE-767-length-15697-cov-12.597686	l2018	seq585	unassigned_phage	Bacillota	Linear	temperate	pham_4
ENA-OPMP01001185-OPMP01001185.1-human-gut-metagenome-genome-assembly--contig:-NODE-1185-length-11835-cov-15.756434_CDS_0002	ENA-OPMP01001185-OPMP01001185.1-human-gut-metagenome-genome-assembly--contig:-NODE-1185-length-11835-cov-15.756434	l2012	seq582	unassigned_phage	Pseudomonadota	Linear	temperate	Others
ENA-OPMQ01000146-OPMQ01000146.1-human-gut-metagenome-genome-assembly--contig:-NODE-146-length-69434-cov-4.984001_CDS_0074	ENA-OPMQ01000146-OPMQ01000146.1-human-gut-metagenome-genome-assembly--contig:-NODE-146-length-69434-cov-4.984001	l2005	seq579	unassigned_phage	Bacillota	Linear	temperate	pham_4
ENA-OPMQ01000159-OPMQ01000159.1-human-gut-metagenome-genome-assembly--contig:-NODE-159-length-65846-cov-25.596510_CDS_0036	ENA-OPMQ01000159-OPMQ01000159.1-human-gut-metagenome-genome-assembly--contig:-NODE-159-length-65846-cov-25.596510	l2002	seq576	unassigned_phage	Bacillota	Linear	temperate	Others
ENA-OPMQ01000159-OPMQ01000159.1-human-gut-metagenome-genome-assembly--contig:-NODE-159-length-65846-cov-25.596510_CDS_0039	ENA-OPMQ01000159-OPMQ01000159.1-human-gut-metagenome-genome-assembly--contig:-NODE-159-length-65846-cov-25.596510	l2002	seq577	unassigned_phage	Bacillota	Linear	temperate	Others
ENA-OPMQ01000297-OPMQ01000297.1-human-gut-metagenome-genome-assembly--contig:-NODE-297-length-47041-cov-7.240412_CDS_0066	ENA-OPMQ01000297-OPMQ01000297.1-human-gut-metagenome-genome-assembly--contig:-NODE-297-length-47041-cov-7.240412	c0847	seq3473	unassigned_phage	Bacillota	Linear	temperate	pham_182
ENA-OPMQ01000297-OPMQ01000297.1-human-gut-metagenome-genome-assembly--contig:-NODE-297-length-47041-cov-7.240412_CDS_0079	ENA-OPMQ01000297-OPMQ01000297.1-human-gut-metagenome-genome-assembly--contig:-NODE-297-length-47041-cov-7.240412	c0847	seq3474	unassigned_phage	Bacillota	Linear	temperate	pham_326
ENA-OPMQ01000317-OPMQ01000317.1-human-gut-metagenome-genome-assembly--contig:-NODE-317-length-44776-cov-11.770779_CDS_0050	ENA-OPMQ01000317-OPMQ01000317.1-human-gut-metagenome-genome-assembly--contig:-NODE-317-length-44776-cov-11.770779	l2003	seq578	unassigned_phage	Bacillota	Linear	temperate	pham_427
ENA-OPMQ01000495-OPMQ01000495.1-human-gut-metagenome-genome-assembly--contig:-NODE-495-length-34730-cov-6.512963_CDS_0004	ENA-OPMQ01000495-OPMQ01000495.1-human-gut-metagenome-genome-assembly--contig:-NODE-495-length-34730-cov-6.512963	l2008	seq580	unassigned_phage	Bacillota	Linear	lytic	pham_326
ERZ1694768.1249-NODE-1249-length-6255-cov-28.085968_CDS_0003	ERZ1694768.1249-NODE-1249-length-6255-cov-28.085968	l8965	seq2550	Microviridae	Bacteroidota	Linear	lytic	Others
ENA-OPMT01000016-OPMT01000016.1-human-gut-metagenome-genome-assembly--contig:-NODE-16-length-17509-cov-1.779363_CDS_0013	ENA-OPMT01000016-OPMT01000016.1-human-gut-metagenome-genome-assembly--contig:-NODE-16-length-17509-cov-1.779363	l2038	seq591	unassigned_phage	Actinomycetota	Linear	temperate	pham_4
ENA-OPMV01000087-OPMV01000087.1-human-gut-metagenome-genome-assembly--contig:-NODE-87-length-35763-cov-2.569956_CDS_0017	ENA-OPMV01000087-OPMV01000087.1-human-gut-metagenome-genome-assembly--contig:-NODE-87-length-35763-cov-2.569956	l2043	seq593	unassigned_phage	Bacillota	Linear	lytic	pham_182
ENA-OPMV01000103-OPMV01000103.1-human-gut-metagenome-genome-assembly--contig:-NODE-103-length-32160-cov-2.162934_CDS_0006	ENA-OPMV01000103-OPMV01000103.1-human-gut-metagenome-genome-assembly--contig:-NODE-103-length-32160-cov-2.162934	l2044	seq594	unassigned_phage	Bacillota	Linear	temperate	pham_4
ENA-OPMW01000009-OPMW01000009.1-human-gut-metagenome-genome-assembly--contig:-NODE-9-length-105369-cov-4.731242_CDS_0019	ENA-OPMW01000009-OPMW01000009.1-human-gut-metagenome-genome-assembly--contig:-NODE-9-length-105369-cov-4.731242	l2033	seq590	Gratiaviridae	Bacteroidota	Linear	lytic	Others
ENA-OPNA01000231-OPNA01000231.1-human-gut-metagenome-genome-assembly--contig:-NODE-231-length-39547-cov-5.536007_CDS_0011	ENA-OPNA01000231-OPNA01000231.1-human-gut-metagenome-genome-assembly--contig:-NODE-231-length-39547-cov-5.536007	l2024	seq588	unassigned_phage	unassigned_host	Linear	lytic	pham_46
ENA-OPNA01000285-OPNA01000285.1-human-gut-metagenome-genome-assembly--contig:-NODE-285-length-36287-cov-3.746771_CDS_0043	ENA-OPNA01000285-OPNA01000285.1-human-gut-metagenome-genome-assembly--contig:-NODE-285-length-36287-cov-3.746771	l2021	seq586	unassigned_phage	Bacillota	Linear	temperate	pham_109
ENA-OPNA01001359-OPNA01001359.1-human-gut-metagenome-genome-assembly--contig:-NODE-1359-length-12515-cov-8.926565_CDS_0015	ENA-OPNA01001359-OPNA01001359.1-human-gut-metagenome-genome-assembly--contig:-NODE-1359-length-12515-cov-8.926565	l2022	seq587	unassigned_phage	Bacillota	Linear	temperate	Others
ENA-OPNB01001062-OPNB01001062.1-human-gut-metagenome-genome-assembly--contig:-NODE-1062-length-22266-cov-2.184638_CDS_0003	ENA-OPNB01001062-OPNB01001062.1-human-gut-metagenome-genome-assembly--contig:-NODE-1062-length-22266-cov-2.184638	l2031	seq589	unassigned_phage	Bacillota	Linear	temperate	Others
ENA-OPNH01000398-OPNH01000398.1-human-gut-metagenome-genome-assembly--contig:-NODE-398-length-40270-cov-8.459679_CDS_0030	ENA-OPNH01000398-OPNH01000398.1-human-gut-metagenome-genome-assembly--contig:-NODE-398-length-40270-cov-8.459679	c0866	seq3476	unassigned_phage	unassigned_host	Linear	temperate	Others
ENA-OPNI01000004-OPNI01000004.1-human-gut-metagenome-genome-assembly--contig:-NODE-4-length-116351-cov-14.240344_CDS_0105	ENA-OPNI01000004-OPNI01000004.1-human-gut-metagenome-genome-assembly--contig:-NODE-4-length-116351-cov-14.240344	l2105	seq606	unassigned_phage	Bacillota	Linear	temperate	pham_4
ENA-OPNJ01000121-OPNJ01000121.1-human-gut-metagenome-genome-assembly--contig:-NODE-121-length-35856-cov-2.221111_CDS_0019	ENA-OPNJ01000121-OPNJ01000121.1-human-gut-metagenome-genome-assembly--contig:-NODE-121-length-35856-cov-2.221111	l2089	seq605	unassigned_phage	Pseudomonadota	Linear	temperate	Others
ENA-OPNK01000028-OPNK01000028.1-human-gut-metagenome-genome-assembly--contig:-NODE-28-length-60924-cov-3.784455_CDS_0080	ENA-OPNK01000028-OPNK01000028.1-human-gut-metagenome-genome-assembly--contig:-NODE-28-length-60924-cov-3.784455	l2084	seq602	unassigned_phage	Bacillota	Linear	temperate	pham_4
ENA-OPNK01000040-OPNK01000040.1-human-gut-metagenome-genome-assembly--contig:-NODE-40-length-56958-cov-5.762824_CDS_0019	ENA-OPNK01000040-OPNK01000040.1-human-gut-metagenome-genome-assembly--contig:-NODE-40-length-56958-cov-5.762824	l2085	seq603	unassigned_phage	Bacillota	Linear	lytic	pham_109
ENA-OPNK01000057-OPNK01000057.1-human-gut-metagenome-genome-assembly--contig:-NODE-57-length-50169-cov-1.940715_CDS_0034	ENA-OPNK01000057-OPNK01000057.1-human-gut-metagenome-genome-assembly--contig:-NODE-57-length-50169-cov-1.940715	l2086	seq604	unassigned_phage	Bacteroidota	Linear	temperate	pham_167
ENA-OPNL01000082-OPNL01000082.1-human-gut-metagenome-genome-assembly--contig:-NODE-82-length-98221-cov-23.084225_CDS_0112	ENA-OPNL01000082-OPNL01000082.1-human-gut-metagenome-genome-assembly--contig:-NODE-82-length-98221-cov-23.084225	l2065	seq601	Crassviridae	Bacteroidota	Linear	temperate	Others
ENA-OPNL01000167-OPNL01000167.1-human-gut-metagenome-genome-assembly--contig:-NODE-167-length-67786-cov-3.492123_CDS_0102	ENA-OPNL01000167-OPNL01000167.1-human-gut-metagenome-genome-assembly--contig:-NODE-167-length-67786-cov-3.492123	l2062	seq600	unassigned_phage	Pseudomonadota	Linear	temperate	Others
ENA-OPNL01000369-OPNL01000369.1-human-gut-metagenome-genome-assembly--contig:-NODE-369-length-43130-cov-45.734649_CDS_0066	ENA-OPNL01000369-OPNL01000369.1-human-gut-metagenome-genome-assembly--contig:-NODE-369-length-43130-cov-45.734649	c0860	seq3475	unassigned_phage	Bacillota	Linear	lytic	Others
ENA-OPNN01000416-OPNN01000416.1-human-gut-metagenome-genome-assembly--contig:-NODE-416-length-17141-cov-2.586211_CDS_0018	ENA-OPNN01000416-OPNN01000416.1-human-gut-metagenome-genome-assembly--contig:-NODE-416-length-17141-cov-2.586211	l2115	seq609	unassigned_phage	unassigned_host	Linear	temperate	Others
ENA-OPNN01000741-OPNN01000741.1-human-gut-metagenome-genome-assembly--contig:-NODE-741-length-11762-cov-2.165798_CDS_0013	ENA-OPNN01000741-OPNN01000741.1-human-gut-metagenome-genome-assembly--contig:-NODE-741-length-11762-cov-2.165798	l2111	seq607	unassigned_phage	Bacillota	Linear	temperate	pham_81
ENA-OPNN01000749-OPNN01000749.1-human-gut-metagenome-genome-assembly--contig:-NODE-749-length-11703-cov-6.176597_CDS_0013	ENA-OPNN01000749-OPNN01000749.1-human-gut-metagenome-genome-assembly--contig:-NODE-749-length-11703-cov-6.176597	l2114	seq608	unassigned_phage	Bacillota	Linear	temperate	Others
ENA-OPNR01000001-OPNR01000001.1-human-gut-metagenome-genome-assembly--contig:-NODE-1-length-174410-cov-7.616954_CDS_0032	ENA-OPNR01000001-OPNR01000001.1-human-gut-metagenome-genome-assembly--contig:-NODE-1-length-174410-cov-7.616954	l2181	seq623	Crassviridae	Bacillota	Linear	temperate	Others
ENA-OPNV01000086-OPNV01000086.1-human-gut-metagenome-genome-assembly--contig:-NODE-86-length-62138-cov-2.993879_CDS_0087	ENA-OPNV01000086-OPNV01000086.1-human-gut-metagenome-genome-assembly--contig:-NODE-86-length-62138-cov-2.993879	l2174	seq622	unassigned_phage	Pseudomonadota	Linear	temperate	Others
ENA-OPNW01000011-OPNW01000011.1-human-gut-metagenome-genome-assembly--contig:-NODE-11-length-146242-cov-4.999077_CDS_0142	ENA-OPNW01000011-OPNW01000011.1-human-gut-metagenome-genome-assembly--contig:-NODE-11-length-146242-cov-4.999077	l2125	seq612	unassigned_phage	unassigned_host	Linear	lytic	Others
ENA-OPNW01000072-OPNW01000072.1-human-gut-metagenome-genome-assembly--contig:-NODE-72-length-77455-cov-6.287106_CDS_0010	ENA-OPNW01000072-OPNW01000072.1-human-gut-metagenome-genome-assembly--contig:-NODE-72-length-77455-cov-6.287106	l2126	seq613	unassigned_phage	Bacteroidota	Linear	temperate	pham_139
ENA-OPNW01000157-OPNW01000157.1-human-gut-metagenome-genome-assembly--contig:-NODE-157-length-48771-cov-5.507328_CDS_0017	ENA-OPNW01000157-OPNW01000157.1-human-gut-metagenome-genome-assembly--contig:-NODE-157-length-48771-cov-5.507328	c0871	seq3477	unassigned_phage	unassigned_host	Linear	temperate	Others
ENA-OPNW01000317-OPNW01000317.1-human-gut-metagenome-genome-assembly--contig:-NODE-317-length-33685-cov-5.668332_CDS_0030	ENA-OPNW01000317-OPNW01000317.1-human-gut-metagenome-genome-assembly--contig:-NODE-317-length-33685-cov-5.668332	l2123	seq611	unassigned_phage	Bacillota	Linear	temperate	Others
ENA-OPNW01000434-OPNW01000434.1-human-gut-metagenome-genome-assembly--contig:-NODE-434-length-27011-cov-2.400653_CDS_0016	ENA-OPNW01000434-OPNW01000434.1-human-gut-metagenome-genome-assembly--contig:-NODE-434-length-27011-cov-2.400653	l2129	seq614	unassigned_phage	unassigned_host	Linear	temperate	pham_167
ENA-OPNW01000523-OPNW01000523.1-human-gut-metagenome-genome-assembly--contig:-NODE-523-length-23837-cov-3.712556_CDS_0002	ENA-OPNW01000523-OPNW01000523.1-human-gut-metagenome-genome-assembly--contig:-NODE-523-length-23837-cov-3.712556	l2121	seq610	unassigned_phage	Bacillota	Linear	temperate	Others
ENA-OPNX01000023-OPNX01000023.1-human-gut-metagenome-genome-assembly--contig:-NODE-23-length-19516-cov-11.212836_CDS_0012	ENA-OPNX01000023-OPNX01000023.1-human-gut-metagenome-genome-assembly--contig:-NODE-23-length-19516-cov-11.212836	l2208	seq630	unassigned_phage	Bacillota	Linear	lytic	pham_4
ENA-OPNY01000009-OPNY01000009.1-human-gut-metagenome-genome-assembly--contig:-NODE-9-length-192611-cov-19.513684_CDS_0150	ENA-OPNY01000009-OPNY01000009.1-human-gut-metagenome-genome-assembly--contig:-NODE-9-length-192611-cov-19.513684	l2149	seq620	unassigned_phage	Bacillota	Linear	temperate	Others
ENA-OPNY01000026-OPNY01000026.1-human-gut-metagenome-genome-assembly--contig:-NODE-26-length-134549-cov-3.745424_CDS_0230	ENA-OPNY01000026-OPNY01000026.1-human-gut-metagenome-genome-assembly--contig:-NODE-26-length-134549-cov-3.745424	l2145	seq618	unassigned_phage	Bacillota	Linear	temperate	Others
ENA-OPNY01000026-OPNY01000026.1-human-gut-metagenome-genome-assembly--contig:-NODE-26-length-134549-cov-3.745424_CDS_0231	ENA-OPNY01000026-OPNY01000026.1-human-gut-metagenome-genome-assembly--contig:-NODE-26-length-134549-cov-3.745424	l2145	seq619	unassigned_phage	Bacillota	Linear	temperate	pham_4
ENA-OPNY01000063-OPNY01000063.1-human-gut-metagenome-genome-assembly--contig:-NODE-63-length-99247-cov-32.065096_CDS_0011	ENA-OPNY01000063-OPNY01000063.1-human-gut-metagenome-genome-assembly--contig:-NODE-63-length-99247-cov-32.065096	l2136	seq615	Crassviridae	Pseudomonadota	Linear	lytic	Others
ENA-OPNY01000180-OPNY01000180.1-human-gut-metagenome-genome-assembly--contig:-NODE-180-length-57829-cov-15.990844_CDS_0023	ENA-OPNY01000180-OPNY01000180.1-human-gut-metagenome-genome-assembly--contig:-NODE-180-length-57829-cov-15.990844	l2139	seq616	unassigned_phage	Bacillota	Linear	temperate	Others
ENA-OPNY01000514-OPNY01000514.1-human-gut-metagenome-genome-assembly--contig:-NODE-514-length-32357-cov-53.301034_CDS_0005	ENA-OPNY01000514-OPNY01000514.1-human-gut-metagenome-genome-assembly--contig:-NODE-514-length-32357-cov-53.301034	c0874	seq3478	unassigned_phage	Bacillota	Linear	temperate	Others
ENA-OPNY01000624-OPNY01000624.1-human-gut-metagenome-genome-assembly--contig:-NODE-624-length-28794-cov-2.500052_CDS_0011	ENA-OPNY01000624-OPNY01000624.1-human-gut-metagenome-genome-assembly--contig:-NODE-624-length-28794-cov-2.500052	l2153	seq621	unassigned_phage	Bacillota	Linear	lytic	Others
ENA-OPNY01001575-OPNY01001575.1-human-gut-metagenome-genome-assembly--contig:-NODE-1575-length-15139-cov-6.814174_CDS_0014	ENA-OPNY01001575-OPNY01001575.1-human-gut-metagenome-genome-assembly--contig:-NODE-1575-length-15139-cov-6.814174	l2144	seq617	Salasmaviridae	Bacillota	Linear	temperate	pham_4
ENA-OPNZ01000002-OPNZ01000002.1-human-gut-metagenome-genome-assembly--contig:-NODE-2-length-69797-cov-3.622896_CDS_0031	ENA-OPNZ01000002-OPNZ01000002.1-human-gut-metagenome-genome-assembly--contig:-NODE-2-length-69797-cov-3.622896	l2223	seq634	unassigned_phage	Bacillota	Linear	lytic	Others
ENA-OPOB01000011-OPOB01000011.1-human-gut-metagenome-genome-assembly--contig:-NODE-11-length-176799-cov-9.552460_CDS_0017	ENA-OPOB01000011-OPOB01000011.1-human-gut-metagenome-genome-assembly--contig:-NODE-11-length-176799-cov-9.552460	l2192	seq628	Crassviridae	Pseudomonadota	Linear	temperate	Others
ENA-OPOB01000380-OPOB01000380.1-human-gut-metagenome-genome-assembly--contig:-NODE-380-length-19660-cov-16.160538_CDS_0020	ENA-OPOB01000380-OPOB01000380.1-human-gut-metagenome-genome-assembly--contig:-NODE-380-length-19660-cov-16.160538	l2187	seq626	unassigned_phage	Bacillota	Linear	temperate	Others
ENA-OPOB01000495-OPOB01000495.1-human-gut-metagenome-genome-assembly--contig:-NODE-495-length-16506-cov-5.295180_CDS_0008	ENA-OPOB01000495-OPOB01000495.1-human-gut-metagenome-genome-assembly--contig:-NODE-495-length-16506-cov-5.295180	l2183	seq624	unassigned_phage	Bacillota	Linear	lytic	Others
ENA-OPOB01000526-OPOB01000526.1-human-gut-metagenome-genome-assembly--contig:-NODE-526-length-15922-cov-10.278025_CDS_0005	ENA-OPOB01000526-OPOB01000526.1-human-gut-metagenome-genome-assembly--contig:-NODE-526-length-15922-cov-10.278025	l2190	seq627	unassigned_phage	Actinomycetota	Linear	lytic	pham_4
ENA-OPOB01000867-OPOB01000867.1-human-gut-metagenome-genome-assembly--contig:-NODE-867-length-11624-cov-6.145648_CDS_0012	ENA-OPOB01000867-OPOB01000867.1-human-gut-metagenome-genome-assembly--contig:-NODE-867-length-11624-cov-6.145648	l2185	seq625	unassigned_phage	unassigned_host	Linear	temperate	pham_4
ENA-OPOF01000015-OPOF01000015.1-human-gut-metagenome-genome-assembly--contig:-NODE-15-length-173145-cov-5.979652_CDS_0121	ENA-OPOF01000015-OPOF01000015.1-human-gut-metagenome-genome-assembly--contig:-NODE-15-length-173145-cov-5.979652	l2249	seq640	Crassviridae	Bacillota	Linear	temperate	Others
ENA-OPOF01000168-OPOF01000168.1-human-gut-metagenome-genome-assembly--contig:-NODE-168-length-60136-cov-3.265026_CDS_0020	ENA-OPOF01000168-OPOF01000168.1-human-gut-metagenome-genome-assembly--contig:-NODE-168-length-60136-cov-3.265026	l2229	seq636	unassigned_phage	Bacillota	Linear	lytic	Others
ENA-OPOF01000398-OPOF01000398.1-human-gut-metagenome-genome-assembly--contig:-NODE-398-length-38100-cov-5.487239_CDS_0058	ENA-OPOF01000398-OPOF01000398.1-human-gut-metagenome-genome-assembly--contig:-NODE-398-length-38100-cov-5.487239	l2240	seq638	unassigned_phage	unassigned_host	Linear	temperate	Others
ENA-OPOF01000596-OPOF01000596.1-human-gut-metagenome-genome-assembly--contig:-NODE-596-length-29385-cov-2.776986_CDS_0005	ENA-OPOF01000596-OPOF01000596.1-human-gut-metagenome-genome-assembly--contig:-NODE-596-length-29385-cov-2.776986	l2247	seq639	unassigned_phage	Bacillota	Linear	temperate	Others
ENA-OPOF01000893-OPOF01000893.1-human-gut-metagenome-genome-assembly--contig:-NODE-893-length-22227-cov-21.933069_CDS_0017	ENA-OPOF01000893-OPOF01000893.1-human-gut-metagenome-genome-assembly--contig:-NODE-893-length-22227-cov-21.933069	l2239	seq637	unassigned_phage	unassigned_host	Linear	temperate	Others
ENA-OPOF01001360-OPOF01001360.1-human-gut-metagenome-genome-assembly--contig:-NODE-1360-length-15854-cov-2.810621_CDS_0008	ENA-OPOF01001360-OPOF01001360.1-human-gut-metagenome-genome-assembly--contig:-NODE-1360-length-15854-cov-2.810621	l2226	seq635	unassigned_phage	Bacillota	Linear	lytic	Others
ENA-OPOG01000092-OPOG01000092.1-human-gut-metagenome-genome-assembly--contig:-NODE-92-length-61099-cov-7.603548_CDS_0052	ENA-OPOG01000092-OPOG01000092.1-human-gut-metagenome-genome-assembly--contig:-NODE-92-length-61099-cov-7.603548	l2222	seq633	unassigned_phage	Pseudomonadota	Linear	temperate	Others
ENA-OPOG01000239-OPOG01000239.1-human-gut-metagenome-genome-assembly--contig:-NODE-239-length-31789-cov-6.178263_CDS_0003	ENA-OPOG01000239-OPOG01000239.1-human-gut-metagenome-genome-assembly--contig:-NODE-239-length-31789-cov-6.178263	l2212	seq631	unassigned_phage	Actinomycetota	Linear	temperate	Others
ENA-OPOG01000968-OPOG01000968.1-human-gut-metagenome-genome-assembly--contig:-NODE-968-length-12598-cov-1.415212_CDS_0009	ENA-OPOG01000968-OPOG01000968.1-human-gut-metagenome-genome-assembly--contig:-NODE-968-length-12598-cov-1.415212	l2215	seq632	unassigned_phage	unassigned_host	Linear	temperate	Others
ENA-OPOM01000003-OPOM01000003.1-human-gut-metagenome-genome-assembly--contig:-NODE-3-length-96592-cov-13.054777_CDS_0080	ENA-OPOM01000003-OPOM01000003.1-human-gut-metagenome-genome-assembly--contig:-NODE-3-length-96592-cov-13.054777	c0895	seq3479	Crassviridae	Euryarchaeota	Linear	lytic	Others
ENA-OPOM01000755-OPOM01000755.1-human-gut-metagenome-genome-assembly--contig:-NODE-755-length-12460-cov-106.972592_CDS_0003	ENA-OPOM01000755-OPOM01000755.1-human-gut-metagenome-genome-assembly--contig:-NODE-755-length-12460-cov-106.972592	l2285	seq645	unassigned_phage	Bacillota	Linear	temperate	pham_81
ENA-OPOQ01000052-OPOQ01000052.1-human-gut-metagenome-genome-assembly--contig:-NODE-52-length-59024-cov-4.107361_CDS_0012	ENA-OPOQ01000052-OPOQ01000052.1-human-gut-metagenome-genome-assembly--contig:-NODE-52-length-59024-cov-4.107361	l2279	seq644	unassigned_phage	Bacillota	Linear	lytic	Others
ENA-OPOR01000235-OPOR01000235.1-human-gut-metagenome-genome-assembly--contig:-NODE-235-length-57390-cov-8.051086_CDS_0088	ENA-OPOR01000235-OPOR01000235.1-human-gut-metagenome-genome-assembly--contig:-NODE-235-length-57390-cov-8.051086	l2302	seq646	unassigned_phage	Bacillota	Linear	temperate	Others
ENA-OPOR01000293-OPOR01000293.1-human-gut-metagenome-genome-assembly--contig:-NODE-293-length-50838-cov-4.595219_CDS_0044	ENA-OPOR01000293-OPOR01000293.1-human-gut-metagenome-genome-assembly--contig:-NODE-293-length-50838-cov-4.595219	l2308	seq648	unassigned_phage	Bacillota	Linear	lytic	pham_74
ENA-OPOR01000390-OPOR01000390.1-human-gut-metagenome-genome-assembly--contig:-NODE-390-length-43444-cov-5.398327_CDS_0015	ENA-OPOR01000390-OPOR01000390.1-human-gut-metagenome-genome-assembly--contig:-NODE-390-length-43444-cov-5.398327	l2309	seq649	unassigned_phage	Bacillota	Linear	lytic	Others
ENA-OPOR01000390-OPOR01000390.1-human-gut-metagenome-genome-assembly--contig:-NODE-390-length-43444-cov-5.398327_CDS_0046	ENA-OPOR01000390-OPOR01000390.1-human-gut-metagenome-genome-assembly--contig:-NODE-390-length-43444-cov-5.398327	l2309	seq650	unassigned_phage	Bacillota	Linear	lytic	Others
ENA-OPOR01001853-OPOR01001853.1-human-gut-metagenome-genome-assembly--contig:-NODE-1853-length-15955-cov-15.749157_CDS_0006	ENA-OPOR01001853-OPOR01001853.1-human-gut-metagenome-genome-assembly--contig:-NODE-1853-length-15955-cov-15.749157	l2305	seq647	unassigned_phage	Bacillota	Linear	lytic	Others
ENA-OPOT01000134-OPOT01000134.1-human-gut-metagenome-genome-assembly--contig:-NODE-134-length-63395-cov-10.374913_CDS_0070	ENA-OPOT01000134-OPOT01000134.1-human-gut-metagenome-genome-assembly--contig:-NODE-134-length-63395-cov-10.374913	l2259	seq642	unassigned_phage	unassigned_host	Linear	temperate	Others
ENA-OPOT01000259-OPOT01000259.1-human-gut-metagenome-genome-assembly--contig:-NODE-259-length-47475-cov-7.604829_CDS_0081	ENA-OPOT01000259-OPOT01000259.1-human-gut-metagenome-genome-assembly--contig:-NODE-259-length-47475-cov-7.604829	l2258	seq641	unassigned_phage	Bacteroidota	Linear	temperate	Others
ENA-OPOT01000490-OPOT01000490.1-human-gut-metagenome-genome-assembly--contig:-NODE-490-length-30350-cov-3.073147_CDS_0049	ENA-OPOT01000490-OPOT01000490.1-human-gut-metagenome-genome-assembly--contig:-NODE-490-length-30350-cov-3.073147	l2264	seq643	unassigned_phage	Bacillota	Linear	temperate	Others
ENA-OPPA01000011-OPPA01000011.1-human-gut-metagenome-genome-assembly--contig:-NODE-11-length-131614-cov-4.748866_CDS_0006	ENA-OPPA01000011-OPPA01000011.1-human-gut-metagenome-genome-assembly--contig:-NODE-11-length-131614-cov-4.748866	l2337	seq653	unassigned_phage	Bacillota	Linear	lytic	Others
ENA-OPPA01000482-OPPA01000482.1-human-gut-metagenome-genome-assembly--contig:-NODE-482-length-28073-cov-6.514241_CDS_0015	ENA-OPPA01000482-OPPA01000482.1-human-gut-metagenome-genome-assembly--contig:-NODE-482-length-28073-cov-6.514241	l2334	seq651	unassigned_phage	Bacillota	Linear	lytic	pham_182
ENA-OPPA01000482-OPPA01000482.1-human-gut-metagenome-genome-assembly--contig:-NODE-482-length-28073-cov-6.514241_CDS_0030	ENA-OPPA01000482-OPPA01000482.1-human-gut-metagenome-genome-assembly--contig:-NODE-482-length-28073-cov-6.514241	l2334	seq652	unassigned_phage	Bacillota	Linear	lytic	Others
ENA-OPPB01000079-OPPB01000079.1-human-gut-metagenome-genome-assembly--contig:-NODE-79-length-50931-cov-31.893349_CDS_0002	ENA-OPPB01000079-OPPB01000079.1-human-gut-metagenome-genome-assembly--contig:-NODE-79-length-50931-cov-31.893349	l2346	seq655	unassigned_phage	Bacillota	Linear	temperate	Others
ENA-OPPB01000258-OPPB01000258.1-human-gut-metagenome-genome-assembly--contig:-NODE-258-length-29616-cov-17.394303_CDS_0041	ENA-OPPB01000258-OPPB01000258.1-human-gut-metagenome-genome-assembly--contig:-NODE-258-length-29616-cov-17.394303	l2342	seq654	unassigned_phage	Actinomycetota	Linear	lytic	pham_4
ENA-OPPB01000312-OPPB01000312.1-human-gut-metagenome-genome-assembly--contig:-NODE-312-length-27077-cov-34.245467_CDS_0008	ENA-OPPB01000312-OPPB01000312.1-human-gut-metagenome-genome-assembly--contig:-NODE-312-length-27077-cov-34.245467	c0901	seq3480	unassigned_phage	unassigned_host	Linear	temperate	pham_81
ENA-OPPD01000101-OPPD01000101.1-human-gut-metagenome-genome-assembly--contig:-NODE-101-length-30953-cov-1.810085_CDS_0035	ENA-OPPD01000101-OPPD01000101.1-human-gut-metagenome-genome-assembly--contig:-NODE-101-length-30953-cov-1.810085	l2354	seq656	unassigned_phage	unassigned_host	Linear	temperate	pham_81
ENA-OPPG01000084-OPPG01000084.1-human-gut-metagenome-genome-assembly--contig:-NODE-84-length-23854-cov-2.605992_CDS_0001	ENA-OPPG01000084-OPPG01000084.1-human-gut-metagenome-genome-assembly--contig:-NODE-84-length-23854-cov-2.605992	l2456	seq680	unassigned_phage	Bacillota	Linear	lytic	Others
ENA-OPPJ01000002-OPPJ01000002.1-human-gut-metagenome-genome-assembly--contig:-NODE-2-length-213380-cov-11.416604_CDS_0087	ENA-OPPJ01000002-OPPJ01000002.1-human-gut-metagenome-genome-assembly--contig:-NODE-2-length-213380-cov-11.416604	l2463	seq681	unassigned_phage	Bacillota	Linear	lytic	Others
ENA-OPPJ01000129-OPPJ01000129.1-human-gut-metagenome-genome-assembly--contig:-NODE-129-length-44015-cov-4.027093_CDS_0019	ENA-OPPJ01000129-OPPJ01000129.1-human-gut-metagenome-genome-assembly--contig:-NODE-129-length-44015-cov-4.027093	l2468	seq683	unassigned_phage	Bacillota	Linear	temperate	Others
ENA-OPPJ01000137-OPPJ01000137.1-human-gut-metagenome-genome-assembly--contig:-NODE-137-length-41493-cov-4.385926_CDS_0041	ENA-OPPJ01000137-OPPJ01000137.1-human-gut-metagenome-genome-assembly--contig:-NODE-137-length-41493-cov-4.385926	l2472	seq685	unassigned_phage	Bacillota	Linear	temperate	Others
ENA-OPPJ01000161-OPPJ01000161.1-human-gut-metagenome-genome-assembly--contig:-NODE-161-length-36061-cov-10.183136_CDS_0031	ENA-OPPJ01000161-OPPJ01000161.1-human-gut-metagenome-genome-assembly--contig:-NODE-161-length-36061-cov-10.183136	l2467	seq682	unassigned_phage	unassigned_host	Linear	temperate	pham_46
ENA-OPPJ01000652-OPPJ01000652.1-human-gut-metagenome-genome-assembly--contig:-NODE-652-length-12461-cov-9.490327_CDS_0014	ENA-OPPJ01000652-OPPJ01000652.1-human-gut-metagenome-genome-assembly--contig:-NODE-652-length-12461-cov-9.490327	l2471	seq684	unassigned_phage	Bacillota	Linear	temperate	Others
ENA-OPPK01000024-OPPK01000024.1-human-gut-metagenome-genome-assembly--contig:-NODE-24-length-112985-cov-5.649526_CDS_0055	ENA-OPPK01000024-OPPK01000024.1-human-gut-metagenome-genome-assembly--contig:-NODE-24-length-112985-cov-5.649526	l2475	seq686	unassigned_phage	unassigned_host	Linear	temperate	Others
ENA-OPPK01000118-OPPK01000118.1-human-gut-metagenome-genome-assembly--contig:-NODE-118-length-61761-cov-57.632888_CDS_0004	ENA-OPPK01000118-OPPK01000118.1-human-gut-metagenome-genome-assembly--contig:-NODE-118-length-61761-cov-57.632888	c0905	seq3481	unassigned_phage	Bacillota	Linear	lytic	pham_4
ENA-OPPQ01000707-OPPQ01000707.1-human-gut-metagenome-genome-assembly--contig:-NODE-707-length-19546-cov-2.248320_CDS_0018	ENA-OPPQ01000707-OPPQ01000707.1-human-gut-metagenome-genome-assembly--contig:-NODE-707-length-19546-cov-2.248320	l2489	seq688	unassigned_phage	Bacteroidota	Linear	temperate	pham_81
ENA-OPPQ01001063-OPPQ01001063.1-human-gut-metagenome-genome-assembly--contig:-NODE-1063-length-14446-cov-12.881319_CDS_0009	ENA-OPPQ01001063-OPPQ01001063.1-human-gut-metagenome-genome-assembly--contig:-NODE-1063-length-14446-cov-12.881319	l2492	seq689	unassigned_phage	unassigned_host	Linear	lytic	pham_4
ENA-OPPR01000002-OPPR01000002.1-human-gut-metagenome-genome-assembly--contig:-NODE-2-length-185728-cov-6.054908_CDS_0186	ENA-OPPR01000002-OPPR01000002.1-human-gut-metagenome-genome-assembly--contig:-NODE-2-length-185728-cov-6.054908	c0910	seq3482	Crassviridae	Bacteroidota	Linear	temperate	Others
ENA-OPPS01000937-OPPS01000937.1-human-gut-metagenome-genome-assembly--contig:-NODE-937-length-13990-cov-2.140797_CDS_0009	ENA-OPPS01000937-OPPS01000937.1-human-gut-metagenome-genome-assembly--contig:-NODE-937-length-13990-cov-2.140797	l2485	seq687	unassigned_phage	Bacillota	Linear	temperate	Others
ENA-OPPU01000636-OPPU01000636.1-human-gut-metagenome-genome-assembly--contig:-NODE-636-length-15823-cov-6.480476_CDS_0008	ENA-OPPU01000636-OPPU01000636.1-human-gut-metagenome-genome-assembly--contig:-NODE-636-length-15823-cov-6.480476	l2511	seq690	unassigned_phage	Bacillota	Linear	temperate	Others
ENA-OPPY01000038-OPPY01000038.1-human-gut-metagenome-genome-assembly--contig:-NODE-38-length-81578-cov-2.045018_CDS_0093	ENA-OPPY01000038-OPPY01000038.1-human-gut-metagenome-genome-assembly--contig:-NODE-38-length-81578-cov-2.045018	l2515	seq691	Steigviridae	unassigned_host	Linear	lytic	Others
ENA-OPQD01001039-OPQD01001039.1-human-gut-metagenome-genome-assembly--contig:-NODE-1039-length-18156-cov-7.693221_CDS_0004	ENA-OPQD01001039-OPQD01001039.1-human-gut-metagenome-genome-assembly--contig:-NODE-1039-length-18156-cov-7.693221	l2521	seq692	unassigned_phage	Actinomycetota	Linear	temperate	pham_366
ENA-OPQD01002094-OPQD01002094.1-human-gut-metagenome-genome-assembly--contig:-NODE-2094-length-11399-cov-3.289228_CDS_0009	ENA-OPQD01002094-OPQD01002094.1-human-gut-metagenome-genome-assembly--contig:-NODE-2094-length-11399-cov-3.289228	l2524	seq693	unassigned_phage	Actinomycetota	Linear	temperate	Others
ENA-OPQG01000037-OPQG01000037.1-human-gut-metagenome-genome-assembly--contig:-NODE-37-length-57109-cov-2.371192_CDS_0074	ENA-OPQG01000037-OPQG01000037.1-human-gut-metagenome-genome-assembly--contig:-NODE-37-length-57109-cov-2.371192	l2542	seq696	unassigned_phage	Bacteroidota	Linear	temperate	Others
ENA-OPQG01000117-OPQG01000117.1-human-gut-metagenome-genome-assembly--contig:-NODE-117-length-35193-cov-1.936934_CDS_0052	ENA-OPQG01000117-OPQG01000117.1-human-gut-metagenome-genome-assembly--contig:-NODE-117-length-35193-cov-1.936934	l2543	seq697	unassigned_phage	Bacillota	Linear	temperate	pham_375
ENA-OPQH01000229-OPQH01000229.1-human-gut-metagenome-genome-assembly--contig:-NODE-229-length-50705-cov-3.565805_CDS_0048	ENA-OPQH01000229-OPQH01000229.1-human-gut-metagenome-genome-assembly--contig:-NODE-229-length-50705-cov-3.565805	l2544	seq698	unassigned_phage	Bacillota	Linear	lytic	pham_326
ENA-OPQN01000043-OPQN01000043.1-human-gut-metagenome-genome-assembly--contig:-NODE-43-length-91458-cov-8.299388_CDS_0025	ENA-OPQN01000043-OPQN01000043.1-human-gut-metagenome-genome-assembly--contig:-NODE-43-length-91458-cov-8.299388	l2526	seq694	Crassviridae	unassigned_host	Linear	lytic	Others
ENA-OPQN01000971-OPQN01000971.1-human-gut-metagenome-genome-assembly--contig:-NODE-971-length-17060-cov-6.906028_CDS_0015	ENA-OPQN01000971-OPQN01000971.1-human-gut-metagenome-genome-assembly--contig:-NODE-971-length-17060-cov-6.906028	l2530	seq695	unassigned_phage	Actinomycetota	Linear	temperate	pham_366
ENA-OPQO01000345-OPQO01000345.1-human-gut-metagenome-genome-assembly--contig:-NODE-345-length-51937-cov-9.943487_CDS_0004	ENA-OPQO01000345-OPQO01000345.1-human-gut-metagenome-genome-assembly--contig:-NODE-345-length-51937-cov-9.943487	l2556	seq702	unassigned_phage	Bacillota	Linear	temperate	Others
ENA-OPQO01000805-OPQO01000805.1-human-gut-metagenome-genome-assembly--contig:-NODE-805-length-26225-cov-3.046886_CDS_0004	ENA-OPQO01000805-OPQO01000805.1-human-gut-metagenome-genome-assembly--contig:-NODE-805-length-26225-cov-3.046886	l2555	seq701	unassigned_phage	Bacillota	Linear	temperate	pham_4
ENA-OPQO01001216-OPQO01001216.1-human-gut-metagenome-genome-assembly--contig:-NODE-1216-length-18410-cov-4.463035_CDS_0015	ENA-OPQO01001216-OPQO01001216.1-human-gut-metagenome-genome-assembly--contig:-NODE-1216-length-18410-cov-4.463035	l2554	seq700	unassigned_phage	unassigned_host	Linear	lytic	pham_74
ENA-OPQR01000104-OPQR01000104.1-human-gut-metagenome-genome-assembly--contig:-NODE-104-length-63329-cov-19.535449_CDS_0037	ENA-OPQR01000104-OPQR01000104.1-human-gut-metagenome-genome-assembly--contig:-NODE-104-length-63329-cov-19.535449	l2553	seq699	unassigned_phage	unassigned_host	Linear	lytic	pham_46
ENA-OPQT01001117-OPQT01001117.1-human-gut-metagenome-genome-assembly--contig:-NODE-1117-length-11712-cov-4.134954_CDS_0002	ENA-OPQT01001117-OPQT01001117.1-human-gut-metagenome-genome-assembly--contig:-NODE-1117-length-11712-cov-4.134954	l2580	seq704	unassigned_phage	unassigned_host	Linear	lytic	Others
ENA-OPQU01001268-OPQU01001268.1-human-gut-metagenome-genome-assembly--contig:-NODE-1268-length-16093-cov-3.501309_CDS_0012	ENA-OPQU01001268-OPQU01001268.1-human-gut-metagenome-genome-assembly--contig:-NODE-1268-length-16093-cov-3.501309	l2567	seq703	unassigned_phage	Bacillota	Linear	lytic	pham_375
ENA-OPQV01000010-OPQV01000010.1-human-gut-metagenome-genome-assembly--contig:-NODE-10-length-41976-cov-7.520026_CDS_0024	ENA-OPQV01000010-OPQV01000010.1-human-gut-metagenome-genome-assembly--contig:-NODE-10-length-41976-cov-7.520026	l2604	seq708	unassigned_phage	Bacillota	Linear	lytic	Others
ENA-OPRA01000152-OPRA01000152.1-human-gut-metagenome-genome-assembly--contig:-NODE-152-length-66246-cov-4.622094_CDS_0094	ENA-OPRA01000152-OPRA01000152.1-human-gut-metagenome-genome-assembly--contig:-NODE-152-length-66246-cov-4.622094	l2597	seq706	unassigned_phage	Bacillota	Linear	temperate	Others
ENA-OPRA01000152-OPRA01000152.1-human-gut-metagenome-genome-assembly--contig:-NODE-152-length-66246-cov-4.622094_CDS_0097	ENA-OPRA01000152-OPRA01000152.1-human-gut-metagenome-genome-assembly--contig:-NODE-152-length-66246-cov-4.622094	l2597	seq707	unassigned_phage	Bacillota	Linear	temperate	Others
ENA-OPRA01001021-OPRA01001021.1-human-gut-metagenome-genome-assembly--contig:-NODE-1021-length-22678-cov-3.182779_CDS_0029	ENA-OPRA01001021-OPRA01001021.1-human-gut-metagenome-genome-assembly--contig:-NODE-1021-length-22678-cov-3.182779	l2593	seq705	unassigned_phage	Pseudomonadota	Linear	temperate	Others
ENA-OPRB01000375-OPRB01000375.1-human-gut-metagenome-genome-assembly--contig:-NODE-375-length-48253-cov-10.317046_CDS_0028	ENA-OPRB01000375-OPRB01000375.1-human-gut-metagenome-genome-assembly--contig:-NODE-375-length-48253-cov-10.317046	l2625	seq716	unassigned_phage	Actinomycetota	Linear	lytic	pham_4
ENA-OPRC01000018-OPRC01000018.1-human-gut-metagenome-genome-assembly--contig:-NODE-18-length-178314-cov-7.175166_CDS_0020	ENA-OPRC01000018-OPRC01000018.1-human-gut-metagenome-genome-assembly--contig:-NODE-18-length-178314-cov-7.175166	l2614	seq710	Crassviridae	Bacteroidota	Linear	temperate	Others
ENA-OPRC01000025-OPRC01000025.1-human-gut-metagenome-genome-assembly--contig:-NODE-25-length-163936-cov-6.895272_CDS_0042	ENA-OPRC01000025-OPRC01000025.1-human-gut-metagenome-genome-assembly--contig:-NODE-25-length-163936-cov-6.895272	l2616	seq712	unassigned_phage	Pseudomonadota	Linear	lytic	pham_47
ENA-OPRC01000351-OPRC01000351.1-human-gut-metagenome-genome-assembly--contig:-NODE-351-length-41616-cov-4.585405_CDS_0057	ENA-OPRC01000351-OPRC01000351.1-human-gut-metagenome-genome-assembly--contig:-NODE-351-length-41616-cov-4.585405	l2610	seq709	unassigned_phage	Bacillota	Linear	temperate	pham_4
ENA-OPRC01000731-OPRC01000731.1-human-gut-metagenome-genome-assembly--contig:-NODE-731-length-23641-cov-2.111676_CDS_0019	ENA-OPRC01000731-OPRC01000731.1-human-gut-metagenome-genome-assembly--contig:-NODE-731-length-23641-cov-2.111676	l2620	seq713	unassigned_phage	Bacillota	Linear	lytic	Others
ENA-OPRC01000731-OPRC01000731.1-human-gut-metagenome-genome-assembly--contig:-NODE-731-length-23641-cov-2.111676_CDS_0031	ENA-OPRC01000731-OPRC01000731.1-human-gut-metagenome-genome-assembly--contig:-NODE-731-length-23641-cov-2.111676	l2620	seq714	unassigned_phage	Bacillota	Linear	lytic	Others
ENA-OPRC01001326-OPRC01001326.1-human-gut-metagenome-genome-assembly--contig:-NODE-1326-length-15332-cov-5.734634_CDS_0011	ENA-OPRC01001326-OPRC01001326.1-human-gut-metagenome-genome-assembly--contig:-NODE-1326-length-15332-cov-5.734634	l2615	seq711	unassigned_phage	unassigned_host	Linear	temperate	Others
ENA-OPRD01000028-OPRD01000028.1-human-gut-metagenome-genome-assembly--contig:-NODE-28-length-103665-cov-22.202596_CDS_0079	ENA-OPRD01000028-OPRD01000028.1-human-gut-metagenome-genome-assembly--contig:-NODE-28-length-103665-cov-22.202596	l2623	seq715	unassigned_phage	Actinomycetota	Linear	temperate	pham_167
ENA-OPRE01000169-OPRE01000169.1-human-gut-metagenome-genome-assembly--contig:-NODE-169-length-39934-cov-3.837960_CDS_0002	ENA-OPRE01000169-OPRE01000169.1-human-gut-metagenome-genome-assembly--contig:-NODE-169-length-39934-cov-3.837960	l2636	seq718	unassigned_phage	Bacillota	Linear	temperate	pham_427
ENA-OPRE01000256-OPRE01000256.1-human-gut-metagenome-genome-assembly--contig:-NODE-256-length-33261-cov-6.599410_CDS_0038	ENA-OPRE01000256-OPRE01000256.1-human-gut-metagenome-genome-assembly--contig:-NODE-256-length-33261-cov-6.599410	l2634	seq717	unassigned_phage	Bacillota	Linear	temperate	Others
ENA-OPRG01000068-OPRG01000068.1-human-gut-metagenome-genome-assembly--contig:-NODE-68-length-93321-cov-4.613289_CDS_0008	ENA-OPRG01000068-OPRG01000068.1-human-gut-metagenome-genome-assembly--contig:-NODE-68-length-93321-cov-4.613289	l2641	seq719	Crassviridae	Bacteroidota	Linear	temperate	Others
ENA-OPRH01000089-OPRH01000089.1-human-gut-metagenome-genome-assembly--contig:-NODE-89-length-35028-cov-4.294141_CDS_0001	ENA-OPRH01000089-OPRH01000089.1-human-gut-metagenome-genome-assembly--contig:-NODE-89-length-35028-cov-4.294141	l2650	seq722	unassigned_phage	Bacillota	Linear	temperate	pham_81
ENA-OPRI01001917-OPRI01001917.1-human-gut-metagenome-genome-assembly--contig:-NODE-1917-length-15771-cov-15.725515_CDS_0009	ENA-OPRI01001917-OPRI01001917.1-human-gut-metagenome-genome-assembly--contig:-NODE-1917-length-15771-cov-15.725515	l2644	seq720	unassigned_phage	Bacillota	Linear	lytic	pham_4
ENA-OPRJ01000317-OPRJ01000317.1-human-gut-metagenome-genome-assembly--contig:-NODE-317-length-27748-cov-7.303434_CDS_0037	ENA-OPRJ01000317-OPRJ01000317.1-human-gut-metagenome-genome-assembly--contig:-NODE-317-length-27748-cov-7.303434	l2648	seq721	unassigned_phage	Bacteroidota	Linear	temperate	pham_46
ENA-OPRL01000214-OPRL01000214.1-human-gut-metagenome-genome-assembly--contig:-NODE-214-length-18221-cov-3.987724_CDS_0018	ENA-OPRL01000214-OPRL01000214.1-human-gut-metagenome-genome-assembly--contig:-NODE-214-length-18221-cov-3.987724	l2652	seq723	unassigned_phage	Bacillota	Linear	lytic	pham_74
ENA-OPRR01000468-OPRR01000468.1-human-gut-metagenome-genome-assembly--contig:-NODE-468-length-41958-cov-11.711739_CDS_0036	ENA-OPRR01000468-OPRR01000468.1-human-gut-metagenome-genome-assembly--contig:-NODE-468-length-41958-cov-11.711739	l2664	seq726	unassigned_phage	Actinomycetota	Linear	temperate	Others
ENA-OPRR01000728-OPRR01000728.1-human-gut-metagenome-genome-assembly--contig:-NODE-728-length-32592-cov-6.361588_CDS_0012	ENA-OPRR01000728-OPRR01000728.1-human-gut-metagenome-genome-assembly--contig:-NODE-728-length-32592-cov-6.361588	l2665	seq727	unassigned_phage	Bacteroidota	Linear	temperate	pham_46
ENA-OPRS01000904-OPRS01000904.1-human-gut-metagenome-genome-assembly--contig:-NODE-904-length-15311-cov-3.909150_CDS_0010	ENA-OPRS01000904-OPRS01000904.1-human-gut-metagenome-genome-assembly--contig:-NODE-904-length-15311-cov-3.909150	l2656	seq724	unassigned_phage	Bacillota	Linear	lytic	Others
ENA-OPRS01000904-OPRS01000904.1-human-gut-metagenome-genome-assembly--contig:-NODE-904-length-15311-cov-3.909150_CDS_0011	ENA-OPRS01000904-OPRS01000904.1-human-gut-metagenome-genome-assembly--contig:-NODE-904-length-15311-cov-3.909150	l2656	seq725	unassigned_phage	Bacillota	Linear	lytic	pham_4
ENA-OPRT01000130-OPRT01000130.1-human-gut-metagenome-genome-assembly--contig:-NODE-130-length-48374-cov-7.923653_CDS_0059	ENA-OPRT01000130-OPRT01000130.1-human-gut-metagenome-genome-assembly--contig:-NODE-130-length-48374-cov-7.923653	l2668	seq728	unassigned_phage	Bacteroidota	Linear	lytic	pham_167
ENA-OPRU01000459-OPRU01000459.1-human-gut-metagenome-genome-assembly--contig:-NODE-459-length-28696-cov-2.937013_CDS_0037	ENA-OPRU01000459-OPRU01000459.1-human-gut-metagenome-genome-assembly--contig:-NODE-459-length-28696-cov-2.937013	l2677	seq729	unassigned_phage	Bacillota	Linear	temperate	Others
ENA-OPRW01000520-OPRW01000520.1-human-gut-metagenome-genome-assembly--contig:-NODE-520-length-36966-cov-6.724093_CDS_0001	ENA-OPRW01000520-OPRW01000520.1-human-gut-metagenome-genome-assembly--contig:-NODE-520-length-36966-cov-6.724093	l2683	seq730	unassigned_phage	Bacillota	Linear	lytic	pham_427
ENA-OPRX01000308-OPRX01000308.1-human-gut-metagenome-genome-assembly--contig:-NODE-308-length-35067-cov-3.659517_CDS_0002	ENA-OPRX01000308-OPRX01000308.1-human-gut-metagenome-genome-assembly--contig:-NODE-308-length-35067-cov-3.659517	l2692	seq732	unassigned_phage	Actinomycetota	Linear	temperate	Others
ENA-OPRX01000394-OPRX01000394.1-human-gut-metagenome-genome-assembly--contig:-NODE-394-length-29505-cov-12.251613_CDS_0042	ENA-OPRX01000394-OPRX01000394.1-human-gut-metagenome-genome-assembly--contig:-NODE-394-length-29505-cov-12.251613	l2689	seq731	unassigned_phage	Actinomycetota	Linear	temperate	Others
ENA-OPSH01000229-OPSH01000229.1-human-gut-metagenome-genome-assembly--contig:-NODE-229-length-36638-cov-147.060301_CDS_0054	ENA-OPSH01000229-OPSH01000229.1-human-gut-metagenome-genome-assembly--contig:-NODE-229-length-36638-cov-147.060301	c0945	seq3484	unassigned_phage	Pseudomonadota	Linear	temperate	Others
ENA-OPSH01000762-OPSH01000762.1-human-gut-metagenome-genome-assembly--contig:-NODE-762-length-16550-cov-43.452016_CDS_0014	ENA-OPSH01000762-OPSH01000762.1-human-gut-metagenome-genome-assembly--contig:-NODE-762-length-16550-cov-43.452016	l2712	seq737	Salasmaviridae	unassigned_host	Linear	temperate	pham_375
ENA-OPSH01000871-OPSH01000871.1-human-gut-metagenome-genome-assembly--contig:-NODE-871-length-15056-cov-15.652690_CDS_0009	ENA-OPSH01000871-OPSH01000871.1-human-gut-metagenome-genome-assembly--contig:-NODE-871-length-15056-cov-15.652690	l2708	seq736	unassigned_phage	Bacillota	Linear	lytic	pham_109
ENA-OPSH01001143-OPSH01001143.1-human-gut-metagenome-genome-assembly--contig:-NODE-1143-length-12388-cov-188.004902_CDS_0014	ENA-OPSH01001143-OPSH01001143.1-human-gut-metagenome-genome-assembly--contig:-NODE-1143-length-12388-cov-188.004902	l2716	seq738	unassigned_phage	Bacillota	Linear	temperate	Others
ERZ1694718.157-NODE-157-length-5739-cov-48.369634_CDS_0005	ERZ1694718.157-NODE-157-length-5739-cov-48.369634	l8920	seq2540	Microviridae	Bacteroidota	Linear	lytic	Others
ENA-OPSJ01000359-OPSJ01000359.1-human-gut-metagenome-genome-assembly--contig:-NODE-359-length-41397-cov-8.199313_CDS_0056	ENA-OPSJ01000359-OPSJ01000359.1-human-gut-metagenome-genome-assembly--contig:-NODE-359-length-41397-cov-8.199313	l2700	seq733	unassigned_phage	Bacillota	Linear	lytic	Others
ENA-OPSJ01000381-OPSJ01000381.1-human-gut-metagenome-genome-assembly--contig:-NODE-381-length-40084-cov-11.625172_CDS_0045	ENA-OPSJ01000381-OPSJ01000381.1-human-gut-metagenome-genome-assembly--contig:-NODE-381-length-40084-cov-11.625172	c0941	seq3483	unassigned_phage	unassigned_host	Linear	temperate	pham_46
ENA-OPSJ01000414-OPSJ01000414.1-human-gut-metagenome-genome-assembly--contig:-NODE-414-length-38709-cov-5.174807_CDS_0017	ENA-OPSJ01000414-OPSJ01000414.1-human-gut-metagenome-genome-assembly--contig:-NODE-414-length-38709-cov-5.174807	l2705	seq734	unassigned_phage	Bacillota	Linear	lytic	Others
ENA-OPSJ01000727-OPSJ01000727.1-human-gut-metagenome-genome-assembly--contig:-NODE-727-length-28371-cov-2.198686_CDS_0012	ENA-OPSJ01000727-OPSJ01000727.1-human-gut-metagenome-genome-assembly--contig:-NODE-727-length-28371-cov-2.198686	l2706	seq735	unassigned_phage	Bacillota	Linear	temperate	Others
ENA-OPSK01000676-OPSK01000676.1-human-gut-metagenome-genome-assembly--contig:-NODE-676-length-29910-cov-3.651717_CDS_0015	ENA-OPSK01000676-OPSK01000676.1-human-gut-metagenome-genome-assembly--contig:-NODE-676-length-29910-cov-3.651717	l2746	seq742	unassigned_phage	Pseudomonadota	Linear	lytic	pham_47
ENA-OPSK01001139-OPSK01001139.1-human-gut-metagenome-genome-assembly--contig:-NODE-1139-length-21427-cov-4.288836_CDS_0016	ENA-OPSK01001139-OPSK01001139.1-human-gut-metagenome-genome-assembly--contig:-NODE-1139-length-21427-cov-4.288836	l2743	seq741	unassigned_phage	Bacillota	Linear	lytic	Others
ENA-OPSN01000805-OPSN01000805.1-human-gut-metagenome-genome-assembly--contig:-NODE-805-length-15361-cov-124.983144_CDS_0001	ENA-OPSN01000805-OPSN01000805.1-human-gut-metagenome-genome-assembly--contig:-NODE-805-length-15361-cov-124.983144	l2752	seq743	Salasmaviridae	Bacillota	Linear	lytic	pham_375
ENA-OPSN01000805-OPSN01000805.1-human-gut-metagenome-genome-assembly--contig:-NODE-805-length-15361-cov-124.983144_CDS_0013	ENA-OPSN01000805-OPSN01000805.1-human-gut-metagenome-genome-assembly--contig:-NODE-805-length-15361-cov-124.983144	l2752	seq744	Salasmaviridae	Bacillota	Linear	lytic	Others
ENA-OPSO01000678-OPSO01000678.1-human-gut-metagenome-genome-assembly--contig:-NODE-678-length-14354-cov-9.948528_CDS_0015	ENA-OPSO01000678-OPSO01000678.1-human-gut-metagenome-genome-assembly--contig:-NODE-678-length-14354-cov-9.948528	l2731	seq739	unassigned_phage	unassigned_host	Linear	temperate	pham_4
ENA-OPSQ01000015-OPSQ01000015.1-human-gut-metagenome-genome-assembly--contig:-NODE-15-length-154122-cov-14.044604_CDS_0217	ENA-OPSQ01000015-OPSQ01000015.1-human-gut-metagenome-genome-assembly--contig:-NODE-15-length-154122-cov-14.044604	l2740	seq740	unassigned_phage	Bacillota	Linear	temperate	Others
ENA-OPSU01000816-OPSU01000816.1-human-gut-metagenome-genome-assembly--contig:-NODE-816-length-13533-cov-4.426406_CDS_0011	ENA-OPSU01000816-OPSU01000816.1-human-gut-metagenome-genome-assembly--contig:-NODE-816-length-13533-cov-4.426406	l2794	seq749	unassigned_phage	Bacillota	Linear	lytic	Others
ENA-OPSV01001485-OPSV01001485.1-human-gut-metagenome-genome-assembly--contig:-NODE-1485-length-16087-cov-104.188436_CDS_0013	ENA-OPSV01001485-OPSV01001485.1-human-gut-metagenome-genome-assembly--contig:-NODE-1485-length-16087-cov-104.188436	l2784	seq748	unassigned_phage	Bacillota	Linear	lytic	Others
ENA-OPSX01000739-OPSX01000739.1-human-gut-metagenome-genome-assembly--contig:-NODE-739-length-16592-cov-23.616799_CDS_0011	ENA-OPSX01000739-OPSX01000739.1-human-gut-metagenome-genome-assembly--contig:-NODE-739-length-16592-cov-23.616799	l2800	seq750	unassigned_phage	Bacillota	Linear	temperate	Others
ERZ807379.24-NODE-24-length-5101-cov-7.678755_CDS_0002	ERZ807379.24-NODE-24-length-5101-cov-7.678755	l8695	seq2486	Microviridae	Bacteroidota	Linear	lytic	Others
ENA-OPTA01001214-OPTA01001214.1-human-gut-metagenome-genome-assembly--contig:-NODE-1214-length-16039-cov-2.458271_CDS_0017	ENA-OPTA01001214-OPTA01001214.1-human-gut-metagenome-genome-assembly--contig:-NODE-1214-length-16039-cov-2.458271	l2807	seq752	unassigned_phage	Actinomycetota	Linear	lytic	pham_4
ENA-OPTA01001419-OPTA01001419.1-human-gut-metagenome-genome-assembly--contig:-NODE-1419-length-14368-cov-3.353315_CDS_0008	ENA-OPTA01001419-OPTA01001419.1-human-gut-metagenome-genome-assembly--contig:-NODE-1419-length-14368-cov-3.353315	l2804	seq751	unassigned_phage	unassigned_host	Linear	temperate	Others
ENA-OPTB01000021-OPTB01000021.1-human-gut-metagenome-genome-assembly--contig:-NODE-21-length-138801-cov-10.684020_CDS_0084	ENA-OPTB01000021-OPTB01000021.1-human-gut-metagenome-genome-assembly--contig:-NODE-21-length-138801-cov-10.684020	l2771	seq747	unassigned_phage	Fusobacteria	Linear	lytic	pham_326
ENA-OPTB01000284-OPTB01000284.1-human-gut-metagenome-genome-assembly--contig:-NODE-284-length-52486-cov-5.462513_CDS_0004	ENA-OPTB01000284-OPTB01000284.1-human-gut-metagenome-genome-assembly--contig:-NODE-284-length-52486-cov-5.462513	l2762	seq745	unassigned_phage	Bacillota	Linear	temperate	Others
ENA-OPTB01000670-OPTB01000670.1-human-gut-metagenome-genome-assembly--contig:-NODE-670-length-31642-cov-4.262735_CDS_0004	ENA-OPTB01000670-OPTB01000670.1-human-gut-metagenome-genome-assembly--contig:-NODE-670-length-31642-cov-4.262735	l2769	seq746	Aliceevansviridae	Bacillota	Linear	temperate	Others
ENA-OPTX01000714-OPTX01000714.1-human-gut-metagenome-genome-assembly--contig:-NODE-714-length-16270-cov-17.883318_CDS_0016	ENA-OPTX01000714-OPTX01000714.1-human-gut-metagenome-genome-assembly--contig:-NODE-714-length-16270-cov-17.883318	l2816	seq753	unassigned_phage	Bacillota	Linear	lytic	Others
ENA-OPUA01000001-OPUA01000001.1-human-gut-metagenome-genome-assembly--contig:-NODE-1-length-28783-cov-5.855194_CDS_0014	ENA-OPUA01000001-OPUA01000001.1-human-gut-metagenome-genome-assembly--contig:-NODE-1-length-28783-cov-5.855194	l0092	seq35	unassigned_phage	Actinomycetota	Linear	temperate	pham_4
ENA-OPUB01000061-OPUB01000061.1-human-gut-metagenome-genome-assembly--contig:-NODE-61-length-31905-cov-3.765024_CDS_0054	ENA-OPUB01000061-OPUB01000061.1-human-gut-metagenome-genome-assembly--contig:-NODE-61-length-31905-cov-3.765024	c0534	seq3442	unassigned_phage	Bacillota	Linear	temperate	Others
ENA-OPUD01000160-OPUD01000160.1-human-gut-metagenome-genome-assembly--contig:-NODE-160-length-15618-cov-5.110904_CDS_0015	ENA-OPUD01000160-OPUD01000160.1-human-gut-metagenome-genome-assembly--contig:-NODE-160-length-15618-cov-5.110904	l0097	seq36	unassigned_phage	Actinomycetota	Linear	temperate	pham_4
ENA-OPUE01000073-OPUE01000073.1-human-gut-metagenome-genome-assembly--contig:-NODE-73-length-84915-cov-108.609816_CDS_0012	ENA-OPUE01000073-OPUE01000073.1-human-gut-metagenome-genome-assembly--contig:-NODE-73-length-84915-cov-108.609816	l2823	seq754	unassigned_phage	Bacteroidota	Linear	temperate	pham_110
ENA-OPUF01000224-OPUF01000224.1-human-gut-metagenome-genome-assembly--contig:-NODE-224-length-49129-cov-7.498390_CDS_0058	ENA-OPUF01000224-OPUF01000224.1-human-gut-metagenome-genome-assembly--contig:-NODE-224-length-49129-cov-7.498390	l0109	seq39	unassigned_phage	Bacillota	Linear	lytic	Others
ENA-OPUG01000511-OPUG01000511.1-human-gut-metagenome-genome-assembly--contig:-NODE-511-length-30818-cov-3.739882_CDS_0001	ENA-OPUG01000511-OPUG01000511.1-human-gut-metagenome-genome-assembly--contig:-NODE-511-length-30818-cov-3.739882	l0104	seq38	unassigned_phage	unassigned_host	Linear	lytic	Others
ENA-OPUG01001009-OPUG01001009.1-human-gut-metagenome-genome-assembly--contig:-NODE-1009-length-18214-cov-6.685886_CDS_0017	ENA-OPUG01001009-OPUG01001009.1-human-gut-metagenome-genome-assembly--contig:-NODE-1009-length-18214-cov-6.685886	l0098	seq37	unassigned_phage	Bacillota	Linear	lytic	pham_74
ENA-OPUH01000316-OPUH01000316.1-human-gut-metagenome-genome-assembly--contig:-NODE-316-length-45602-cov-27.840099_CDS_0024	ENA-OPUH01000316-OPUH01000316.1-human-gut-metagenome-genome-assembly--contig:-NODE-316-length-45602-cov-27.840099	l0144	seq54	unassigned_phage	Bacillota	Linear	lytic	Others
ENA-OPUH01000602-OPUH01000602.1-human-gut-metagenome-genome-assembly--contig:-NODE-602-length-30741-cov-4.331715_CDS_0001	ENA-OPUH01000602-OPUH01000602.1-human-gut-metagenome-genome-assembly--contig:-NODE-602-length-30741-cov-4.331715	l0143	seq52	unassigned_phage	Bacillota	Linear	lytic	Others
ENA-OPUH01000602-OPUH01000602.1-human-gut-metagenome-genome-assembly--contig:-NODE-602-length-30741-cov-4.331715_CDS_0013	ENA-OPUH01000602-OPUH01000602.1-human-gut-metagenome-genome-assembly--contig:-NODE-602-length-30741-cov-4.331715	l0143	seq53	unassigned_phage	Bacillota	Linear	lytic	pham_182
ENA-OPUI01000378-OPUI01000378.1-human-gut-metagenome-genome-assembly--contig:-NODE-378-length-35950-cov-4.169745_CDS_0052	ENA-OPUI01000378-OPUI01000378.1-human-gut-metagenome-genome-assembly--contig:-NODE-378-length-35950-cov-4.169745	l0125	seq45	unassigned_phage	Bacillota	Linear	temperate	Others
ENA-OPUJ01000013-OPUJ01000013.1-human-gut-metagenome-genome-assembly--contig:-NODE-13-length-172516-cov-2.663570_CDS_0069	ENA-OPUJ01000013-OPUJ01000013.1-human-gut-metagenome-genome-assembly--contig:-NODE-13-length-172516-cov-2.663570	l0112	seq41	Crassviridae	Pseudomonadota	Linear	lytic	Others
ENA-OPUJ01000036-OPUJ01000036.1-human-gut-metagenome-genome-assembly--contig:-NODE-36-length-115910-cov-10.981667_CDS_0036	ENA-OPUJ01000036-OPUJ01000036.1-human-gut-metagenome-genome-assembly--contig:-NODE-36-length-115910-cov-10.981667	l0113	seq42	unassigned_phage	unassigned_host	Linear	temperate	Others
ENA-OPUJ01000157-OPUJ01000157.1-human-gut-metagenome-genome-assembly--contig:-NODE-157-length-65034-cov-4.261484_CDS_0001	ENA-OPUJ01000157-OPUJ01000157.1-human-gut-metagenome-genome-assembly--contig:-NODE-157-length-65034-cov-4.261484	l0111	seq40	unassigned_phage	Bacillota	Linear	lytic	pham_326
ENA-OPUJ01000266-OPUJ01000266.1-human-gut-metagenome-genome-assembly--contig:-NODE-266-length-47395-cov-5.108724_CDS_0058	ENA-OPUJ01000266-OPUJ01000266.1-human-gut-metagenome-genome-assembly--contig:-NODE-266-length-47395-cov-5.108724	l0115	seq43	unassigned_phage	Bacillota	Linear	temperate	Others
ENA-OPUJ01000813-OPUJ01000813.1-human-gut-metagenome-genome-assembly--contig:-NODE-813-length-24694-cov-2.343642_CDS_0003	ENA-OPUJ01000813-OPUJ01000813.1-human-gut-metagenome-genome-assembly--contig:-NODE-813-length-24694-cov-2.343642	l0123	seq44	unassigned_phage	Bacteroidota	Linear	lytic	pham_46
ENA-OPUK01000601-OPUK01000601.1-human-gut-metagenome-genome-assembly--contig:-NODE-601-length-21730-cov-2.593633_CDS_0018	ENA-OPUK01000601-OPUK01000601.1-human-gut-metagenome-genome-assembly--contig:-NODE-601-length-21730-cov-2.593633	l0134	seq50	unassigned_phage	Bacillota	Linear	temperate	Others
ENA-OPUL01000299-OPUL01000299.1-human-gut-metagenome-genome-assembly--contig:-NODE-299-length-46835-cov-2.848012_CDS_0045	ENA-OPUL01000299-OPUL01000299.1-human-gut-metagenome-genome-assembly--contig:-NODE-299-length-46835-cov-2.848012	l0130	seq47	unassigned_phage	unassigned_host	Linear	lytic	Others
ENA-OPUL01000299-OPUL01000299.1-human-gut-metagenome-genome-assembly--contig:-NODE-299-length-46835-cov-2.848012_CDS_0063	ENA-OPUL01000299-OPUL01000299.1-human-gut-metagenome-genome-assembly--contig:-NODE-299-length-46835-cov-2.848012	l0130	seq48	unassigned_phage	unassigned_host	Linear	lytic	pham_4
ENA-OPUL01000318-OPUL01000318.1-human-gut-metagenome-genome-assembly--contig:-NODE-318-length-45572-cov-2.166839_CDS_0024	ENA-OPUL01000318-OPUL01000318.1-human-gut-metagenome-genome-assembly--contig:-NODE-318-length-45572-cov-2.166839	l0131	seq49	unassigned_phage	Bacillota	Linear	temperate	pham_4
ENA-OPUL01000513-OPUL01000513.1-human-gut-metagenome-genome-assembly--contig:-NODE-513-length-34589-cov-2.816471_CDS_0032	ENA-OPUL01000513-OPUL01000513.1-human-gut-metagenome-genome-assembly--contig:-NODE-513-length-34589-cov-2.816471	l0128	seq46	unassigned_phage	Pseudomonadota	Linear	lytic	Others
ENA-OPUN01000002-OPUN01000002.1-human-gut-metagenome-genome-assembly--contig:-NODE-2-length-97813-cov-7.886690_CDS_0039	ENA-OPUN01000002-OPUN01000002.1-human-gut-metagenome-genome-assembly--contig:-NODE-2-length-97813-cov-7.886690	l0154	seq57	Crassviridae	Bacteroidota	Linear	lytic	Others
ENA-OPUN01000002-OPUN01000002.1-human-gut-metagenome-genome-assembly--contig:-NODE-2-length-97813-cov-7.886690_CDS_0062	ENA-OPUN01000002-OPUN01000002.1-human-gut-metagenome-genome-assembly--contig:-NODE-2-length-97813-cov-7.886690	l0154	seq58	Crassviridae	Bacteroidota	Linear	lytic	Others
ENA-OPUO01000007-OPUO01000007.1-human-gut-metagenome-genome-assembly--contig:-NODE-7-length-46634-cov-5.242234_CDS_0054	ENA-OPUO01000007-OPUO01000007.1-human-gut-metagenome-genome-assembly--contig:-NODE-7-length-46634-cov-5.242234	c0548	seq3443	unassigned_phage	unassigned_host	Linear	lytic	pham_81
ENA-OPUO01000041-OPUO01000041.1-human-gut-metagenome-genome-assembly--contig:-NODE-41-length-28373-cov-2.991560_CDS_0005	ENA-OPUO01000041-OPUO01000041.1-human-gut-metagenome-genome-assembly--contig:-NODE-41-length-28373-cov-2.991560	l0156	seq59	unassigned_phage	Bacillota	Linear	lytic	Others
ENA-OPUS01000088-OPUS01000088.1-human-gut-metagenome-genome-assembly--contig:-NODE-88-length-74259-cov-2.916029_CDS_0003	ENA-OPUS01000088-OPUS01000088.1-human-gut-metagenome-genome-assembly--contig:-NODE-88-length-74259-cov-2.916029	l0150	seq55	unassigned_phage	unassigned_host	Linear	temperate	Others
ENA-OPUS01000267-OPUS01000267.1-human-gut-metagenome-genome-assembly--contig:-NODE-267-length-45385-cov-2.988330_CDS_0051	ENA-OPUS01000267-OPUS01000267.1-human-gut-metagenome-genome-assembly--contig:-NODE-267-length-45385-cov-2.988330	l0151	seq56	unassigned_phage	Bacteroidota	Linear	lytic	pham_167
ENA-OPUU01000045-OPUU01000045.1-human-gut-metagenome-genome-assembly--contig:-NODE-45-length-116773-cov-4.335193_CDS_0150	ENA-OPUU01000045-OPUU01000045.1-human-gut-metagenome-genome-assembly--contig:-NODE-45-length-116773-cov-4.335193	l0172	seq61	unassigned_phage	Bacillota	Linear	lytic	Others
ENA-OPUW01000047-OPUW01000047.1-human-gut-metagenome-genome-assembly--contig:-NODE-47-length-95545-cov-16.189643_CDS_0081	ENA-OPUW01000047-OPUW01000047.1-human-gut-metagenome-genome-assembly--contig:-NODE-47-length-95545-cov-16.189643	l0193	seq68	Crassviridae	unassigned_host	Linear	lytic	Others
ENA-OPUW01001224-OPUW01001224.1-human-gut-metagenome-genome-assembly--contig:-NODE-1224-length-16584-cov-4.478553_CDS_0017	ENA-OPUW01001224-OPUW01001224.1-human-gut-metagenome-genome-assembly--contig:-NODE-1224-length-16584-cov-4.478553	l0192	seq67	unassigned_phage	Actinomycetota	Linear	lytic	pham_366
ENA-OPUX01000509-OPUX01000509.1-human-gut-metagenome-genome-assembly--contig:-NODE-509-length-33603-cov-2.187552_CDS_0040	ENA-OPUX01000509-OPUX01000509.1-human-gut-metagenome-genome-assembly--contig:-NODE-509-length-33603-cov-2.187552	l0168	seq60	unassigned_phage	Bacillota	Linear	lytic	pham_4
ENA-OPUZ01000004-OPUZ01000004.1-human-gut-metagenome-genome-assembly--contig:-NODE-4-length-94354-cov-3.450577_CDS_0008	ENA-OPUZ01000004-OPUZ01000004.1-human-gut-metagenome-genome-assembly--contig:-NODE-4-length-94354-cov-3.450577	l0197	seq69	Crassviridae	unassigned_host	Linear	temperate	Others
ENA-OPVA01000176-OPVA01000176.1-human-gut-metagenome-genome-assembly--contig:-NODE-176-length-60185-cov-40.653783_CDS_0057	ENA-OPVA01000176-OPVA01000176.1-human-gut-metagenome-genome-assembly--contig:-NODE-176-length-60185-cov-40.653783	l0186	seq65	unassigned_phage	Bacillota	Linear	temperate	Others
ENA-OPVA01000209-OPVA01000209.1-human-gut-metagenome-genome-assembly--contig:-NODE-209-length-56192-cov-2.975186_CDS_0063	ENA-OPVA01000209-OPVA01000209.1-human-gut-metagenome-genome-assembly--contig:-NODE-209-length-56192-cov-2.975186	l0187	seq66	unassigned_phage	unassigned_host	Linear	lytic	Others
ENA-OPVA01000697-OPVA01000697.1-human-gut-metagenome-genome-assembly--contig:-NODE-697-length-27446-cov-7.557482_CDS_0017	ENA-OPVA01000697-OPVA01000697.1-human-gut-metagenome-genome-assembly--contig:-NODE-697-length-27446-cov-7.557482	l0179	seq64	unassigned_phage	Actinomycetota	Linear	lytic	pham_4
ENA-OPVA01001659-OPVA01001659.1-human-gut-metagenome-genome-assembly--contig:-NODE-1659-length-13163-cov-26.046308_CDS_0007	ENA-OPVA01001659-OPVA01001659.1-human-gut-metagenome-genome-assembly--contig:-NODE-1659-length-13163-cov-26.046308	l0177	seq63	unassigned_phage	Pseudomonadota	Linear	lytic	Others
ENA-OPVB01000014-OPVB01000014.1-human-gut-metagenome-genome-assembly--contig:-NODE-14-length-164212-cov-8.939747_CDS_0193	ENA-OPVB01000014-OPVB01000014.1-human-gut-metagenome-genome-assembly--contig:-NODE-14-length-164212-cov-8.939747	l0219	seq76	Crassviridae	Bacillota	Linear	lytic	Others
ENA-OPVB01000071-OPVB01000071.1-human-gut-metagenome-genome-assembly--contig:-NODE-71-length-83383-cov-35.250192_CDS_0097	ENA-OPVB01000071-OPVB01000071.1-human-gut-metagenome-genome-assembly--contig:-NODE-71-length-83383-cov-35.250192	l0218	seq75	Flandersviridae	Bacteroidota	Linear	lytic	pham_167
ENA-OPVB01000276-OPVB01000276.1-human-gut-metagenome-genome-assembly--contig:-NODE-276-length-43770-cov-27.201281_CDS_0028	ENA-OPVB01000276-OPVB01000276.1-human-gut-metagenome-genome-assembly--contig:-NODE-276-length-43770-cov-27.201281	l0211	seq74	unassigned_phage	Bacillota	Linear	lytic	Others
ENA-OPVB01001875-OPVB01001875.1-human-gut-metagenome-genome-assembly--contig:-NODE-1875-length-13762-cov-3.352156_CDS_0007	ENA-OPVB01001875-OPVB01001875.1-human-gut-metagenome-genome-assembly--contig:-NODE-1875-length-13762-cov-3.352156	l0209	seq73	unassigned_phage	unassigned_host	Linear	lytic	pham_4
ENA-OPVC01000287-OPVC01000287.1-human-gut-metagenome-genome-assembly--contig:-NODE-287-length-44845-cov-4.594485_CDS_0003	ENA-OPVC01000287-OPVC01000287.1-human-gut-metagenome-genome-assembly--contig:-NODE-287-length-44845-cov-4.594485	l0198	seq70	unassigned_phage	Bacillota	Linear	lytic	Others
ENA-OPVC01000294-OPVC01000294.1-human-gut-metagenome-genome-assembly--contig:-NODE-294-length-44521-cov-5.763685_CDS_0038	ENA-OPVC01000294-OPVC01000294.1-human-gut-metagenome-genome-assembly--contig:-NODE-294-length-44521-cov-5.763685	l0199	seq71	unassigned_phage	unassigned_host	Linear	lytic	Others
ENA-OPVC01001252-OPVC01001252.1-human-gut-metagenome-genome-assembly--contig:-NODE-1252-length-16177-cov-7.232912_CDS_0008	ENA-OPVC01001252-OPVC01001252.1-human-gut-metagenome-genome-assembly--contig:-NODE-1252-length-16177-cov-7.232912	l0204	seq72	unassigned_phage	Bacillota	Linear	lytic	Others
ENA-OPVD01000163-OPVD01000163.1-human-gut-metagenome-genome-assembly--contig:-NODE-163-length-30126-cov-2.853680_CDS_0023	ENA-OPVD01000163-OPVD01000163.1-human-gut-metagenome-genome-assembly--contig:-NODE-163-length-30126-cov-2.853680	l0290	seq103	unassigned_phage	Pseudomonadota	Linear	lytic	pham_47
ENA-OPVF01000230-OPVF01000230.1-human-gut-metagenome-genome-assembly--contig:-NODE-230-length-42840-cov-26.373355_CDS_0045	ENA-OPVF01000230-OPVF01000230.1-human-gut-metagenome-genome-assembly--contig:-NODE-230-length-42840-cov-26.373355	c0555	seq3444	unassigned_phage	Bacillota	Linear	lytic	Others
ENA-OPVF01000375-OPVF01000375.1-human-gut-metagenome-genome-assembly--contig:-NODE-375-length-31798-cov-2.742494_CDS_0012	ENA-OPVF01000375-OPVF01000375.1-human-gut-metagenome-genome-assembly--contig:-NODE-375-length-31798-cov-2.742494	l0252	seq90	unassigned_phage	Bacillota	Linear	lytic	pham_326
ENA-OPVF01000430-OPVF01000430.1-human-gut-metagenome-genome-assembly--contig:-NODE-430-length-28182-cov-2.920397_CDS_0037	ENA-OPVF01000430-OPVF01000430.1-human-gut-metagenome-genome-assembly--contig:-NODE-430-length-28182-cov-2.920397	l0253	seq91	unassigned_phage	Bacillota	Linear	lytic	pham_109
ENA-OPVG01000660-OPVG01000660.1-human-gut-metagenome-genome-assembly--contig:-NODE-660-length-29296-cov-7.320167_CDS_0036	ENA-OPVG01000660-OPVG01000660.1-human-gut-metagenome-genome-assembly--contig:-NODE-660-length-29296-cov-7.320167	l0244	seq88	unassigned_phage	Bacillota	Linear	lytic	Others
ENA-OPVG01001641-OPVG01001641.1-human-gut-metagenome-genome-assembly--contig:-NODE-1641-length-15395-cov-15.979676_CDS_0015	ENA-OPVG01001641-OPVG01001641.1-human-gut-metagenome-genome-assembly--contig:-NODE-1641-length-15395-cov-15.979676	l0245	seq89	unassigned_phage	Actinomycetota	Linear	lytic	pham_4
ENA-OPVH01000142-OPVH01000142.1-human-gut-metagenome-genome-assembly--contig:-NODE-142-length-56220-cov-5.936099_CDS_0038	ENA-OPVH01000142-OPVH01000142.1-human-gut-metagenome-genome-assembly--contig:-NODE-142-length-56220-cov-5.936099	l0271	seq96	unassigned_phage	Bacillota	Linear	lytic	Others
ENA-OPVH01000572-OPVH01000572.1-human-gut-metagenome-genome-assembly--contig:-NODE-572-length-23658-cov-2.907851_CDS_0007	ENA-OPVH01000572-OPVH01000572.1-human-gut-metagenome-genome-assembly--contig:-NODE-572-length-23658-cov-2.907851	l0274	seq98	unassigned_phage	Bacteroidota	Linear	lytic	pham_182
ENA-OPVH01000858-OPVH01000858.1-human-gut-metagenome-genome-assembly--contig:-NODE-858-length-17323-cov-3.337387_CDS_0021	ENA-OPVH01000858-OPVH01000858.1-human-gut-metagenome-genome-assembly--contig:-NODE-858-length-17323-cov-3.337387	l0269	seq95	unassigned_phage	unassigned_host	Linear	lytic	Others
ENA-OPVH01000996-OPVH01000996.1-human-gut-metagenome-genome-assembly--contig:-NODE-996-length-15562-cov-4.711550_CDS_0019	ENA-OPVH01000996-OPVH01000996.1-human-gut-metagenome-genome-assembly--contig:-NODE-996-length-15562-cov-4.711550	l0273	seq97	unassigned_phage	Bacillota	Linear	lytic	pham_366
ENA-OPVI01000205-OPVI01000205.1-human-gut-metagenome-genome-assembly--contig:-NODE-205-length-45538-cov-10.082053_CDS_0005	ENA-OPVI01000205-OPVI01000205.1-human-gut-metagenome-genome-assembly--contig:-NODE-205-length-45538-cov-10.082053	l0261	seq92	unassigned_phage	Bacteroidota	Linear	lytic	pham_167
ENA-OPVJ01000047-OPVJ01000047.1-human-gut-metagenome-genome-assembly--contig:-NODE-47-length-77095-cov-5.491822_CDS_0117	ENA-OPVJ01000047-OPVJ01000047.1-human-gut-metagenome-genome-assembly--contig:-NODE-47-length-77095-cov-5.491822	l0264	seq93	unassigned_phage	Bacillota	Linear	temperate	Others
ENA-OPVJ01000091-OPVJ01000091.1-human-gut-metagenome-genome-assembly--contig:-NODE-91-length-60633-cov-95.384513_CDS_0079	ENA-OPVJ01000091-OPVJ01000091.1-human-gut-metagenome-genome-assembly--contig:-NODE-91-length-60633-cov-95.384513	c0558	seq3445	unassigned_phage	unassigned_host	Linear	temperate	Others
ENA-OPVJ01000316-OPVJ01000316.1-human-gut-metagenome-genome-assembly--contig:-NODE-316-length-33488-cov-9.562678_CDS_0049	ENA-OPVJ01000316-OPVJ01000316.1-human-gut-metagenome-genome-assembly--contig:-NODE-316-length-33488-cov-9.562678	l0266	seq94	unassigned_phage	Bacteroidota	Linear	lytic	pham_167
ENA-OPVK01000294-OPVK01000294.1-human-gut-metagenome-genome-assembly--contig:-NODE-294-length-39149-cov-3.293216_CDS_0006	ENA-OPVK01000294-OPVK01000294.1-human-gut-metagenome-genome-assembly--contig:-NODE-294-length-39149-cov-3.293216	l0284	seq101	unassigned_phage	Bacteroidota	Linear	lytic	pham_46
ENA-OPVK01000317-OPVK01000317.1-human-gut-metagenome-genome-assembly--contig:-NODE-317-length-37350-cov-3.919721_CDS_0003	ENA-OPVK01000317-OPVK01000317.1-human-gut-metagenome-genome-assembly--contig:-NODE-317-length-37350-cov-3.919721	l0286	seq102	unassigned_phage	Bacteroidota	Linear	lytic	Others
ENA-OPVK01001134-OPVK01001134.1-human-gut-metagenome-genome-assembly--contig:-NODE-1134-length-16855-cov-2.314702_CDS_0027	ENA-OPVK01001134-OPVK01001134.1-human-gut-metagenome-genome-assembly--contig:-NODE-1134-length-16855-cov-2.314702	l0282	seq100	unassigned_phage	unassigned_host	Linear	temperate	Others
ENA-OPVK01001611-OPVK01001611.1-human-gut-metagenome-genome-assembly--contig:-NODE-1611-length-13128-cov-4.295648_CDS_0007	ENA-OPVK01001611-OPVK01001611.1-human-gut-metagenome-genome-assembly--contig:-NODE-1611-length-13128-cov-4.295648	l0291	seq104	unassigned_phage	Pseudomonadota	Linear	lytic	Others
ENA-OPVK01001745-OPVK01001745.1-human-gut-metagenome-genome-assembly--contig:-NODE-1745-length-12340-cov-116.572570_CDS_0002	ENA-OPVK01001745-OPVK01001745.1-human-gut-metagenome-genome-assembly--contig:-NODE-1745-length-12340-cov-116.572570	l0293	seq106	unassigned_phage	Bacillota	Linear	lytic	Others
ENA-OPVK01001857-OPVK01001857.1-human-gut-metagenome-genome-assembly--contig:-NODE-1857-length-11818-cov-2.039531_CDS_0005	ENA-OPVK01001857-OPVK01001857.1-human-gut-metagenome-genome-assembly--contig:-NODE-1857-length-11818-cov-2.039531	l0292	seq105	unassigned_phage	unassigned_host	Linear	temperate	Others
ENA-OPVM01000148-OPVM01000148.1-human-gut-metagenome-genome-assembly--contig:-NODE-148-length-54091-cov-2.829928_CDS_0075	ENA-OPVM01000148-OPVM01000148.1-human-gut-metagenome-genome-assembly--contig:-NODE-148-length-54091-cov-2.829928	l0299	seq107	unassigned_phage	Bacillota	Linear	temperate	Others
ENA-OPVM01000335-OPVM01000335.1-human-gut-metagenome-genome-assembly--contig:-NODE-335-length-34905-cov-3.046542_CDS_0049	ENA-OPVM01000335-OPVM01000335.1-human-gut-metagenome-genome-assembly--contig:-NODE-335-length-34905-cov-3.046542	l0302	seq108	unassigned_phage	Bacillota	Linear	lytic	Others
ENA-OPVN01000027-OPVN01000027.1-human-gut-metagenome-genome-assembly--contig:-NODE-27-length-87765-cov-8.994607_CDS_0015	ENA-OPVN01000027-OPVN01000027.1-human-gut-metagenome-genome-assembly--contig:-NODE-27-length-87765-cov-8.994607	l0225	seq78	unassigned_phage	Bacteroidota	Linear	lytic	pham_139
ENA-OPVN01000043-OPVN01000043.1-human-gut-metagenome-genome-assembly--contig:-NODE-43-length-73829-cov-3.494036_CDS_0046	ENA-OPVN01000043-OPVN01000043.1-human-gut-metagenome-genome-assembly--contig:-NODE-43-length-73829-cov-3.494036	l0231	seq82	Intestiviridae	Pseudomonadota	Linear	lytic	Others
ENA-OPVN01000084-OPVN01000084.1-human-gut-metagenome-genome-assembly--contig:-NODE-84-length-57586-cov-3.475100_CDS_0018	ENA-OPVN01000084-OPVN01000084.1-human-gut-metagenome-genome-assembly--contig:-NODE-84-length-57586-cov-3.475100	l0230	seq81	unassigned_phage	Bacillota	Linear	lytic	pham_4
ENA-OPVN01000166-OPVN01000166.1-human-gut-metagenome-genome-assembly--contig:-NODE-166-length-44118-cov-9.244786_CDS_0009	ENA-OPVN01000166-OPVN01000166.1-human-gut-metagenome-genome-assembly--contig:-NODE-166-length-44118-cov-9.244786	l0223	seq77	Autographiviridae	Bacillota	Linear	lytic	Others
ENA-OPVN01000203-OPVN01000203.1-human-gut-metagenome-genome-assembly--contig:-NODE-203-length-40241-cov-5.057781_CDS_0004	ENA-OPVN01000203-OPVN01000203.1-human-gut-metagenome-genome-assembly--contig:-NODE-203-length-40241-cov-5.057781	l0234	seq85	unassigned_phage	Bacillota	Linear	lytic	Others
ENA-OPVN01000220-OPVN01000220.1-human-gut-metagenome-genome-assembly--contig:-NODE-220-length-38948-cov-10.044738_CDS_0058	ENA-OPVN01000220-OPVN01000220.1-human-gut-metagenome-genome-assembly--contig:-NODE-220-length-38948-cov-10.044738	l0239	seq87	unassigned_phage	Bacillota	Linear	lytic	Others
ENA-OPVN01000302-OPVN01000302.1-human-gut-metagenome-genome-assembly--contig:-NODE-302-length-33068-cov-6.544634_CDS_0045	ENA-OPVN01000302-OPVN01000302.1-human-gut-metagenome-genome-assembly--contig:-NODE-302-length-33068-cov-6.544634	l0238	seq86	unassigned_phage	Bacillota	Linear	temperate	Others
ENA-OPVN01000401-OPVN01000401.1-human-gut-metagenome-genome-assembly--contig:-NODE-401-length-28152-cov-2.615546_CDS_0020	ENA-OPVN01000401-OPVN01000401.1-human-gut-metagenome-genome-assembly--contig:-NODE-401-length-28152-cov-2.615546	l0227	seq79	unassigned_phage	Bacillota	Linear	temperate	Others
ENA-OPVN01000516-OPVN01000516.1-human-gut-metagenome-genome-assembly--contig:-NODE-516-length-24336-cov-4.046456_CDS_0011	ENA-OPVN01000516-OPVN01000516.1-human-gut-metagenome-genome-assembly--contig:-NODE-516-length-24336-cov-4.046456	l0233	seq83	unassigned_phage	Bacteroidota	Linear	temperate	pham_167
ENA-OPVN01000516-OPVN01000516.1-human-gut-metagenome-genome-assembly--contig:-NODE-516-length-24336-cov-4.046456_CDS_0026	ENA-OPVN01000516-OPVN01000516.1-human-gut-metagenome-genome-assembly--contig:-NODE-516-length-24336-cov-4.046456	l0233	seq84	unassigned_phage	Bacteroidota	Linear	temperate	pham_46
ENA-OPVN01001478-OPVN01001478.1-human-gut-metagenome-genome-assembly--contig:-NODE-1478-length-12361-cov-8.155859_CDS_0003	ENA-OPVN01001478-OPVN01001478.1-human-gut-metagenome-genome-assembly--contig:-NODE-1478-length-12361-cov-8.155859	l0228	seq80	unassigned_phage	Bacillota	Linear	temperate	pham_74
ENA-OPVR01000011-OPVR01000011.1-human-gut-metagenome-genome-assembly--contig:-NODE-11-length-171505-cov-4.562152_CDS_0013	ENA-OPVR01000011-OPVR01000011.1-human-gut-metagenome-genome-assembly--contig:-NODE-11-length-171505-cov-4.562152	l0309	seq111	Crassviridae	Pseudomonadota	Linear	lytic	pham_167
ENA-OPVR01000371-OPVR01000371.1-human-gut-metagenome-genome-assembly--contig:-NODE-371-length-31339-cov-13.695883_CDS_0018	ENA-OPVR01000371-OPVR01000371.1-human-gut-metagenome-genome-assembly--contig:-NODE-371-length-31339-cov-13.695883	c0570	seq3446	unassigned_phage	unassigned_host	Linear	temperate	Others
ENA-OPVR01001004-OPVR01001004.1-human-gut-metagenome-genome-assembly--contig:-NODE-1004-length-16399-cov-14.485438_CDS_0010	ENA-OPVR01001004-OPVR01001004.1-human-gut-metagenome-genome-assembly--contig:-NODE-1004-length-16399-cov-14.485438	l0310	seq112	unassigned_phage	unassigned_host	Linear	temperate	Others
ENA-OPVS01000261-OPVS01000261.1-human-gut-metagenome-genome-assembly--contig:-NODE-261-length-48239-cov-4.470696_CDS_0073	ENA-OPVS01000261-OPVS01000261.1-human-gut-metagenome-genome-assembly--contig:-NODE-261-length-48239-cov-4.470696	l0320	seq115	unassigned_phage	Bacillota	Linear	temperate	Others
ENA-OPVT01000091-OPVT01000091.1-human-gut-metagenome-genome-assembly--contig:-NODE-91-length-68432-cov-5.132559_CDS_0054	ENA-OPVT01000091-OPVT01000091.1-human-gut-metagenome-genome-assembly--contig:-NODE-91-length-68432-cov-5.132559	l0329	seq118	unassigned_phage	Bacteroidota	Linear	lytic	pham_46
ENA-OPVT01000251-OPVT01000251.1-human-gut-metagenome-genome-assembly--contig:-NODE-251-length-44076-cov-4.314645_CDS_0028	ENA-OPVT01000251-OPVT01000251.1-human-gut-metagenome-genome-assembly--contig:-NODE-251-length-44076-cov-4.314645	l0324	seq116	unassigned_phage	unassigned_host	Linear	temperate	Others
ENA-OPVT01000509-OPVT01000509.1-human-gut-metagenome-genome-assembly--contig:-NODE-509-length-29454-cov-6.824382_CDS_0015	ENA-OPVT01000509-OPVT01000509.1-human-gut-metagenome-genome-assembly--contig:-NODE-509-length-29454-cov-6.824382	l0328	seq117	unassigned_phage	unassigned_host	Linear	lytic	pham_46
ENA-OPVT01000788-OPVT01000788.1-human-gut-metagenome-genome-assembly--contig:-NODE-788-length-22429-cov-2.181908_CDS_0022	ENA-OPVT01000788-OPVT01000788.1-human-gut-metagenome-genome-assembly--contig:-NODE-788-length-22429-cov-2.181908	l0331	seq119	unassigned_phage	Fusobacteria	Linear	lytic	Others
ENA-OPVU01000447-OPVU01000447.1-human-gut-metagenome-genome-assembly--contig:-NODE-447-length-27886-cov-49.103266_CDS_0027	ENA-OPVU01000447-OPVU01000447.1-human-gut-metagenome-genome-assembly--contig:-NODE-447-length-27886-cov-49.103266	l0319	seq114	unassigned_phage	Bacteroidota	Linear	lytic	pham_46
ENA-OPVU01000524-OPVU01000524.1-human-gut-metagenome-genome-assembly--contig:-NODE-524-length-24843-cov-2.271422_CDS_0011	ENA-OPVU01000524-OPVU01000524.1-human-gut-metagenome-genome-assembly--contig:-NODE-524-length-24843-cov-2.271422	l0317	seq113	unassigned_phage	unassigned_host	Linear	temperate	Others
ENA-OPVV01000360-OPVV01000360.1-human-gut-metagenome-genome-assembly--contig:-NODE-360-length-42843-cov-2.774633_CDS_0057	ENA-OPVV01000360-OPVV01000360.1-human-gut-metagenome-genome-assembly--contig:-NODE-360-length-42843-cov-2.774633	l0338	seq121	unassigned_phage	Bacillota	Linear	temperate	pham_375
ENA-OPVV01000553-OPVV01000553.1-human-gut-metagenome-genome-assembly--contig:-NODE-553-length-33486-cov-21.714696_CDS_0043	ENA-OPVV01000553-OPVV01000553.1-human-gut-metagenome-genome-assembly--contig:-NODE-553-length-33486-cov-21.714696	l0334	seq120	unassigned_phage	Bacillota	Linear	temperate	Others
ENA-OPVW01000372-OPVW01000372.1-human-gut-metagenome-genome-assembly--contig:-NODE-372-length-43120-cov-3.457007_CDS_0043	ENA-OPVW01000372-OPVW01000372.1-human-gut-metagenome-genome-assembly--contig:-NODE-372-length-43120-cov-3.457007	l0343	seq123	unassigned_phage	Bacteroidota	Linear	lytic	pham_167
ENA-OPVW01000645-OPVW01000645.1-human-gut-metagenome-genome-assembly--contig:-NODE-645-length-30301-cov-2.465913_CDS_0009	ENA-OPVW01000645-OPVW01000645.1-human-gut-metagenome-genome-assembly--contig:-NODE-645-length-30301-cov-2.465913	l0341	seq122	unassigned_phage	Bacillota	Linear	lytic	pham_326
ENA-OPVY01000062-OPVY01000062.1-human-gut-metagenome-genome-assembly--contig:-NODE-62-length-91529-cov-7.407077_CDS_0010	ENA-OPVY01000062-OPVY01000062.1-human-gut-metagenome-genome-assembly--contig:-NODE-62-length-91529-cov-7.407077	c0582	seq3448	unassigned_phage	Bacillota	Linear	lytic	Others
ENA-OPWA01000361-OPWA01000361.1-human-gut-metagenome-genome-assembly--contig:-NODE-361-length-44449-cov-6.164324_CDS_0001	ENA-OPWA01000361-OPWA01000361.1-human-gut-metagenome-genome-assembly--contig:-NODE-361-length-44449-cov-6.164324	l0365	seq127	unassigned_phage	Bacillota	Linear	temperate	pham_326
ENA-OPWA01001012-OPWA01001012.1-human-gut-metagenome-genome-assembly--contig:-NODE-1012-length-19902-cov-2.246183_CDS_0001	ENA-OPWA01001012-OPWA01001012.1-human-gut-metagenome-genome-assembly--contig:-NODE-1012-length-19902-cov-2.246183	l0366	seq128	unassigned_phage	Bacillota	Linear	temperate	Others
ENA-OPWA01001352-OPWA01001352.1-human-gut-metagenome-genome-assembly--contig:-NODE-1352-length-14844-cov-2.658936_CDS_0008	ENA-OPWA01001352-OPWA01001352.1-human-gut-metagenome-genome-assembly--contig:-NODE-1352-length-14844-cov-2.658936	l0361	seq126	unassigned_phage	unassigned_host	Linear	lytic	pham_4
ENA-OPWB01000160-OPWB01000160.1-human-gut-metagenome-genome-assembly--contig:-NODE-160-length-20978-cov-4.707117_CDS_0014	ENA-OPWB01000160-OPWB01000160.1-human-gut-metagenome-genome-assembly--contig:-NODE-160-length-20978-cov-4.707117	l0375	seq130	unassigned_phage	unassigned_host	Linear	lytic	Others
ENA-OPWB01000390-OPWB01000390.1-human-gut-metagenome-genome-assembly--contig:-NODE-390-length-12237-cov-5.000903_CDS_0001	ENA-OPWB01000390-OPWB01000390.1-human-gut-metagenome-genome-assembly--contig:-NODE-390-length-12237-cov-5.000903	l0374	seq129	unassigned_phage	unassigned_host	Linear	lytic	pham_4
ENA-OPWC01001444-OPWC01001444.1-human-gut-metagenome-genome-assembly--contig:-NODE-1444-length-16000-cov-4.894889_CDS_0008	ENA-OPWC01001444-OPWC01001444.1-human-gut-metagenome-genome-assembly--contig:-NODE-1444-length-16000-cov-4.894889	l0377	seq131	unassigned_phage	unassigned_host	Linear	lytic	pham_375
ENA-OPWD01000368-OPWD01000368.1-human-gut-metagenome-genome-assembly--contig:-NODE-368-length-38592-cov-3.849106_CDS_0040	ENA-OPWD01000368-OPWD01000368.1-human-gut-metagenome-genome-assembly--contig:-NODE-368-length-38592-cov-3.849106	l0360	seq125	unassigned_phage	Bacillota	Linear	temperate	Others
ENA-OPWE01000016-OPWE01000016.1-human-gut-metagenome-genome-assembly--contig:-NODE-16-length-141977-cov-16.422514_CDS_0100	ENA-OPWE01000016-OPWE01000016.1-human-gut-metagenome-genome-assembly--contig:-NODE-16-length-141977-cov-16.422514	l0354	seq124	unassigned_phage	Bacteroidota	Linear	lytic	Others
ENA-OPWE01000198-OPWE01000198.1-human-gut-metagenome-genome-assembly--contig:-NODE-198-length-53359-cov-4.180380_CDS_0003	ENA-OPWE01000198-OPWE01000198.1-human-gut-metagenome-genome-assembly--contig:-NODE-198-length-53359-cov-4.180380	c0576	seq3447	unassigned_phage	Bacillota	Linear	temperate	Others
ENA-OPWF01000434-OPWF01000434.1-human-gut-metagenome-genome-assembly--contig:-NODE-434-length-36167-cov-2.814078_CDS_0041	ENA-OPWF01000434-OPWF01000434.1-human-gut-metagenome-genome-assembly--contig:-NODE-434-length-36167-cov-2.814078	l0401	seq138	unassigned_phage	Bacillota	Linear	lytic	Others
ENA-OPWF01000434-OPWF01000434.1-human-gut-metagenome-genome-assembly--contig:-NODE-434-length-36167-cov-2.814078_CDS_0051	ENA-OPWF01000434-OPWF01000434.1-human-gut-metagenome-genome-assembly--contig:-NODE-434-length-36167-cov-2.814078	l0401	seq139	unassigned_phage	Bacillota	Linear	lytic	Others
ENA-OPWG01000152-OPWG01000152.1-human-gut-metagenome-genome-assembly--contig:-NODE-152-length-43612-cov-5.020020_CDS_0036	ENA-OPWG01000152-OPWG01000152.1-human-gut-metagenome-genome-assembly--contig:-NODE-152-length-43612-cov-5.020020	l0383	seq132	unassigned_phage	unassigned_host	Linear	lytic	Others
ENA-OPWG01000152-OPWG01000152.1-human-gut-metagenome-genome-assembly--contig:-NODE-152-length-43612-cov-5.020020_CDS_0047	ENA-OPWG01000152-OPWG01000152.1-human-gut-metagenome-genome-assembly--contig:-NODE-152-length-43612-cov-5.020020	l0383	seq133	unassigned_phage	unassigned_host	Linear	lytic	Others
ENA-OPWG01000213-OPWG01000213.1-human-gut-metagenome-genome-assembly--contig:-NODE-213-length-37675-cov-4.926821_CDS_0009	ENA-OPWG01000213-OPWG01000213.1-human-gut-metagenome-genome-assembly--contig:-NODE-213-length-37675-cov-4.926821	l0387	seq134	unassigned_phage	unassigned_host	Linear	lytic	pham_326
ENA-OPWH01000055-OPWH01000055.1-human-gut-metagenome-genome-assembly--contig:-NODE-55-length-99496-cov-26.724902_CDS_0012	ENA-OPWH01000055-OPWH01000055.1-human-gut-metagenome-genome-assembly--contig:-NODE-55-length-99496-cov-26.724902	l0406	seq141	Crassviridae	Pseudomonadota	Linear	lytic	Others
ENA-OPWH01000066-OPWH01000066.1-human-gut-metagenome-genome-assembly--contig:-NODE-66-length-90603-cov-7.444538_CDS_0037	ENA-OPWH01000066-OPWH01000066.1-human-gut-metagenome-genome-assembly--contig:-NODE-66-length-90603-cov-7.444538	l0405	seq140	unassigned_phage	Bacillota	Linear	temperate	Others
ENA-OPWH01000471-OPWH01000471.1-human-gut-metagenome-genome-assembly--contig:-NODE-471-length-31084-cov-3.281672_CDS_0026	ENA-OPWH01000471-OPWH01000471.1-human-gut-metagenome-genome-assembly--contig:-NODE-471-length-31084-cov-3.281672	l0410	seq143	unassigned_phage	Actinomycetota	Linear	lytic	Others
ENA-OPWH01000471-OPWH01000471.1-human-gut-metagenome-genome-assembly--contig:-NODE-471-length-31084-cov-3.281672_CDS_0029	ENA-OPWH01000471-OPWH01000471.1-human-gut-metagenome-genome-assembly--contig:-NODE-471-length-31084-cov-3.281672	l0410	seq144	unassigned_phage	Actinomycetota	Linear	lytic	Others
ENA-OPWH01000504-OPWH01000504.1-human-gut-metagenome-genome-assembly--contig:-NODE-504-length-30276-cov-5.967109_CDS_0032	ENA-OPWH01000504-OPWH01000504.1-human-gut-metagenome-genome-assembly--contig:-NODE-504-length-30276-cov-5.967109	l0407	seq142	unassigned_phage	Bacillota	Linear	lytic	pham_74
ENA-OPWH01000568-OPWH01000568.1-human-gut-metagenome-genome-assembly--contig:-NODE-568-length-28591-cov-3.647883_CDS_0033	ENA-OPWH01000568-OPWH01000568.1-human-gut-metagenome-genome-assembly--contig:-NODE-568-length-28591-cov-3.647883	l0412	seq145	unassigned_phage	Bacillota	Linear	lytic	pham_74
ENA-OPWL01000110-OPWL01000110.1-human-gut-metagenome-genome-assembly--contig:-NODE-110-length-45718-cov-2.866478_CDS_0029	ENA-OPWL01000110-OPWL01000110.1-human-gut-metagenome-genome-assembly--contig:-NODE-110-length-45718-cov-2.866478	l0434	seq153	unassigned_phage	unassigned_host	Linear	lytic	Others
ENA-OPWM01000037-OPWM01000037.1-human-gut-metagenome-genome-assembly--contig:-NODE-37-length-93004-cov-7.779051_CDS_0039	ENA-OPWM01000037-OPWM01000037.1-human-gut-metagenome-genome-assembly--contig:-NODE-37-length-93004-cov-7.779051	l0414	seq146	unassigned_phage	Mycoplasmatota	Linear	lytic	Others
ENA-OPWM01000071-OPWM01000071.1-human-gut-metagenome-genome-assembly--contig:-NODE-71-length-70811-cov-2.450562_CDS_0094	ENA-OPWM01000071-OPWM01000071.1-human-gut-metagenome-genome-assembly--contig:-NODE-71-length-70811-cov-2.450562	l0420	seq148	unassigned_phage	Bacillota	Linear	lytic	pham_326
ENA-OPWM01000194-OPWM01000194.1-human-gut-metagenome-genome-assembly--contig:-NODE-194-length-39845-cov-5.327846_CDS_0019	ENA-OPWM01000194-OPWM01000194.1-human-gut-metagenome-genome-assembly--contig:-NODE-194-length-39845-cov-5.327846	l0419	seq147	unassigned_phage	unassigned_host	Linear	lytic	pham_167
ENA-OPWO01000036-OPWO01000036.1-human-gut-metagenome-genome-assembly--contig:-NODE-36-length-51748-cov-2.869015_CDS_0001	ENA-OPWO01000036-OPWO01000036.1-human-gut-metagenome-genome-assembly--contig:-NODE-36-length-51748-cov-2.869015	l0451	seq158	unassigned_phage	Bacteroidota	Linear	lytic	Others
ENA-OPWP01000014-OPWP01000014.1-human-gut-metagenome-genome-assembly--contig:-NODE-14-length-177550-cov-3.744415_CDS_0179	ENA-OPWP01000014-OPWP01000014.1-human-gut-metagenome-genome-assembly--contig:-NODE-14-length-177550-cov-3.744415	l0440	seq155	Crassviridae	Pseudomonadota	Linear	lytic	Others
ENA-OPWP01001994-OPWP01001994.1-human-gut-metagenome-genome-assembly--contig:-NODE-1994-length-12606-cov-9.070433_CDS_0008	ENA-OPWP01001994-OPWP01001994.1-human-gut-metagenome-genome-assembly--contig:-NODE-1994-length-12606-cov-9.070433	l0439	seq154	unassigned_phage	Bacillota	Linear	lytic	Others
ENA-OPWR01000225-OPWR01000225.1-human-gut-metagenome-genome-assembly--contig:-NODE-225-length-57083-cov-12.143649_CDS_0046	ENA-OPWR01000225-OPWR01000225.1-human-gut-metagenome-genome-assembly--contig:-NODE-225-length-57083-cov-12.143649	l0429	seq152	unassigned_phage	Actinomycetota	Linear	lytic	Others
ENA-OPWR01000293-OPWR01000293.1-human-gut-metagenome-genome-assembly--contig:-NODE-293-length-49441-cov-6.685174_CDS_0006	ENA-OPWR01000293-OPWR01000293.1-human-gut-metagenome-genome-assembly--contig:-NODE-293-length-49441-cov-6.685174	l0428	seq150	unassigned_phage	Bacillota	Linear	lytic	pham_109
ENA-OPWR01000293-OPWR01000293.1-human-gut-metagenome-genome-assembly--contig:-NODE-293-length-49441-cov-6.685174_CDS_0014	ENA-OPWR01000293-OPWR01000293.1-human-gut-metagenome-genome-assembly--contig:-NODE-293-length-49441-cov-6.685174	l0428	seq151	unassigned_phage	Bacillota	Linear	lytic	Others
ENA-OPWR01000538-OPWR01000538.1-human-gut-metagenome-genome-assembly--contig:-NODE-538-length-33650-cov-4.331567_CDS_0036	ENA-OPWR01000538-OPWR01000538.1-human-gut-metagenome-genome-assembly--contig:-NODE-538-length-33650-cov-4.331567	l0426	seq149	unassigned_phage	Bacillota	Linear	lytic	Others
ENA-OPWS01000058-OPWS01000058.1-human-gut-metagenome-genome-assembly--contig:-NODE-58-length-39668-cov-2.264484_CDS_0055	ENA-OPWS01000058-OPWS01000058.1-human-gut-metagenome-genome-assembly--contig:-NODE-58-length-39668-cov-2.264484	l0474	seq170	unassigned_phage	Bacillota	Linear	lytic	Others
ENA-OPWS01000410-OPWS01000410.1-human-gut-metagenome-genome-assembly--contig:-NODE-410-length-13383-cov-5.006828_CDS_0011	ENA-OPWS01000410-OPWS01000410.1-human-gut-metagenome-genome-assembly--contig:-NODE-410-length-13383-cov-5.006828	l0473	seq169	unassigned_phage	Bacillota	Linear	temperate	Others
ENA-OPWU01000063-OPWU01000063.1-human-gut-metagenome-genome-assembly--contig:-NODE-63-length-97778-cov-4.365093_CDS_0033	ENA-OPWU01000063-OPWU01000063.1-human-gut-metagenome-genome-assembly--contig:-NODE-63-length-97778-cov-4.365093	l0465	seq162	unassigned_phage	unassigned_host	Linear	lytic	Others
ENA-OPWU01000063-OPWU01000063.1-human-gut-metagenome-genome-assembly--contig:-NODE-63-length-97778-cov-4.365093_CDS_0073	ENA-OPWU01000063-OPWU01000063.1-human-gut-metagenome-genome-assembly--contig:-NODE-63-length-97778-cov-4.365093	l0465	seq163	unassigned_phage	unassigned_host	Linear	lytic	Others
ENA-OPWU01000077-OPWU01000077.1-human-gut-metagenome-genome-assembly--contig:-NODE-77-length-90794-cov-10.959797_CDS_0034	ENA-OPWU01000077-OPWU01000077.1-human-gut-metagenome-genome-assembly--contig:-NODE-77-length-90794-cov-10.959797	l0464	seq161	Crassviridae	unassigned_host	Linear	lytic	Others
ENA-OPWU01000374-OPWU01000374.1-human-gut-metagenome-genome-assembly--contig:-NODE-374-length-36443-cov-16.146724_CDS_0061	ENA-OPWU01000374-OPWU01000374.1-human-gut-metagenome-genome-assembly--contig:-NODE-374-length-36443-cov-16.146724	c0597	seq3449	unassigned_phage	unassigned_host	Linear	temperate	Others
ENA-OPWU01001047-OPWU01001047.1-human-gut-metagenome-genome-assembly--contig:-NODE-1047-length-16572-cov-9.428400_CDS_0003	ENA-OPWU01001047-OPWU01001047.1-human-gut-metagenome-genome-assembly--contig:-NODE-1047-length-16572-cov-9.428400	l0453	seq159	unassigned_phage	unassigned_host	Linear	lytic	Others
ENA-OPWU01003020-OPWU01003020.1-human-gut-metagenome-genome-assembly--contig:-NODE-3020-length-6847-cov-1.955830_CDS_0001	ENA-OPWU01003020-OPWU01003020.1-human-gut-metagenome-genome-assembly--contig:-NODE-3020-length-6847-cov-1.955830	l0459	seq160	unassigned_phage	Pseudomonadota	Linear	lytic	Others
ENA-OPWW01000109-OPWW01000109.1-human-gut-metagenome-genome-assembly--contig:-NODE-109-length-53954-cov-3.500009_CDS_0032	ENA-OPWW01000109-OPWW01000109.1-human-gut-metagenome-genome-assembly--contig:-NODE-109-length-53954-cov-3.500009	l0476	seq171	unassigned_phage	Bacillota	Linear	lytic	pham_4
ERZ1024463.82-NODE-83-length-5413-cov-7.107876_CDS_0006	ERZ1024463.82-NODE-83-length-5413-cov-7.107876	l8627	seq2468	Microviridae	Proteobacteria	Linear	lytic	pham_74
ENA-OPWX01000078-OPWX01000078.1-human-gut-metagenome-genome-assembly--contig:-NODE-78-length-86871-cov-7.649811_CDS_0065	ENA-OPWX01000078-OPWX01000078.1-human-gut-metagenome-genome-assembly--contig:-NODE-78-length-86871-cov-7.649811	l0485	seq172	Crassviridae	unassigned_host	Linear	lytic	Others
ENA-OPWX01001303-OPWX01001303.1-human-gut-metagenome-genome-assembly--contig:-NODE-1303-length-18123-cov-82.779168_CDS_0014	ENA-OPWX01001303-OPWX01001303.1-human-gut-metagenome-genome-assembly--contig:-NODE-1303-length-18123-cov-82.779168	l0486	seq173	unassigned_phage	Bacillota	Linear	lytic	Others
ENA-OPXB01000013-OPXB01000013.1-human-gut-metagenome-genome-assembly--contig:-NODE-13-length-136547-cov-3.526456_CDS_0042	ENA-OPXB01000013-OPXB01000013.1-human-gut-metagenome-genome-assembly--contig:-NODE-13-length-136547-cov-3.526456	l0001	seq1	unassigned_phage	Pseudomonadota	Linear	lytic	Others
ENA-OPXB01000013-OPXB01000013.1-human-gut-metagenome-genome-assembly--contig:-NODE-13-length-136547-cov-3.526456_CDS_0049	ENA-OPXB01000013-OPXB01000013.1-human-gut-metagenome-genome-assembly--contig:-NODE-13-length-136547-cov-3.526456	l0001	seq2	unassigned_phage	Pseudomonadota	Linear	lytic	pham_326
ENA-OPXB01001492-OPXB01001492.1-human-gut-metagenome-genome-assembly--contig:-NODE-1492-length-11971-cov-2.727341_CDS_0004	ENA-OPXB01001492-OPXB01001492.1-human-gut-metagenome-genome-assembly--contig:-NODE-1492-length-11971-cov-2.727341	l0500	seq174	unassigned_phage	Bacillota	Linear	lytic	Others
ENA-OPXC01000539-OPXC01000539.1-human-gut-metagenome-genome-assembly--contig:-NODE-539-length-33804-cov-5.769682_CDS_0001	ENA-OPXC01000539-OPXC01000539.1-human-gut-metagenome-genome-assembly--contig:-NODE-539-length-33804-cov-5.769682	l0469	seq166	unassigned_phage	Bacillota	Linear	lytic	pham_109
ENA-OPXC01000539-OPXC01000539.1-human-gut-metagenome-genome-assembly--contig:-NODE-539-length-33804-cov-5.769682_CDS_0008	ENA-OPXC01000539-OPXC01000539.1-human-gut-metagenome-genome-assembly--contig:-NODE-539-length-33804-cov-5.769682	l0469	seq167	unassigned_phage	Bacillota	Linear	lytic	Others
ENA-OPXC01001604-OPXC01001604.1-human-gut-metagenome-genome-assembly--contig:-NODE-1604-length-15237-cov-4.486464_CDS_0008	ENA-OPXC01001604-OPXC01001604.1-human-gut-metagenome-genome-assembly--contig:-NODE-1604-length-15237-cov-4.486464	l0467	seq164	Salasmaviridae	Bacillota	Linear	lytic	Others
ENA-OPXC01001604-OPXC01001604.1-human-gut-metagenome-genome-assembly--contig:-NODE-1604-length-15237-cov-4.486464_CDS_0018	ENA-OPXC01001604-OPXC01001604.1-human-gut-metagenome-genome-assembly--contig:-NODE-1604-length-15237-cov-4.486464	l0467	seq165	Salasmaviridae	Bacillota	Linear	lytic	pham_375
ENA-OPXC01001670-OPXC01001670.1-human-gut-metagenome-genome-assembly--contig:-NODE-1670-length-14835-cov-4.222395_CDS_0009	ENA-OPXC01001670-OPXC01001670.1-human-gut-metagenome-genome-assembly--contig:-NODE-1670-length-14835-cov-4.222395	l0471	seq168	unassigned_phage	unassigned_host	Linear	lytic	Others
ENA-OPXG01000039-OPXG01000039.1-human-gut-metagenome-genome-assembly--contig:-NODE-39-length-103048-cov-3.727574_CDS_0054	ENA-OPXG01000039-OPXG01000039.1-human-gut-metagenome-genome-assembly--contig:-NODE-39-length-103048-cov-3.727574	l0010	seq6	Crassviridae	Bacteroidota	Linear	lytic	pham_81
ENA-OPXG01000058-OPXG01000058.1-human-gut-metagenome-genome-assembly--contig:-NODE-58-length-91537-cov-5.798048_CDS_0079	ENA-OPXG01000058-OPXG01000058.1-human-gut-metagenome-genome-assembly--contig:-NODE-58-length-91537-cov-5.798048	l0012	seq8	Crassviridae	Bacteroidota	Linear	temperate	Others
ENA-OPXG01000059-OPXG01000059.1-human-gut-metagenome-genome-assembly--contig:-NODE-59-length-91495-cov-9.745243_CDS_0018	ENA-OPXG01000059-OPXG01000059.1-human-gut-metagenome-genome-assembly--contig:-NODE-59-length-91495-cov-9.745243	l0015	seq10	Crassviridae	Pseudomonadota	Linear	lytic	Others
ENA-OPXG01000262-OPXG01000262.1-human-gut-metagenome-genome-assembly--contig:-NODE-262-length-43086-cov-3.735144_CDS_0050	ENA-OPXG01000262-OPXG01000262.1-human-gut-metagenome-genome-assembly--contig:-NODE-262-length-43086-cov-3.735144	l0013	seq9	unassigned_phage	Planctomycetes	Linear	lytic	Others
ENA-OPXG01000304-OPXG01000304.1-human-gut-metagenome-genome-assembly--contig:-NODE-304-length-39657-cov-6.143654_CDS_0007	ENA-OPXG01000304-OPXG01000304.1-human-gut-metagenome-genome-assembly--contig:-NODE-304-length-39657-cov-6.143654	l0017	seq11	unassigned_phage	Bacteroidota	Linear	lytic	pham_167
ENA-OPXG01000310-OPXG01000310.1-human-gut-metagenome-genome-assembly--contig:-NODE-310-length-39289-cov-173.491283_CDS_0002	ENA-OPXG01000310-OPXG01000310.1-human-gut-metagenome-genome-assembly--contig:-NODE-310-length-39289-cov-173.491283	l0011	seq7	unassigned_phage	Bacteroidota	Linear	temperate	pham_167
ENA-OPXG01000957-OPXG01000957.1-human-gut-metagenome-genome-assembly--contig:-NODE-957-length-15908-cov-2.501230_CDS_0011	ENA-OPXG01000957-OPXG01000957.1-human-gut-metagenome-genome-assembly--contig:-NODE-957-length-15908-cov-2.501230	l0018	seq12	unassigned_phage	Bacillota	Linear	lytic	Others
ENA-OPXG01001109-OPXG01001109.1-human-gut-metagenome-genome-assembly--contig:-NODE-1109-length-13762-cov-4.025316_CDS_0011	ENA-OPXG01001109-OPXG01001109.1-human-gut-metagenome-genome-assembly--contig:-NODE-1109-length-13762-cov-4.025316	l0019	seq13	unassigned_phage	Pseudomonadota	Linear	lytic	Others
ENA-OPXI01000190-OPXI01000190.1-human-gut-metagenome-genome-assembly--contig:-NODE-190-length-45520-cov-23.025558_CDS_0051	ENA-OPXI01000190-OPXI01000190.1-human-gut-metagenome-genome-assembly--contig:-NODE-190-length-45520-cov-23.025558	l0509	seq177	unassigned_phage	Bacteroidota	Linear	lytic	pham_139
ENA-OPXI01000308-OPXI01000308.1-human-gut-metagenome-genome-assembly--contig:-NODE-308-length-36090-cov-3.762176_CDS_0001	ENA-OPXI01000308-OPXI01000308.1-human-gut-metagenome-genome-assembly--contig:-NODE-308-length-36090-cov-3.762176	l0508	seq175	unassigned_phage	Bacillota	Linear	lytic	Others
ENA-OPXI01000308-OPXI01000308.1-human-gut-metagenome-genome-assembly--contig:-NODE-308-length-36090-cov-3.762176_CDS_0002	ENA-OPXI01000308-OPXI01000308.1-human-gut-metagenome-genome-assembly--contig:-NODE-308-length-36090-cov-3.762176	l0508	seq176	unassigned_phage	Bacillota	Linear	lytic	Others
ENA-OPXJ01000047-OPXJ01000047.1-human-gut-metagenome-genome-assembly--contig:-NODE-47-length-91488-cov-18.098783_CDS_0088	ENA-OPXJ01000047-OPXJ01000047.1-human-gut-metagenome-genome-assembly--contig:-NODE-47-length-91488-cov-18.098783	l0022	seq14	unassigned_phage	Bacillota	Linear	lytic	Others
ENA-OPXJ01000144-OPXJ01000144.1-human-gut-metagenome-genome-assembly--contig:-NODE-144-length-56025-cov-2.086260_CDS_0050	ENA-OPXJ01000144-OPXJ01000144.1-human-gut-metagenome-genome-assembly--contig:-NODE-144-length-56025-cov-2.086260	l0025	seq15	unassigned_phage	Bacillota	Linear	temperate	Others
ENA-OPXK01000017-OPXK01000017.1-human-gut-metagenome-genome-assembly--contig:-NODE-17-length-93913-cov-3.174008_CDS_0062	ENA-OPXK01000017-OPXK01000017.1-human-gut-metagenome-genome-assembly--contig:-NODE-17-length-93913-cov-3.174008	l0003	seq3	Gratiaviridae	unassigned_host	Linear	temperate	Others
ENA-OPXK01000307-OPXK01000307.1-human-gut-metagenome-genome-assembly--contig:-NODE-307-length-37276-cov-5.256468_CDS_0005	ENA-OPXK01000307-OPXK01000307.1-human-gut-metagenome-genome-assembly--contig:-NODE-307-length-37276-cov-5.256468	l0006	seq4	unassigned_phage	Bacillota	Linear	lytic	Others
ENA-OPXK01000357-OPXK01000357.1-human-gut-metagenome-genome-assembly--contig:-NODE-357-length-35012-cov-22.256887_CDS_0002	ENA-OPXK01000357-OPXK01000357.1-human-gut-metagenome-genome-assembly--contig:-NODE-357-length-35012-cov-22.256887	c0612	seq3451	unassigned_phage	unassigned_host	Linear	lytic	Others
ENA-OPXK01001140-OPXK01001140.1-human-gut-metagenome-genome-assembly--contig:-NODE-1140-length-18735-cov-14.543522_CDS_0002	ENA-OPXK01001140-OPXK01001140.1-human-gut-metagenome-genome-assembly--contig:-NODE-1140-length-18735-cov-14.543522	l0008	seq5	unassigned_phage	Bacillota	Linear	temperate	pham_74
ENA-OPXL01000129-OPXL01000129.1-human-gut-metagenome-genome-assembly--contig:-NODE-129-length-56692-cov-3.724526_CDS_0024	ENA-OPXL01000129-OPXL01000129.1-human-gut-metagenome-genome-assembly--contig:-NODE-129-length-56692-cov-3.724526	l0519	seq183	unassigned_phage	Bacillota	Linear	lytic	Others
ENA-OPXL01000129-OPXL01000129.1-human-gut-metagenome-genome-assembly--contig:-NODE-129-length-56692-cov-3.724526_CDS_0037	ENA-OPXL01000129-OPXL01000129.1-human-gut-metagenome-genome-assembly--contig:-NODE-129-length-56692-cov-3.724526	l0519	seq184	unassigned_phage	Bacillota	Linear	lytic	Others
ENA-OPXL01000336-OPXL01000336.1-human-gut-metagenome-genome-assembly--contig:-NODE-336-length-35401-cov-2.800006_CDS_0021	ENA-OPXL01000336-OPXL01000336.1-human-gut-metagenome-genome-assembly--contig:-NODE-336-length-35401-cov-2.800006	l0515	seq181	unassigned_phage	Bacillota	Linear	temperate	pham_326
ENA-OPXL01000369-OPXL01000369.1-human-gut-metagenome-genome-assembly--contig:-NODE-369-length-33699-cov-2.389936_CDS_0001	ENA-OPXL01000369-OPXL01000369.1-human-gut-metagenome-genome-assembly--contig:-NODE-369-length-33699-cov-2.389936	l0514	seq180	unassigned_phage	Bacillota	Linear	lytic	pham_326
ENA-OPXL01000456-OPXL01000456.1-human-gut-metagenome-genome-assembly--contig:-NODE-456-length-30119-cov-5.154105_CDS_0045	ENA-OPXL01000456-OPXL01000456.1-human-gut-metagenome-genome-assembly--contig:-NODE-456-length-30119-cov-5.154105	l0513	seq179	unassigned_phage	unassigned_host	Linear	lytic	pham_4
ENA-OPXL01000992-OPXL01000992.1-human-gut-metagenome-genome-assembly--contig:-NODE-992-length-18670-cov-3.885845_CDS_0016	ENA-OPXL01000992-OPXL01000992.1-human-gut-metagenome-genome-assembly--contig:-NODE-992-length-18670-cov-3.885845	l0512	seq178	unassigned_phage	Bacillota	Linear	temperate	Others
ENA-OPXL01001654-OPXL01001654.1-human-gut-metagenome-genome-assembly--contig:-NODE-1654-length-13110-cov-3.423209_CDS_0011	ENA-OPXL01001654-OPXL01001654.1-human-gut-metagenome-genome-assembly--contig:-NODE-1654-length-13110-cov-3.423209	l0517	seq182	unassigned_phage	Pseudomonadota	Linear	lytic	Others
ENA-OPXM01000428-OPXM01000428.1-human-gut-metagenome-genome-assembly--contig:-NODE-428-length-25652-cov-2.931750_CDS_0023	ENA-OPXM01000428-OPXM01000428.1-human-gut-metagenome-genome-assembly--contig:-NODE-428-length-25652-cov-2.931750	l0531	seq187	unassigned_phage	unassigned_host	Linear	lytic	Others
ENA-OPXN01000065-OPXN01000065.1-human-gut-metagenome-genome-assembly--contig:-NODE-65-length-80936-cov-6.724435_CDS_0103	ENA-OPXN01000065-OPXN01000065.1-human-gut-metagenome-genome-assembly--contig:-NODE-65-length-80936-cov-6.724435	l0545	seq191	unassigned_phage	Bacillota	Linear	temperate	pham_427
ENA-OPXN01000456-OPXN01000456.1-human-gut-metagenome-genome-assembly--contig:-NODE-456-length-34061-cov-5.549609_CDS_0023	ENA-OPXN01000456-OPXN01000456.1-human-gut-metagenome-genome-assembly--contig:-NODE-456-length-34061-cov-5.549609	l0544	seq190	unassigned_phage	Bacteroidota	Linear	lytic	pham_46
ENA-OPXN01002026-OPXN01002026.1-human-gut-metagenome-genome-assembly--contig:-NODE-2026-length-12958-cov-1.296753_CDS_0007	ENA-OPXN01002026-OPXN01002026.1-human-gut-metagenome-genome-assembly--contig:-NODE-2026-length-12958-cov-1.296753	l0543	seq189	unassigned_phage	Bacillota	Linear	lytic	Others
ENA-OPXP01000129-OPXP01000129.1-human-gut-metagenome-genome-assembly--contig:-NODE-129-length-75048-cov-3.663275_CDS_0027	ENA-OPXP01000129-OPXP01000129.1-human-gut-metagenome-genome-assembly--contig:-NODE-129-length-75048-cov-3.663275	l0563	seq194	unassigned_phage	Bacillota	Linear	lytic	Others
ENA-OPXP01000129-OPXP01000129.1-human-gut-metagenome-genome-assembly--contig:-NODE-129-length-75048-cov-3.663275_CDS_0049	ENA-OPXP01000129-OPXP01000129.1-human-gut-metagenome-genome-assembly--contig:-NODE-129-length-75048-cov-3.663275	l0563	seq195	unassigned_phage	Bacillota	Linear	lytic	Others
ENA-OPXQ01000201-OPXQ01000201.1-human-gut-metagenome-genome-assembly--contig:-NODE-201-length-39213-cov-6.070152_CDS_0001	ENA-OPXQ01000201-OPXQ01000201.1-human-gut-metagenome-genome-assembly--contig:-NODE-201-length-39213-cov-6.070152	l0560	seq193	unassigned_phage	Bacillota	Linear	temperate	pham_427
ENA-OPXU01000409-OPXU01000409.1-human-gut-metagenome-genome-assembly--contig:-NODE-409-length-34616-cov-5.146524_CDS_0053	ENA-OPXU01000409-OPXU01000409.1-human-gut-metagenome-genome-assembly--contig:-NODE-409-length-34616-cov-5.146524	l0551	seq192	unassigned_phage	Bacteroidota	Linear	lytic	pham_167
ENA-OPXW01000020-OPXW01000020.1-human-gut-metagenome-genome-assembly--contig:-NODE-20-length-106270-cov-7.020063_CDS_0074	ENA-OPXW01000020-OPXW01000020.1-human-gut-metagenome-genome-assembly--contig:-NODE-20-length-106270-cov-7.020063	l0537	seq188	unassigned_phage	Bacillota	Linear	temperate	pham_326
ENA-OPXX01000285-OPXX01000285.1-human-gut-metagenome-genome-assembly--contig:-NODE-285-length-48715-cov-22.115968_CDS_0060	ENA-OPXX01000285-OPXX01000285.1-human-gut-metagenome-genome-assembly--contig:-NODE-285-length-48715-cov-22.115968	c0632	seq3453	unassigned_phage	Bacillota	Linear	lytic	Others
ENA-OPXX01001281-OPXX01001281.1-human-gut-metagenome-genome-assembly--contig:-NODE-1281-length-18170-cov-5.352636_CDS_0018	ENA-OPXX01001281-OPXX01001281.1-human-gut-metagenome-genome-assembly--contig:-NODE-1281-length-18170-cov-5.352636	l0579	seq196	unassigned_phage	unassigned_host	Linear	lytic	Others
ERZ1024463.79-NODE-79-length-5506-cov-6.186204_CDS_0002	ERZ1024463.79-NODE-79-length-5506-cov-6.186204	l8625	seq2467	Microviridae	Bacillota	Linear	lytic	pham_74
ENA-OPYB01000008-OPYB01000008.1-human-gut-metagenome-genome-assembly--contig:-NODE-8-length-19135-cov-5.862683_CDS_0005	ENA-OPYB01000008-OPYB01000008.1-human-gut-metagenome-genome-assembly--contig:-NODE-8-length-19135-cov-5.862683	l12504	seq3338	unassigned_phage	Bacillota	Linear	temperate	Others
ENA-OPYB01000018-OPYB01000018.1-human-gut-metagenome-genome-assembly--contig:-NODE-18-length-11824-cov-42.711424_CDS_0003	ENA-OPYB01000018-OPYB01000018.1-human-gut-metagenome-genome-assembly--contig:-NODE-18-length-11824-cov-42.711424	l12500	seq3336	unassigned_phage	Bacillota	Linear	temperate	pham_81
ENA-OPYF01000012-OPYF01000012.1-human-gut-metagenome-genome-assembly--contig:-NODE-12-length-132465-cov-14.618579_CDS_0032	ENA-OPYF01000012-OPYF01000012.1-human-gut-metagenome-genome-assembly--contig:-NODE-12-length-132465-cov-14.618579	l2196	seq629	unassigned_phage	Bacillota	Linear	lytic	Others
ENA-OPYG01000125-OPYG01000125.1-human-gut-metagenome-genome-assembly--contig:-NODE-125-length-61543-cov-5.647996_CDS_0057	ENA-OPYG01000125-OPYG01000125.1-human-gut-metagenome-genome-assembly--contig:-NODE-125-length-61543-cov-5.647996	l2047	seq595	unassigned_phage	unassigned_host	Linear	temperate	pham_74
ENA-OPYG01000263-OPYG01000263.1-human-gut-metagenome-genome-assembly--contig:-NODE-263-length-43640-cov-25.660870_CDS_0050	ENA-OPYG01000263-OPYG01000263.1-human-gut-metagenome-genome-assembly--contig:-NODE-263-length-43640-cov-25.660870	l2051	seq596	unassigned_phage	Bacillota	Linear	lytic	Others
ENA-OPYG01000322-OPYG01000322.1-human-gut-metagenome-genome-assembly--contig:-NODE-322-length-38867-cov-6.690843_CDS_0045	ENA-OPYG01000322-OPYG01000322.1-human-gut-metagenome-genome-assembly--contig:-NODE-322-length-38867-cov-6.690843	l2056	seq597	unassigned_phage	Bacteroidota	Linear	temperate	pham_46
ENA-OPYG01000324-OPYG01000324.1-human-gut-metagenome-genome-assembly--contig:-NODE-324-length-38833-cov-2.924725_CDS_0032	ENA-OPYG01000324-OPYG01000324.1-human-gut-metagenome-genome-assembly--contig:-NODE-324-length-38833-cov-2.924725	l2057	seq598	unassigned_phage	Bacillota	Linear	temperate	Others
ENA-OPYG01001541-OPYG01001541.1-human-gut-metagenome-genome-assembly--contig:-NODE-1541-length-13950-cov-3.719539_CDS_0010	ENA-OPYG01001541-OPYG01001541.1-human-gut-metagenome-genome-assembly--contig:-NODE-1541-length-13950-cov-3.719539	l2060	seq599	unassigned_phage	unassigned_host	Linear	temperate	pham_4
ENA-OPYH01001466-OPYH01001466.1-human-gut-metagenome-genome-assembly--contig:-NODE-1466-length-13304-cov-20.895086_CDS_0007	ENA-OPYH01001466-OPYH01001466.1-human-gut-metagenome-genome-assembly--contig:-NODE-1466-length-13304-cov-20.895086	l1466	seq462	unassigned_phage	Pseudomonadota	Linear	lytic	Others
ENA-OQUI01000124-OQUI01000124.1-human-gut-metagenome-genome-assembly--contig:-NODE-124-length-116081-cov-7.865384_CDS_0114	ENA-OQUI01000124-OQUI01000124.1-human-gut-metagenome-genome-assembly--contig:-NODE-124-length-116081-cov-7.865384	c1256	seq3542	unassigned_phage	Chlorobi	Circular	lytic	pham_4
ENA-OQUI01000887-OQUI01000887.1-human-gut-metagenome-genome-assembly--contig:-NODE-887-length-44181-cov-10.829517_CDS_0050	ENA-OQUI01000887-OQUI01000887.1-human-gut-metagenome-genome-assembly--contig:-NODE-887-length-44181-cov-10.829517	l3949	seq1044	unassigned_phage	Bacteroidota	Linear	temperate	pham_139
ENA-OQUI01000896-OQUI01000896.1-human-gut-metagenome-genome-assembly--contig:-NODE-896-length-43841-cov-8.944612_CDS_0043	ENA-OQUI01000896-OQUI01000896.1-human-gut-metagenome-genome-assembly--contig:-NODE-896-length-43841-cov-8.944612	c1259	seq3543	unassigned_phage	Bacillota	Circular	temperate	Others
ENA-OQUI01001684-OQUI01001684.1-human-gut-metagenome-genome-assembly--contig:-NODE-1684-length-29034-cov-37.452913_CDS_0007	ENA-OQUI01001684-OQUI01001684.1-human-gut-metagenome-genome-assembly--contig:-NODE-1684-length-29034-cov-37.452913	l3953	seq1045	unassigned_phage	Bacillota	Linear	lytic	pham_182
ENA-OQUI01003027-OQUI01003027.1-human-gut-metagenome-genome-assembly--contig:-NODE-3027-length-18617-cov-3.736246_CDS_0007	ENA-OQUI01003027-OQUI01003027.1-human-gut-metagenome-genome-assembly--contig:-NODE-3027-length-18617-cov-3.736246	l3956	seq1046	unassigned_phage	Bacteroidota	Linear	lytic	pham_46
ENA-OQUJ01000581-OQUJ01000581.1-human-gut-metagenome-genome-assembly--contig:-NODE-581-length-57297-cov-10.412635_CDS_0019	ENA-OQUJ01000581-OQUJ01000581.1-human-gut-metagenome-genome-assembly--contig:-NODE-581-length-57297-cov-10.412635	c1262	seq3544	unassigned_phage	Bacillota	Circular	lytic	Others
ENA-OQUJ01000581-OQUJ01000581.1-human-gut-metagenome-genome-assembly--contig:-NODE-581-length-57297-cov-10.412635_CDS_0022	ENA-OQUJ01000581-OQUJ01000581.1-human-gut-metagenome-genome-assembly--contig:-NODE-581-length-57297-cov-10.412635	c1262	seq3545	unassigned_phage	Bacillota	Circular	lytic	Others
ENA-OQUJ01000587-OQUJ01000587.1-human-gut-metagenome-genome-assembly--contig:-NODE-587-length-56973-cov-5.492179_CDS_0041	ENA-OQUJ01000587-OQUJ01000587.1-human-gut-metagenome-genome-assembly--contig:-NODE-587-length-56973-cov-5.492179	l3964	seq1047	unassigned_phage	Bacillota	Linear	temperate	pham_182
ENA-OQUJ01000587-OQUJ01000587.1-human-gut-metagenome-genome-assembly--contig:-NODE-587-length-56973-cov-5.492179_CDS_0055	ENA-OQUJ01000587-OQUJ01000587.1-human-gut-metagenome-genome-assembly--contig:-NODE-587-length-56973-cov-5.492179	l3964	seq1048	unassigned_phage	Bacillota	Linear	temperate	Others
ENA-OQUJ01000688-OQUJ01000688.1-human-gut-metagenome-genome-assembly--contig:-NODE-688-length-50479-cov-63.938415_CDS_0001	ENA-OQUJ01000688-OQUJ01000688.1-human-gut-metagenome-genome-assembly--contig:-NODE-688-length-50479-cov-63.938415	l3965	seq1049	unassigned_phage	Bacillota	Linear	lytic	Others
ENA-OQUJ01000700-OQUJ01000700.1-human-gut-metagenome-genome-assembly--contig:-NODE-700-length-49899-cov-16.428285_CDS_0075	ENA-OQUJ01000700-OQUJ01000700.1-human-gut-metagenome-genome-assembly--contig:-NODE-700-length-49899-cov-16.428285	l3970	seq1051	unassigned_phage	Bacillota	Linear	temperate	Others
ENA-OQUJ01001630-OQUJ01001630.1-human-gut-metagenome-genome-assembly--contig:-NODE-1630-length-26447-cov-17.791505_CDS_0020	ENA-OQUJ01001630-OQUJ01001630.1-human-gut-metagenome-genome-assembly--contig:-NODE-1630-length-26447-cov-17.791505	l3969	seq1050	unassigned_phage	Bacillota	Linear	lytic	Others
ENA-OQUN01000351-OQUN01000351.1-human-gut-metagenome-genome-assembly--contig:-NODE-351-length-63980-cov-8.369075_CDS_0078	ENA-OQUN01000351-OQUN01000351.1-human-gut-metagenome-genome-assembly--contig:-NODE-351-length-63980-cov-8.369075	l2441	seq677	unassigned_phage	Bacillota	Linear	lytic	pham_182
ENA-OQUN01000428-OQUN01000428.1-human-gut-metagenome-genome-assembly--contig:-NODE-428-length-58119-cov-5.749182_CDS_0067	ENA-OQUN01000428-OQUN01000428.1-human-gut-metagenome-genome-assembly--contig:-NODE-428-length-58119-cov-5.749182	l2443	seq678	unassigned_phage	Bacillota	Linear	lytic	Others
ENA-OQUN01000855-OQUN01000855.1-human-gut-metagenome-genome-assembly--contig:-NODE-855-length-39572-cov-4.744322_CDS_0045	ENA-OQUN01000855-OQUN01000855.1-human-gut-metagenome-genome-assembly--contig:-NODE-855-length-39572-cov-4.744322	l2450	seq679	unassigned_phage	Bacillota	Linear	lytic	Others
ENA-OQUP01000255-OQUP01000255.1-human-gut-metagenome-genome-assembly--contig:-NODE-255-length-97876-cov-9.375351_CDS_0008	ENA-OQUP01000255-OQUP01000255.1-human-gut-metagenome-genome-assembly--contig:-NODE-255-length-97876-cov-9.375351	l3987	seq1052	Crassviridae	Bacteroidota	Linear	lytic	pham_81
ENA-OQUP01001814-OQUP01001814.1-human-gut-metagenome-genome-assembly--contig:-NODE-1814-length-30819-cov-3.347635_CDS_0028	ENA-OQUP01001814-OQUP01001814.1-human-gut-metagenome-genome-assembly--contig:-NODE-1814-length-30819-cov-3.347635	l3989	seq1053	unassigned_phage	Bacillota	Linear	temperate	Others
ENA-OQUP01002199-OQUP01002199.1-human-gut-metagenome-genome-assembly--contig:-NODE-2199-length-26463-cov-4.625597_CDS_0017	ENA-OQUP01002199-OQUP01002199.1-human-gut-metagenome-genome-assembly--contig:-NODE-2199-length-26463-cov-4.625597	l3994	seq1054	unassigned_phage	Bacillota	Linear	lytic	Others
ENA-OQVA01005064-OQVA01005064.1-human-gut-metagenome-genome-assembly--contig:-NODE-5064-length-15625-cov-20.256110_CDS_0013	ENA-OQVA01005064-OQVA01005064.1-human-gut-metagenome-genome-assembly--contig:-NODE-5064-length-15625-cov-20.256110	l4005	seq1055	Salasmaviridae	unassigned_host	Linear	lytic	Others
ENA-ORBR01000495-ORBR01000495.1-human-gut-metagenome-genome-assembly--contig:-NODE-495-length-54964-cov-5.253240_CDS_0041	ENA-ORBR01000495-ORBR01000495.1-human-gut-metagenome-genome-assembly--contig:-NODE-495-length-54964-cov-5.253240	l3824	seq1017	unassigned_phage	Bacillota	Linear	temperate	Others
ENA-ORBS01000034-ORBS01000034.1-human-gut-metagenome-genome-assembly--contig:-NODE-34-length-152306-cov-7.782169_CDS_0001	ENA-ORBS01000034-ORBS01000034.1-human-gut-metagenome-genome-assembly--contig:-NODE-34-length-152306-cov-7.782169	l3849	seq1019	unassigned_phage	Bacteroidota	Linear	temperate	pham_326
ENA-ORBS01000517-ORBS01000517.1-human-gut-metagenome-genome-assembly--contig:-NODE-517-length-56285-cov-5.240334_CDS_0036	ENA-ORBS01000517-ORBS01000517.1-human-gut-metagenome-genome-assembly--contig:-NODE-517-length-56285-cov-5.240334	l3841	seq1018	unassigned_phage	Bacillota	Linear	temperate	Others
ENA-ORBT01000139-ORBT01000139.1-human-gut-metagenome-genome-assembly--contig:-NODE-139-length-119850-cov-6.780483_CDS_0098	ENA-ORBT01000139-ORBT01000139.1-human-gut-metagenome-genome-assembly--contig:-NODE-139-length-119850-cov-6.780483	l3851	seq1020	unassigned_phage	Bacillota	Linear	temperate	Others
ENA-ORBT01000900-ORBT01000900.1-human-gut-metagenome-genome-assembly--contig:-NODE-900-length-51177-cov-8.517859_CDS_0066	ENA-ORBT01000900-ORBT01000900.1-human-gut-metagenome-genome-assembly--contig:-NODE-900-length-51177-cov-8.517859	l3856	seq1021	unassigned_phage	Bacillota	Linear	lytic	Others
ENA-ORBU01000356-ORBU01000356.1-human-gut-metagenome-genome-assembly--contig:-NODE-356-length-80279-cov-4.173090_CDS_0092	ENA-ORBU01000356-ORBU01000356.1-human-gut-metagenome-genome-assembly--contig:-NODE-356-length-80279-cov-4.173090	l3892	seq1028	unassigned_phage	Bacteroidota	Linear	lytic	Others
ENA-ORBU01001292-ORBU01001292.1-human-gut-metagenome-genome-assembly--contig:-NODE-1292-length-41815-cov-7.588841_CDS_0043	ENA-ORBU01001292-ORBU01001292.1-human-gut-metagenome-genome-assembly--contig:-NODE-1292-length-41815-cov-7.588841	l3880	seq1026	Autographiviridae	unassigned_host	Linear	temperate	Others
ENA-ORBU01001326-ORBU01001326.1-human-gut-metagenome-genome-assembly--contig:-NODE-1326-length-41095-cov-4.060575_CDS_0014	ENA-ORBU01001326-ORBU01001326.1-human-gut-metagenome-genome-assembly--contig:-NODE-1326-length-41095-cov-4.060575	l3871	seq1022	unassigned_phage	Bacillota	Linear	lytic	Others
ENA-ORBU01001501-ORBU01001501.1-human-gut-metagenome-genome-assembly--contig:-NODE-1501-length-37917-cov-3.795917_CDS_0042	ENA-ORBU01001501-ORBU01001501.1-human-gut-metagenome-genome-assembly--contig:-NODE-1501-length-37917-cov-3.795917	l3873	seq1023	unassigned_phage	unassigned_host	Linear	lytic	Others
ENA-ORBU01001802-ORBU01001802.1-human-gut-metagenome-genome-assembly--contig:-NODE-1802-length-33497-cov-8.840560_CDS_0002	ENA-ORBU01001802-ORBU01001802.1-human-gut-metagenome-genome-assembly--contig:-NODE-1802-length-33497-cov-8.840560	l3874	seq1024	unassigned_phage	Bacillota	Linear	temperate	pham_427
ENA-ORBU01001926-ORBU01001926.1-human-gut-metagenome-genome-assembly--contig:-NODE-1926-length-32005-cov-4.064601_CDS_0013	ENA-ORBU01001926-ORBU01001926.1-human-gut-metagenome-genome-assembly--contig:-NODE-1926-length-32005-cov-4.064601	l3882	seq1027	unassigned_phage	Bacillota	Linear	temperate	Others
ENA-ORBU01002327-ORBU01002327.1-human-gut-metagenome-genome-assembly--contig:-NODE-2327-length-27480-cov-3.160000_CDS_0036	ENA-ORBU01002327-ORBU01002327.1-human-gut-metagenome-genome-assembly--contig:-NODE-2327-length-27480-cov-3.160000	l3879	seq1025	unassigned_phage	Bacillota	Linear	lytic	Others
ENA-ORBU01004170-ORBU01004170.1-human-gut-metagenome-genome-assembly--contig:-NODE-4170-length-17293-cov-3.926326_CDS_0014	ENA-ORBU01004170-ORBU01004170.1-human-gut-metagenome-genome-assembly--contig:-NODE-4170-length-17293-cov-3.926326	l3894	seq1029	unassigned_phage	Actinomycetota	Linear	temperate	pham_109
ENA-ORBW01000537-ORBW01000537.1-human-gut-metagenome-genome-assembly--contig:-NODE-537-length-108064-cov-30.321334_CDS_0041	ENA-ORBW01000537-ORBW01000537.1-human-gut-metagenome-genome-assembly--contig:-NODE-537-length-108064-cov-30.321334	l3797	seq1012	unassigned_phage	Bacteroidota	Linear	temperate	Others
ENA-ORBW01001318-ORBW01001318.1-human-gut-metagenome-genome-assembly--contig:-NODE-1318-length-65510-cov-56.020503_CDS_0038	ENA-ORBW01001318-ORBW01001318.1-human-gut-metagenome-genome-assembly--contig:-NODE-1318-length-65510-cov-56.020503	l3786	seq1009	unassigned_phage	Bacteroidota	Linear	lytic	pham_167
ENA-ORBW01001481-ORBW01001481.1-human-gut-metagenome-genome-assembly--contig:-NODE-1481-length-61010-cov-23.651792_CDS_0003	ENA-ORBW01001481-ORBW01001481.1-human-gut-metagenome-genome-assembly--contig:-NODE-1481-length-61010-cov-23.651792	l3778	seq1006	unassigned_phage	Bacillota	Linear	lytic	Others
ENA-ORBW01002871-ORBW01002871.1-human-gut-metagenome-genome-assembly--contig:-NODE-2871-length-37948-cov-54.409020_CDS_0002	ENA-ORBW01002871-ORBW01002871.1-human-gut-metagenome-genome-assembly--contig:-NODE-2871-length-37948-cov-54.409020	l3791	seq1011	unassigned_phage	Bacillota	Linear	temperate	pham_109
ENA-ORBW01003016-ORBW01003016.1-human-gut-metagenome-genome-assembly--contig:-NODE-3016-length-36555-cov-47.327014_CDS_0060	ENA-ORBW01003016-ORBW01003016.1-human-gut-metagenome-genome-assembly--contig:-NODE-3016-length-36555-cov-47.327014	l3777	seq1005	unassigned_phage	Bacillota	Linear	lytic	Others
ENA-ORBW01003061-ORBW01003061.1-human-gut-metagenome-genome-assembly--contig:-NODE-3061-length-36141-cov-13.402732_CDS_0001	ENA-ORBW01003061-ORBW01003061.1-human-gut-metagenome-genome-assembly--contig:-NODE-3061-length-36141-cov-13.402732	c1230	seq3540	unassigned_phage	unassigned_host	Circular	lytic	Others
ENA-ORBW01003119-ORBW01003119.1-human-gut-metagenome-genome-assembly--contig:-NODE-3119-length-35687-cov-22.607965_CDS_0004	ENA-ORBW01003119-ORBW01003119.1-human-gut-metagenome-genome-assembly--contig:-NODE-3119-length-35687-cov-22.607965	l3770	seq1002	unassigned_phage	Bacillota	Linear	temperate	Others
ENA-ORBW01003713-ORBW01003713.1-human-gut-metagenome-genome-assembly--contig:-NODE-3713-length-30858-cov-5.509788_CDS_0010	ENA-ORBW01003713-ORBW01003713.1-human-gut-metagenome-genome-assembly--contig:-NODE-3713-length-30858-cov-5.509788	l3783	seq1008	unassigned_phage	Bacillota	Linear	lytic	Others
ENA-ORBW01004042-ORBW01004042.1-human-gut-metagenome-genome-assembly--contig:-NODE-4042-length-28556-cov-287.356023_CDS_0009	ENA-ORBW01004042-ORBW01004042.1-human-gut-metagenome-genome-assembly--contig:-NODE-4042-length-28556-cov-287.356023	l3782	seq1007	unassigned_phage	Bacillota	Linear	lytic	Others
ENA-ORBW01005141-ORBW01005141.1-human-gut-metagenome-genome-assembly--contig:-NODE-5141-length-23105-cov-41.882690_CDS_0031	ENA-ORBW01005141-ORBW01005141.1-human-gut-metagenome-genome-assembly--contig:-NODE-5141-length-23105-cov-41.882690	l3773	seq1003	unassigned_phage	Actinomycetota	Linear	temperate	pham_109
ENA-ORBW01005419-ORBW01005419.1-human-gut-metagenome-genome-assembly--contig:-NODE-5419-length-21964-cov-30.387831_CDS_0001	ENA-ORBW01005419-ORBW01005419.1-human-gut-metagenome-genome-assembly--contig:-NODE-5419-length-21964-cov-30.387831	l3774	seq1004	unassigned_phage	Bacillota	Linear	lytic	Others
ENA-ORBW01005424-ORBW01005424.1-human-gut-metagenome-genome-assembly--contig:-NODE-5424-length-21943-cov-249.936084_CDS_0006	ENA-ORBW01005424-ORBW01005424.1-human-gut-metagenome-genome-assembly--contig:-NODE-5424-length-21943-cov-249.936084	l3799	seq1013	unassigned_phage	unassigned_host	Linear	temperate	Others
ENA-ORBW01006836-ORBW01006836.1-human-gut-metagenome-genome-assembly--contig:-NODE-6836-length-17819-cov-74.256699_CDS_0014	ENA-ORBW01006836-ORBW01006836.1-human-gut-metagenome-genome-assembly--contig:-NODE-6836-length-17819-cov-74.256699	l3765	seq1000	unassigned_phage	Bacillota	Linear	temperate	Others
ENA-ORBW01007357-ORBW01007357.1-human-gut-metagenome-genome-assembly--contig:-NODE-7357-length-16605-cov-5.510624_CDS_0013	ENA-ORBW01007357-ORBW01007357.1-human-gut-metagenome-genome-assembly--contig:-NODE-7357-length-16605-cov-5.510624	l3768	seq1001	unassigned_phage	Bacillota	Linear	temperate	Others
ENA-ORBW01007692-ORBW01007692.1-human-gut-metagenome-genome-assembly--contig:-NODE-7692-length-15903-cov-5.082282_CDS_0009	ENA-ORBW01007692-ORBW01007692.1-human-gut-metagenome-genome-assembly--contig:-NODE-7692-length-15903-cov-5.082282	l3788	seq1010	unassigned_phage	unassigned_host	Linear	temperate	Others
ENA-ORBW01022100-ORBW01022100.1-human-gut-metagenome-genome-assembly--contig:-NODE-22100-length-5314-cov-3.427648_CDS_0002	ENA-ORBW01022100-ORBW01022100.1-human-gut-metagenome-genome-assembly--contig:-NODE-22100-length-5314-cov-3.427648	l3803	seq1014	unassigned_phage	Bacteroidota	Linear	temperate	Others
ENA-ORBX01000239-ORBX01000239.1-human-gut-metagenome-genome-assembly--contig:-NODE-239-length-44450-cov-91.448277_CDS_0034	ENA-ORBX01000239-ORBX01000239.1-human-gut-metagenome-genome-assembly--contig:-NODE-239-length-44450-cov-91.448277	l3729	seq988	unassigned_phage	unassigned_host	Linear	temperate	pham_47
ENA-ORBY01000072-ORBY01000072.1-human-gut-metagenome-genome-assembly--contig:-NODE-72-length-38082-cov-5.686023_CDS_0035	ENA-ORBY01000072-ORBY01000072.1-human-gut-metagenome-genome-assembly--contig:-NODE-72-length-38082-cov-5.686023	c1219	seq3537	unassigned_phage	Bacillota	Circular	lytic	Others
ENA-ORBY01000139-ORBY01000139.1-human-gut-metagenome-genome-assembly--contig:-NODE-139-length-28625-cov-5.353148_CDS_0002	ENA-ORBY01000139-ORBY01000139.1-human-gut-metagenome-genome-assembly--contig:-NODE-139-length-28625-cov-5.353148	l3738	seq992	unassigned_phage	Bacillota	Linear	lytic	Others
ENA-ORBY01000211-ORBY01000211.1-human-gut-metagenome-genome-assembly--contig:-NODE-211-length-22976-cov-8.860913_CDS_0009	ENA-ORBY01000211-ORBY01000211.1-human-gut-metagenome-genome-assembly--contig:-NODE-211-length-22976-cov-8.860913	l3737	seq991	unassigned_phage	Bacillota	Linear	temperate	pham_74
ENA-ORBY01000232-ORBY01000232.1-human-gut-metagenome-genome-assembly--contig:-NODE-232-length-22149-cov-42.330851_CDS_0020	ENA-ORBY01000232-ORBY01000232.1-human-gut-metagenome-genome-assembly--contig:-NODE-232-length-22149-cov-42.330851	l3734	seq989	Aliceevansviridae	Bacillota	Linear	lytic	Others
ENA-ORBY01000266-ORBY01000266.1-human-gut-metagenome-genome-assembly--contig:-NODE-266-length-20701-cov-3.454068_CDS_0031	ENA-ORBY01000266-ORBY01000266.1-human-gut-metagenome-genome-assembly--contig:-NODE-266-length-20701-cov-3.454068	l3736	seq990	Aliceevansviridae	Bacillota	Linear	temperate	Others
ENA-ORBZ01000044-ORBZ01000044.1-human-gut-metagenome-genome-assembly--contig:-NODE-44-length-117160-cov-6.868866_CDS_0104	ENA-ORBZ01000044-ORBZ01000044.1-human-gut-metagenome-genome-assembly--contig:-NODE-44-length-117160-cov-6.868866	l3755	seq996	unassigned_phage	Bacillota	Linear	temperate	Others
ENA-ORBZ01000207-ORBZ01000207.1-human-gut-metagenome-genome-assembly--contig:-NODE-207-length-56430-cov-8.885352_CDS_0063	ENA-ORBZ01000207-ORBZ01000207.1-human-gut-metagenome-genome-assembly--contig:-NODE-207-length-56430-cov-8.885352	l3741	seq993	unassigned_phage	Bacillota	Linear	lytic	Others
ENA-ORBZ01000345-ORBZ01000345.1-human-gut-metagenome-genome-assembly--contig:-NODE-345-length-40406-cov-9.735123_CDS_0047	ENA-ORBZ01000345-ORBZ01000345.1-human-gut-metagenome-genome-assembly--contig:-NODE-345-length-40406-cov-9.735123	l3752	seq994	unassigned_phage	Bacillota	Linear	lytic	Others
ENA-ORBZ01000463-ORBZ01000463.1-human-gut-metagenome-genome-assembly--contig:-NODE-463-length-33380-cov-13.504977_CDS_0023	ENA-ORBZ01000463-ORBZ01000463.1-human-gut-metagenome-genome-assembly--contig:-NODE-463-length-33380-cov-13.504977	l3753	seq995	unassigned_phage	Pseudomonadota	Linear	temperate	Others
ENA-ORCA01000002-ORCA01000002.1-human-gut-metagenome-genome-assembly--contig:-NODE-2-length-42971-cov-5.558608_CDS_0035	ENA-ORCA01000002-ORCA01000002.1-human-gut-metagenome-genome-assembly--contig:-NODE-2-length-42971-cov-5.558608	c1225	seq3538	unassigned_phage	Bacillota	Circular	lytic	Others
ENA-ORCC01000086-ORCC01000086.1-human-gut-metagenome-genome-assembly--contig:-NODE-86-length-32971-cov-172.274632_CDS_0024	ENA-ORCC01000086-ORCC01000086.1-human-gut-metagenome-genome-assembly--contig:-NODE-86-length-32971-cov-172.274632	l3760	seq998	unassigned_phage	Pseudomonadota	Linear	temperate	pham_110
ENA-ORCC01000101-ORCC01000101.1-human-gut-metagenome-genome-assembly--contig:-NODE-101-length-30868-cov-3.946033_CDS_0039	ENA-ORCC01000101-ORCC01000101.1-human-gut-metagenome-genome-assembly--contig:-NODE-101-length-30868-cov-3.946033	l3758	seq997	unassigned_phage	Bacillota	Linear	temperate	pham_74
ENA-ORCD01000331-ORCD01000331.1-human-gut-metagenome-genome-assembly--contig:-NODE-331-length-41728-cov-7.552463_CDS_0047	ENA-ORCD01000331-ORCD01000331.1-human-gut-metagenome-genome-assembly--contig:-NODE-331-length-41728-cov-7.552463	c1226	seq3539	unassigned_phage	Bacillota	Circular	lytic	Others
ENA-ORCE01000035-ORCE01000035.1-human-gut-metagenome-genome-assembly--contig:-NODE-35-length-190115-cov-10.006551_CDS_0051	ENA-ORCE01000035-ORCE01000035.1-human-gut-metagenome-genome-assembly--contig:-NODE-35-length-190115-cov-10.006551	c1248	seq3541	unassigned_phage	Bacillota	Circular	lytic	Others
ENA-ORCE01000133-ORCE01000133.1-human-gut-metagenome-genome-assembly--contig:-NODE-133-length-116167-cov-6.264977_CDS_0007	ENA-ORCE01000133-ORCE01000133.1-human-gut-metagenome-genome-assembly--contig:-NODE-133-length-116167-cov-6.264977	l3916	seq1036	unassigned_phage	Bacillota	Linear	lytic	Others
ENA-ORCE01000736-ORCE01000736.1-human-gut-metagenome-genome-assembly--contig:-NODE-736-length-52322-cov-14.371707_CDS_0004	ENA-ORCE01000736-ORCE01000736.1-human-gut-metagenome-genome-assembly--contig:-NODE-736-length-52322-cov-14.371707	l3915	seq1035	unassigned_phage	unassigned_host	Linear	temperate	pham_167
ENA-ORCE01000964-ORCE01000964.1-human-gut-metagenome-genome-assembly--contig:-NODE-964-length-45236-cov-6.060888_CDS_0001	ENA-ORCE01000964-ORCE01000964.1-human-gut-metagenome-genome-assembly--contig:-NODE-964-length-45236-cov-6.060888	l3921	seq1037	unassigned_phage	Actinomycetota	Linear	temperate	pham_109
ENA-ORCF01000703-ORCF01000703.1-human-gut-metagenome-genome-assembly--contig:-NODE-703-length-51424-cov-68.636824_CDS_0002	ENA-ORCF01000703-ORCF01000703.1-human-gut-metagenome-genome-assembly--contig:-NODE-703-length-51424-cov-68.636824	l3907	seq1033	unassigned_phage	Bacteroidota	Linear	lytic	pham_139
ENA-ORCF01000871-ORCF01000871.1-human-gut-metagenome-genome-assembly--contig:-NODE-871-length-46404-cov-13.066452_CDS_0068	ENA-ORCF01000871-ORCF01000871.1-human-gut-metagenome-genome-assembly--contig:-NODE-871-length-46404-cov-13.066452	l3900	seq1030	unassigned_phage	Bacillota	Linear	lytic	Others
ENA-ORCF01001294-ORCF01001294.1-human-gut-metagenome-genome-assembly--contig:-NODE-1294-length-37896-cov-42.546946_CDS_0051	ENA-ORCF01001294-ORCF01001294.1-human-gut-metagenome-genome-assembly--contig:-NODE-1294-length-37896-cov-42.546946	l3908	seq1034	unassigned_phage	Actinomycetota	Linear	temperate	pham_109
ENA-ORCF01001740-ORCF01001740.1-human-gut-metagenome-genome-assembly--contig:-NODE-1740-length-31299-cov-3.545065_CDS_0020	ENA-ORCF01001740-ORCF01001740.1-human-gut-metagenome-genome-assembly--contig:-NODE-1740-length-31299-cov-3.545065	l3905	seq1032	unassigned_phage	Actinomycetota	Linear	temperate	pham_109
ENA-ORCF01002017-ORCF01002017.1-human-gut-metagenome-genome-assembly--contig:-NODE-2017-length-28410-cov-34.382790_CDS_0003	ENA-ORCF01002017-ORCF01002017.1-human-gut-metagenome-genome-assembly--contig:-NODE-2017-length-28410-cov-34.382790	l3904	seq1031	unassigned_phage	Bacillota	Linear	temperate	Others
ENA-ORCG01000614-ORCG01000614.1-human-gut-metagenome-genome-assembly--contig:-NODE-614-length-56554-cov-7.693110_CDS_0014	ENA-ORCG01000614-ORCG01000614.1-human-gut-metagenome-genome-assembly--contig:-NODE-614-length-56554-cov-7.693110	l3943	seq1041	unassigned_phage	Bacillota	Linear	temperate	Others
ENA-ORCG01000754-ORCG01000754.1-human-gut-metagenome-genome-assembly--contig:-NODE-754-length-49711-cov-7.011962_CDS_0035	ENA-ORCG01000754-ORCG01000754.1-human-gut-metagenome-genome-assembly--contig:-NODE-754-length-49711-cov-7.011962	l3945	seq1042	unassigned_phage	unassigned_host	Linear	lytic	pham_375
ENA-ORCG01000983-ORCG01000983.1-human-gut-metagenome-genome-assembly--contig:-NODE-983-length-40958-cov-7.118915_CDS_0049	ENA-ORCG01000983-ORCG01000983.1-human-gut-metagenome-genome-assembly--contig:-NODE-983-length-40958-cov-7.118915	l3939	seq1038	unassigned_phage	Bacillota	Linear	lytic	pham_182
ENA-ORCG01000983-ORCG01000983.1-human-gut-metagenome-genome-assembly--contig:-NODE-983-length-40958-cov-7.118915_CDS_0060	ENA-ORCG01000983-ORCG01000983.1-human-gut-metagenome-genome-assembly--contig:-NODE-983-length-40958-cov-7.118915	l3939	seq1039	unassigned_phage	Bacillota	Linear	lytic	Others
ENA-ORCG01001215-ORCG01001215.1-human-gut-metagenome-genome-assembly--contig:-NODE-1215-length-34949-cov-14.526967_CDS_0047	ENA-ORCG01001215-ORCG01001215.1-human-gut-metagenome-genome-assembly--contig:-NODE-1215-length-34949-cov-14.526967	l3941	seq1040	unassigned_phage	Bacillota	Linear	lytic	Others
ENA-ORCG01001705-ORCG01001705.1-human-gut-metagenome-genome-assembly--contig:-NODE-1705-length-26951-cov-3.020003_CDS_0041	ENA-ORCG01001705-ORCG01001705.1-human-gut-metagenome-genome-assembly--contig:-NODE-1705-length-26951-cov-3.020003	l3946	seq1043	unassigned_phage	Bacillota	Linear	temperate	Others
ENA-ORIC01000127-ORIC01000127.1-human-gut-metagenome-genome-assembly--contig:-NODE-127-length-106264-cov-4.554324_CDS_0062	ENA-ORIC01000127-ORIC01000127.1-human-gut-metagenome-genome-assembly--contig:-NODE-127-length-106264-cov-4.554324	l2833	seq760	unassigned_phage	Bacillota	Linear	lytic	pham_326
ENA-ORIC01000285-ORIC01000285.1-human-gut-metagenome-genome-assembly--contig:-NODE-285-length-67725-cov-3.383662_CDS_0047	ENA-ORIC01000285-ORIC01000285.1-human-gut-metagenome-genome-assembly--contig:-NODE-285-length-67725-cov-3.383662	l2839	seq764	unassigned_phage	Bacillota	Linear	lytic	pham_427
ENA-ORIC01000374-ORIC01000374.1-human-gut-metagenome-genome-assembly--contig:-NODE-374-length-59138-cov-29.345423_CDS_0004	ENA-ORIC01000374-ORIC01000374.1-human-gut-metagenome-genome-assembly--contig:-NODE-374-length-59138-cov-29.345423	l2829	seq756	unassigned_phage	Actinomycetota	Linear	lytic	pham_4
ENA-ORIC01000419-ORIC01000419.1-human-gut-metagenome-genome-assembly--contig:-NODE-419-length-55400-cov-4.757623_CDS_0053	ENA-ORIC01000419-ORIC01000419.1-human-gut-metagenome-genome-assembly--contig:-NODE-419-length-55400-cov-4.757623	l2831	seq758	unassigned_phage	Bacillota	Linear	temperate	Others
ENA-ORIC01000463-ORIC01000463.1-human-gut-metagenome-genome-assembly--contig:-NODE-463-length-52322-cov-3.545832_CDS_0025	ENA-ORIC01000463-ORIC01000463.1-human-gut-metagenome-genome-assembly--contig:-NODE-463-length-52322-cov-3.545832	l2832	seq759	unassigned_phage	Bacteroidota	Linear	temperate	pham_46
ENA-ORIC01000464-ORIC01000464.1-human-gut-metagenome-genome-assembly--contig:-NODE-464-length-52310-cov-12.930561_CDS_0005	ENA-ORIC01000464-ORIC01000464.1-human-gut-metagenome-genome-assembly--contig:-NODE-464-length-52310-cov-12.930561	l2843	seq766	unassigned_phage	Bacillota	Linear	lytic	Others
ENA-ORIC01000480-ORIC01000480.1-human-gut-metagenome-genome-assembly--contig:-NODE-480-length-51236-cov-7.464434_CDS_0040	ENA-ORIC01000480-ORIC01000480.1-human-gut-metagenome-genome-assembly--contig:-NODE-480-length-51236-cov-7.464434	l2830	seq757	unassigned_phage	Bacillota	Linear	temperate	Others
ENA-ORIC01000533-ORIC01000533.1-human-gut-metagenome-genome-assembly--contig:-NODE-533-length-48063-cov-5.560851_CDS_0017	ENA-ORIC01000533-ORIC01000533.1-human-gut-metagenome-genome-assembly--contig:-NODE-533-length-48063-cov-5.560851	c0963	seq3487	unassigned_phage	Bacillota	Linear	lytic	pham_375
ENA-ORIC01000764-ORIC01000764.1-human-gut-metagenome-genome-assembly--contig:-NODE-764-length-37192-cov-11.521864_CDS_0008	ENA-ORIC01000764-ORIC01000764.1-human-gut-metagenome-genome-assembly--contig:-NODE-764-length-37192-cov-11.521864	l2837	seq763	unassigned_phage	Bacillota	Linear	lytic	Others
ENA-ORIC01001048-ORIC01001048.1-human-gut-metagenome-genome-assembly--contig:-NODE-1048-length-29387-cov-7.271682_CDS_0002	ENA-ORIC01001048-ORIC01001048.1-human-gut-metagenome-genome-assembly--contig:-NODE-1048-length-29387-cov-7.271682	l2836	seq762	unassigned_phage	Euryarchaeota	Linear	lytic	Others
ENA-ORIC01001071-ORIC01001071.1-human-gut-metagenome-genome-assembly--contig:-NODE-1071-length-28841-cov-9.629641_CDS_0009	ENA-ORIC01001071-ORIC01001071.1-human-gut-metagenome-genome-assembly--contig:-NODE-1071-length-28841-cov-9.629641	l2840	seq765	unassigned_phage	unassigned_host	Linear	temperate	Others
ENA-ORIC01001087-ORIC01001087.1-human-gut-metagenome-genome-assembly--contig:-NODE-1087-length-28478-cov-3.349565_CDS_0009	ENA-ORIC01001087-ORIC01001087.1-human-gut-metagenome-genome-assembly--contig:-NODE-1087-length-28478-cov-3.349565	l2835	seq761	unassigned_phage	Bacteroidota	Linear	temperate	Others
ENA-ORIC01001307-ORIC01001307.1-human-gut-metagenome-genome-assembly--contig:-NODE-1307-length-24788-cov-11.920319_CDS_0015	ENA-ORIC01001307-ORIC01001307.1-human-gut-metagenome-genome-assembly--contig:-NODE-1307-length-24788-cov-11.920319	l2844	seq767	unassigned_phage	Bacteroidota	Linear	lytic	pham_139
ENA-ORIC01001998-ORIC01001998.1-human-gut-metagenome-genome-assembly--contig:-NODE-1998-length-17750-cov-4.525830_CDS_0018	ENA-ORIC01001998-ORIC01001998.1-human-gut-metagenome-genome-assembly--contig:-NODE-1998-length-17750-cov-4.525830	l2826	seq755	unassigned_phage	unassigned_host	Linear	temperate	Others
ENA-ORIH01000107-ORIH01000107.1-human-gut-metagenome-genome-assembly--contig:-NODE-107-length-53139-cov-13.4056_CDS_0068	ENA-ORIH01000107-ORIH01000107.1-human-gut-metagenome-genome-assembly--contig:-NODE-107-length-53139-cov-13.4056	l2854	seq770	unassigned_phage	Bacillota	Linear	lytic	pham_326
ENA-ORIH01000107-ORIH01000107.1-human-gut-metagenome-genome-assembly--contig:-NODE-107-length-53139-cov-13.4056_CDS_0069	ENA-ORIH01000107-ORIH01000107.1-human-gut-metagenome-genome-assembly--contig:-NODE-107-length-53139-cov-13.4056	l2854	seq771	unassigned_phage	Bacillota	Linear	lytic	Others
ENA-ORIH01000255-ORIH01000255.1-human-gut-metagenome-genome-assembly--contig:-NODE-255-length-28345-cov-5.40908_CDS_0003	ENA-ORIH01000255-ORIH01000255.1-human-gut-metagenome-genome-assembly--contig:-NODE-255-length-28345-cov-5.40908	l2853	seq769	unassigned_phage	Bacillota	Linear	lytic	pham_74
ENA-ORII01000026-ORII01000026.1-human-gut-metagenome-genome-assembly--contig:-NODE-26-length-54681-cov-8.87511_CDS_0090	ENA-ORII01000026-ORII01000026.1-human-gut-metagenome-genome-assembly--contig:-NODE-26-length-54681-cov-8.87511	l2863	seq772	unassigned_phage	Bacillota	Linear	temperate	pham_4
ENA-ORIL01000111-ORIL01000111.1-human-gut-metagenome-genome-assembly--contig:-NODE-111-length-89834-cov-40.754203_CDS_0027	ENA-ORIL01000111-ORIL01000111.1-human-gut-metagenome-genome-assembly--contig:-NODE-111-length-89834-cov-40.754203	l2873	seq777	unassigned_phage	Pseudomonadota	Linear	temperate	Others
ENA-ORIL01000111-ORIL01000111.1-human-gut-metagenome-genome-assembly--contig:-NODE-111-length-89834-cov-40.754203_CDS_0075	ENA-ORIL01000111-ORIL01000111.1-human-gut-metagenome-genome-assembly--contig:-NODE-111-length-89834-cov-40.754203	l2873	seq778	unassigned_phage	Pseudomonadota	Linear	temperate	pham_46
ENA-ORIL01000560-ORIL01000560.1-human-gut-metagenome-genome-assembly--contig:-NODE-560-length-35287-cov-33.386453_CDS_0026	ENA-ORIL01000560-ORIL01000560.1-human-gut-metagenome-genome-assembly--contig:-NODE-560-length-35287-cov-33.386453	l2877	seq779	unassigned_phage	Bacillota	Linear	lytic	Others
ENA-ORIL01000567-ORIL01000567.1-human-gut-metagenome-genome-assembly--contig:-NODE-567-length-35030-cov-5.569422_CDS_0042	ENA-ORIL01000567-ORIL01000567.1-human-gut-metagenome-genome-assembly--contig:-NODE-567-length-35030-cov-5.569422	l2872	seq776	unassigned_phage	Actinomycetota	Linear	lytic	Others
ENA-ORIL01000647-ORIL01000647.1-human-gut-metagenome-genome-assembly--contig:-NODE-647-length-32452-cov-116.767073_CDS_0030	ENA-ORIL01000647-ORIL01000647.1-human-gut-metagenome-genome-assembly--contig:-NODE-647-length-32452-cov-116.767073	l2869	seq774	unassigned_phage	Bacteroidota	Linear	temperate	pham_167
ENA-ORIL01000650-ORIL01000650.1-human-gut-metagenome-genome-assembly--contig:-NODE-650-length-32406-cov-5.293081_CDS_0025	ENA-ORIL01000650-ORIL01000650.1-human-gut-metagenome-genome-assembly--contig:-NODE-650-length-32406-cov-5.293081	l2868	seq773	unassigned_phage	Actinomycetota	Linear	lytic	pham_109
ENA-ORIL01001591-ORIL01001591.1-human-gut-metagenome-genome-assembly--contig:-NODE-1591-length-15304-cov-149.414928_CDS_0011	ENA-ORIL01001591-ORIL01001591.1-human-gut-metagenome-genome-assembly--contig:-NODE-1591-length-15304-cov-149.414928	l2870	seq775	unassigned_phage	Bacillota	Linear	temperate	Others
ENA-ORIO01000134-ORIO01000134.1-human-gut-metagenome-genome-assembly--contig:-NODE-134-length-55341-cov-23.6427_CDS_0012	ENA-ORIO01000134-ORIO01000134.1-human-gut-metagenome-genome-assembly--contig:-NODE-134-length-55341-cov-23.6427	l2884	seq780	unassigned_phage	unassigned_host	Linear	temperate	pham_109
ENA-ORJN01000600-ORJN01000600.1-human-gut-metagenome-genome-assembly--contig:-NODE-600-length-51596-cov-8.646907_CDS_0046	ENA-ORJN01000600-ORJN01000600.1-human-gut-metagenome-genome-assembly--contig:-NODE-600-length-51596-cov-8.646907	c0991	seq3491	unassigned_phage	Bacillota	Linear	lytic	Others
ENA-ORJN01000600-ORJN01000600.1-human-gut-metagenome-genome-assembly--contig:-NODE-600-length-51596-cov-8.646907_CDS_0053	ENA-ORJN01000600-ORJN01000600.1-human-gut-metagenome-genome-assembly--contig:-NODE-600-length-51596-cov-8.646907	c0991	seq3492	unassigned_phage	Bacillota	Linear	lytic	Others
ENA-ORJN01000773-ORJN01000773.1-human-gut-metagenome-genome-assembly--contig:-NODE-773-length-42697-cov-6.587799_CDS_0035	ENA-ORJN01000773-ORJN01000773.1-human-gut-metagenome-genome-assembly--contig:-NODE-773-length-42697-cov-6.587799	l2911	seq784	unassigned_phage	Pseudomonadota	Linear	temperate	Others
ENA-ORJN01000773-ORJN01000773.1-human-gut-metagenome-genome-assembly--contig:-NODE-773-length-42697-cov-6.587799_CDS_0049	ENA-ORJN01000773-ORJN01000773.1-human-gut-metagenome-genome-assembly--contig:-NODE-773-length-42697-cov-6.587799	l2911	seq785	unassigned_phage	Pseudomonadota	Linear	temperate	Others
ENA-ORJN01001517-ORJN01001517.1-human-gut-metagenome-genome-assembly--contig:-NODE-1517-length-24224-cov-4.785232_CDS_0027	ENA-ORJN01001517-ORJN01001517.1-human-gut-metagenome-genome-assembly--contig:-NODE-1517-length-24224-cov-4.785232	l2915	seq786	unassigned_phage	Pseudomonadota	Linear	temperate	pham_81
ENA-ORJO01000813-ORJO01000813.1-human-gut-metagenome-genome-assembly--contig:-NODE-813-length-26207-cov-4.352468_CDS_0008	ENA-ORJO01000813-ORJO01000813.1-human-gut-metagenome-genome-assembly--contig:-NODE-813-length-26207-cov-4.352468	l2909	seq783	unassigned_phage	Actinomycetota	Linear	temperate	pham_4
ENA-ORJR01000057-ORJR01000057.1-human-gut-metagenome-genome-assembly--contig:-NODE-57-length-126145-cov-19.193657_CDS_0153	ENA-ORJR01000057-ORJR01000057.1-human-gut-metagenome-genome-assembly--contig:-NODE-57-length-126145-cov-19.193657	c0986	seq3489	unassigned_phage	Spirochaetes	Linear	temperate	Others
ENA-ORJR01000057-ORJR01000057.1-human-gut-metagenome-genome-assembly--contig:-NODE-57-length-126145-cov-19.193657_CDS_0176	ENA-ORJR01000057-ORJR01000057.1-human-gut-metagenome-genome-assembly--contig:-NODE-57-length-126145-cov-19.193657	c0986	seq3490	unassigned_phage	Spirochaetes	Linear	temperate	Others
ENA-ORJR01000117-ORJR01000117.1-human-gut-metagenome-genome-assembly--contig:-NODE-117-length-102660-cov-3.825575_CDS_0076	ENA-ORJR01000117-ORJR01000117.1-human-gut-metagenome-genome-assembly--contig:-NODE-117-length-102660-cov-3.825575	l2378	seq663	Gratiaviridae	unassigned_host	Linear	lytic	pham_47
ENA-ORJR01000127-ORJR01000127.1-human-gut-metagenome-genome-assembly--contig:-NODE-127-length-98084-cov-10.297673_CDS_0006	ENA-ORJR01000127-ORJR01000127.1-human-gut-metagenome-genome-assembly--contig:-NODE-127-length-98084-cov-10.297673	l2385	seq665	unassigned_phage	Bacillota	Linear	lytic	Others
ENA-ORJR01000476-ORJR01000476.1-human-gut-metagenome-genome-assembly--contig:-NODE-476-length-46966-cov-15.604555_CDS_0003	ENA-ORJR01000476-ORJR01000476.1-human-gut-metagenome-genome-assembly--contig:-NODE-476-length-46966-cov-15.604555	l2387	seq666	unassigned_phage	unassigned_host	Linear	temperate	Others
ENA-ORJR01000502-ORJR01000502.1-human-gut-metagenome-genome-assembly--contig:-NODE-502-length-44863-cov-10.036373_CDS_0011	ENA-ORJR01000502-ORJR01000502.1-human-gut-metagenome-genome-assembly--contig:-NODE-502-length-44863-cov-10.036373	l2380	seq664	unassigned_phage	Actinomycetota	Linear	temperate	Others
ENA-ORJR01000549-ORJR01000549.1-human-gut-metagenome-genome-assembly--contig:-NODE-549-length-42640-cov-12.752273_CDS_0043	ENA-ORJR01000549-ORJR01000549.1-human-gut-metagenome-genome-assembly--contig:-NODE-549-length-42640-cov-12.752273	l2393	seq670	unassigned_phage	Bacteroidota	Linear	lytic	pham_46
ENA-ORJR01000581-ORJR01000581.1-human-gut-metagenome-genome-assembly--contig:-NODE-581-length-41379-cov-15.086291_CDS_0057	ENA-ORJR01000581-ORJR01000581.1-human-gut-metagenome-genome-assembly--contig:-NODE-581-length-41379-cov-15.086291	l2375	seq662	unassigned_phage	unassigned_host	Linear	temperate	Others
ENA-ORJR01000797-ORJR01000797.1-human-gut-metagenome-genome-assembly--contig:-NODE-797-length-33853-cov-3.455027_CDS_0036	ENA-ORJR01000797-ORJR01000797.1-human-gut-metagenome-genome-assembly--contig:-NODE-797-length-33853-cov-3.455027	l2391	seq669	unassigned_phage	Bacillota	Linear	lytic	Others
ENA-ORJR01001185-ORJR01001185.1-human-gut-metagenome-genome-assembly--contig:-NODE-1185-length-25885-cov-4.651775_CDS_0005	ENA-ORJR01001185-ORJR01001185.1-human-gut-metagenome-genome-assembly--contig:-NODE-1185-length-25885-cov-4.651775	l2389	seq667	unassigned_phage	Bacillota	Linear	lytic	Others
ENA-ORJR01002303-ORJR01002303.1-human-gut-metagenome-genome-assembly--contig:-NODE-2303-length-15547-cov-3.033290_CDS_0010	ENA-ORJR01002303-ORJR01002303.1-human-gut-metagenome-genome-assembly--contig:-NODE-2303-length-15547-cov-3.033290	l2370	seq660	unassigned_phage	Bacillota	Linear	lytic	Others
ENA-ORJR01002349-ORJR01002349.1-human-gut-metagenome-genome-assembly--contig:-NODE-2349-length-15333-cov-6.066597_CDS_0002	ENA-ORJR01002349-ORJR01002349.1-human-gut-metagenome-genome-assembly--contig:-NODE-2349-length-15333-cov-6.066597	l2390	seq668	unassigned_phage	unassigned_host	Linear	lytic	pham_366
ENA-ORJR01002382-ORJR01002382.1-human-gut-metagenome-genome-assembly--contig:-NODE-2382-length-15099-cov-4.839968_CDS_0007	ENA-ORJR01002382-ORJR01002382.1-human-gut-metagenome-genome-assembly--contig:-NODE-2382-length-15099-cov-4.839968	l2373	seq661	unassigned_phage	unassigned_host	Linear	temperate	Others
ENA-ORJV01000190-ORJV01000190.1-human-gut-metagenome-genome-assembly--contig:-NODE-190-length-87617-cov-3.744597_CDS_0131	ENA-ORJV01000190-ORJV01000190.1-human-gut-metagenome-genome-assembly--contig:-NODE-190-length-87617-cov-3.744597	l2932	seq787	unassigned_phage	Bacillota	Linear	temperate	Others
ENA-ORJV01000825-ORJV01000825.1-human-gut-metagenome-genome-assembly--contig:-NODE-825-length-32742-cov-4.274636_CDS_0023	ENA-ORJV01000825-ORJV01000825.1-human-gut-metagenome-genome-assembly--contig:-NODE-825-length-32742-cov-4.274636	l2938	seq788	unassigned_phage	Actinomycetota	Linear	lytic	pham_46
ENA-ORJV01000850-ORJV01000850.1-human-gut-metagenome-genome-assembly--contig:-NODE-850-length-31961-cov-3.751694_CDS_0025	ENA-ORJV01000850-ORJV01000850.1-human-gut-metagenome-genome-assembly--contig:-NODE-850-length-31961-cov-3.751694	l2939	seq789	unassigned_phage	Pseudomonadota	Linear	temperate	pham_47
ENA-ORJW01000525-ORJW01000525.1-human-gut-metagenome-genome-assembly--contig:-NODE-525-length-49413-cov-11.176180_CDS_0022	ENA-ORJW01000525-ORJW01000525.1-human-gut-metagenome-genome-assembly--contig:-NODE-525-length-49413-cov-11.176180	l2942	seq791	unassigned_phage	Bacillota	Linear	lytic	pham_182
ENA-ORJW01000525-ORJW01000525.1-human-gut-metagenome-genome-assembly--contig:-NODE-525-length-49413-cov-11.176180_CDS_0037	ENA-ORJW01000525-ORJW01000525.1-human-gut-metagenome-genome-assembly--contig:-NODE-525-length-49413-cov-11.176180	l2942	seq792	unassigned_phage	Bacillota	Linear	lytic	Others
ENA-ORJW01000761-ORJW01000761.1-human-gut-metagenome-genome-assembly--contig:-NODE-761-length-38094-cov-16.761370_CDS_0014	ENA-ORJW01000761-ORJW01000761.1-human-gut-metagenome-genome-assembly--contig:-NODE-761-length-38094-cov-16.761370	l2941	seq790	unassigned_phage	unassigned_host	Linear	lytic	pham_81
ERZ1024457.40-NODE-40-length-5601-cov-4.633790_CDS_0007	ERZ1024457.40-NODE-40-length-5601-cov-4.633790	l8614	seq2462	Microviridae	Bacillota	Linear	lytic	pham_74
ERZ1024437.89-NODE-89-length-5952-cov-14827.727828_CDS_0003	ERZ1024437.89-NODE-89-length-5952-cov-14827.727828	l8581	seq2455	Microviridae	Bacteroidota	Linear	lytic	Others
ENA-ORKF01000007-ORKF01000007.1-human-gut-metagenome-genome-assembly--contig:-NODE-7-length-156828-cov-10.6442_CDS_0062	ENA-ORKF01000007-ORKF01000007.1-human-gut-metagenome-genome-assembly--contig:-NODE-7-length-156828-cov-10.6442	c1027	seq3495	unassigned_phage	Bacillota	Linear	temperate	pham_4
ENA-ORKF01000007-ORKF01000007.1-human-gut-metagenome-genome-assembly--contig:-NODE-7-length-156828-cov-10.6442_CDS_0199	ENA-ORKF01000007-ORKF01000007.1-human-gut-metagenome-genome-assembly--contig:-NODE-7-length-156828-cov-10.6442	c1027	seq3496	unassigned_phage	Bacillota	Linear	temperate	Others
ENA-ORKF01000089-ORKF01000089.1-human-gut-metagenome-genome-assembly--contig:-NODE-89-length-57199-cov-8.12276_CDS_0027	ENA-ORKF01000089-ORKF01000089.1-human-gut-metagenome-genome-assembly--contig:-NODE-89-length-57199-cov-8.12276	l2989	seq802	unassigned_phage	Bacillota	Linear	temperate	Others
ENA-ORKI01000133-ORKI01000133.1-human-gut-metagenome-genome-assembly--contig:-NODE-133-length-106537-cov-12.212718_CDS_0030	ENA-ORKI01000133-ORKI01000133.1-human-gut-metagenome-genome-assembly--contig:-NODE-133-length-106537-cov-12.212718	l2952	seq793	Gratiaviridae	unassigned_host	Linear	temperate	Others
ENA-ORKI01000728-ORKI01000728.1-human-gut-metagenome-genome-assembly--contig:-NODE-728-length-38050-cov-5.013931_CDS_0003	ENA-ORKI01000728-ORKI01000728.1-human-gut-metagenome-genome-assembly--contig:-NODE-728-length-38050-cov-5.013931	l2960	seq794	unassigned_phage	Bacillota	Linear	temperate	pham_427
ENA-ORKI01001390-ORKI01001390.1-human-gut-metagenome-genome-assembly--contig:-NODE-1390-length-22863-cov-5.462565_CDS_0029	ENA-ORKI01001390-ORKI01001390.1-human-gut-metagenome-genome-assembly--contig:-NODE-1390-length-22863-cov-5.462565	l2962	seq795	unassigned_phage	Bacillota	Linear	lytic	Others
ENA-ORKL01000014-ORKL01000014.1-human-gut-metagenome-genome-assembly--contig:-NODE-14-length-219633-cov-63.910465_CDS_0086	ENA-ORKL01000014-ORKL01000014.1-human-gut-metagenome-genome-assembly--contig:-NODE-14-length-219633-cov-63.910465	l2968	seq796	unassigned_phage	Bacteroidota	Linear	lytic	Others
ENA-ORKL01000014-ORKL01000014.1-human-gut-metagenome-genome-assembly--contig:-NODE-14-length-219633-cov-63.910465_CDS_0161	ENA-ORKL01000014-ORKL01000014.1-human-gut-metagenome-genome-assembly--contig:-NODE-14-length-219633-cov-63.910465	l2968	seq797	unassigned_phage	Bacteroidota	Linear	lytic	Others
ENA-ORKL01000360-ORKL01000360.1-human-gut-metagenome-genome-assembly--contig:-NODE-360-length-49232-cov-31.983603_CDS_0039	ENA-ORKL01000360-ORKL01000360.1-human-gut-metagenome-genome-assembly--contig:-NODE-360-length-49232-cov-31.983603	l2977	seq798	unassigned_phage	Bacillota	Linear	temperate	pham_4
ENA-ORKP01000757-ORKP01000757.1-human-gut-metagenome-genome-assembly--contig:-NODE-757-length-39392-cov-11.540506_CDS_0023	ENA-ORKP01000757-ORKP01000757.1-human-gut-metagenome-genome-assembly--contig:-NODE-757-length-39392-cov-11.540506	l2988	seq801	unassigned_phage	Bacteroidota	Linear	lytic	pham_46
ENA-ORKP01000999-ORKP01000999.1-human-gut-metagenome-genome-assembly--contig:-NODE-999-length-32556-cov-4.023738_CDS_0032	ENA-ORKP01000999-ORKP01000999.1-human-gut-metagenome-genome-assembly--contig:-NODE-999-length-32556-cov-4.023738	l2982	seq799	unassigned_phage	unassigned_host	Linear	temperate	Others
ENA-ORKP01001420-ORKP01001420.1-human-gut-metagenome-genome-assembly--contig:-NODE-1420-length-25065-cov-3.854770_CDS_0017	ENA-ORKP01001420-ORKP01001420.1-human-gut-metagenome-genome-assembly--contig:-NODE-1420-length-25065-cov-3.854770	l2986	seq800	unassigned_phage	Bacillota	Linear	lytic	Others
ENA-ORKV01000482-ORKV01000482.1-human-gut-metagenome-genome-assembly--contig:-NODE-482-length-48364-cov-4.063599_CDS_0009	ENA-ORKV01000482-ORKV01000482.1-human-gut-metagenome-genome-assembly--contig:-NODE-482-length-48364-cov-4.063599	l3003	seq804	unassigned_phage	Bacillota	Linear	lytic	Others
ENA-ORKV01000855-ORKV01000855.1-human-gut-metagenome-genome-assembly--contig:-NODE-855-length-29330-cov-10.089905_CDS_0020	ENA-ORKV01000855-ORKV01000855.1-human-gut-metagenome-genome-assembly--contig:-NODE-855-length-29330-cov-10.089905	l2999	seq803	unassigned_phage	Actinomycetota	Linear	temperate	pham_427
ENA-ORLC01000441-ORLC01000441.1-human-gut-metagenome-genome-assembly--contig:-NODE-441-length-15581-cov-5.94905_CDS_0008	ENA-ORLC01000441-ORLC01000441.1-human-gut-metagenome-genome-assembly--contig:-NODE-441-length-15581-cov-5.94905	l3016	seq805	Salasmaviridae	Bacillota	Linear	lytic	Others
ENA-ORLL01000001-ORLL01000001.1-human-gut-metagenome-genome-assembly--contig:-NODE-1-length-174220-cov-60.7828_CDS_0017	ENA-ORLL01000001-ORLL01000001.1-human-gut-metagenome-genome-assembly--contig:-NODE-1-length-174220-cov-60.7828	l3060	seq813	Crassviridae	Bacteroidota	Linear	temperate	Others
ENA-ORLM01000527-ORLM01000527.1-human-gut-metagenome-genome-assembly--contig:-NODE-527-length-35635-cov-5.479330_CDS_0014	ENA-ORLM01000527-ORLM01000527.1-human-gut-metagenome-genome-assembly--contig:-NODE-527-length-35635-cov-5.479330	l3018	seq806	unassigned_phage	Bacillota	Linear	lytic	Others
ENA-ORLO01000016-ORLO01000016.1-human-gut-metagenome-genome-assembly--contig:-NODE-16-length-234432-cov-17.022005_CDS_0048	ENA-ORLO01000016-ORLO01000016.1-human-gut-metagenome-genome-assembly--contig:-NODE-16-length-234432-cov-17.022005	l3039	seq808	unassigned_phage	Bacillota	Linear	lytic	Others
ENA-ORLO01000016-ORLO01000016.1-human-gut-metagenome-genome-assembly--contig:-NODE-16-length-234432-cov-17.022005_CDS_0141	ENA-ORLO01000016-ORLO01000016.1-human-gut-metagenome-genome-assembly--contig:-NODE-16-length-234432-cov-17.022005	l3039	seq809	unassigned_phage	Bacillota	Linear	lytic	Others
ENA-ORLO01000662-ORLO01000662.1-human-gut-metagenome-genome-assembly--contig:-NODE-662-length-41360-cov-4.003343_CDS_0021	ENA-ORLO01000662-ORLO01000662.1-human-gut-metagenome-genome-assembly--contig:-NODE-662-length-41360-cov-4.003343	l3035	seq807	unassigned_phage	Bacillota	Linear	lytic	Others
ENA-ORLO01002182-ORLO01002182.1-human-gut-metagenome-genome-assembly--contig:-NODE-2182-length-15841-cov-13.598072_CDS_0012	ENA-ORLO01002182-ORLO01002182.1-human-gut-metagenome-genome-assembly--contig:-NODE-2182-length-15841-cov-13.598072	l3041	seq810	unassigned_phage	Bacillota	Linear	temperate	Others
ENA-ORLU01000035-ORLU01000035.1-human-gut-metagenome-genome-assembly--contig:-NODE-35-length-140976-cov-11.038233_CDS_0034	ENA-ORLU01000035-ORLU01000035.1-human-gut-metagenome-genome-assembly--contig:-NODE-35-length-140976-cov-11.038233	l3070	seq815	unassigned_phage	unassigned_host	Linear	temperate	Others
ENA-ORLU01000035-ORLU01000035.1-human-gut-metagenome-genome-assembly--contig:-NODE-35-length-140976-cov-11.038233_CDS_0142	ENA-ORLU01000035-ORLU01000035.1-human-gut-metagenome-genome-assembly--contig:-NODE-35-length-140976-cov-11.038233	l3070	seq816	unassigned_phage	unassigned_host	Linear	temperate	pham_74
ENA-ORLU01000575-ORLU01000575.1-human-gut-metagenome-genome-assembly--contig:-NODE-575-length-34212-cov-3.434744_CDS_0011	ENA-ORLU01000575-ORLU01000575.1-human-gut-metagenome-genome-assembly--contig:-NODE-575-length-34212-cov-3.434744	l3075	seq818	unassigned_phage	unassigned_host	Linear	lytic	pham_4
ENA-ORLU01000796-ORLU01000796.1-human-gut-metagenome-genome-assembly--contig:-NODE-796-length-27558-cov-3.700120_CDS_0005	ENA-ORLU01000796-ORLU01000796.1-human-gut-metagenome-genome-assembly--contig:-NODE-796-length-27558-cov-3.700120	l3074	seq817	unassigned_phage	Bacillota	Linear	temperate	pham_74
ENA-ORLW01000763-ORLW01000763.1-human-gut-metagenome-genome-assembly--contig:-NODE-763-length-42314-cov-3.731065_CDS_0042	ENA-ORLW01000763-ORLW01000763.1-human-gut-metagenome-genome-assembly--contig:-NODE-763-length-42314-cov-3.731065	l3055	seq812	unassigned_phage	Bacillota	Linear	temperate	pham_182
ENA-ORLW01002877-ORLW01002877.1-human-gut-metagenome-genome-assembly--contig:-NODE-2877-length-14375-cov-5.811932_CDS_0011	ENA-ORLW01002877-ORLW01002877.1-human-gut-metagenome-genome-assembly--contig:-NODE-2877-length-14375-cov-5.811932	l3049	seq811	Salasmaviridae	Bacillota	Linear	unassigned_lifestyle	Others
ENA-ORLY01000628-ORLY01000628.1-human-gut-metagenome-genome-assembly--contig:-NODE-628-length-47963-cov-8.552291_CDS_0027	ENA-ORLY01000628-ORLY01000628.1-human-gut-metagenome-genome-assembly--contig:-NODE-628-length-47963-cov-8.552291	l3063	seq814	unassigned_phage	Bacillota	Linear	lytic	pham_4
ENA-ORMC01000345-ORMC01000345.1-human-gut-metagenome-genome-assembly--contig:-NODE-345-length-17422-cov-34.8612_CDS_0004	ENA-ORMC01000345-ORMC01000345.1-human-gut-metagenome-genome-assembly--contig:-NODE-345-length-17422-cov-34.8612	l3085	seq820	unassigned_phage	unassigned_host	Linear	lytic	Others
ENA-ORMC01000398-ORMC01000398.1-human-gut-metagenome-genome-assembly--contig:-NODE-398-length-15148-cov-9.09408_CDS_0009	ENA-ORMC01000398-ORMC01000398.1-human-gut-metagenome-genome-assembly--contig:-NODE-398-length-15148-cov-9.09408	l3084	seq819	unassigned_phage	Bacillota	Linear	lytic	pham_109
ENA-OUOA01000029-OUOA01000029.1-human-gut-metagenome-genome-assembly--contig:-NODE-29-length-35699-cov-54.174266_CDS_0032	ENA-OUOA01000029-OUOA01000029.1-human-gut-metagenome-genome-assembly--contig:-NODE-29-length-35699-cov-54.174266	l3761	seq999	unassigned_phage	Pseudomonadota	Linear	lytic	Others
ENA-OUOE01000812-OUOE01000812.1-human-gut-metagenome-genome-assembly--contig:-NODE-812-length-54911-cov-37.662845_CDS_0009	ENA-OUOE01000812-OUOE01000812.1-human-gut-metagenome-genome-assembly--contig:-NODE-812-length-54911-cov-37.662845	l3808	seq1015	unassigned_phage	Bacillota	Linear	lytic	Others
ENA-OUOE01001118-OUOE01001118.1-human-gut-metagenome-genome-assembly--contig:-NODE-1118-length-45637-cov-3.869729_CDS_0013	ENA-OUOE01001118-OUOE01001118.1-human-gut-metagenome-genome-assembly--contig:-NODE-1118-length-45637-cov-3.869729	l3818	seq1016	unassigned_phage	Bacteroidota	Linear	temperate	pham_46
ENA-OURC01000092-OURC01000092.1-human-gut-metagenome-genome-assembly--contig:-NODE-92-length-44358-cov-5.86218_CDS_0067	ENA-OURC01000092-OURC01000092.1-human-gut-metagenome-genome-assembly--contig:-NODE-92-length-44358-cov-5.86218	l2849	seq768	unassigned_phage	Bacillota	Linear	temperate	pham_81
ENA-OURD01000553-OURD01000553.1-human-gut-metagenome-genome-assembly--contig:-NODE-553-length-18311-cov-2404.42_CDS_0010	ENA-OURD01000553-OURD01000553.1-human-gut-metagenome-genome-assembly--contig:-NODE-553-length-18311-cov-2404.42	l2887	seq781	unassigned_phage	Bacillota	Linear	lytic	Others
ENA-OURH01000056-OURH01000056.1-human-gut-metagenome-genome-assembly--contig:-NODE-56-length-178900-cov-8.868004_CDS_0030	ENA-OURH01000056-OURH01000056.1-human-gut-metagenome-genome-assembly--contig:-NODE-56-length-178900-cov-8.868004	l2356	seq657	Crassviridae	Bacteroidota	Linear	lytic	Others
ENA-OURH01000613-OURH01000613.1-human-gut-metagenome-genome-assembly--contig:-NODE-613-length-40309-cov-3.582223_CDS_0043	ENA-OURH01000613-OURH01000613.1-human-gut-metagenome-genome-assembly--contig:-NODE-613-length-40309-cov-3.582223	l2903	seq782	unassigned_phage	Mycoplasmatota	Linear	temperate	pham_375
ENA-OURH01000662-OURH01000662.1-human-gut-metagenome-genome-assembly--contig:-NODE-662-length-37637-cov-4.330005_CDS_0021	ENA-OURH01000662-OURH01000662.1-human-gut-metagenome-genome-assembly--contig:-NODE-662-length-37637-cov-4.330005	l2357	seq658	unassigned_phage	Bacillota	Linear	lytic	Others
ENA-OURH01000850-OURH01000850.1-human-gut-metagenome-genome-assembly--contig:-NODE-850-length-30191-cov-1191.313442_CDS_0029	ENA-OURH01000850-OURH01000850.1-human-gut-metagenome-genome-assembly--contig:-NODE-850-length-30191-cov-1191.313442	c0982	seq3488	unassigned_phage	Actinomycetota	Linear	lytic	pham_4
ENA-OURH01001968-OURH01001968.1-human-gut-metagenome-genome-assembly--contig:-NODE-1968-length-14771-cov-17.283877_CDS_0012	ENA-OURH01001968-OURH01001968.1-human-gut-metagenome-genome-assembly--contig:-NODE-1968-length-14771-cov-17.283877	l2358	seq659	unassigned_phage	unassigned_host	Linear	lytic	Others
ENA-OVHM01000079-OVHM01000079.1-human-gut-metagenome-genome-assembly--contig:-NODE-79-length-36903-cov-18.8357_CDS_0024	ENA-OVHM01000079-OVHM01000079.1-human-gut-metagenome-genome-assembly--contig:-NODE-79-length-36903-cov-18.8357	l3708	seq983	unassigned_phage	unassigned_host	Linear	lytic	pham_47
ENA-OVIQ01000018-OVIQ01000018.1-human-gut-metagenome-genome-assembly--contig:-NODE-18-length-43637-cov-8.46317_CDS_0039	ENA-OVIQ01000018-OVIQ01000018.1-human-gut-metagenome-genome-assembly--contig:-NODE-18-length-43637-cov-8.46317	l3717	seq987	Autographiviridae	unassigned_host	Linear	temperate	Others
ENA-OWHA01000165-OWHA01000165.1-human-gut-metagenome-genome-assembly--contig:-NODE-165-length-28679-cov-68.688134_CDS_0005	ENA-OWHA01000165-OWHA01000165.1-human-gut-metagenome-genome-assembly--contig:-NODE-165-length-28679-cov-68.688134	l12398	seq3320	unassigned_phage	Bacillota	Linear	lytic	pham_81
ENA-OWHA01000205-OWHA01000205.1-human-gut-metagenome-genome-assembly--contig:-NODE-205-length-23748-cov-3924.126568_CDS_0006	ENA-OWHA01000205-OWHA01000205.1-human-gut-metagenome-genome-assembly--contig:-NODE-205-length-23748-cov-3924.126568	l12396	seq3318	Aliceevansviridae	Bacillota	Linear	temperate	Others
ENA-OWHA01000205-OWHA01000205.1-human-gut-metagenome-genome-assembly--contig:-NODE-205-length-23748-cov-3924.126568_CDS_0008	ENA-OWHA01000205-OWHA01000205.1-human-gut-metagenome-genome-assembly--contig:-NODE-205-length-23748-cov-3924.126568	l12396	seq3319	Aliceevansviridae	Bacillota	Linear	temperate	Others
ENA-OWHB01000381-OWHB01000381.1-human-gut-metagenome-genome-assembly--contig:-NODE-381-length-24846-cov-9.435060_CDS_0033	ENA-OWHB01000381-OWHB01000381.1-human-gut-metagenome-genome-assembly--contig:-NODE-381-length-24846-cov-9.435060	l12389	seq3317	unassigned_phage	Bacillota	Linear	lytic	Others
ENA-OWHH01000734-OWHH01000734.1-human-gut-metagenome-genome-assembly--contig:-NODE-734-length-29486-cov-27.151958_CDS_0003	ENA-OWHH01000734-OWHH01000734.1-human-gut-metagenome-genome-assembly--contig:-NODE-734-length-29486-cov-27.151958	l12401	seq3321	unassigned_phage	Actinomycetota	Linear	lytic	pham_109
ENA-OWHK01000724-OWHK01000724.1-human-gut-metagenome-genome-assembly--contig:-NODE-724-length-26983-cov-7.338532_CDS_0032	ENA-OWHK01000724-OWHK01000724.1-human-gut-metagenome-genome-assembly--contig:-NODE-724-length-26983-cov-7.338532	l12386	seq3316	unassigned_phage	Bacillota	Linear	lytic	pham_4
ENA-OWHL01000168-OWHL01000168.1-human-gut-metagenome-genome-assembly--contig:-NODE-168-length-44215-cov-14.383502_CDS_0004	ENA-OWHL01000168-OWHL01000168.1-human-gut-metagenome-genome-assembly--contig:-NODE-168-length-44215-cov-14.383502	l12415	seq3322	unassigned_phage	Actinomycetota	Linear	lytic	pham_4
ENA-OWHL01000286-OWHL01000286.1-human-gut-metagenome-genome-assembly--contig:-NODE-286-length-28423-cov-5.753757_CDS_0028	ENA-OWHL01000286-OWHL01000286.1-human-gut-metagenome-genome-assembly--contig:-NODE-286-length-28423-cov-5.753757	l12417	seq3323	unassigned_phage	Pseudomonadota	Linear	temperate	pham_47
ENA-OWHM01000137-OWHM01000137.1-human-gut-metagenome-genome-assembly--contig:-NODE-137-length-48668-cov-18.022998_CDS_0054	ENA-OWHM01000137-OWHM01000137.1-human-gut-metagenome-genome-assembly--contig:-NODE-137-length-48668-cov-18.022998	l12432	seq3325	unassigned_phage	Pseudomonadota	Linear	lytic	pham_47
ENA-OWHM01000160-OWHM01000160.1-human-gut-metagenome-genome-assembly--contig:-NODE-160-length-39408-cov-63.916296_CDS_0032	ENA-OWHM01000160-OWHM01000160.1-human-gut-metagenome-genome-assembly--contig:-NODE-160-length-39408-cov-63.916296	c0487	seq3438	Autographiviridae	Pseudomonadota	Linear	lytic	Others
ENA-OWHP01000159-OWHP01000159.1-human-gut-metagenome-genome-assembly--contig:-NODE-159-length-82817-cov-60.067821_CDS_0001	ENA-OWHP01000159-OWHP01000159.1-human-gut-metagenome-genome-assembly--contig:-NODE-159-length-82817-cov-60.067821	c0492	seq3439	unassigned_phage	Bacillota	Linear	lytic	Others
ENA-OWHP01000510-OWHP01000510.1-human-gut-metagenome-genome-assembly--contig:-NODE-510-length-35653-cov-26.859318_CDS_0003	ENA-OWHP01000510-OWHP01000510.1-human-gut-metagenome-genome-assembly--contig:-NODE-510-length-35653-cov-26.859318	l12433	seq3326	unassigned_phage	Bacillota	Linear	temperate	Others
ENA-OWHQ01000266-OWHQ01000266.1-human-gut-metagenome-genome-assembly--contig:-NODE-266-length-59633-cov-16.678925_CDS_0007	ENA-OWHQ01000266-OWHQ01000266.1-human-gut-metagenome-genome-assembly--contig:-NODE-266-length-59633-cov-16.678925	l12454	seq3329	unassigned_phage	Bacillota	Linear	lytic	Others
ENA-OWHQ01000266-OWHQ01000266.1-human-gut-metagenome-genome-assembly--contig:-NODE-266-length-59633-cov-16.678925_CDS_0055	ENA-OWHQ01000266-OWHQ01000266.1-human-gut-metagenome-genome-assembly--contig:-NODE-266-length-59633-cov-16.678925	l12454	seq3330	unassigned_phage	Bacillota	Linear	lytic	pham_182
ENA-OWHQ01000266-OWHQ01000266.1-human-gut-metagenome-genome-assembly--contig:-NODE-266-length-59633-cov-16.678925_CDS_0070	ENA-OWHQ01000266-OWHQ01000266.1-human-gut-metagenome-genome-assembly--contig:-NODE-266-length-59633-cov-16.678925	l12454	seq3331	unassigned_phage	Bacillota	Linear	lytic	Others
ENA-OWHS01000493-OWHS01000493.1-human-gut-metagenome-genome-assembly--contig:-NODE-493-length-30311-cov-11.370576_CDS_0007	ENA-OWHS01000493-OWHS01000493.1-human-gut-metagenome-genome-assembly--contig:-NODE-493-length-30311-cov-11.370576	l12446	seq3327	unassigned_phage	Bacillota	Linear	temperate	pham_182
ENA-OWHS01000950-OWHS01000950.1-human-gut-metagenome-genome-assembly--contig:-NODE-950-length-17611-cov-6.797935_CDS_0004	ENA-OWHS01000950-OWHS01000950.1-human-gut-metagenome-genome-assembly--contig:-NODE-950-length-17611-cov-6.797935	l12449	seq3328	unassigned_phage	Bacillota	Linear	temperate	pham_4
ENA-OWHT01000607-OWHT01000607.1-human-gut-metagenome-genome-assembly--contig:-NODE-607-length-38766-cov-15.068702_CDS_0044	ENA-OWHT01000607-OWHT01000607.1-human-gut-metagenome-genome-assembly--contig:-NODE-607-length-38766-cov-15.068702	c0493	seq3440	unassigned_phage	unassigned_host	Linear	lytic	pham_47
ENA-OWHW01001708-OWHW01001708.1-human-gut-metagenome-genome-assembly--contig:-NODE-1708-length-14089-cov-7.365256_CDS_0008	ENA-OWHW01001708-OWHW01001708.1-human-gut-metagenome-genome-assembly--contig:-NODE-1708-length-14089-cov-7.365256	l12421	seq3324	unassigned_phage	unassigned_host	Linear	lytic	Others
ENA-OWPB01001057-OWPB01001057.1-human-gut-metagenome-genome-assembly--contig:-NODE-1057-length-28037-cov-3.656315_CDS_0020	ENA-OWPB01001057-OWPB01001057.1-human-gut-metagenome-genome-assembly--contig:-NODE-1057-length-28037-cov-3.656315	l3099	seq824	unassigned_phage	Bacillota	Linear	lytic	pham_4
ENA-OWPD01000850-OWPD01000850.1-human-gut-metagenome-genome-assembly--contig:-NODE-850-length-30009-cov-8.699873_CDS_0033	ENA-OWPD01000850-OWPD01000850.1-human-gut-metagenome-genome-assembly--contig:-NODE-850-length-30009-cov-8.699873	l3120	seq833	unassigned_phage	Bacteroidota	Linear	lytic	pham_81
ENA-OWPE01000474-OWPE01000474.1-human-gut-metagenome-genome-assembly--contig:-NODE-474-length-39639-cov-10.057296_CDS_0039	ENA-OWPE01000474-OWPE01000474.1-human-gut-metagenome-genome-assembly--contig:-NODE-474-length-39639-cov-10.057296	l3093	seq822	unassigned_phage	Bacteroidota	Linear	lytic	pham_46
ENA-OWPE01000530-OWPE01000530.1-human-gut-metagenome-genome-assembly--contig:-NODE-530-length-36878-cov-4.801510_CDS_0007	ENA-OWPE01000530-OWPE01000530.1-human-gut-metagenome-genome-assembly--contig:-NODE-530-length-36878-cov-4.801510	l3094	seq823	unassigned_phage	Bacteroidota	Linear	lytic	pham_46
ENA-OWPE01001218-OWPE01001218.1-human-gut-metagenome-genome-assembly--contig:-NODE-1218-length-19236-cov-6.249101_CDS_0019	ENA-OWPE01001218-OWPE01001218.1-human-gut-metagenome-genome-assembly--contig:-NODE-1218-length-19236-cov-6.249101	l3091	seq821	unassigned_phage	Bacteroidota	Linear	temperate	pham_81
ENA-OWPF01000132-OWPF01000132.1-human-gut-metagenome-genome-assembly--contig:-NODE-132-length-88213-cov-5.408630_CDS_0022	ENA-OWPF01000132-OWPF01000132.1-human-gut-metagenome-genome-assembly--contig:-NODE-132-length-88213-cov-5.408630	l3108	seq826	unassigned_phage	Bacillota	Linear	temperate	Others
ENA-OWPF01000165-OWPF01000165.1-human-gut-metagenome-genome-assembly--contig:-NODE-165-length-81923-cov-26.958567_CDS_0057	ENA-OWPF01000165-OWPF01000165.1-human-gut-metagenome-genome-assembly--contig:-NODE-165-length-81923-cov-26.958567	c1061	seq3497	Quimbyviridae	Bacteroidota	Linear	temperate	pham_81
ENA-OWPF01001425-OWPF01001425.1-human-gut-metagenome-genome-assembly--contig:-NODE-1425-length-21007-cov-7.945972_CDS_0021	ENA-OWPF01001425-OWPF01001425.1-human-gut-metagenome-genome-assembly--contig:-NODE-1425-length-21007-cov-7.945972	l3107	seq825	unassigned_phage	Bacteroidota	Linear	temperate	pham_46
ENA-OWPG01000326-OWPG01000326.1-human-gut-metagenome-genome-assembly--contig:-NODE-326-length-53695-cov-16.118400_CDS_0026	ENA-OWPG01000326-OWPG01000326.1-human-gut-metagenome-genome-assembly--contig:-NODE-326-length-53695-cov-16.118400	c1067	seq3498	unassigned_phage	Bacillota	Linear	temperate	pham_4
ENA-OWPG01000493-OWPG01000493.1-human-gut-metagenome-genome-assembly--contig:-NODE-493-length-39083-cov-5.505560_CDS_0035	ENA-OWPG01000493-OWPG01000493.1-human-gut-metagenome-genome-assembly--contig:-NODE-493-length-39083-cov-5.505560	l3126	seq835	unassigned_phage	Bacillota	Linear	temperate	pham_326
ENA-OWPG01000656-OWPG01000656.1-human-gut-metagenome-genome-assembly--contig:-NODE-656-length-30895-cov-8.184825_CDS_0028	ENA-OWPG01000656-OWPG01000656.1-human-gut-metagenome-genome-assembly--contig:-NODE-656-length-30895-cov-8.184825	l3125	seq834	unassigned_phage	unassigned_host	Linear	lytic	Others
ENA-OWPH01000469-OWPH01000469.1-human-gut-metagenome-genome-assembly--contig:-NODE-469-length-46992-cov-6.424441_CDS_0070	ENA-OWPH01000469-OWPH01000469.1-human-gut-metagenome-genome-assembly--contig:-NODE-469-length-46992-cov-6.424441	l3115	seq828	unassigned_phage	Bacillota	Linear	lytic	Others
ENA-OWPH01000652-OWPH01000652.1-human-gut-metagenome-genome-assembly--contig:-NODE-652-length-39447-cov-12.592176_CDS_0039	ENA-OWPH01000652-OWPH01000652.1-human-gut-metagenome-genome-assembly--contig:-NODE-652-length-39447-cov-12.592176	l3114	seq827	unassigned_phage	Bacillota	Linear	temperate	pham_4
ENA-OWPH01000682-OWPH01000682.1-human-gut-metagenome-genome-assembly--contig:-NODE-682-length-38451-cov-16.159313_CDS_0047	ENA-OWPH01000682-OWPH01000682.1-human-gut-metagenome-genome-assembly--contig:-NODE-682-length-38451-cov-16.159313	l3117	seq830	unassigned_phage	Bacteroidota	Linear	lytic	pham_81
ENA-OWPH01000862-OWPH01000862.1-human-gut-metagenome-genome-assembly--contig:-NODE-862-length-33373-cov-3.633411_CDS_0015	ENA-OWPH01000862-OWPH01000862.1-human-gut-metagenome-genome-assembly--contig:-NODE-862-length-33373-cov-3.633411	l3116	seq829	unassigned_phage	Bacteroidota	Linear	temperate	pham_139
ENA-OWPH01002600-OWPH01002600.1-human-gut-metagenome-genome-assembly--contig:-NODE-2600-length-16074-cov-7.491165_CDS_0010	ENA-OWPH01002600-OWPH01002600.1-human-gut-metagenome-genome-assembly--contig:-NODE-2600-length-16074-cov-7.491165	l3119	seq832	unassigned_phage	Bacillota	Linear	temperate	pham_4
ENA-OWPH01002951-OWPH01002951.1-human-gut-metagenome-genome-assembly--contig:-NODE-2951-length-14648-cov-12.750839_CDS_0008	ENA-OWPH01002951-OWPH01002951.1-human-gut-metagenome-genome-assembly--contig:-NODE-2951-length-14648-cov-12.750839	l3118	seq831	unassigned_phage	unassigned_host	Linear	lytic	Others
ERZ1024435.98-NODE-98-length-5655-cov-42.081429_CDS_0007	ERZ1024435.98-NODE-98-length-5655-cov-42.081429	l8559	seq2448	Microviridae	Bacteroidota	Linear	lytic	Others
ENA-OWPK01000379-OWPK01000379.1-human-gut-metagenome-genome-assembly--contig:-NODE-379-length-60344-cov-15.852958_CDS_0029	ENA-OWPK01000379-OWPK01000379.1-human-gut-metagenome-genome-assembly--contig:-NODE-379-length-60344-cov-15.852958	l3143	seq840	unassigned_phage	Bacillota	Linear	temperate	Others
ENA-OWPK01000547-OWPK01000547.1-human-gut-metagenome-genome-assembly--contig:-NODE-547-length-49490-cov-2.859593_CDS_0023	ENA-OWPK01000547-OWPK01000547.1-human-gut-metagenome-genome-assembly--contig:-NODE-547-length-49490-cov-2.859593	l3146	seq842	unassigned_phage	unassigned_host	Linear	temperate	pham_46
ENA-OWPK01000610-OWPK01000610.1-human-gut-metagenome-genome-assembly--contig:-NODE-610-length-46330-cov-84.627272_CDS_0012	ENA-OWPK01000610-OWPK01000610.1-human-gut-metagenome-genome-assembly--contig:-NODE-610-length-46330-cov-84.627272	l3145	seq841	unassigned_phage	Bacillota	Linear	temperate	Others
ENA-OWPL01000239-OWPL01000239.1-human-gut-metagenome-genome-assembly--contig:-NODE-239-length-41641-cov-4.238446_CDS_0004	ENA-OWPL01000239-OWPL01000239.1-human-gut-metagenome-genome-assembly--contig:-NODE-239-length-41641-cov-4.238446	l3134	seq837	unassigned_phage	Bacteroidota	Linear	temperate	pham_46
ENA-OWPL01000388-OWPL01000388.1-human-gut-metagenome-genome-assembly--contig:-NODE-388-length-31227-cov-56.084339_CDS_0020	ENA-OWPL01000388-OWPL01000388.1-human-gut-metagenome-genome-assembly--contig:-NODE-388-length-31227-cov-56.084339	l3137	seq838	unassigned_phage	Bacteroidota	Linear	temperate	pham_46
ENA-OWPL01000604-OWPL01000604.1-human-gut-metagenome-genome-assembly--contig:-NODE-604-length-24706-cov-3.262991_CDS_0030	ENA-OWPL01000604-OWPL01000604.1-human-gut-metagenome-genome-assembly--contig:-NODE-604-length-24706-cov-3.262991	l3130	seq836	unassigned_phage	unassigned_host	Linear	lytic	Others
ERZ1024404.102-NODE-102-length-5852-cov-32.283595_CDS_0005	ERZ1024404.102-NODE-102-length-5852-cov-32.283595	l8519	seq2435	Microviridae	Bacteroidota	Linear	lytic	Others
ENA-OWPN01000006-OWPN01000006.1-human-gut-metagenome-genome-assembly--contig:-NODE-6-length-380259-cov-22.124967_CDS_0529	ENA-OWPN01000006-OWPN01000006.1-human-gut-metagenome-genome-assembly--contig:-NODE-6-length-380259-cov-22.124967	l3165	seq849	unassigned_phage	Bacteroidota	Linear	temperate	pham_139
ENA-OWPN01000227-OWPN01000227.1-human-gut-metagenome-genome-assembly--contig:-NODE-227-length-97284-cov-9.162338_CDS_0066	ENA-OWPN01000227-OWPN01000227.1-human-gut-metagenome-genome-assembly--contig:-NODE-227-length-97284-cov-9.162338	c1075	seq3501	Crassviridae	Bacteroidota	Linear	temperate	Others
ENA-OWPN01000585-OWPN01000585.1-human-gut-metagenome-genome-assembly--contig:-NODE-585-length-47215-cov-3.734500_CDS_0033	ENA-OWPN01000585-OWPN01000585.1-human-gut-metagenome-genome-assembly--contig:-NODE-585-length-47215-cov-3.734500	l3163	seq848	unassigned_phage	Pseudomonadota	Linear	temperate	Others
ENA-OWPN01000942-OWPN01000942.1-human-gut-metagenome-genome-assembly--contig:-NODE-942-length-31773-cov-2.966454_CDS_0045	ENA-OWPN01000942-OWPN01000942.1-human-gut-metagenome-genome-assembly--contig:-NODE-942-length-31773-cov-2.966454	l3162	seq847	unassigned_phage	Bacteroidota	Linear	temperate	pham_81
ENA-OWPO01000159-OWPO01000159.1-human-gut-metagenome-genome-assembly--contig:-NODE-159-length-93396-cov-4.966746_CDS_0068	ENA-OWPO01000159-OWPO01000159.1-human-gut-metagenome-genome-assembly--contig:-NODE-159-length-93396-cov-4.966746	l3179	seq851	Crassviridae	unassigned_host	Linear	temperate	Others
ENA-OWPO01000225-OWPO01000225.1-human-gut-metagenome-genome-assembly--contig:-NODE-225-length-73362-cov-57.340704_CDS_0107	ENA-OWPO01000225-OWPO01000225.1-human-gut-metagenome-genome-assembly--contig:-NODE-225-length-73362-cov-57.340704	l3178	seq850	unassigned_phage	Bacillota	Linear	temperate	Others
ENA-OWPO01000474-OWPO01000474.1-human-gut-metagenome-genome-assembly--contig:-NODE-474-length-44941-cov-12.185448_CDS_0055	ENA-OWPO01000474-OWPO01000474.1-human-gut-metagenome-genome-assembly--contig:-NODE-474-length-44941-cov-12.185448	c1082	seq3503	unassigned_phage	Bacteroidota	Linear	temperate	pham_46
ENA-OWPO01001265-OWPO01001265.1-human-gut-metagenome-genome-assembly--contig:-NODE-1265-length-21908-cov-3.291264_CDS_0003	ENA-OWPO01001265-OWPO01001265.1-human-gut-metagenome-genome-assembly--contig:-NODE-1265-length-21908-cov-3.291264	l3183	seq852	unassigned_phage	Bacillota	Linear	temperate	Others
ERZ1024357.1396-NODE-1396-length-5461-cov-5.807806_CDS_0006	ERZ1024357.1396-NODE-1396-length-5461-cov-5.807806	l8383	seq2386	Microviridae	Bacillota	Linear	lytic	pham_74
ENA-OWPQ01000360-OWPQ01000360.1-human-gut-metagenome-genome-assembly--contig:-NODE-360-length-64027-cov-12.6983_CDS_0070	ENA-OWPQ01000360-OWPQ01000360.1-human-gut-metagenome-genome-assembly--contig:-NODE-360-length-64027-cov-12.6983	l3255	seq875	unassigned_phage	Bacillota	Linear	lytic	Others
ERZ1024349.402-NODE-403-length-5439-cov-521.937779_CDS_0002	ERZ1024349.402-NODE-403-length-5439-cov-521.937779	l8352	seq2374	Microviridae	Bacillota	Linear	lytic	pham_74
ENA-OWPR01000165-OWPR01000165.1-human-gut-metagenome-genome-assembly--contig:-NODE-165-length-88056-cov-62.188941_CDS_0103	ENA-OWPR01000165-OWPR01000165.1-human-gut-metagenome-genome-assembly--contig:-NODE-165-length-88056-cov-62.188941	l3154	seq845	unassigned_phage	Bacillota	Linear	temperate	Others
ENA-OWPR01000385-OWPR01000385.1-human-gut-metagenome-genome-assembly--contig:-NODE-385-length-58244-cov-31.420268_CDS_0055	ENA-OWPR01000385-OWPR01000385.1-human-gut-metagenome-genome-assembly--contig:-NODE-385-length-58244-cov-31.420268	c1071	seq3499	unassigned_phage	Bacillota	Linear	temperate	Others
ENA-OWPR01000466-OWPR01000466.1-human-gut-metagenome-genome-assembly--contig:-NODE-466-length-53106-cov-45.396826_CDS_0026	ENA-OWPR01000466-OWPR01000466.1-human-gut-metagenome-genome-assembly--contig:-NODE-466-length-53106-cov-45.396826	c1072	seq3500	unassigned_phage	Bacillota	Linear	temperate	Others
ENA-OWPR01000923-OWPR01000923.1-human-gut-metagenome-genome-assembly--contig:-NODE-923-length-33413-cov-87.014329_CDS_0002	ENA-OWPR01000923-OWPR01000923.1-human-gut-metagenome-genome-assembly--contig:-NODE-923-length-33413-cov-87.014329	l3149	seq843	unassigned_phage	Bacillota	Linear	temperate	Others
ENA-OWPR01001568-OWPR01001568.1-human-gut-metagenome-genome-assembly--contig:-NODE-1568-length-22853-cov-39.646987_CDS_0006	ENA-OWPR01001568-OWPR01001568.1-human-gut-metagenome-genome-assembly--contig:-NODE-1568-length-22853-cov-39.646987	l3150	seq844	unassigned_phage	Bacillota	Linear	temperate	Others
ENA-OWPR01001656-OWPR01001656.1-human-gut-metagenome-genome-assembly--contig:-NODE-1656-length-21960-cov-47.546085_CDS_0009	ENA-OWPR01001656-OWPR01001656.1-human-gut-metagenome-genome-assembly--contig:-NODE-1656-length-21960-cov-47.546085	l3159	seq846	unassigned_phage	Bacillota	Linear	temperate	pham_4
ENA-OWPS01000460-OWPS01000460.1-human-gut-metagenome-genome-assembly--contig:-NODE-460-length-51650-cov-4.509_CDS_0075	ENA-OWPS01000460-OWPS01000460.1-human-gut-metagenome-genome-assembly--contig:-NODE-460-length-51650-cov-4.509	l3214	seq863	Drexlerviridae	Pseudomonadota	Linear	temperate	pham_47
ENA-OWPT01000071-OWPT01000071.1-human-gut-metagenome-genome-assembly--contig:-NODE-71-length-106874-cov-6.872073_CDS_0109	ENA-OWPT01000071-OWPT01000071.1-human-gut-metagenome-genome-assembly--contig:-NODE-71-length-106874-cov-6.872073	l3229	seq865	Gratiaviridae	Bacteroidota	Linear	temperate	Others
ENA-OWPT01000603-OWPT01000603.1-human-gut-metagenome-genome-assembly--contig:-NODE-603-length-42357-cov-4.791263_CDS_0007	ENA-OWPT01000603-OWPT01000603.1-human-gut-metagenome-genome-assembly--contig:-NODE-603-length-42357-cov-4.791263	l3231	seq866	unassigned_phage	Bacillota	Linear	temperate	pham_139
ENA-OWPT01001012-OWPT01001012.1-human-gut-metagenome-genome-assembly--contig:-NODE-1012-length-30004-cov-4.180307_CDS_0002	ENA-OWPT01001012-OWPT01001012.1-human-gut-metagenome-genome-assembly--contig:-NODE-1012-length-30004-cov-4.180307	l3232	seq867	unassigned_phage	Bacillota	Linear	temperate	Others
ENA-OWPT01001404-OWPT01001404.1-human-gut-metagenome-genome-assembly--contig:-NODE-1404-length-23519-cov-4.218334_CDS_0021	ENA-OWPT01001404-OWPT01001404.1-human-gut-metagenome-genome-assembly--contig:-NODE-1404-length-23519-cov-4.218334	l3235	seq868	unassigned_phage	Bacillota	Linear	temperate	Others
ENA-OWPV01000068-OWPV01000068.1-human-gut-metagenome-genome-assembly--contig:-NODE-68-length-123921-cov-3.684708_CDS_0123	ENA-OWPV01000068-OWPV01000068.1-human-gut-metagenome-genome-assembly--contig:-NODE-68-length-123921-cov-3.684708	l3247	seq871	unassigned_phage	unassigned_host	Linear	temperate	Others
ENA-OWPV01000068-OWPV01000068.1-human-gut-metagenome-genome-assembly--contig:-NODE-68-length-123921-cov-3.684708_CDS_0157	ENA-OWPV01000068-OWPV01000068.1-human-gut-metagenome-genome-assembly--contig:-NODE-68-length-123921-cov-3.684708	l3247	seq872	unassigned_phage	unassigned_host	Linear	temperate	Others
ENA-OWPV01000342-OWPV01000342.1-human-gut-metagenome-genome-assembly--contig:-NODE-342-length-57547-cov-31.577993_CDS_0086	ENA-OWPV01000342-OWPV01000342.1-human-gut-metagenome-genome-assembly--contig:-NODE-342-length-57547-cov-31.577993	c1098	seq3506	unassigned_phage	Bacillota	Circular	lytic	Others
ENA-OWPV01000391-OWPV01000391.1-human-gut-metagenome-genome-assembly--contig:-NODE-391-length-52478-cov-4.428762_CDS_0065	ENA-OWPV01000391-OWPV01000391.1-human-gut-metagenome-genome-assembly--contig:-NODE-391-length-52478-cov-4.428762	l3246	seq870	unassigned_phage	Bacillota	Linear	temperate	Others
ENA-OWPV01000452-OWPV01000452.1-human-gut-metagenome-genome-assembly--contig:-NODE-452-length-48646-cov-52.433825_CDS_0059	ENA-OWPV01000452-OWPV01000452.1-human-gut-metagenome-genome-assembly--contig:-NODE-452-length-48646-cov-52.433825	l3242	seq869	Drexlerviridae	Pseudomonadota	Linear	temperate	pham_47
ENA-OWPV01000766-OWPV01000766.1-human-gut-metagenome-genome-assembly--contig:-NODE-766-length-33844-cov-4.263695_CDS_0030	ENA-OWPV01000766-OWPV01000766.1-human-gut-metagenome-genome-assembly--contig:-NODE-766-length-33844-cov-4.263695	l3248	seq873	unassigned_phage	Bacillota	Linear	temperate	pham_375
ENA-OWPW01000359-OWPW01000359.1-human-gut-metagenome-genome-assembly--contig:-NODE-359-length-52882-cov-4.694077_CDS_0086	ENA-OWPW01000359-OWPW01000359.1-human-gut-metagenome-genome-assembly--contig:-NODE-359-length-52882-cov-4.694077	l3191	seq853	unassigned_phage	Actinomycetota	Linear	temperate	Others
ENA-OWPW01000645-OWPW01000645.1-human-gut-metagenome-genome-assembly--contig:-NODE-645-length-37778-cov-38.304695_CDS_0023	ENA-OWPW01000645-OWPW01000645.1-human-gut-metagenome-genome-assembly--contig:-NODE-645-length-37778-cov-38.304695	c1085	seq3505	unassigned_phage	Actinomycetota	Circular	lytic	Others
ENA-OWPW01001382-OWPW01001382.1-human-gut-metagenome-genome-assembly--contig:-NODE-1382-length-21741-cov-4.877709_CDS_0025	ENA-OWPW01001382-OWPW01001382.1-human-gut-metagenome-genome-assembly--contig:-NODE-1382-length-21741-cov-4.877709	l3197	seq855	unassigned_phage	Pseudomonadota	Linear	lytic	Others
ERZ1024347.114-NODE-115-length-5034-cov-55.220325_CDS_0008	ERZ1024347.114-NODE-115-length-5034-cov-55.220325	l8351	seq2373	Microviridae	Bacillota	Linear	lytic	pham_74
ENA-OWPX01002196-OWPX01002196.1-human-gut-metagenome-genome-assembly--contig:-NODE-2196-length-16194-cov-15.385131_CDS_0002	ENA-OWPX01002196-OWPX01002196.1-human-gut-metagenome-genome-assembly--contig:-NODE-2196-length-16194-cov-15.385131	l3223	seq864	unassigned_phage	unassigned_host	Linear	temperate	Others
ENA-OWPY01000425-OWPY01000425.1-human-gut-metagenome-genome-assembly--contig:-NODE-425-length-56647-cov-5.025428_CDS_0093	ENA-OWPY01000425-OWPY01000425.1-human-gut-metagenome-genome-assembly--contig:-NODE-425-length-56647-cov-5.025428	l3206	seq860	unassigned_phage	Bacillota	Linear	temperate	pham_4
ENA-OWPY01000473-OWPY01000473.1-human-gut-metagenome-genome-assembly--contig:-NODE-473-length-53595-cov-25.136010_CDS_0047	ENA-OWPY01000473-OWPY01000473.1-human-gut-metagenome-genome-assembly--contig:-NODE-473-length-53595-cov-25.136010	l3205	seq859	unassigned_phage	Bacillota	Linear	lytic	Others
ENA-OWPY01000588-OWPY01000588.1-human-gut-metagenome-genome-assembly--contig:-NODE-588-length-48069-cov-7.125130_CDS_0009	ENA-OWPY01000588-OWPY01000588.1-human-gut-metagenome-genome-assembly--contig:-NODE-588-length-48069-cov-7.125130	l3211	seq862	unassigned_phage	Bacillota	Linear	temperate	Others
ENA-OWPY01000862-OWPY01000862.1-human-gut-metagenome-genome-assembly--contig:-NODE-862-length-38005-cov-4.559051_CDS_0011	ENA-OWPY01000862-OWPY01000862.1-human-gut-metagenome-genome-assembly--contig:-NODE-862-length-38005-cov-4.559051	l3209	seq861	unassigned_phage	unassigned_host	Linear	lytic	Others
ENA-OWPZ01000483-OWPZ01000483.1-human-gut-metagenome-genome-assembly--contig:-NODE-483-length-44814-cov-4.217319_CDS_0071	ENA-OWPZ01000483-OWPZ01000483.1-human-gut-metagenome-genome-assembly--contig:-NODE-483-length-44814-cov-4.217319	l3200	seq857	unassigned_phage	Bacillota	Linear	temperate	Others
ENA-OWPZ01000577-OWPZ01000577.1-human-gut-metagenome-genome-assembly--contig:-NODE-577-length-39353-cov-3.413685_CDS_0003	ENA-OWPZ01000577-OWPZ01000577.1-human-gut-metagenome-genome-assembly--contig:-NODE-577-length-39353-cov-3.413685	l3203	seq858	unassigned_phage	Bacteroidota	Linear	lytic	pham_46
ENA-OWPZ01000585-OWPZ01000585.1-human-gut-metagenome-genome-assembly--contig:-NODE-585-length-38779-cov-52.148435_CDS_0007	ENA-OWPZ01000585-OWPZ01000585.1-human-gut-metagenome-genome-assembly--contig:-NODE-585-length-38779-cov-52.148435	l3198	seq856	unassigned_phage	Bacillota	Linear	temperate	Others
ENA-OWQA01000537-OWQA01000537.1-human-gut-metagenome-genome-assembly--contig:-NODE-537-length-45857-cov-7.598729_CDS_0040	ENA-OWQA01000537-OWQA01000537.1-human-gut-metagenome-genome-assembly--contig:-NODE-537-length-45857-cov-7.598729	l3259	seq878	unassigned_phage	Bacteroidota	Linear	temperate	pham_81
ENA-OWQA01000706-OWQA01000706.1-human-gut-metagenome-genome-assembly--contig:-NODE-706-length-38041-cov-4.217949_CDS_0007	ENA-OWQA01000706-OWQA01000706.1-human-gut-metagenome-genome-assembly--contig:-NODE-706-length-38041-cov-4.217949	l3258	seq876	unassigned_phage	Bacillota	Linear	lytic	Others
ENA-OWQA01000706-OWQA01000706.1-human-gut-metagenome-genome-assembly--contig:-NODE-706-length-38041-cov-4.217949_CDS_0022	ENA-OWQA01000706-OWQA01000706.1-human-gut-metagenome-genome-assembly--contig:-NODE-706-length-38041-cov-4.217949	l3258	seq877	unassigned_phage	Bacillota	Linear	lytic	pham_182
ENA-OWQE01000842-OWQE01000842.1-human-gut-metagenome-genome-assembly--contig:-NODE-842-length-39256-cov-191.788169_CDS_0003	ENA-OWQE01000842-OWQE01000842.1-human-gut-metagenome-genome-assembly--contig:-NODE-842-length-39256-cov-191.788169	c1102	seq3507	Autographiviridae	Pseudomonadota	Circular	lytic	Others
ENA-OWQE01001030-OWQE01001030.1-human-gut-metagenome-genome-assembly--contig:-NODE-1030-length-34020-cov-3.960430_CDS_0028	ENA-OWQE01001030-OWQE01001030.1-human-gut-metagenome-genome-assembly--contig:-NODE-1030-length-34020-cov-3.960430	l3271	seq882	unassigned_phage	Pseudomonadota	Linear	temperate	pham_47
ENA-OWQE01001140-OWQE01001140.1-human-gut-metagenome-genome-assembly--contig:-NODE-1140-length-31253-cov-3.379415_CDS_0006	ENA-OWQE01001140-OWQE01001140.1-human-gut-metagenome-genome-assembly--contig:-NODE-1140-length-31253-cov-3.379415	l3272	seq883	unassigned_phage	Bacillota	Linear	lytic	Others
ENA-OWQE01001140-OWQE01001140.1-human-gut-metagenome-genome-assembly--contig:-NODE-1140-length-31253-cov-3.379415_CDS_0008	ENA-OWQE01001140-OWQE01001140.1-human-gut-metagenome-genome-assembly--contig:-NODE-1140-length-31253-cov-3.379415	l3272	seq884	unassigned_phage	Bacillota	Linear	lytic	Others
ENA-OWQF01000538-OWQF01000538.1-human-gut-metagenome-genome-assembly--contig:-NODE-538-length-43651-cov-3.396940_CDS_0044	ENA-OWQF01000538-OWQF01000538.1-human-gut-metagenome-genome-assembly--contig:-NODE-538-length-43651-cov-3.396940	l3292	seq886	unassigned_phage	Bacteroidota	Linear	lytic	pham_167
ERZ1036603.2419-NODE-2419-length-5697-cov-8.939029_CDS_0005	ERZ1036603.2419-NODE-2419-length-5697-cov-8.939029	l5616	seq1550	Microviridae	Bacteroidota	Linear	lytic	Others
ENA-OWQG01000703-OWQG01000703.1-human-gut-metagenome-genome-assembly--contig:-NODE-703-length-38213-cov-12.577153_CDS_0031	ENA-OWQG01000703-OWQG01000703.1-human-gut-metagenome-genome-assembly--contig:-NODE-703-length-38213-cov-12.577153	l3267	seq881	unassigned_phage	Bacillota	Linear	unassigned_lifestyle	pham_4
ENA-OWQG01000766-OWQG01000766.1-human-gut-metagenome-genome-assembly--contig:-NODE-766-length-36211-cov-4.895204_CDS_0040	ENA-OWQG01000766-OWQG01000766.1-human-gut-metagenome-genome-assembly--contig:-NODE-766-length-36211-cov-4.895204	l3262	seq879	unassigned_phage	Bacillota	Linear	lytic	Others
ENA-OWQG01001050-OWQG01001050.1-human-gut-metagenome-genome-assembly--contig:-NODE-1050-length-28630-cov-5.260402_CDS_0039	ENA-OWQG01001050-OWQG01001050.1-human-gut-metagenome-genome-assembly--contig:-NODE-1050-length-28630-cov-5.260402	l3263	seq880	unassigned_phage	Bacteroidota	Linear	lytic	pham_139
ENA-OWQH01000323-OWQH01000323.1-human-gut-metagenome-genome-assembly--contig:-NODE-323-length-56956-cov-13.619761_CDS_0002	ENA-OWQH01000323-OWQH01000323.1-human-gut-metagenome-genome-assembly--contig:-NODE-323-length-56956-cov-13.619761	c1113	seq3509	unassigned_phage	Bacillota	Circular	lytic	pham_4
ENA-OWQI01000452-OWQI01000452.1-human-gut-metagenome-genome-assembly--contig:-NODE-452-length-51394-cov-4.010129_CDS_0058	ENA-OWQI01000452-OWQI01000452.1-human-gut-metagenome-genome-assembly--contig:-NODE-452-length-51394-cov-4.010129	l3311	seq891	unassigned_phage	Bacillota	Linear	temperate	Others
ENA-OWQI01000995-OWQI01000995.1-human-gut-metagenome-genome-assembly--contig:-NODE-995-length-29959-cov-20.852896_CDS_0016	ENA-OWQI01000995-OWQI01000995.1-human-gut-metagenome-genome-assembly--contig:-NODE-995-length-29959-cov-20.852896	l3308	seq890	unassigned_phage	unassigned_host	Linear	temperate	pham_81
ENA-OWQI01001675-OWQI01001675.1-human-gut-metagenome-genome-assembly--contig:-NODE-1675-length-19739-cov-3.169224_CDS_0020	ENA-OWQI01001675-OWQI01001675.1-human-gut-metagenome-genome-assembly--contig:-NODE-1675-length-19739-cov-3.169224	l3306	seq889	unassigned_phage	Bacillota	Linear	temperate	Others
ENA-OWQJ01002732-OWQJ01002732.1-human-gut-metagenome-genome-assembly--contig:-NODE-2732-length-11490-cov-17.589779_CDS_0004	ENA-OWQJ01002732-OWQJ01002732.1-human-gut-metagenome-genome-assembly--contig:-NODE-2732-length-11490-cov-17.589779	l3283	seq885	unassigned_phage	Bacillota	Linear	lytic	pham_47
ENA-OWQK01000878-OWQK01000878.1-human-gut-metagenome-genome-assembly--contig:-NODE-878-length-40480-cov-3.535584_CDS_0031	ENA-OWQK01000878-OWQK01000878.1-human-gut-metagenome-genome-assembly--contig:-NODE-878-length-40480-cov-3.535584	l3295	seq887	Autographiviridae	Pseudomonadota	Linear	temperate	Others
ENA-OWQK01001044-OWQK01001044.1-human-gut-metagenome-genome-assembly--contig:-NODE-1044-length-35737-cov-5.189423_CDS_0010	ENA-OWQK01001044-OWQK01001044.1-human-gut-metagenome-genome-assembly--contig:-NODE-1044-length-35737-cov-5.189423	l3300	seq888	unassigned_phage	unassigned_host	Linear	lytic	pham_4
ENA-OWQL01000638-OWQL01000638.1-human-gut-metagenome-genome-assembly--contig:-NODE-638-length-35690-cov-5.093672_CDS_0002	ENA-OWQL01000638-OWQL01000638.1-human-gut-metagenome-genome-assembly--contig:-NODE-638-length-35690-cov-5.093672	l3329	seq894	unassigned_phage	Bacillota	Linear	temperate	pham_109
ENA-OWQL01000790-OWQL01000790.1-human-gut-metagenome-genome-assembly--contig:-NODE-790-length-30446-cov-4.609687_CDS_0003	ENA-OWQL01000790-OWQL01000790.1-human-gut-metagenome-genome-assembly--contig:-NODE-790-length-30446-cov-4.609687	c1117	seq3511	unassigned_phage	Actinomycetota	Circular	lytic	pham_109
ENA-OWQN01000358-OWQN01000358.1-human-gut-metagenome-genome-assembly--contig:-NODE-358-length-47393-cov-5.28201_CDS_0069	ENA-OWQN01000358-OWQN01000358.1-human-gut-metagenome-genome-assembly--contig:-NODE-358-length-47393-cov-5.28201	l3335	seq895	unassigned_phage	Bacillota	Linear	lytic	Others
ENA-OWQO01000445-OWQO01000445.1-human-gut-metagenome-genome-assembly--contig:-NODE-445-length-57750-cov-248.647127_CDS_0094	ENA-OWQO01000445-OWQO01000445.1-human-gut-metagenome-genome-assembly--contig:-NODE-445-length-57750-cov-248.647127	l3384	seq908	unassigned_phage	Bacillota	Linear	temperate	pham_4
ENA-OWQO01000628-OWQO01000628.1-human-gut-metagenome-genome-assembly--contig:-NODE-628-length-46312-cov-10.435156_CDS_0006	ENA-OWQO01000628-OWQO01000628.1-human-gut-metagenome-genome-assembly--contig:-NODE-628-length-46312-cov-10.435156	c1133	seq3516	unassigned_phage	Bacillota	Circular	lytic	Others
ENA-OWQO01001895-OWQO01001895.1-human-gut-metagenome-genome-assembly--contig:-NODE-1895-length-19160-cov-4.971945_CDS_0018	ENA-OWQO01001895-OWQO01001895.1-human-gut-metagenome-genome-assembly--contig:-NODE-1895-length-19160-cov-4.971945	l3383	seq907	unassigned_phage	Bacteroidota	Linear	temperate	pham_46
ERZ1023641.68-NODE-68-length-44183-cov-11.742544_CDS_0014	ERZ1023641.68-NODE-68-length-44183-cov-11.742544	l4874	seq1335	Microviridae	Bacteroidota	Linear	lytic	Others
ENA-OWQQ01001177-OWQQ01001177.1-human-gut-metagenome-genome-assembly--contig:-NODE-1177-length-27335-cov-4.278446_CDS_0034	ENA-OWQQ01001177-OWQQ01001177.1-human-gut-metagenome-genome-assembly--contig:-NODE-1177-length-27335-cov-4.278446	l3314	seq892	unassigned_phage	Bacillota	Linear	temperate	Others
ENA-OWQR01000419-OWQR01000419.1-human-gut-metagenome-genome-assembly--contig:-NODE-419-length-63557-cov-15.657649_CDS_0004	ENA-OWQR01000419-OWQR01000419.1-human-gut-metagenome-genome-assembly--contig:-NODE-419-length-63557-cov-15.657649	c1118	seq3512	unassigned_phage	Bacteroidota	Circular	lytic	pham_46
ENA-OWQS01000436-OWQS01000436.1-human-gut-metagenome-genome-assembly--contig:-NODE-436-length-53932-cov-4.548193_CDS_0030	ENA-OWQS01000436-OWQS01000436.1-human-gut-metagenome-genome-assembly--contig:-NODE-436-length-53932-cov-4.548193	l3354	seq900	unassigned_phage	Pseudomonadota	Linear	temperate	pham_46
ENA-OWQS01000596-OWQS01000596.1-human-gut-metagenome-genome-assembly--contig:-NODE-596-length-44686-cov-10.240550_CDS_0001	ENA-OWQS01000596-OWQS01000596.1-human-gut-metagenome-genome-assembly--contig:-NODE-596-length-44686-cov-10.240550	c1123	seq3513	unassigned_phage	Bacillota	Circular	lytic	pham_427
ENA-OWQS01002249-OWQS01002249.1-human-gut-metagenome-genome-assembly--contig:-NODE-2249-length-17117-cov-7.299730_CDS_0017	ENA-OWQS01002249-OWQS01002249.1-human-gut-metagenome-genome-assembly--contig:-NODE-2249-length-17117-cov-7.299730	l3355	seq901	unassigned_phage	unassigned_host	Linear	temperate	pham_81
ENA-OXVM01001242-OXVM01001242.1-human-gut-metagenome-genome-assembly--contig:-NODE-1242-length-6222-cov-17.7958_CDS_0002	ENA-OXVM01001242-OXVM01001242.1-human-gut-metagenome-genome-assembly--contig:-NODE-1242-length-6222-cov-17.7958	l4834	seq1319	Microviridae	Bacteroidota	Linear	lytic	Others
ENA-OWQT01000328-OWQT01000328.1-human-gut-metagenome-genome-assembly--contig:-NODE-328-length-59434-cov-29.120834_CDS_0052	ENA-OWQT01000328-OWQT01000328.1-human-gut-metagenome-genome-assembly--contig:-NODE-328-length-59434-cov-29.120834	l3348	seq898	unassigned_phage	Bacillota	Linear	temperate	Others
ENA-OWQT01000414-OWQT01000414.1-human-gut-metagenome-genome-assembly--contig:-NODE-414-length-51887-cov-8.032760_CDS_0007	ENA-OWQT01000414-OWQT01000414.1-human-gut-metagenome-genome-assembly--contig:-NODE-414-length-51887-cov-8.032760	l3346	seq896	unassigned_phage	Bacillota	Linear	lytic	pham_375
ENA-OWQT01000444-OWQT01000444.1-human-gut-metagenome-genome-assembly--contig:-NODE-444-length-50204-cov-1372.547808_CDS_0030	ENA-OWQT01000444-OWQT01000444.1-human-gut-metagenome-genome-assembly--contig:-NODE-444-length-50204-cov-1372.547808	l3350	seq899	unassigned_phage	unassigned_host	Linear	temperate	pham_139
ENA-OWQT01000848-OWQT01000848.1-human-gut-metagenome-genome-assembly--contig:-NODE-848-length-33252-cov-9.632738_CDS_0043	ENA-OWQT01000848-OWQT01000848.1-human-gut-metagenome-genome-assembly--contig:-NODE-848-length-33252-cov-9.632738	l3347	seq897	unassigned_phage	Bacillota	Linear	lytic	Others
ENA-OWQW01001157-OWQW01001157.1-human-gut-metagenome-genome-assembly--contig:-NODE-1157-length-26433-cov-6.150845_CDS_0025	ENA-OWQW01001157-OWQW01001157.1-human-gut-metagenome-genome-assembly--contig:-NODE-1157-length-26433-cov-6.150845	l3394	seq909	unassigned_phage	Bacillota	Linear	temperate	pham_182
ENA-OWQY01000428-OWQY01000428.1-human-gut-metagenome-genome-assembly--contig:-NODE-428-length-44454-cov-9.402104_CDS_0065	ENA-OWQY01000428-OWQY01000428.1-human-gut-metagenome-genome-assembly--contig:-NODE-428-length-44454-cov-9.402104	c1126	seq3514	unassigned_phage	Bacillota	Circular	unassigned_lifestyle	pham_427
ENA-OWQY01000559-OWQY01000559.1-human-gut-metagenome-genome-assembly--contig:-NODE-559-length-37214-cov-11.181329_CDS_0001	ENA-OWQY01000559-OWQY01000559.1-human-gut-metagenome-genome-assembly--contig:-NODE-559-length-37214-cov-11.181329	l3372	seq904	unassigned_phage	Bacillota	Linear	temperate	Others
ENA-OWQY01000559-OWQY01000559.1-human-gut-metagenome-genome-assembly--contig:-NODE-559-length-37214-cov-11.181329_CDS_0002	ENA-OWQY01000559-OWQY01000559.1-human-gut-metagenome-genome-assembly--contig:-NODE-559-length-37214-cov-11.181329	l3372	seq905	unassigned_phage	Bacillota	Linear	temperate	Others
ENA-OWQY01001299-OWQY01001299.1-human-gut-metagenome-genome-assembly--contig:-NODE-1299-length-20458-cov-2.679557_CDS_0001	ENA-OWQY01001299-OWQY01001299.1-human-gut-metagenome-genome-assembly--contig:-NODE-1299-length-20458-cov-2.679557	l3371	seq903	unassigned_phage	Bacillota	Linear	lytic	Others
ENA-OWQY01001722-OWQY01001722.1-human-gut-metagenome-genome-assembly--contig:-NODE-1722-length-16338-cov-15.531966_CDS_0012	ENA-OWQY01001722-OWQY01001722.1-human-gut-metagenome-genome-assembly--contig:-NODE-1722-length-16338-cov-15.531966	l3375	seq906	unassigned_phage	Bacillota	Linear	temperate	Others
ENA-OXUZ01001401-OXUZ01001401.1-human-gut-metagenome-genome-assembly--contig:-NODE-1401-length-6282-cov-14.3427_CDS_0001	ENA-OXUZ01001401-OXUZ01001401.1-human-gut-metagenome-genome-assembly--contig:-NODE-1401-length-6282-cov-14.3427	l4828	seq1318	Microviridae	Bacteroidota	Linear	lytic	Others
ENA-OWQZ01001141-OWQZ01001141.1-human-gut-metagenome-genome-assembly--contig:-NODE-1141-length-30754-cov-10.709763_CDS_0034	ENA-OWQZ01001141-OWQZ01001141.1-human-gut-metagenome-genome-assembly--contig:-NODE-1141-length-30754-cov-10.709763	l3325	seq893	unassigned_phage	Bacillota	Linear	lytic	pham_74
ENA-OXOC01000269-OXOC01000269.1-human-gut-metagenome-genome-assembly--contig:-NODE-269-length-6308-cov-6.47545_CDS_0003	ENA-OXOC01000269-OXOC01000269.1-human-gut-metagenome-genome-assembly--contig:-NODE-269-length-6308-cov-6.47545	l4689	seq1288	Microviridae	Bacteroidota	Linear	lytic	pham_81
ENA-OWRB01000354-OWRB01000354.1-human-gut-metagenome-genome-assembly--contig:-NODE-354-length-61063-cov-11.154832_CDS_0018	ENA-OWRB01000354-OWRB01000354.1-human-gut-metagenome-genome-assembly--contig:-NODE-354-length-61063-cov-11.154832	l2417	seq675	unassigned_phage	Bacillota	Linear	temperate	Others
ENA-OWRB01000354-OWRB01000354.1-human-gut-metagenome-genome-assembly--contig:-NODE-354-length-61063-cov-11.154832_CDS_0034	ENA-OWRB01000354-OWRB01000354.1-human-gut-metagenome-genome-assembly--contig:-NODE-354-length-61063-cov-11.154832	l2417	seq676	unassigned_phage	Bacillota	Linear	temperate	pham_182
ENA-OWRC01000447-OWRC01000447.1-human-gut-metagenome-genome-assembly--contig:-NODE-447-length-52473-cov-13.849441_CDS_0033	ENA-OWRC01000447-OWRC01000447.1-human-gut-metagenome-genome-assembly--contig:-NODE-447-length-52473-cov-13.849441	l3429	seq912	unassigned_phage	Bacillota	Linear	temperate	Others
ENA-OWRC01000747-OWRC01000747.1-human-gut-metagenome-genome-assembly--contig:-NODE-747-length-38056-cov-5.887529_CDS_0013	ENA-OWRC01000747-OWRC01000747.1-human-gut-metagenome-genome-assembly--contig:-NODE-747-length-38056-cov-5.887529	l3430	seq913	unassigned_phage	Bacillota	Linear	lytic	Others
ENA-OXNR01000268-OXNR01000268.1-human-gut-metagenome-genome-assembly--contig:-NODE-268-length-6145-cov-8.14828_CDS_0005	ENA-OXNR01000268-OXNR01000268.1-human-gut-metagenome-genome-assembly--contig:-NODE-268-length-6145-cov-8.14828	l4665	seq1280	Microviridae	Bacteroidota	Linear	lytic	Others
ENA-OWRF01001522-OWRF01001522.1-human-gut-metagenome-genome-assembly--contig:-NODE-1522-length-19239-cov-18.201835_CDS_0009	ENA-OWRF01001522-OWRF01001522.1-human-gut-metagenome-genome-assembly--contig:-NODE-1522-length-19239-cov-18.201835	l2397	seq671	unassigned_phage	Bacillota	Linear	lytic	pham_182
ENA-OWRG01000262-OWRG01000262.1-human-gut-metagenome-genome-assembly--contig:-NODE-262-length-74895-cov-52.144014_CDS_0044	ENA-OWRG01000262-OWRG01000262.1-human-gut-metagenome-genome-assembly--contig:-NODE-262-length-74895-cov-52.144014	c1150	seq3519	unassigned_phage	Bacillota	Circular	lytic	Others
ENA-OWRI01000015-OWRI01000015.1-human-gut-metagenome-genome-assembly--contig:-NODE-15-length-183076-cov-12.225679_CDS_0154	ENA-OWRI01000015-OWRI01000015.1-human-gut-metagenome-genome-assembly--contig:-NODE-15-length-183076-cov-12.225679	l3399	seq910	Crassviridae	Bacteroidota	Linear	temperate	Others
ENA-OWRI01000024-OWRI01000024.1-human-gut-metagenome-genome-assembly--contig:-NODE-24-length-165178-cov-22.580894_CDS_0070	ENA-OWRI01000024-OWRI01000024.1-human-gut-metagenome-genome-assembly--contig:-NODE-24-length-165178-cov-22.580894	l3403	seq911	Crassviridae	Bacteroidota	Linear	temperate	pham_139
ENA-OWRJ01000271-OWRJ01000271.1-human-gut-metagenome-genome-assembly--contig:-NODE-271-length-76363-cov-4.898268_CDS_0045	ENA-OWRJ01000271-OWRJ01000271.1-human-gut-metagenome-genome-assembly--contig:-NODE-271-length-76363-cov-4.898268	l2403	seq672	unassigned_phage	Bacteroidota	Linear	lytic	pham_167
ENA-OWRJ01000334-OWRJ01000334.1-human-gut-metagenome-genome-assembly--contig:-NODE-334-length-67397-cov-29.822072_CDS_0022	ENA-OWRJ01000334-OWRJ01000334.1-human-gut-metagenome-genome-assembly--contig:-NODE-334-length-67397-cov-29.822072	l2413	seq674	unassigned_phage	Bacillota	Linear	temperate	Others
ENA-OXKY01001525-OXKY01001525.1-human-gut-metagenome-genome-assembly--contig:-NODE-1525-length-5699-cov-3.94224_CDS_0006	ENA-OXKY01001525-OXKY01001525.1-human-gut-metagenome-genome-assembly--contig:-NODE-1525-length-5699-cov-3.94224	l4597	seq1260	Microviridae	Bacillota	Linear	lytic	pham_74
ENA-OWRK01001147-OWRK01001147.1-human-gut-metagenome-genome-assembly--contig:-NODE-1147-length-27932-cov-3.173118_CDS_0024	ENA-OWRK01001147-OWRK01001147.1-human-gut-metagenome-genome-assembly--contig:-NODE-1147-length-27932-cov-3.173118	l3467	seq917	unassigned_phage	Pseudomonadota	Linear	lytic	Others
ENA-OWRL01000201-OWRL01000201.1-human-gut-metagenome-genome-assembly--contig:-NODE-201-length-81121-cov-11.523228_CDS_0034	ENA-OWRL01000201-OWRL01000201.1-human-gut-metagenome-genome-assembly--contig:-NODE-201-length-81121-cov-11.523228	l3466	seq916	unassigned_phage	Bacillota	Linear	temperate	Others
ENA-OWRL01000594-OWRL01000594.1-human-gut-metagenome-genome-assembly--contig:-NODE-594-length-43609-cov-9.614456_CDS_0043	ENA-OWRL01000594-OWRL01000594.1-human-gut-metagenome-genome-assembly--contig:-NODE-594-length-43609-cov-9.614456	l3462	seq915	unassigned_phage	Bacillota	Linear	temperate	Others
ENA-OWRO01000426-OWRO01000426.1-human-gut-metagenome-genome-assembly--contig:-NODE-426-length-44824-cov-11.677009_CDS_0057	ENA-OWRO01000426-OWRO01000426.1-human-gut-metagenome-genome-assembly--contig:-NODE-426-length-44824-cov-11.677009	l3454	seq914	unassigned_phage	Bacillota	Linear	lytic	Others
ENA-OXFX01000788-OXFX01000788.1-human-gut-metagenome-genome-assembly--contig:-NODE-788-length-6477-cov-4.39972_CDS_0002	ENA-OXFX01000788-OXFX01000788.1-human-gut-metagenome-genome-assembly--contig:-NODE-788-length-6477-cov-4.39972	l4473	seq1218	Microviridae	Bacteroidota	Linear	lytic	Others
ENA-OWRP01000242-OWRP01000242.1-human-gut-metagenome-genome-assembly--contig:-NODE-242-length-59378-cov-6.542639_CDS_0042	ENA-OWRP01000242-OWRP01000242.1-human-gut-metagenome-genome-assembly--contig:-NODE-242-length-59378-cov-6.542639	l3485	seq921	unassigned_phage	Bacillota	Linear	lytic	Others
ENA-OWRP01000242-OWRP01000242.1-human-gut-metagenome-genome-assembly--contig:-NODE-242-length-59378-cov-6.542639_CDS_0055	ENA-OWRP01000242-OWRP01000242.1-human-gut-metagenome-genome-assembly--contig:-NODE-242-length-59378-cov-6.542639	l3485	seq922	unassigned_phage	Bacillota	Linear	lytic	pham_182
ENA-OWRP01000427-OWRP01000427.1-human-gut-metagenome-genome-assembly--contig:-NODE-427-length-44453-cov-3.615839_CDS_0003	ENA-OWRP01000427-OWRP01000427.1-human-gut-metagenome-genome-assembly--contig:-NODE-427-length-44453-cov-3.615839	l3486	seq923	unassigned_phage	Bacillota	Linear	temperate	pham_4
ENA-OWRP01000427-OWRP01000427.1-human-gut-metagenome-genome-assembly--contig:-NODE-427-length-44453-cov-3.615839_CDS_0019	ENA-OWRP01000427-OWRP01000427.1-human-gut-metagenome-genome-assembly--contig:-NODE-427-length-44453-cov-3.615839	l3486	seq924	unassigned_phage	Bacillota	Linear	temperate	pham_182
ENA-OWRP01000598-OWRP01000598.1-human-gut-metagenome-genome-assembly--contig:-NODE-598-length-37174-cov-4.892562_CDS_0006	ENA-OWRP01000598-OWRP01000598.1-human-gut-metagenome-genome-assembly--contig:-NODE-598-length-37174-cov-4.892562	l3489	seq925	unassigned_phage	Bacillota	Linear	lytic	Others
ENA-OWRP01000693-OWRP01000693.1-human-gut-metagenome-genome-assembly--contig:-NODE-693-length-34151-cov-44.508153_CDS_0009	ENA-OWRP01000693-OWRP01000693.1-human-gut-metagenome-genome-assembly--contig:-NODE-693-length-34151-cov-44.508153	l3490	seq926	unassigned_phage	Bacteroidota	Linear	lytic	pham_139
ENA-OWRP01001267-OWRP01001267.1-human-gut-metagenome-genome-assembly--contig:-NODE-1267-length-22634-cov-47.056114_CDS_0008	ENA-OWRP01001267-OWRP01001267.1-human-gut-metagenome-genome-assembly--contig:-NODE-1267-length-22634-cov-47.056114	l3491	seq927	unassigned_phage	Bacteroidota	Linear	temperate	pham_46
ENA-OWRS01000961-OWRS01000961.1-human-gut-metagenome-genome-assembly--contig:-NODE-961-length-36749-cov-52.389546_CDS_0056	ENA-OWRS01000961-OWRS01000961.1-human-gut-metagenome-genome-assembly--contig:-NODE-961-length-36749-cov-52.389546	l3477	seq918	unassigned_phage	Bacteroidota	Linear	temperate	pham_81
ENA-OWRS01000996-OWRS01000996.1-human-gut-metagenome-genome-assembly--contig:-NODE-996-length-35774-cov-33.762227_CDS_0004	ENA-OWRS01000996-OWRS01000996.1-human-gut-metagenome-genome-assembly--contig:-NODE-996-length-35774-cov-33.762227	l3481	seq919	unassigned_phage	unassigned_host	Linear	temperate	Others
ENA-OWRS01000996-OWRS01000996.1-human-gut-metagenome-genome-assembly--contig:-NODE-996-length-35774-cov-33.762227_CDS_0014	ENA-OWRS01000996-OWRS01000996.1-human-gut-metagenome-genome-assembly--contig:-NODE-996-length-35774-cov-33.762227	l3481	seq920	unassigned_phage	unassigned_host	Linear	temperate	Others
ENA-OWRS01001321-OWRS01001321.1-human-gut-metagenome-genome-assembly--contig:-NODE-1321-length-29048-cov-12.808230_CDS_0039	ENA-OWRS01001321-OWRS01001321.1-human-gut-metagenome-genome-assembly--contig:-NODE-1321-length-29048-cov-12.808230	c1157	seq3521	unassigned_phage	Actinomycetota	Circular	lytic	pham_109
ENA-OWRT01000479-OWRT01000479.1-human-gut-metagenome-genome-assembly--contig:-NODE-479-length-59114-cov-22.601314_CDS_0076	ENA-OWRT01000479-OWRT01000479.1-human-gut-metagenome-genome-assembly--contig:-NODE-479-length-59114-cov-22.601314	c1160	seq3522	unassigned_phage	Bacillota	Circular	lytic	pham_4
ENA-OWRT01000557-OWRT01000557.1-human-gut-metagenome-genome-assembly--contig:-NODE-557-length-53964-cov-5.539780_CDS_0062	ENA-OWRT01000557-OWRT01000557.1-human-gut-metagenome-genome-assembly--contig:-NODE-557-length-53964-cov-5.539780	c1161	seq3523	unassigned_phage	Bacillota	Circular	lytic	pham_4
ENA-OWRU01000475-OWRU01000475.1-human-gut-metagenome-genome-assembly--contig:-NODE-475-length-45556-cov-4.347399_CDS_0047	ENA-OWRU01000475-OWRU01000475.1-human-gut-metagenome-genome-assembly--contig:-NODE-475-length-45556-cov-4.347399	l3520	seq936	unassigned_phage	Bacillota	Linear	lytic	Others
ENA-OWRU01000569-OWRU01000569.1-human-gut-metagenome-genome-assembly--contig:-NODE-569-length-40459-cov-5.941714_CDS_0062	ENA-OWRU01000569-OWRU01000569.1-human-gut-metagenome-genome-assembly--contig:-NODE-569-length-40459-cov-5.941714	l3521	seq937	unassigned_phage	Bacillota	Linear	lytic	Others
ENA-OWRU01001378-OWRU01001378.1-human-gut-metagenome-genome-assembly--contig:-NODE-1378-length-19673-cov-6.933072_CDS_0033	ENA-OWRU01001378-OWRU01001378.1-human-gut-metagenome-genome-assembly--contig:-NODE-1378-length-19673-cov-6.933072	l3519	seq935	unassigned_phage	Bacillota	Linear	temperate	Others
ENA-OWRV01000230-OWRV01000230.1-human-gut-metagenome-genome-assembly--contig:-NODE-230-length-55925-cov-15.499069_CDS_0032	ENA-OWRV01000230-OWRV01000230.1-human-gut-metagenome-genome-assembly--contig:-NODE-230-length-55925-cov-15.499069	c1176	seq3525	unassigned_phage	Bacillota	Circular	lytic	pham_4
ENA-OWRW01000235-OWRW01000235.1-human-gut-metagenome-genome-assembly--contig:-NODE-235-length-77833-cov-6.515917_CDS_0019	ENA-OWRW01000235-OWRW01000235.1-human-gut-metagenome-genome-assembly--contig:-NODE-235-length-77833-cov-6.515917	l3537	seq939	unassigned_phage	Bacillota	Linear	temperate	Others
ENA-OWRW01001077-OWRW01001077.1-human-gut-metagenome-genome-assembly--contig:-NODE-1077-length-24726-cov-4.061570_CDS_0024	ENA-OWRW01001077-OWRW01001077.1-human-gut-metagenome-genome-assembly--contig:-NODE-1077-length-24726-cov-4.061570	l3535	seq938	unassigned_phage	Bacillota	Linear	temperate	Others
ENA-OXBO01000678-OXBO01000678.1-human-gut-metagenome-genome-assembly--contig:-NODE-678-length-6356-cov-12.2123_CDS_0001	ENA-OXBO01000678-OXBO01000678.1-human-gut-metagenome-genome-assembly--contig:-NODE-678-length-6356-cov-12.2123	l4338	seq1168	Microviridae	Bacteroidota	Linear	lytic	pham_81
ENA-OWRX01000068-OWRX01000068.1-human-gut-metagenome-genome-assembly--contig:-NODE-68-length-166257-cov-9.04709_CDS_0209	ENA-OWRX01000068-OWRX01000068.1-human-gut-metagenome-genome-assembly--contig:-NODE-68-length-166257-cov-9.04709	l3557	seq944	unassigned_phage	Bacillota	Linear	lytic	pham_375
ENA-OWRY01000129-OWRY01000129.1-human-gut-metagenome-genome-assembly--contig:-NODE-129-length-106590-cov-7.509072_CDS_0022	ENA-OWRY01000129-OWRY01000129.1-human-gut-metagenome-genome-assembly--contig:-NODE-129-length-106590-cov-7.509072	c1173	seq3524	Gratiaviridae	Bacteroidota	Circular	lytic	Others
ENA-OWRY01000816-OWRY01000816.1-human-gut-metagenome-genome-assembly--contig:-NODE-816-length-42944-cov-4.175919_CDS_0035	ENA-OWRY01000816-OWRY01000816.1-human-gut-metagenome-genome-assembly--contig:-NODE-816-length-42944-cov-4.175919	l3506	seq930	Autographiviridae	Pseudomonadota	Linear	lytic	Others
ENA-OWRY01002783-OWRY01002783.1-human-gut-metagenome-genome-assembly--contig:-NODE-2783-length-17541-cov-44.901750_CDS_0018	ENA-OWRY01002783-OWRY01002783.1-human-gut-metagenome-genome-assembly--contig:-NODE-2783-length-17541-cov-44.901750	l3508	seq932	unassigned_phage	unassigned_host	Linear	lytic	Others
ENA-OWRY01003106-OWRY01003106.1-human-gut-metagenome-genome-assembly--contig:-NODE-3106-length-16065-cov-20.337717_CDS_0005	ENA-OWRY01003106-OWRY01003106.1-human-gut-metagenome-genome-assembly--contig:-NODE-3106-length-16065-cov-20.337717	l3511	seq934	unassigned_phage	Actinomycetota	Linear	lytic	pham_4
ENA-OWRY01003161-OWRY01003161.1-human-gut-metagenome-genome-assembly--contig:-NODE-3161-length-15818-cov-16.611416_CDS_0013	ENA-OWRY01003161-OWRY01003161.1-human-gut-metagenome-genome-assembly--contig:-NODE-3161-length-15818-cov-16.611416	l3507	seq931	unassigned_phage	Bacillota	Linear	temperate	Others
ENA-OXAX01002581-OXAX01002581.1-human-gut-metagenome-genome-assembly--contig:-NODE-2581-length-5804-cov-5.534562_CDS_0003	ENA-OXAX01002581-OXAX01002581.1-human-gut-metagenome-genome-assembly--contig:-NODE-2581-length-5804-cov-5.534562	l4313	seq1158	Microviridae	Bacteroidota	Linear	lytic	Others
ENA-OWUO01000411-OWUO01000411.1-human-gut-metagenome-genome-assembly--contig:-NODE-411-length-8774-cov-16.7597_CDS_0005	ENA-OWUO01000411-OWUO01000411.1-human-gut-metagenome-genome-assembly--contig:-NODE-411-length-8774-cov-16.7597	l4080	seq1081	Microviridae	Bacteroidota	Linear	lytic	Others
ENA-OWSA01002176-OWSA01002176.1-human-gut-metagenome-genome-assembly--contig:-NODE-2176-length-19904-cov-3.012394_CDS_0002	ENA-OWSA01002176-OWSA01002176.1-human-gut-metagenome-genome-assembly--contig:-NODE-2176-length-19904-cov-3.012394	l3503	seq929	unassigned_phage	Bacillota	Linear	temperate	pham_4
ENA-OWSB01000414-OWSB01000414.1-human-gut-metagenome-genome-assembly--contig:-NODE-414-length-55548-cov-8.081091_CDS_0074	ENA-OWSB01000414-OWSB01000414.1-human-gut-metagenome-genome-assembly--contig:-NODE-414-length-55548-cov-8.081091	l3550	seq942	unassigned_phage	Bacillota	Linear	temperate	Others
ENA-OWSB01000435-OWSB01000435.1-human-gut-metagenome-genome-assembly--contig:-NODE-435-length-54212-cov-27.735768_CDS_0013	ENA-OWSB01000435-OWSB01000435.1-human-gut-metagenome-genome-assembly--contig:-NODE-435-length-54212-cov-27.735768	l3555	seq943	unassigned_phage	Bacillota	Linear	temperate	Others
ENA-OWSB01000601-OWSB01000601.1-human-gut-metagenome-genome-assembly--contig:-NODE-601-length-45291-cov-27.705434_CDS_0061	ENA-OWSB01000601-OWSB01000601.1-human-gut-metagenome-genome-assembly--contig:-NODE-601-length-45291-cov-27.705434	l3546	seq941	unassigned_phage	Bacillota	Linear	lytic	Others
ENA-OWSD01000437-OWSD01000437.1-human-gut-metagenome-genome-assembly--contig:-NODE-437-length-45579-cov-57.605659_CDS_0005	ENA-OWSD01000437-OWSD01000437.1-human-gut-metagenome-genome-assembly--contig:-NODE-437-length-45579-cov-57.605659	l3587	seq947	unassigned_phage	Bacteroidota	Linear	temperate	pham_46
ENA-OWSD01000531-OWSD01000531.1-human-gut-metagenome-genome-assembly--contig:-NODE-531-length-40680-cov-78.337182_CDS_0049	ENA-OWSD01000531-OWSD01000531.1-human-gut-metagenome-genome-assembly--contig:-NODE-531-length-40680-cov-78.337182	c1185	seq3527	unassigned_phage	Bacillota	Circular	lytic	Others
ENA-OWSD01000733-OWSD01000733.1-human-gut-metagenome-genome-assembly--contig:-NODE-733-length-32357-cov-3.651322_CDS_0034	ENA-OWSD01000733-OWSD01000733.1-human-gut-metagenome-genome-assembly--contig:-NODE-733-length-32357-cov-3.651322	l3589	seq948	unassigned_phage	unassigned_host	Linear	temperate	pham_375
ENA-OWSE01000845-OWSE01000845.1-human-gut-metagenome-genome-assembly--contig:-NODE-845-length-30270-cov-3.574781_CDS_0018	ENA-OWSE01000845-OWSE01000845.1-human-gut-metagenome-genome-assembly--contig:-NODE-845-length-30270-cov-3.574781	l3573	seq946	unassigned_phage	Bacillota	Linear	temperate	Others
ENA-OWSF01000062-OWSF01000062.1-human-gut-metagenome-genome-assembly--contig:-NODE-62-length-118196-cov-6.604947_CDS_0153	ENA-OWSF01000062-OWSF01000062.1-human-gut-metagenome-genome-assembly--contig:-NODE-62-length-118196-cov-6.604947	l3545	seq940	unassigned_phage	Bacillota	Linear	temperate	Others
ENA-OWSG01000279-OWSG01000279.1-human-gut-metagenome-genome-assembly--contig:-NODE-279-length-76296-cov-6.372687_CDS_0084	ENA-OWSG01000279-OWSG01000279.1-human-gut-metagenome-genome-assembly--contig:-NODE-279-length-76296-cov-6.372687	l3625	seq959	unassigned_phage	Bacillota	Linear	temperate	Others
ENA-OWSG01000539-OWSG01000539.1-human-gut-metagenome-genome-assembly--contig:-NODE-539-length-49629-cov-21.079215_CDS_0008	ENA-OWSG01000539-OWSG01000539.1-human-gut-metagenome-genome-assembly--contig:-NODE-539-length-49629-cov-21.079215	l3628	seq960	unassigned_phage	Bacillota	Linear	lytic	pham_4
ENA-OWSG01000611-OWSG01000611.1-human-gut-metagenome-genome-assembly--contig:-NODE-611-length-45744-cov-20.515507_CDS_0034	ENA-OWSG01000611-OWSG01000611.1-human-gut-metagenome-genome-assembly--contig:-NODE-611-length-45744-cov-20.515507	c1196	seq3533	unassigned_phage	Pseudomonadota	Circular	lytic	pham_47
ENA-OWSL01006244-OWSL01006244.1-human-gut-metagenome-genome-assembly--contig:-NODE-6244-length-5828-cov-72.298285_CDS_0007	ENA-OWSL01006244-OWSL01006244.1-human-gut-metagenome-genome-assembly--contig:-NODE-6244-length-5828-cov-72.298285	l3568	seq945	Microviridae	Bacillota	Linear	lytic	pham_74
ENA-OWSH01000354-OWSH01000354.1-human-gut-metagenome-genome-assembly--contig:-NODE-354-length-65599-cov-14.773282_CDS_0002	ENA-OWSH01000354-OWSH01000354.1-human-gut-metagenome-genome-assembly--contig:-NODE-354-length-65599-cov-14.773282	c1187	seq3529	unassigned_phage	Bacillota	Circular	lytic	Others
ENA-OWSI01000219-OWSI01000219.1-human-gut-metagenome-genome-assembly--contig:-NODE-219-length-80197-cov-27.098787_CDS_0076	ENA-OWSI01000219-OWSI01000219.1-human-gut-metagenome-genome-assembly--contig:-NODE-219-length-80197-cov-27.098787	l3595	seq949	unassigned_phage	Bacillota	Linear	temperate	Others
ENA-OWSI01000404-OWSI01000404.1-human-gut-metagenome-genome-assembly--contig:-NODE-404-length-57864-cov-15.734401_CDS_0044	ENA-OWSI01000404-OWSI01000404.1-human-gut-metagenome-genome-assembly--contig:-NODE-404-length-57864-cov-15.734401	c1186	seq3528	unassigned_phage	Bacillota	Circular	lytic	pham_4
ENA-OWSI01000673-OWSI01000673.1-human-gut-metagenome-genome-assembly--contig:-NODE-673-length-41842-cov-3.175198_CDS_0002	ENA-OWSI01000673-OWSI01000673.1-human-gut-metagenome-genome-assembly--contig:-NODE-673-length-41842-cov-3.175198	l3596	seq950	unassigned_phage	Bacillota	Linear	lytic	Others
ENA-OWSI01000673-OWSI01000673.1-human-gut-metagenome-genome-assembly--contig:-NODE-673-length-41842-cov-3.175198_CDS_0003	ENA-OWSI01000673-OWSI01000673.1-human-gut-metagenome-genome-assembly--contig:-NODE-673-length-41842-cov-3.175198	l3596	seq951	unassigned_phage	Bacillota	Linear	lytic	Others
ENA-OWSK01000468-OWSK01000468.1-human-gut-metagenome-genome-assembly--contig:-NODE-468-length-55308-cov-8.577000_CDS_0015	ENA-OWSK01000468-OWSK01000468.1-human-gut-metagenome-genome-assembly--contig:-NODE-468-length-55308-cov-8.577000	c1190	seq3531	unassigned_phage	Bacillota	Circular	lytic	pham_109
ENA-OWSK01000552-OWSK01000552.1-human-gut-metagenome-genome-assembly--contig:-NODE-552-length-49492-cov-7.039768_CDS_0063	ENA-OWSK01000552-OWSK01000552.1-human-gut-metagenome-genome-assembly--contig:-NODE-552-length-49492-cov-7.039768	c1192	seq3532	unassigned_phage	Bacillota	Circular	lytic	pham_427
ENA-OWSK01000755-OWSK01000755.1-human-gut-metagenome-genome-assembly--contig:-NODE-755-length-39153-cov-3.543199_CDS_0004	ENA-OWSK01000755-OWSK01000755.1-human-gut-metagenome-genome-assembly--contig:-NODE-755-length-39153-cov-3.543199	l3619	seq957	unassigned_phage	Bacillota	Linear	temperate	Others
ENA-OWSK01000827-OWSK01000827.1-human-gut-metagenome-genome-assembly--contig:-NODE-827-length-36698-cov-10.490053_CDS_0005	ENA-OWSK01000827-OWSK01000827.1-human-gut-metagenome-genome-assembly--contig:-NODE-827-length-36698-cov-10.490053	l3622	seq958	unassigned_phage	Bacteroidota	Linear	temperate	pham_46
ENA-OWSK01002056-OWSK01002056.1-human-gut-metagenome-genome-assembly--contig:-NODE-2056-length-17132-cov-25.686830_CDS_0017	ENA-OWSK01002056-OWSK01002056.1-human-gut-metagenome-genome-assembly--contig:-NODE-2056-length-17132-cov-25.686830	l3616	seq956	Guelinviridae	Bacillota	Linear	temperate	pham_375
ENA-OWRY01005316-OWRY01005316.1-human-gut-metagenome-genome-assembly--contig:-NODE-5316-length-9365-cov-16.712137_CDS_0005	ENA-OWRY01005316-OWRY01005316.1-human-gut-metagenome-genome-assembly--contig:-NODE-5316-length-9365-cov-16.712137	l3509	seq933	Microviridae	Bacteroidota	Linear	lytic	Others
ENA-OWSM01000387-OWSM01000387.1-human-gut-metagenome-genome-assembly--contig:-NODE-387-length-51360-cov-6.067927_CDS_0022	ENA-OWSM01000387-OWSM01000387.1-human-gut-metagenome-genome-assembly--contig:-NODE-387-length-51360-cov-6.067927	l3602	seq952	unassigned_phage	Bacillota	Linear	temperate	Others
ENA-OWSM01000514-OWSM01000514.1-human-gut-metagenome-genome-assembly--contig:-NODE-514-length-45092-cov-164.174745_CDS_0001	ENA-OWSM01000514-OWSM01000514.1-human-gut-metagenome-genome-assembly--contig:-NODE-514-length-45092-cov-164.174745	c1189	seq3530	unassigned_phage	Bacillota	Circular	lytic	Others
ENA-OWSM01000560-OWSM01000560.1-human-gut-metagenome-genome-assembly--contig:-NODE-560-length-42958-cov-5.891103_CDS_0023	ENA-OWSM01000560-OWSM01000560.1-human-gut-metagenome-genome-assembly--contig:-NODE-560-length-42958-cov-5.891103	l3611	seq954	unassigned_phage	Bacillota	Linear	lytic	Others
ENA-OWSM01001154-OWSM01001154.1-human-gut-metagenome-genome-assembly--contig:-NODE-1154-length-26896-cov-31.130360_CDS_0008	ENA-OWSM01001154-OWSM01001154.1-human-gut-metagenome-genome-assembly--contig:-NODE-1154-length-26896-cov-31.130360	l3608	seq953	unassigned_phage	Bacillota	Linear	temperate	Others
ENA-OWSM01005611-OWSM01005611.1-human-gut-metagenome-genome-assembly--contig:-NODE-5611-length-6996-cov-2.591413_CDS_0002	ENA-OWSM01005611-OWSM01005611.1-human-gut-metagenome-genome-assembly--contig:-NODE-5611-length-6996-cov-2.591413	l3615	seq955	unassigned_phage	Pseudomonadota	Linear	lytic	Others
ENA-OWSN01000883-OWSN01000883.1-human-gut-metagenome-genome-assembly--contig:-NODE-883-length-23219-cov-3.049948_CDS_0005	ENA-OWSN01000883-OWSN01000883.1-human-gut-metagenome-genome-assembly--contig:-NODE-883-length-23219-cov-3.049948	l3647	seq967	unassigned_phage	Bacillota	Linear	temperate	Others
ENA-OWSQ01000266-OWSQ01000266.1-human-gut-metagenome-genome-assembly--contig:-NODE-266-length-63563-cov-16.535208_CDS_0078	ENA-OWSQ01000266-OWSQ01000266.1-human-gut-metagenome-genome-assembly--contig:-NODE-266-length-63563-cov-16.535208	l3688	seq978	unassigned_phage	Bacillota	Linear	lytic	Others
ENA-OWSQ01001375-OWSQ01001375.1-human-gut-metagenome-genome-assembly--contig:-NODE-1375-length-19564-cov-3.410323_CDS_0007	ENA-OWSQ01001375-OWSQ01001375.1-human-gut-metagenome-genome-assembly--contig:-NODE-1375-length-19564-cov-3.410323	l3685	seq977	unassigned_phage	Bacteroidota	Linear	temperate	pham_81
ENA-OWSS01000306-OWSS01000306.1-human-gut-metagenome-genome-assembly--contig:-NODE-306-length-57722-cov-4.841608_CDS_0042	ENA-OWSS01000306-OWSS01000306.1-human-gut-metagenome-genome-assembly--contig:-NODE-306-length-57722-cov-4.841608	c1201	seq3535	unassigned_phage	Bacillota	Circular	lytic	pham_4
ENA-OWSA01000565-OWSA01000565.1-human-gut-metagenome-genome-assembly--contig:-NODE-565-length-43777-cov-13.682814_CDS_0010	ENA-OWSA01000565-OWSA01000565.1-human-gut-metagenome-genome-assembly--contig:-NODE-565-length-43777-cov-13.682814	l3502	seq928	Microviridae	unassigned_host	Linear	lytic	Others
ENA-OWST01000362-OWST01000362.1-human-gut-metagenome-genome-assembly--contig:-NODE-362-length-60546-cov-29.095336_CDS_0046	ENA-OWST01000362-OWST01000362.1-human-gut-metagenome-genome-assembly--contig:-NODE-362-length-60546-cov-29.095336	l3663	seq972	unassigned_phage	Bacillota	Linear	lytic	pham_4
ENA-OWST01000452-OWST01000452.1-human-gut-metagenome-genome-assembly--contig:-NODE-452-length-53182-cov-5.640785_CDS_0065	ENA-OWST01000452-OWST01000452.1-human-gut-metagenome-genome-assembly--contig:-NODE-452-length-53182-cov-5.640785	l3660	seq970	unassigned_phage	Bacillota	Linear	temperate	Others
ENA-OWST01000611-OWST01000611.1-human-gut-metagenome-genome-assembly--contig:-NODE-611-length-44379-cov-4.059719_CDS_0019	ENA-OWST01000611-OWST01000611.1-human-gut-metagenome-genome-assembly--contig:-NODE-611-length-44379-cov-4.059719	l3662	seq971	unassigned_phage	Bacteroidota	Linear	lytic	pham_110
ENA-OWST01001253-OWST01001253.1-human-gut-metagenome-genome-assembly--contig:-NODE-1253-length-26825-cov-4.062271_CDS_0010	ENA-OWST01001253-OWST01001253.1-human-gut-metagenome-genome-assembly--contig:-NODE-1253-length-26825-cov-4.062271	l3665	seq973	unassigned_phage	Bacillota	Linear	temperate	Others
ENA-OWST01001395-OWST01001395.1-human-gut-metagenome-genome-assembly--contig:-NODE-1395-length-24579-cov-5.584162_CDS_0005	ENA-OWST01001395-OWST01001395.1-human-gut-metagenome-genome-assembly--contig:-NODE-1395-length-24579-cov-5.584162	l3669	seq974	unassigned_phage	unassigned_host	Linear	lytic	Others
ENA-OWSU01000252-OWSU01000252.1-human-gut-metagenome-genome-assembly--contig:-NODE-252-length-65966-cov-14.447482_CDS_0102	ENA-OWSU01000252-OWSU01000252.1-human-gut-metagenome-genome-assembly--contig:-NODE-252-length-65966-cov-14.447482	l3635	seq964	unassigned_phage	Bacillota	Linear	temperate	pham_4
ENA-OWSU01000392-OWSU01000392.1-human-gut-metagenome-genome-assembly--contig:-NODE-392-length-55524-cov-31.247778_CDS_0003	ENA-OWSU01000392-OWSU01000392.1-human-gut-metagenome-genome-assembly--contig:-NODE-392-length-55524-cov-31.247778	l3633	seq963	unassigned_phage	Bacteroidota	Linear	unassigned_lifestyle	pham_110
ENA-OWSU01000965-OWSU01000965.1-human-gut-metagenome-genome-assembly--contig:-NODE-965-length-35090-cov-4.748052_CDS_0032	ENA-OWSU01000965-OWSU01000965.1-human-gut-metagenome-genome-assembly--contig:-NODE-965-length-35090-cov-4.748052	l3632	seq961	unassigned_phage	Bacillota	Linear	temperate	pham_182
ENA-OWSU01000965-OWSU01000965.1-human-gut-metagenome-genome-assembly--contig:-NODE-965-length-35090-cov-4.748052_CDS_0046	ENA-OWSU01000965-OWSU01000965.1-human-gut-metagenome-genome-assembly--contig:-NODE-965-length-35090-cov-4.748052	l3632	seq962	unassigned_phage	Bacillota	Linear	temperate	pham_326
ENA-OWSU01001114-OWSU01001114.1-human-gut-metagenome-genome-assembly--contig:-NODE-1114-length-31824-cov-14.257137_CDS_0027	ENA-OWSU01001114-OWSU01001114.1-human-gut-metagenome-genome-assembly--contig:-NODE-1114-length-31824-cov-14.257137	l3636	seq965	unassigned_phage	Bacteroidota	Linear	temperate	pham_46
ENA-OWSU01001164-OWSU01001164.1-human-gut-metagenome-genome-assembly--contig:-NODE-1164-length-30775-cov-6.212728_CDS_0001	ENA-OWSU01001164-OWSU01001164.1-human-gut-metagenome-genome-assembly--contig:-NODE-1164-length-30775-cov-6.212728	l3642	seq966	unassigned_phage	Bacillota	Linear	temperate	Others
ENA-OWSV01000570-OWSV01000570.1-human-gut-metagenome-genome-assembly--contig:-NODE-570-length-46462-cov-6.105113_CDS_0056	ENA-OWSV01000570-OWSV01000570.1-human-gut-metagenome-genome-assembly--contig:-NODE-570-length-46462-cov-6.105113	l3651	seq968	unassigned_phage	Bacillota	Linear	temperate	Others
ENA-OWSV01000708-OWSV01000708.1-human-gut-metagenome-genome-assembly--contig:-NODE-708-length-40430-cov-17.657734_CDS_0041	ENA-OWSV01000708-OWSV01000708.1-human-gut-metagenome-genome-assembly--contig:-NODE-708-length-40430-cov-17.657734	l3654	seq969	unassigned_phage	Bacillota	Linear	lytic	Others
ENA-OWSW01000031-OWSW01000031.1-human-gut-metagenome-genome-assembly--contig:-NODE-31-length-186142-cov-5.250313_CDS_0016	ENA-OWSW01000031-OWSW01000031.1-human-gut-metagenome-genome-assembly--contig:-NODE-31-length-186142-cov-5.250313	l3673	seq975	Crassviridae	unassigned_host	Linear	temperate	pham_167
ENA-OWSW01001081-OWSW01001081.1-human-gut-metagenome-genome-assembly--contig:-NODE-1081-length-28856-cov-5.759696_CDS_0013	ENA-OWSW01001081-OWSW01001081.1-human-gut-metagenome-genome-assembly--contig:-NODE-1081-length-28856-cov-5.759696	l3675	seq976	unassigned_phage	unassigned_host	Linear	temperate	pham_81
ENA-OWSY01000069-OWSY01000069.1-human-gut-metagenome-genome-assembly--contig:-NODE-69-length-30527-cov-21.901_CDS_0008	ENA-OWSY01000069-OWSY01000069.1-human-gut-metagenome-genome-assembly--contig:-NODE-69-length-30527-cov-21.901	l4017	seq1057	unassigned_phage	Bacillota	Linear	temperate	Others
ENA-OWSZ01000031-OWSZ01000031.1-human-gut-metagenome-genome-assembly--contig:-NODE-31-length-57360-cov-356.995_CDS_0069	ENA-OWSZ01000031-OWSZ01000031.1-human-gut-metagenome-genome-assembly--contig:-NODE-31-length-57360-cov-356.995	l4018	seq1058	unassigned_phage	Actinomycetota	Linear	lytic	pham_4
ENA-OWTD01000146-OWTD01000146.1-human-gut-metagenome-genome-assembly--contig:-NODE-146-length-24409-cov-10.4049_CDS_0019	ENA-OWTD01000146-OWTD01000146.1-human-gut-metagenome-genome-assembly--contig:-NODE-146-length-24409-cov-10.4049	l4022	seq1059	unassigned_phage	Bacillota	Linear	lytic	Others
ENA-OWTE01000132-OWTE01000132.1-human-gut-metagenome-genome-assembly--contig:-NODE-132-length-34180-cov-51.8829_CDS_0021	ENA-OWTE01000132-OWTE01000132.1-human-gut-metagenome-genome-assembly--contig:-NODE-132-length-34180-cov-51.8829	l4030	seq1064	unassigned_phage	Pseudomonadota	Linear	lytic	pham_110
ENA-OWTE01000152-OWTE01000152.1-human-gut-metagenome-genome-assembly--contig:-NODE-152-length-28276-cov-28.671_CDS_0009	ENA-OWTE01000152-OWTE01000152.1-human-gut-metagenome-genome-assembly--contig:-NODE-152-length-28276-cov-28.671	l4029	seq1063	unassigned_phage	Pseudomonadota	Linear	temperate	pham_47
ENA-OWTH01000075-OWTH01000075.1-human-gut-metagenome-genome-assembly--contig:-NODE-75-length-39022-cov-21.979726_CDS_0019	ENA-OWTH01000075-OWTH01000075.1-human-gut-metagenome-genome-assembly--contig:-NODE-75-length-39022-cov-21.979726	l4013	seq1056	unassigned_phage	Pseudomonadota	Linear	temperate	pham_81
ENA-OWTI01000062-OWTI01000062.1-human-gut-metagenome-genome-assembly--contig:-NODE-62-length-38352-cov-22.5085_CDS_0027	ENA-OWTI01000062-OWTI01000062.1-human-gut-metagenome-genome-assembly--contig:-NODE-62-length-38352-cov-22.5085	l4025	seq1060	unassigned_phage	Bacillota	Linear	temperate	Others
ENA-OWTI01000072-OWTI01000072.1-human-gut-metagenome-genome-assembly--contig:-NODE-72-length-35414-cov-411.753_CDS_0065	ENA-OWTI01000072-OWTI01000072.1-human-gut-metagenome-genome-assembly--contig:-NODE-72-length-35414-cov-411.753	l4028	seq1062	unassigned_phage	Bacillota	Linear	lytic	pham_375
ENA-OWTI01000138-OWTI01000138.1-human-gut-metagenome-genome-assembly--contig:-NODE-138-length-23510-cov-19.1187_CDS_0034	ENA-OWTI01000138-OWTI01000138.1-human-gut-metagenome-genome-assembly--contig:-NODE-138-length-23510-cov-19.1187	l4026	seq1061	unassigned_phage	Bacillota	Linear	lytic	Others
ENA-OWTK01000079-OWTK01000079.1-human-gut-metagenome-genome-assembly--contig:-NODE-79-length-57902-cov-20.2293_CDS_0009	ENA-OWTK01000079-OWTK01000079.1-human-gut-metagenome-genome-assembly--contig:-NODE-79-length-57902-cov-20.2293	l4032	seq1065	unassigned_phage	Bacillota	Linear	temperate	Others
ENA-OWTO01000367-OWTO01000367.1-human-gut-metagenome-genome-assembly--contig:-NODE-367-length-50752-cov-28.421090_CDS_0010	ENA-OWTO01000367-OWTO01000367.1-human-gut-metagenome-genome-assembly--contig:-NODE-367-length-50752-cov-28.421090	l3692	seq979	unassigned_phage	Bacteroidota	Linear	temperate	pham_46
ENA-OWTS01000391-OWTS01000391.1-human-gut-metagenome-genome-assembly--contig:-NODE-391-length-18433-cov-7.79497_CDS_0024	ENA-OWTS01000391-OWTS01000391.1-human-gut-metagenome-genome-assembly--contig:-NODE-391-length-18433-cov-7.79497	l4035	seq1066	unassigned_phage	Bacillota	Linear	temperate	Others
ENA-OWTU01000147-OWTU01000147.1-human-gut-metagenome-genome-assembly--contig:-NODE-147-length-22861-cov-26.0972_CDS_0009	ENA-OWTU01000147-OWTU01000147.1-human-gut-metagenome-genome-assembly--contig:-NODE-147-length-22861-cov-26.0972	l4042	seq1067	unassigned_phage	Bacillota	Linear	lytic	Others
ENA-OWTX01000042-OWTX01000042.1-human-gut-metagenome-genome-assembly--contig:-NODE-42-length-44622-cov-12.413153_CDS_0056	ENA-OWTX01000042-OWTX01000042.1-human-gut-metagenome-genome-assembly--contig:-NODE-42-length-44622-cov-12.413153	l4053	seq1071	unassigned_phage	Bacillota	Linear	temperate	Others
ENA-OWTY01000084-OWTY01000084.1-human-gut-metagenome-genome-assembly--contig:-NODE-84-length-34657-cov-42.9284_CDS_0037	ENA-OWTY01000084-OWTY01000084.1-human-gut-metagenome-genome-assembly--contig:-NODE-84-length-34657-cov-42.9284	l4046	seq1068	unassigned_phage	Bacillota	Linear	lytic	Others
ENA-OWTY01000160-OWTY01000160.1-human-gut-metagenome-genome-assembly--contig:-NODE-160-length-22954-cov-87.3583_CDS_0008	ENA-OWTY01000160-OWTY01000160.1-human-gut-metagenome-genome-assembly--contig:-NODE-160-length-22954-cov-87.3583	l4050	seq1070	unassigned_phage	Bacillota	Linear	lytic	pham_427
ENA-OWTY01000265-OWTY01000265.1-human-gut-metagenome-genome-assembly--contig:-NODE-265-length-16638-cov-174.77_CDS_0002	ENA-OWTY01000265-OWTY01000265.1-human-gut-metagenome-genome-assembly--contig:-NODE-265-length-16638-cov-174.77	l4048	seq1069	unassigned_phage	Bacillota	Linear	temperate	pham_366
ENA-OWUE01000315-OWUE01000315.1-human-gut-metagenome-genome-assembly--contig:-NODE-315-length-35014-cov-6.873137_CDS_0014	ENA-OWUE01000315-OWUE01000315.1-human-gut-metagenome-genome-assembly--contig:-NODE-315-length-35014-cov-6.873137	l4061	seq1072	unassigned_phage	Bacillota	Linear	lytic	pham_182
ENA-OWUE01000649-OWUE01000649.1-human-gut-metagenome-genome-assembly--contig:-NODE-649-length-21175-cov-15.944271_CDS_0001	ENA-OWUE01000649-OWUE01000649.1-human-gut-metagenome-genome-assembly--contig:-NODE-649-length-21175-cov-15.944271	l4062	seq1073	unassigned_phage	Bacillota	Linear	temperate	Others
ENA-OWUG01000086-OWUG01000086.1-human-gut-metagenome-genome-assembly--contig:-NODE-86-length-48910-cov-13.7091_CDS_0045	ENA-OWUG01000086-OWUG01000086.1-human-gut-metagenome-genome-assembly--contig:-NODE-86-length-48910-cov-13.7091	l4066	seq1074	unassigned_phage	Bacteroidota	Linear	temperate	pham_46
ENA-OWUH01000140-OWUH01000140.1-human-gut-metagenome-genome-assembly--contig:-NODE-140-length-44767-cov-13.4401_CDS_0061	ENA-OWUH01000140-OWUH01000140.1-human-gut-metagenome-genome-assembly--contig:-NODE-140-length-44767-cov-13.4401	l4072	seq1076	unassigned_phage	Bacillota	Linear	temperate	Others
ENA-OWUI01000124-OWUI01000124.1-human-gut-metagenome-genome-assembly--contig:-NODE-124-length-17304-cov-31.5393_CDS_0013	ENA-OWUI01000124-OWUI01000124.1-human-gut-metagenome-genome-assembly--contig:-NODE-124-length-17304-cov-31.5393	l4074	seq1077	unassigned_phage	Bacillota	Linear	temperate	Others
ENA-OWUJ01000157-OWUJ01000157.1-human-gut-metagenome-genome-assembly--contig:-NODE-157-length-35161-cov-12.7792_CDS_0010	ENA-OWUJ01000157-OWUJ01000157.1-human-gut-metagenome-genome-assembly--contig:-NODE-157-length-35161-cov-12.7792	l4068	seq1075	unassigned_phage	Bacillota	Linear	temperate	Others
ENA-OWUK01000084-OWUK01000084.1-human-gut-metagenome-genome-assembly--contig:-NODE-84-length-39561-cov-149.253_CDS_0003	ENA-OWUK01000084-OWUK01000084.1-human-gut-metagenome-genome-assembly--contig:-NODE-84-length-39561-cov-149.253	l4076	seq1078	unassigned_phage	Bacillota	Linear	lytic	Others
ENA-OWQS01006412-OWQS01006412.1-human-gut-metagenome-genome-assembly--contig:-NODE-6412-length-6237-cov-5.680524_CDS_0007	ENA-OWQS01006412-OWQS01006412.1-human-gut-metagenome-genome-assembly--contig:-NODE-6412-length-6237-cov-5.680524	l3357	seq902	Microviridae	Bacteroidota	Linear	lytic	Others
ENA-OWUP01000020-OWUP01000020.1-human-gut-metagenome-genome-assembly--contig:-NODE-20-length-71256-cov-26.3583_CDS_0012	ENA-OWUP01000020-OWUP01000020.1-human-gut-metagenome-genome-assembly--contig:-NODE-20-length-71256-cov-26.3583	l4079	seq1080	unassigned_phage	Bacteroidota	Linear	temperate	Others
ENA-OWUP01000102-OWUP01000102.1-human-gut-metagenome-genome-assembly--contig:-NODE-102-length-39178-cov-9.63722_CDS_0032	ENA-OWUP01000102-OWUP01000102.1-human-gut-metagenome-genome-assembly--contig:-NODE-102-length-39178-cov-9.63722	l4078	seq1079	unassigned_phage	Bacillota	Linear	temperate	Others
ENA-OWUQ01000050-OWUQ01000050.1-human-gut-metagenome-genome-assembly--contig:-NODE-50-length-29082-cov-8.92466_CDS_0047	ENA-OWUQ01000050-OWUQ01000050.1-human-gut-metagenome-genome-assembly--contig:-NODE-50-length-29082-cov-8.92466	l4097	seq1085	unassigned_phage	Actinomycetota	Linear	temperate	pham_326
ENA-OWUQ01000052-OWUQ01000052.1-human-gut-metagenome-genome-assembly--contig:-NODE-52-length-26752-cov-23.1638_CDS_0028	ENA-OWUQ01000052-OWUQ01000052.1-human-gut-metagenome-genome-assembly--contig:-NODE-52-length-26752-cov-23.1638	l4095	seq1084	Aliceevansviridae	Bacillota	Linear	temperate	Others
ENA-OWUY01000500-OWUY01000500.1-human-gut-metagenome-genome-assembly--contig:-NODE-500-length-16862-cov-23.128_CDS_0017	ENA-OWUY01000500-OWUY01000500.1-human-gut-metagenome-genome-assembly--contig:-NODE-500-length-16862-cov-23.128	l4088	seq1083	unassigned_phage	unassigned_host	Linear	lytic	pham_4
ENA-OWVB01000071-OWVB01000071.1-human-gut-metagenome-genome-assembly--contig:-NODE-71-length-43243-cov-75.9098_CDS_0030	ENA-OWVB01000071-OWVB01000071.1-human-gut-metagenome-genome-assembly--contig:-NODE-71-length-43243-cov-75.9098	c1292	seq3546	unassigned_phage	Bacillota	Circular	lytic	pham_4
ENA-OWVB01000201-OWVB01000201.1-human-gut-metagenome-genome-assembly--contig:-NODE-201-length-21030-cov-7.54594_CDS_0028	ENA-OWVB01000201-OWVB01000201.1-human-gut-metagenome-genome-assembly--contig:-NODE-201-length-21030-cov-7.54594	l4104	seq1087	unassigned_phage	Bacillota	Linear	temperate	pham_366
ENA-OWVC01000115-OWVC01000115.1-human-gut-metagenome-genome-assembly--contig:-NODE-115-length-25361-cov-5.51059_CDS_0002	ENA-OWVC01000115-OWVC01000115.1-human-gut-metagenome-genome-assembly--contig:-NODE-115-length-25361-cov-5.51059	l4108	seq1089	unassigned_phage	Bacillota	Linear	lytic	Others
ENA-OWVD01000112-OWVD01000112.1-human-gut-metagenome-genome-assembly--contig:-NODE-112-length-16589-cov-22.6033_CDS_0018	ENA-OWVD01000112-OWVD01000112.1-human-gut-metagenome-genome-assembly--contig:-NODE-112-length-16589-cov-22.6033	l4109	seq1090	unassigned_phage	Actinomycetota	Linear	lytic	pham_366
ENA-OWVE01000015-OWVE01000015.1-human-gut-metagenome-genome-assembly--contig:-NODE-15-length-39559-cov-34.822347_CDS_0016	ENA-OWVE01000015-OWVE01000015.1-human-gut-metagenome-genome-assembly--contig:-NODE-15-length-39559-cov-34.822347	l4113	seq1092	unassigned_phage	Bacillota	Linear	lytic	Others
ENA-OWVF01000024-OWVF01000024.1-human-gut-metagenome-genome-assembly--contig:-NODE-24-length-43120-cov-124.745594_CDS_0001	ENA-OWVF01000024-OWVF01000024.1-human-gut-metagenome-genome-assembly--contig:-NODE-24-length-43120-cov-124.745594	l4083	seq1082	unassigned_phage	Bacillota	Linear	temperate	pham_427
ENA-OWVG01000098-OWVG01000098.1-human-gut-metagenome-genome-assembly--contig:-NODE-98-length-32369-cov-25.053_CDS_0001	ENA-OWVG01000098-OWVG01000098.1-human-gut-metagenome-genome-assembly--contig:-NODE-98-length-32369-cov-25.053	l4099	seq1086	unassigned_phage	Actinomycetota	Linear	temperate	pham_109
ENA-OWVH01000126-OWVH01000126.1-human-gut-metagenome-genome-assembly--contig:-NODE-126-length-15704-cov-17.982296_CDS_0017	ENA-OWVH01000126-OWVH01000126.1-human-gut-metagenome-genome-assembly--contig:-NODE-126-length-15704-cov-17.982296	l4105	seq1088	unassigned_phage	Actinomycetota	Linear	temperate	pham_366
ENA-OWVK01000025-OWVK01000025.1-human-gut-metagenome-genome-assembly--contig:-NODE-25-length-26629-cov-20.5826_CDS_0019	ENA-OWVK01000025-OWVK01000025.1-human-gut-metagenome-genome-assembly--contig:-NODE-25-length-26629-cov-20.5826	l4112	seq1091	unassigned_phage	Pseudomonadota	Linear	lytic	pham_47
ENA-OWVM01000077-OWVM01000077.1-human-gut-metagenome-genome-assembly--contig:-NODE-77-length-53321-cov-14.7456_CDS_0034	ENA-OWVM01000077-OWVM01000077.1-human-gut-metagenome-genome-assembly--contig:-NODE-77-length-53321-cov-14.7456	l4118	seq1096	unassigned_phage	Pseudomonadota	Linear	lytic	pham_47
ENA-OWVM01000148-OWVM01000148.1-human-gut-metagenome-genome-assembly--contig:-NODE-148-length-28090-cov-14.996_CDS_0003	ENA-OWVM01000148-OWVM01000148.1-human-gut-metagenome-genome-assembly--contig:-NODE-148-length-28090-cov-14.996	l4115	seq1093	unassigned_phage	Bacillota	Linear	lytic	Others
ENA-OWVM01000148-OWVM01000148.1-human-gut-metagenome-genome-assembly--contig:-NODE-148-length-28090-cov-14.996_CDS_0010	ENA-OWVM01000148-OWVM01000148.1-human-gut-metagenome-genome-assembly--contig:-NODE-148-length-28090-cov-14.996	l4115	seq1094	unassigned_phage	Bacillota	Linear	lytic	Others
ENA-OWVQ01000163-OWVQ01000163.1-human-gut-metagenome-genome-assembly--contig:-NODE-163-length-39237-cov-57.4533_CDS_0062	ENA-OWVQ01000163-OWVQ01000163.1-human-gut-metagenome-genome-assembly--contig:-NODE-163-length-39237-cov-57.4533	l4117	seq1095	unassigned_phage	Actinomycetota	Linear	temperate	pham_4
ENA-OWVR01000116-OWVR01000116.1-human-gut-metagenome-genome-assembly--contig:-NODE-116-length-47247-cov-23.6678_CDS_0034	ENA-OWVR01000116-OWVR01000116.1-human-gut-metagenome-genome-assembly--contig:-NODE-116-length-47247-cov-23.6678	c1294	seq3547	unassigned_phage	Bacteroidota	Circular	temperate	Others
ENA-OWVX01000119-OWVX01000119.1-human-gut-metagenome-genome-assembly--contig:-NODE-119-length-33201-cov-19.8442_CDS_0012	ENA-OWVX01000119-OWVX01000119.1-human-gut-metagenome-genome-assembly--contig:-NODE-119-length-33201-cov-19.8442	l4131	seq1099	unassigned_phage	Bacillota	Linear	lytic	Others
ENA-OWPQ01002892-OWPQ01002892.1-human-gut-metagenome-genome-assembly--contig:-NODE-2892-length-5978-cov-3.1013_CDS_0007	ENA-OWPQ01002892-OWPQ01002892.1-human-gut-metagenome-genome-assembly--contig:-NODE-2892-length-5978-cov-3.1013	l3254	seq874	Microviridae	Bacteroidota	Linear	lytic	pham_81
ENA-OWWE01000116-OWWE01000116.1-human-gut-metagenome-genome-assembly--contig:-NODE-116-length-23581-cov-26.7989_CDS_0001	ENA-OWWE01000116-OWWE01000116.1-human-gut-metagenome-genome-assembly--contig:-NODE-116-length-23581-cov-26.7989	l4143	seq1103	unassigned_phage	Actinomycetota	Linear	lytic	Others
ENA-OWWF01000055-OWWF01000055.1-human-gut-metagenome-genome-assembly--contig:-NODE-55-length-63831-cov-37.775088_CDS_0025	ENA-OWWF01000055-OWWF01000055.1-human-gut-metagenome-genome-assembly--contig:-NODE-55-length-63831-cov-37.775088	l4139	seq1102	unassigned_phage	Actinomycetota	Linear	temperate	pham_4
ENA-OWWH01000038-OWWH01000038.1-human-gut-metagenome-genome-assembly--contig:-NODE-38-length-45609-cov-35.7259_CDS_0003	ENA-OWWH01000038-OWWH01000038.1-human-gut-metagenome-genome-assembly--contig:-NODE-38-length-45609-cov-35.7259	l4137	seq1101	unassigned_phage	Bacillota	Linear	temperate	Others
ENA-OWWH01000104-OWWH01000104.1-human-gut-metagenome-genome-assembly--contig:-NODE-104-length-23861-cov-151.149_CDS_0021	ENA-OWWH01000104-OWWH01000104.1-human-gut-metagenome-genome-assembly--contig:-NODE-104-length-23861-cov-151.149	l4136	seq1100	unassigned_phage	Bacillota	Linear	temperate	Others
ENA-OWWJ01000013-OWWJ01000013.1-human-gut-metagenome-genome-assembly--contig:-NODE-13-length-98719-cov-217.442015_CDS_0054	ENA-OWWJ01000013-OWWJ01000013.1-human-gut-metagenome-genome-assembly--contig:-NODE-13-length-98719-cov-217.442015	c1298	seq3548	Crassviridae	unassigned_host	Circular	lytic	Others
ENA-OWWN01000141-OWWN01000141.1-human-gut-metagenome-genome-assembly--contig:-NODE-141-length-36929-cov-60.581439_CDS_0017	ENA-OWWN01000141-OWWN01000141.1-human-gut-metagenome-genome-assembly--contig:-NODE-141-length-36929-cov-60.581439	l4129	seq1098	unassigned_phage	Bacteroidota	Linear	lytic	pham_46
ENA-OWWO01000527-OWWO01000527.1-human-gut-metagenome-genome-assembly--contig:-NODE-527-length-21991-cov-5.98518_CDS_0002	ENA-OWWO01000527-OWWO01000527.1-human-gut-metagenome-genome-assembly--contig:-NODE-527-length-21991-cov-5.98518	l4128	seq1097	unassigned_phage	Bacillota	Linear	temperate	Others
ENA-OWWT01000089-OWWT01000089.1-human-gut-metagenome-genome-assembly--contig:-NODE-89-length-38018-cov-445.353265_CDS_0005	ENA-OWWT01000089-OWWT01000089.1-human-gut-metagenome-genome-assembly--contig:-NODE-89-length-38018-cov-445.353265	l4164	seq1106	unassigned_phage	Bacillota	Linear	temperate	Others
ENA-OWWT01000097-OWWT01000097.1-human-gut-metagenome-genome-assembly--contig:-NODE-97-length-33844-cov-110.295954_CDS_0057	ENA-OWWT01000097-OWWT01000097.1-human-gut-metagenome-genome-assembly--contig:-NODE-97-length-33844-cov-110.295954	l4167	seq1108	unassigned_phage	Bacillota	Linear	temperate	Others
ENA-OWWT01000117-OWWT01000117.1-human-gut-metagenome-genome-assembly--contig:-NODE-117-length-28237-cov-21.840678_CDS_0031	ENA-OWWT01000117-OWWT01000117.1-human-gut-metagenome-genome-assembly--contig:-NODE-117-length-28237-cov-21.840678	l4165	seq1107	unassigned_phage	Bacillota	Linear	lytic	pham_74
ENA-OWWV01000014-OWWV01000014.1-human-gut-metagenome-genome-assembly--contig:-NODE-14-length-37469-cov-9.8252_CDS_0007	ENA-OWWV01000014-OWWV01000014.1-human-gut-metagenome-genome-assembly--contig:-NODE-14-length-37469-cov-9.8252	l4155	seq1104	unassigned_phage	Actinomycetota	Linear	temperate	pham_4
ENA-OWWW01000070-OWWW01000070.1-human-gut-metagenome-genome-assembly--contig:-NODE-70-length-18894-cov-21.8563_CDS_0022	ENA-OWWW01000070-OWWW01000070.1-human-gut-metagenome-genome-assembly--contig:-NODE-70-length-18894-cov-21.8563	l4175	seq1110	Salasmaviridae	Bacillota	Linear	lytic	Others
ENA-OWXA01000248-OWXA01000248.1-human-gut-metagenome-genome-assembly--contig:-NODE-248-length-18524-cov-10.056581_CDS_0020	ENA-OWXA01000248-OWXA01000248.1-human-gut-metagenome-genome-assembly--contig:-NODE-248-length-18524-cov-10.056581	l4158	seq1105	unassigned_phage	Bacillota	Linear	temperate	Others
ENA-OWXB01000114-OWXB01000114.1-human-gut-metagenome-genome-assembly--contig:-NODE-114-length-41740-cov-12.1163_CDS_0050	ENA-OWXB01000114-OWXB01000114.1-human-gut-metagenome-genome-assembly--contig:-NODE-114-length-41740-cov-12.1163	l4180	seq1113	unassigned_phage	Actinomycetota	Linear	temperate	pham_4
ENA-OWXE01000016-OWXE01000016.1-human-gut-metagenome-genome-assembly--contig:-NODE-16-length-141632-cov-20.282143_CDS_0010	ENA-OWXE01000016-OWXE01000016.1-human-gut-metagenome-genome-assembly--contig:-NODE-16-length-141632-cov-20.282143	l4179	seq1112	unassigned_phage	Bacteroidota	Linear	temperate	pham_167
ENA-OWXE01000408-OWXE01000408.1-human-gut-metagenome-genome-assembly--contig:-NODE-408-length-22540-cov-65.402624_CDS_0025	ENA-OWXE01000408-OWXE01000408.1-human-gut-metagenome-genome-assembly--contig:-NODE-408-length-22540-cov-65.402624	l4178	seq1111	unassigned_phage	Bacillota	Linear	temperate	Others
ENA-OWXG01000080-OWXG01000080.1-human-gut-metagenome-genome-assembly--contig:-NODE-80-length-57991-cov-75.4275_CDS_0072	ENA-OWXG01000080-OWXG01000080.1-human-gut-metagenome-genome-assembly--contig:-NODE-80-length-57991-cov-75.4275	c1302	seq3550	unassigned_phage	Bacillota	Circular	lytic	pham_4
ENA-OWXI01000152-OWXI01000152.1-human-gut-metagenome-genome-assembly--contig:-NODE-152-length-30298-cov-179.514_CDS_0012	ENA-OWXI01000152-OWXI01000152.1-human-gut-metagenome-genome-assembly--contig:-NODE-152-length-30298-cov-179.514	l4174	seq1109	Aliceevansviridae	Bacillota	Linear	temperate	Others
ENA-OWPW01005412-OWPW01005412.1-human-gut-metagenome-genome-assembly--contig:-NODE-5412-length-6441-cov-4.650485_CDS_0003	ENA-OWPW01005412-OWPW01005412.1-human-gut-metagenome-genome-assembly--contig:-NODE-5412-length-6441-cov-4.650485	l3196	seq854	Microviridae	Bacteroidota	Linear	lytic	pham_81
ENA-OWXL01000251-OWXL01000251.1-human-gut-metagenome-genome-assembly--contig:-NODE-251-length-15871-cov-19.8203_CDS_0006	ENA-OWXL01000251-OWXL01000251.1-human-gut-metagenome-genome-assembly--contig:-NODE-251-length-15871-cov-19.8203	l4184	seq1114	unassigned_phage	Bacillota	Linear	lytic	Others
ENA-OWXL01000251-OWXL01000251.1-human-gut-metagenome-genome-assembly--contig:-NODE-251-length-15871-cov-19.8203_CDS_0008	ENA-OWXL01000251-OWXL01000251.1-human-gut-metagenome-genome-assembly--contig:-NODE-251-length-15871-cov-19.8203	l4184	seq1115	unassigned_phage	Bacillota	Linear	lytic	Others
ENA-OWXO01000140-OWXO01000140.1-human-gut-metagenome-genome-assembly--contig:-NODE-140-length-37671-cov-28.2389_CDS_0035	ENA-OWXO01000140-OWXO01000140.1-human-gut-metagenome-genome-assembly--contig:-NODE-140-length-37671-cov-28.2389	l4196	seq1119	unassigned_phage	Pseudomonadota	Linear	temperate	pham_47
ENA-OWXO01000204-OWXO01000204.1-human-gut-metagenome-genome-assembly--contig:-NODE-204-length-20603-cov-6.01713_CDS_0026	ENA-OWXO01000204-OWXO01000204.1-human-gut-metagenome-genome-assembly--contig:-NODE-204-length-20603-cov-6.01713	l4195	seq1118	unassigned_phage	Bacillota	Linear	temperate	pham_4
ENA-OWXQ01000294-OWXQ01000294.1-human-gut-metagenome-genome-assembly--contig:-NODE-294-length-27214-cov-8.44158_CDS_0038	ENA-OWXQ01000294-OWXQ01000294.1-human-gut-metagenome-genome-assembly--contig:-NODE-294-length-27214-cov-8.44158	l4186	seq1116	unassigned_phage	Bacillota	Linear	lytic	Others
ENA-OWXU01000044-OWXU01000044.1-human-gut-metagenome-genome-assembly--contig:-NODE-44-length-101686-cov-23.2546_CDS_0074	ENA-OWXU01000044-OWXU01000044.1-human-gut-metagenome-genome-assembly--contig:-NODE-44-length-101686-cov-23.2546	l4191	seq1117	unassigned_phage	Pseudomonadota	Linear	lytic	Others
ENA-OWXW01000077-OWXW01000077.1-human-gut-metagenome-genome-assembly--contig:-NODE-77-length-24668-cov-10.2467_CDS_0025	ENA-OWXW01000077-OWXW01000077.1-human-gut-metagenome-genome-assembly--contig:-NODE-77-length-24668-cov-10.2467	l4211	seq1124	unassigned_phage	Pseudomonadota	Linear	lytic	pham_110
ENA-OWYB01000070-OWYB01000070.1-human-gut-metagenome-genome-assembly--contig:-NODE-70-length-54367-cov-8.09359_CDS_0045	ENA-OWYB01000070-OWYB01000070.1-human-gut-metagenome-genome-assembly--contig:-NODE-70-length-54367-cov-8.09359	l4205	seq1121	unassigned_phage	Bacillota	Linear	lytic	Others
ENA-OWYB01000260-OWYB01000260.1-human-gut-metagenome-genome-assembly--contig:-NODE-260-length-17163-cov-316.143_CDS_0019	ENA-OWYB01000260-OWYB01000260.1-human-gut-metagenome-genome-assembly--contig:-NODE-260-length-17163-cov-316.143	l4201	seq1120	unassigned_phage	unassigned_host	Linear	lytic	pham_4
ENA-OWYC01000036-OWYC01000036.1-human-gut-metagenome-genome-assembly--contig:-NODE-36-length-50109-cov-91.3551_CDS_0027	ENA-OWYC01000036-OWYC01000036.1-human-gut-metagenome-genome-assembly--contig:-NODE-36-length-50109-cov-91.3551	l4209	seq1123	unassigned_phage	unassigned_host	Linear	temperate	pham_326
ENA-OWYC01000314-OWYC01000314.1-human-gut-metagenome-genome-assembly--contig:-NODE-314-length-16904-cov-9.11122_CDS_0019	ENA-OWYC01000314-OWYC01000314.1-human-gut-metagenome-genome-assembly--contig:-NODE-314-length-16904-cov-9.11122	l4207	seq1122	unassigned_phage	Actinomycetota	Linear	temperate	Others
ENA-OWPJ01001358-OWPJ01001358.1-human-gut-metagenome-genome-assembly--contig:-NODE-1358-length-10228-cov-10.551_CDS_0002	ENA-OWPJ01001358-OWPJ01001358.1-human-gut-metagenome-genome-assembly--contig:-NODE-1358-length-10228-cov-10.551	l3140	seq839	Microviridae	Bacteroidota	Linear	lytic	Others
ENA-OWYF01000026-OWYF01000026.1-human-gut-metagenome-genome-assembly--contig:-NODE-26-length-45858-cov-23.5071_CDS_0053	ENA-OWYF01000026-OWYF01000026.1-human-gut-metagenome-genome-assembly--contig:-NODE-26-length-45858-cov-23.5071	l4218	seq1125	unassigned_phage	Bacteroidota	Linear	lytic	pham_46
ENA-OWYF01000098-OWYF01000098.1-human-gut-metagenome-genome-assembly--contig:-NODE-98-length-26380-cov-11.6547_CDS_0005	ENA-OWYF01000098-OWYF01000098.1-human-gut-metagenome-genome-assembly--contig:-NODE-98-length-26380-cov-11.6547	l4219	seq1126	unassigned_phage	Bacteroidota	Linear	lytic	pham_46
ENA-OWYJ01000079-OWYJ01000079.1-human-gut-metagenome-genome-assembly--contig:-NODE-79-length-34456-cov-36.8007_CDS_0034	ENA-OWYJ01000079-OWYJ01000079.1-human-gut-metagenome-genome-assembly--contig:-NODE-79-length-34456-cov-36.8007	l4224	seq1128	unassigned_phage	Bacillota	Linear	temperate	Others
ENA-OWYL01000174-OWYL01000174.1-human-gut-metagenome-genome-assembly--contig:-NODE-174-length-36471-cov-7.301324_CDS_0024	ENA-OWYL01000174-OWYL01000174.1-human-gut-metagenome-genome-assembly--contig:-NODE-174-length-36471-cov-7.301324	l4223	seq1127	unassigned_phage	Bacillota	Linear	temperate	Others
ENA-OWYR01000160-OWYR01000160.1-human-gut-metagenome-genome-assembly--contig:-NODE-160-length-36428-cov-18.0342_CDS_0007	ENA-OWYR01000160-OWYR01000160.1-human-gut-metagenome-genome-assembly--contig:-NODE-160-length-36428-cov-18.0342	l4239	seq1129	unassigned_phage	Bacillota	Linear	temperate	pham_182
ENA-OWYX01000134-OWYX01000134.1-human-gut-metagenome-genome-assembly--contig:-NODE-134-length-32624-cov-17.8813_CDS_0020	ENA-OWYX01000134-OWYX01000134.1-human-gut-metagenome-genome-assembly--contig:-NODE-134-length-32624-cov-17.8813	c1315	seq3553	unassigned_phage	Bacillota	Circular	lytic	pham_81
ENA-OWZC01000243-OWZC01000243.1-human-gut-metagenome-genome-assembly--contig:-NODE-243-length-45462-cov-68.041800_CDS_0066	ENA-OWZC01000243-OWZC01000243.1-human-gut-metagenome-genome-assembly--contig:-NODE-243-length-45462-cov-68.041800	l4252	seq1132	unassigned_phage	Bacillota	Linear	lytic	Others
ENA-OWZC01000515-OWZC01000515.1-human-gut-metagenome-genome-assembly--contig:-NODE-515-length-27706-cov-11.846118_CDS_0009	ENA-OWZC01000515-OWZC01000515.1-human-gut-metagenome-genome-assembly--contig:-NODE-515-length-27706-cov-11.846118	l4249	seq1131	unassigned_phage	Bacillota	Linear	lytic	Others
ENA-OWZD01000643-OWZD01000643.1-human-gut-metagenome-genome-assembly--contig:-NODE-643-length-15707-cov-6.966969_CDS_0008	ENA-OWZD01000643-OWZD01000643.1-human-gut-metagenome-genome-assembly--contig:-NODE-643-length-15707-cov-6.966969	l4244	seq1130	unassigned_phage	Bacillota	Linear	temperate	pham_4
ENA-OWZF01000067-OWZF01000067.1-human-gut-metagenome-genome-assembly--contig:-NODE-67-length-61108-cov-66.0488_CDS_0004	ENA-OWZF01000067-OWZF01000067.1-human-gut-metagenome-genome-assembly--contig:-NODE-67-length-61108-cov-66.0488	l4258	seq1133	unassigned_phage	Actinomycetota	Linear	lytic	pham_4
ENA-OWZI01000165-OWZI01000165.1-human-gut-metagenome-genome-assembly--contig:-NODE-165-length-24223-cov-35.9427_CDS_0004	ENA-OWZI01000165-OWZI01000165.1-human-gut-metagenome-genome-assembly--contig:-NODE-165-length-24223-cov-35.9427	l4266	seq1137	unassigned_phage	Actinomycetota	Linear	lytic	Others
ENA-OWZJ01000055-OWZJ01000055.1-human-gut-metagenome-genome-assembly--contig:-NODE-55-length-36571-cov-66.2628_CDS_0039	ENA-OWZJ01000055-OWZJ01000055.1-human-gut-metagenome-genome-assembly--contig:-NODE-55-length-36571-cov-66.2628	l4259	seq1134	unassigned_phage	Pseudomonadota	Linear	lytic	pham_47
ENA-OWZK01000071-OWZK01000071.1-human-gut-metagenome-genome-assembly--contig:-NODE-71-length-32423-cov-14.5882_CDS_0027	ENA-OWZK01000071-OWZK01000071.1-human-gut-metagenome-genome-assembly--contig:-NODE-71-length-32423-cov-14.5882	l4269	seq1139	unassigned_phage	Pseudomonadota	Linear	temperate	pham_47
ENA-OWZK01000071-OWZK01000071.1-human-gut-metagenome-genome-assembly--contig:-NODE-71-length-32423-cov-14.5882_CDS_0030	ENA-OWZK01000071-OWZK01000071.1-human-gut-metagenome-genome-assembly--contig:-NODE-71-length-32423-cov-14.5882	l4269	seq1140	unassigned_phage	Pseudomonadota	Linear	temperate	pham_139
ENA-OWZK01000111-OWZK01000111.1-human-gut-metagenome-genome-assembly--contig:-NODE-111-length-26733-cov-10.8685_CDS_0033	ENA-OWZK01000111-OWZK01000111.1-human-gut-metagenome-genome-assembly--contig:-NODE-111-length-26733-cov-10.8685	l4267	seq1138	unassigned_phage	Bacillota	Linear	temperate	Others
ENA-OWZL01000214-OWZL01000214.1-human-gut-metagenome-genome-assembly--contig:-NODE-214-length-16507-cov-6.74532_CDS_0006	ENA-OWZL01000214-OWZL01000214.1-human-gut-metagenome-genome-assembly--contig:-NODE-214-length-16507-cov-6.74532	l4262	seq1135	unassigned_phage	Actinomycetota	Linear	temperate	pham_366
ENA-OWZO01000277-OWZO01000277.1-human-gut-metagenome-genome-assembly--contig:-NODE-277-length-34972-cov-28.176848_CDS_0032	ENA-OWZO01000277-OWZO01000277.1-human-gut-metagenome-genome-assembly--contig:-NODE-277-length-34972-cov-28.176848	l4271	seq1141	unassigned_phage	Bacillota	Linear	temperate	pham_375
ENA-OWZP01000292-OWZP01000292.1-human-gut-metagenome-genome-assembly--contig:-NODE-292-length-17076-cov-11.016333_CDS_0005	ENA-OWZP01000292-OWZP01000292.1-human-gut-metagenome-genome-assembly--contig:-NODE-292-length-17076-cov-11.016333	l4265	seq1136	unassigned_phage	Actinomycetota	Linear	temperate	pham_4
ENA-OWZT01000266-OWZT01000266.1-human-gut-metagenome-genome-assembly--contig:-NODE-266-length-16085-cov-25.9029_CDS_0017	ENA-OWZT01000266-OWZT01000266.1-human-gut-metagenome-genome-assembly--contig:-NODE-266-length-16085-cov-25.9029	l4284	seq1148	unassigned_phage	Actinomycetota	Linear	temperate	pham_366
ENA-OWZU01000080-OWZU01000080.1-human-gut-metagenome-genome-assembly--contig:-NODE-80-length-38686-cov-11.931532_CDS_0021	ENA-OWZU01000080-OWZU01000080.1-human-gut-metagenome-genome-assembly--contig:-NODE-80-length-38686-cov-11.931532	l4274	seq1143	unassigned_phage	Actinomycetota	Linear	temperate	pham_366
ENA-OWZU01000199-OWZU01000199.1-human-gut-metagenome-genome-assembly--contig:-NODE-199-length-22715-cov-9.621668_CDS_0004	ENA-OWZU01000199-OWZU01000199.1-human-gut-metagenome-genome-assembly--contig:-NODE-199-length-22715-cov-9.621668	l4276	seq1144	unassigned_phage	Bacillota	Linear	temperate	Others
ENA-OWZU01000251-OWZU01000251.1-human-gut-metagenome-genome-assembly--contig:-NODE-251-length-18803-cov-474.352678_CDS_0002	ENA-OWZU01000251-OWZU01000251.1-human-gut-metagenome-genome-assembly--contig:-NODE-251-length-18803-cov-474.352678	l4277	seq1145	unassigned_phage	Actinomycetota	Linear	temperate	Others
ENA-OWZU01000251-OWZU01000251.1-human-gut-metagenome-genome-assembly--contig:-NODE-251-length-18803-cov-474.352678_CDS_0005	ENA-OWZU01000251-OWZU01000251.1-human-gut-metagenome-genome-assembly--contig:-NODE-251-length-18803-cov-474.352678	l4277	seq1146	unassigned_phage	Actinomycetota	Linear	temperate	Others
ENA-OWZV01000066-OWZV01000066.1-human-gut-metagenome-genome-assembly--contig:-NODE-66-length-37021-cov-11.977899_CDS_0039	ENA-OWZV01000066-OWZV01000066.1-human-gut-metagenome-genome-assembly--contig:-NODE-66-length-37021-cov-11.977899	l4287	seq1149	unassigned_phage	Bacteroidota	Linear	lytic	pham_366
ENA-OWZV01000084-OWZV01000084.1-human-gut-metagenome-genome-assembly--contig:-NODE-84-length-33030-cov-46.516209_CDS_0040	ENA-OWZV01000084-OWZV01000084.1-human-gut-metagenome-genome-assembly--contig:-NODE-84-length-33030-cov-46.516209	c1322	seq3554	unassigned_phage	unassigned_host	Circular	lytic	Others
ENA-OWZV01000148-OWZV01000148.1-human-gut-metagenome-genome-assembly--contig:-NODE-148-length-21909-cov-444.699460_CDS_0016	ENA-OWZV01000148-OWZV01000148.1-human-gut-metagenome-genome-assembly--contig:-NODE-148-length-21909-cov-444.699460	l4283	seq1147	unassigned_phage	Bacillota	Linear	temperate	Others
ENA-OXAA01000238-OXAA01000238.1-human-gut-metagenome-genome-assembly--contig:-NODE-238-length-16239-cov-1621.61_CDS_0016	ENA-OXAA01000238-OXAA01000238.1-human-gut-metagenome-genome-assembly--contig:-NODE-238-length-16239-cov-1621.61	l4273	seq1142	unassigned_phage	Actinomycetota	Linear	lytic	pham_4
ENA-OXAB01000110-OXAB01000110.1-human-gut-metagenome-genome-assembly--contig:-NODE-110-length-22558-cov-7.66298_CDS_0029	ENA-OXAB01000110-OXAB01000110.1-human-gut-metagenome-genome-assembly--contig:-NODE-110-length-22558-cov-7.66298	l4300	seq1152	unassigned_phage	Pseudomonadota	Linear	lytic	Others
ENA-OXAB01000119-OXAB01000119.1-human-gut-metagenome-genome-assembly--contig:-NODE-119-length-20745-cov-20.289_CDS_0019	ENA-OXAB01000119-OXAB01000119.1-human-gut-metagenome-genome-assembly--contig:-NODE-119-length-20745-cov-20.289	l4298	seq1150	unassigned_phage	Actinomycetota	Linear	lytic	Others
ENA-OXAC01000145-OXAC01000145.1-human-gut-metagenome-genome-assembly--contig:-NODE-145-length-35416-cov-33.550861_CDS_0003	ENA-OXAC01000145-OXAC01000145.1-human-gut-metagenome-genome-assembly--contig:-NODE-145-length-35416-cov-33.550861	l4299	seq1151	unassigned_phage	Bacteroidota	Linear	lytic	pham_46
ENA-OXAE01000075-OXAE01000075.1-human-gut-metagenome-genome-assembly--contig:-NODE-75-length-33591-cov-51.4711_CDS_0017	ENA-OXAE01000075-OXAE01000075.1-human-gut-metagenome-genome-assembly--contig:-NODE-75-length-33591-cov-51.4711	l4302	seq1153	unassigned_phage	Bacteroidota	Linear	lytic	pham_46
ENA-OXAI01000101-OXAI01000101.1-human-gut-metagenome-genome-assembly--contig:-NODE-101-length-35298-cov-28.049485_CDS_0001	ENA-OXAI01000101-OXAI01000101.1-human-gut-metagenome-genome-assembly--contig:-NODE-101-length-35298-cov-28.049485	l4315	seq1159	unassigned_phage	Bacillota	Linear	temperate	Others
ENA-OXAN01000079-OXAN01000079.1-human-gut-metagenome-genome-assembly--contig:-NODE-79-length-25918-cov-12.7749_CDS_0005	ENA-OXAN01000079-OXAN01000079.1-human-gut-metagenome-genome-assembly--contig:-NODE-79-length-25918-cov-12.7749	l4309	seq1155	unassigned_phage	Bacillota	Linear	lytic	pham_326
ENA-OXAN01000168-OXAN01000168.1-human-gut-metagenome-genome-assembly--contig:-NODE-168-length-15047-cov-12.3413_CDS_0009	ENA-OXAN01000168-OXAN01000168.1-human-gut-metagenome-genome-assembly--contig:-NODE-168-length-15047-cov-12.3413	l4305	seq1154	unassigned_phage	Bacillota	Linear	temperate	pham_4
ENA-OXAQ01000219-OXAQ01000219.1-human-gut-metagenome-genome-assembly--contig:-NODE-219-length-24886-cov-11.0018_CDS_0003	ENA-OXAQ01000219-OXAQ01000219.1-human-gut-metagenome-genome-assembly--contig:-NODE-219-length-24886-cov-11.0018	l4322	seq1161	unassigned_phage	Bacillota	Linear	lytic	Others
[truncated: 2,465 more rows]
