# Supplementary material for: Human Gut Phageome Analysis Uncovers Thousands of Highly Modular Endolysins
Source: Microbiologyopen. 2026 Jun 21;15(3):e70344. doi: 10.1002/mbo3.70344 (PMC13284279; doi:10.1002/mbo3.70344)
Supplement: Supplementary file 6 — Supporting File 4 [file MBO3-15-e70344-s007.xlsx]

## Sheet: Table A4
iTOL annotation file of approximate maximum-likelihood tree using FastTree
tree_seq	Phage_family	Host_phylum	Orientation	Lifestyle	pham_id
seq3332	UC_Caudoviricetes	Bacillota	Linear	Temperate	pham_81
seq3337	UC_Caudoviricetes	Pseudomonadota	Linear	Temperate	pham_81
seq3335	UC_Caudoviricetes	Bacteroidota	Linear	Temperate	pham_167
seq3333	Autographiviridae	Bacillota	Linear	Temperate	Others
seq3334	UC_Caudoviricetes	Bacillota	Linear	Temperate	Others
seq3341	UC_Caudoviricetes	Bacillota	Linear	Temperate	Others
seq3340	UC_Caudoviricetes	Others	Linear	Temperate	Others
seq3339	UC_Caudoviricetes	Bacillota	Linear	Temperate	Others
seq3344	UC_Caudoviricetes	Bacteroidota	Linear	Temperate	pham_46
seq3345	Crassviridae	Bacteroidota	Linear	Temperate	Others
seq3343	UC_Caudoviricetes	Bacillota	Linear	Virulent	Others
seq3346	UC_Caudoviricetes	Bacteroidota	Linear	Virulent	pham_139
seq3342	UC_Caudoviricetes	Bacteroidota	Linear	Undetermined	pham_139
seq3347	UC_Caudoviricetes	Others	Linear	Temperate	Others
seq3351	Crassviridae	Others	Linear	Temperate	Others
seq3352	Crassviridae	Others	Linear	Temperate	Others
seq3348	UC_Caudoviricetes	Bacillota	Linear	Temperate	Others
seq3356	UC_Caudoviricetes	Others	Linear	Temperate	Others
seq3350	UC_Caudoviricetes	Bacillota	Linear	Virulent	Others
seq3353	Others	Others	Linear	Virulent	pham_81
seq3349	UC_Caudoviricetes	Bacillota	Linear	Temperate	Others
seq3360	UC_Caudoviricetes	Bacillota	Linear	Temperate	pham_81
seq3357	UC_Caudoviricetes	Bacillota	Linear	Temperate	Others
seq3359	UC_Caudoviricetes	Bacillota	Linear	Temperate	Others
seq3358	UC_Caudoviricetes	Actinomycetota	Linear	Temperate	pham_4
seq3355	UC_Caudoviricetes	Others	Linear	Virulent	Others
seq3354	UC_Caudoviricetes	Bacillota	Linear	Temperate	Others
seq3361	UC_Caudoviricetes	Bacillota	Linear	Temperate	pham_81
seq3364	UC_Caudoviricetes	Bacteroidota	Linear	Temperate	pham_46
seq3362	UC_Caudoviricetes	Others	Linear	Virulent	pham_109
seq3363	UC_Caudoviricetes	Bacteroidota	Linear	Virulent	pham_46
seq3365	UC_Caudoviricetes	Bacillota	Linear	Temperate	Others
seq28	UC_Caudoviricetes	Others	Linear	Virulent	Others
seq29	UC_Caudoviricetes	Others	Linear	Virulent	Others
seq3370	UC_Caudoviricetes	Actinomycetota	Linear	Temperate	pham_4
seq3371	UC_Caudoviricetes	Actinomycetota	Linear	Temperate	Others
seq3372	UC_Caudoviricetes	Bacillota	Linear	Temperate	Others
seq27	Crassviridae	Bacteroidota	Linear	Virulent	Others
seq26	UC_Caudoviricetes	Bacteroidota	Linear	Virulent	pham_46
seq3373	UC_Caudoviricetes	Others	Linear	Temperate	Others
seq3374	UC_Caudoviricetes	Others	Linear	Temperate	Others
seq30	UC_Caudoviricetes	Others	Linear	Virulent	pham_46
seq3366	UC_Caudoviricetes	Bacillota	Linear	Virulent	Others
seq3367	UC_Caudoviricetes	Bacillota	Linear	Virulent	Others
seq3369	UC_Caudoviricetes	Others	Linear	Virulent	Others
seq3368	UC_Caudoviricetes	Bacillota	Linear	Temperate	Others
seq3441	UC_Caudoviricetes	Bacillota	Linear	Temperate	Others
seq62	Salasmaviridae	Bacillota	Linear	Temperate	pham_74
seq51	Crassviridae	Bacteroidota	Linear	Virulent	pham_139
seq33	UC_Caudoviricetes	Bacteroidota	Linear	Virulent	pham_46
seq32	UC_Caudoviricetes	Others	Linear	Virulent	Others
seq34	UC_Caudoviricetes	Bacteroidota	Linear	Temperate	pham_46
seq31	UC_Caudoviricetes	Bacillota	Linear	Temperate	Others
seq135	UC_Caudoviricetes	Bacillota	Linear	Virulent	Others
seq137	UC_Caudoviricetes	Bacillota	Linear	Virulent	Others
seq136	UC_Caudoviricetes	Others	Linear	Virulent	Others
seq99	Crassviridae	Pseudomonadota	Linear	Virulent	Others
seq185	UC_Caudoviricetes	Bacillota	Linear	Temperate	Others
seq186	UC_Caudoviricetes	Bacillota	Linear	Temperate	pham_182
seq110	UC_Caudoviricetes	Bacteroidota	Linear	Virulent	pham_139
seq109	UC_Caudoviricetes	Bacillota	Linear	Virulent	Others
seq157	UC_Caudoviricetes	Pseudomonadota	Linear	Virulent	Others
seq156	UC_Caudoviricetes	Others	Linear	Virulent	pham_167
seq198	Crassviridae	Others	Linear	Virulent	Others
seq197	UC_Caudoviricetes	Bacillota	Linear	Virulent	Others
seq228	UC_Caudoviricetes	Bacteroidota	Linear	Virulent	pham_167
seq201	UC_Caudoviricetes	Bacillota	Linear	Virulent	pham_375
seq202	UC_Caudoviricetes	Actinomycetota	Linear	Virulent	Others
seq199	UC_Caudoviricetes	Bacillota	Linear	Virulent	Others
seq200	UC_Caudoviricetes	Bacillota	Linear	Temperate	pham_4
seq226	Crassviridae	Actinomycetota	Linear	Virulent	Others
seq227	UC_Caudoviricetes	Bacillota	Linear	Virulent	Others
seq3454	UC_Caudoviricetes	Bacteroidota	Linear	Virulent	pham_46
seq219	UC_Caudoviricetes	Bacillota	Linear	Virulent	Others
seq220	UC_Caudoviricetes	Bacillota	Linear	Virulent	pham_375
seq221	UC_Caudoviricetes	Bacillota	Linear	Temperate	pham_4
seq222	UC_Caudoviricetes	Bacillota	Linear	Temperate	Others
seq223	UC_Caudoviricetes	Bacillota	Linear	Temperate	Others
seq224	UC_Caudoviricetes	Bacteroidota	Linear	Virulent	pham_46
seq225	UC_Caudoviricetes	Bacillota	Linear	Virulent	Others
seq218	UC_Caudoviricetes	Others	Linear	Virulent	pham_167
seq210	UC_Caudoviricetes	Bacillota	Linear	Virulent	Others
seq208	UC_Caudoviricetes	Bacillota	Linear	Virulent	Others
seq209	UC_Caudoviricetes	Bacillota	Linear	Virulent	Others
seq207	UC_Caudoviricetes	Bacillota	Linear	Virulent	pham_4
seq206	UC_Caudoviricetes	Pseudomonadota	Linear	Virulent	Others
seq203	UC_Caudoviricetes	Bacteroidota	Linear	Virulent	Others
seq204	UC_Caudoviricetes	Actinomycetota	Linear	Temperate	pham_4
seq205	UC_Caudoviricetes	Actinomycetota	Linear	Temperate	Others
seq229	UC_Caudoviricetes	Bacillota	Linear	Temperate	pham_326
seq213	UC_Caudoviricetes	Bacillota	Linear	Virulent	Others
seq212	Steigviridae	Bacteroidota	Linear	Virulent	Others
seq217	UC_Caudoviricetes	Bacteroidota	Linear	Virulent	pham_139
seq216	UC_Caudoviricetes	Bacteroidota	Linear	Temperate	pham_46
seq214	UC_Caudoviricetes	Bacillota	Linear	Virulent	Others
seq215	UC_Caudoviricetes	Bacteroidota	Linear	Virulent	pham_81
seq211	UC_Caudoviricetes	Actinomycetota	Linear	Virulent	Others
seq238	UC_Caudoviricetes	Actinomycetota	Linear	Temperate	Others
seq234	UC_Caudoviricetes	Bacillota	Linear	Virulent	Others
seq235	UC_Caudoviricetes	Bacillota	Linear	Temperate	Others
seq236	Others	Others	Linear	Virulent	pham_46
seq237	UC_Caudoviricetes	Bacillota	Linear	Temperate	Others
seq264	Crassviridae	Bacteroidota	Linear	Virulent	Others
seq250	UC_Caudoviricetes	Others	Linear	Virulent	Others
seq263	UC_Caudoviricetes	Bacteroidota	Linear	Virulent	pham_139
seq2684	Microviridae	Bacillota	Linear	Virulent	pham_74
seq260	UC_Caudoviricetes	Pseudomonadota	Linear	Virulent	pham_167
seq258	UC_Caudoviricetes	Bacillota	Linear	Virulent	Others
seq259	UC_Caudoviricetes	Bacillota	Linear	Virulent	Others
seq256	UC_Caudoviricetes	Others	Linear	Virulent	pham_110
seq254	UC_Caudoviricetes	Bacillota	Linear	Virulent	Others
seq261	UC_Caudoviricetes	Bacteroidota	Linear	Virulent	pham_167
seq257	UC_Caudoviricetes	Bacillota	Linear	Virulent	Others
seq255	UC_Caudoviricetes	Bacillota	Linear	Virulent	pham_81
seq253	Others	Bacteroidota	Linear	Temperate	pham_81
seq271	UC_Caudoviricetes	Bacillota	Linear	Temperate	Others
seq245	UC_Caudoviricetes	Others	Linear	Virulent	Others
seq244	UC_Caudoviricetes	Bacillota	Linear	Temperate	pham_427
seq246	UC_Caudoviricetes	Others	Linear	Virulent	Others
seq247	UC_Caudoviricetes	Others	Linear	Virulent	Others
seq248	UC_Caudoviricetes	Bacteroidota	Linear	Virulent	pham_167
seq249	UC_Caudoviricetes	Others	Linear	Virulent	Others
seq252	UC_Caudoviricetes	Bacteroidota	Linear	Virulent	pham_46
seq251	UC_Caudoviricetes	Bacillota	Linear	Virulent	Others
seq232	UC_Caudoviricetes	Bacillota	Linear	Virulent	Others
seq230	Crassviridae	Bacteroidota	Linear	Virulent	Others
seq233	UC_Caudoviricetes	Bacteroidota	Linear	Virulent	pham_167
seq231	UC_Caudoviricetes	Others	Linear	Virulent	pham_167
seq266	UC_Caudoviricetes	Bacillota	Linear	Temperate	Others
seq268	UC_Caudoviricetes	Bacillota	Linear	Virulent	Others
seq265	UC_Caudoviricetes	Bacillota	Linear	Virulent	Others
seq267	Salasmaviridae	Others	Linear	Virulent	Others
seq270	UC_Caudoviricetes	Bacillota	Linear	Virulent	Others
seq269	UC_Caudoviricetes	Bacillota	Linear	Virulent	Others
seq242	Others	Others	Linear	Virulent	pham_81
seq239	Autographiviridae	Bacillota	Linear	Virulent	Others
seq240	UC_Caudoviricetes	Bacillota	Linear	Virulent	Others
seq243	UC_Caudoviricetes	Bacillota	Linear	Virulent	Others
seq241	UC_Caudoviricetes	Bacillota	Linear	Virulent	Others
seq2604	Microviridae	Bacteroidota	Linear	Virulent	Others
seq276	UC_Caudoviricetes	Bacillota	Linear	Virulent	Others
seq3455	Crassviridae	Bacteroidota	Linear	Virulent	Others
seq274	Others	Others	Linear	Virulent	pham_81
seq277	UC_Caudoviricetes	Bacillota	Linear	Virulent	Others
seq275	UC_Caudoviricetes	Bacillota	Linear	Virulent	pham_4
seq273	UC_Caudoviricetes	Others	Linear	Virulent	Others
seq272	UC_Caudoviricetes	Bacillota	Linear	Virulent	Others
seq281	UC_Caudoviricetes	Bacillota	Linear	Virulent	Others
seq279	UC_Caudoviricetes	Actinomycetota	Linear	Virulent	pham_4
seq283	UC_Caudoviricetes	Others	Linear	Temperate	pham_46
seq280	UC_Caudoviricetes	Bacteroidota	Linear	Virulent	pham_46
seq278	UC_Caudoviricetes	Bacillota	Linear	Virulent	Others
seq282	UC_Caudoviricetes	Bacillota	Linear	Temperate	Others
seq301	UC_Caudoviricetes	Others	Linear	Virulent	Others
seq295	UC_Caudoviricetes	Bacillota	Linear	Virulent	pham_4
seq3461	Others	Bacteroidota	Linear	Virulent	pham_167
seq297	UC_Caudoviricetes	Bacillota	Linear	Temperate	pham_109
seq298	UC_Caudoviricetes	Others	Linear	Virulent	Others
seq296	UC_Caudoviricetes	Others	Linear	Virulent	Others
seq3458	Crassviridae	Bacillota	Linear	Virulent	pham_167
seq3459	Crassviridae	Bacillota	Linear	Virulent	Others
seq284	UC_Caudoviricetes	Pseudomonadota	Linear	Temperate	Others
seq3457	UC_Caudoviricetes	Bacillota	Linear	Virulent	Others
seq3460	UC_Caudoviricetes	Bacillota	Linear	Virulent	pham_375
seq304	UC_Caudoviricetes	Others	Linear	Temperate	Others
seq303	UC_Caudoviricetes	Bacillota	Linear	Temperate	Others
seq302	UC_Caudoviricetes	Bacillota	Linear	Virulent	Others
seq285	UC_Caudoviricetes	Bacillota	Linear	Virulent	Others
seq286	UC_Caudoviricetes	Bacillota	Linear	Virulent	Others
seq289	UC_Caudoviricetes	Bacillota	Linear	Virulent	Others
seq288	UC_Caudoviricetes	Bacteroidota	Linear	Virulent	pham_46
seq291	UC_Caudoviricetes	Bacillota	Linear	Virulent	Others
seq292	UC_Caudoviricetes	Bacillota	Linear	Virulent	Others
seq294	UC_Caudoviricetes	Bacteroidota	Linear	Virulent	pham_46
seq287	UC_Caudoviricetes	Others	Linear	Virulent	pham_46
seq290	UC_Caudoviricetes	Bacillota	Linear	Virulent	pham_4
seq293	UC_Caudoviricetes	Bacillota	Linear	Virulent	Others
seq306	UC_Caudoviricetes	Bacillota	Linear	Virulent	pham_375
seq299	Gratiaviridae	Bacteroidota	Linear	Virulent	Others
seq300	UC_Caudoviricetes	Others	Linear	Virulent	Others
seq305	UC_Caudoviricetes	Actinomycetota	Linear	Temperate	Others
seq312	UC_Caudoviricetes	Pseudomonadota	Linear	Temperate	Others
seq311	UC_Caudoviricetes	Bacteroidota	Linear	Virulent	pham_46
seq310	UC_Caudoviricetes	Bacillota	Linear	Virulent	pham_4
seq309	UC_Caudoviricetes	Others	Linear	Virulent	Others
seq316	UC_Caudoviricetes	Bacteroidota	Linear	Virulent	pham_167
seq308	UC_Caudoviricetes	Bacteroidota	Linear	Temperate	pham_167
seq307	UC_Caudoviricetes	Others	Linear	Virulent	pham_4
seq314	Crassviridae	Pseudomonadota	Linear	Virulent	Others
seq315	UC_Caudoviricetes	Bacteroidota	Linear	Virulent	pham_139
seq329	UC_Caudoviricetes	Bacteroidota	Linear	Virulent	pham_46
seq313	UC_Caudoviricetes	Bacillota	Linear	Virulent	pham_427
seq333	UC_Caudoviricetes	Bacillota	Linear	Virulent	Others
seq320	UC_Caudoviricetes	Bacillota	Linear	Virulent	Others
seq321	UC_Caudoviricetes	Others	Linear	Temperate	Others
seq322	UC_Caudoviricetes	Bacillota	Linear	Virulent	Others
seq319	UC_Caudoviricetes	Bacillota	Linear	Virulent	pham_427
seq335	Crassviridae	Others	Linear	Virulent	Others
seq16	UC_Caudoviricetes	Bacillota	Linear	Virulent	Others
seq334	UC_Caudoviricetes	Bacillota	Linear	Temperate	Others
seq325	UC_Caudoviricetes	Bacillota	Linear	Virulent	Others
seq326	UC_Caudoviricetes	Bacillota	Linear	Virulent	Others
seq323	UC_Caudoviricetes	Bacillota	Linear	Temperate	Others
seq324	UC_Caudoviricetes	Bacillota	Linear	Temperate	Others
seq327	UC_Caudoviricetes	Bacteroidota	Linear	Virulent	pham_167
seq328	UC_Caudoviricetes	Bacillota	Linear	Temperate	Others
seq317	UC_Caudoviricetes	Bacillota	Linear	Virulent	Others
seq318	UC_Caudoviricetes	Bacillota	Linear	Virulent	pham_4
seq21	UC_Caudoviricetes	Bacteroidota	Linear	Temperate	pham_167
seq18	UC_Caudoviricetes	Bacillota	Linear	Temperate	pham_4
seq19	UC_Caudoviricetes	Bacillota	Linear	Virulent	Others
seq20	UC_Caudoviricetes	Bacillota	Linear	Virulent	pham_109
seq17	Others	Actinomycetota	Linear	Temperate	Others
seq3462	UC_Caudoviricetes	Bacillota	Linear	Temperate	Others
seq332	UC_Caudoviricetes	Bacillota	Linear	Virulent	pham_81
seq330	UC_Caudoviricetes	Bacteroidota	Linear	Temperate	pham_46
seq331	UC_Caudoviricetes	Bacillota	Linear	Temperate	Others
seq336	UC_Caudoviricetes	Pseudomonadota	Linear	Virulent	pham_47
seq337	UC_Caudoviricetes	Others	Linear	Virulent	pham_109
seq344	UC_Caudoviricetes	Bacillota	Linear	Temperate	Others
seq342	UC_Caudoviricetes	Others	Linear	Temperate	Others
seq343	UC_Caudoviricetes	Others	Linear	Temperate	Others
seq341	UC_Caudoviricetes	Bacteroidota	Linear	Temperate	Others
seq339	UC_Caudoviricetes	Others	Linear	Virulent	pham_4
seq346	UC_Caudoviricetes	Bacillota	Linear	Virulent	pham_4
seq347	UC_Caudoviricetes	Bacillota	Linear	Virulent	Others
seq3463	UC_Caudoviricetes	Others	Linear	Virulent	Others
seq340	UC_Caudoviricetes	Bacillota	Linear	Temperate	Others
seq345	UC_Caudoviricetes	Bacillota	Linear	Virulent	Others
seq338	UC_Caudoviricetes	Others	Linear	Temperate	pham_4
seq348	UC_Caudoviricetes	Bacillota	Linear	Virulent	Others
seq349	UC_Caudoviricetes	Others	Linear	Virulent	pham_46
seq350	UC_Caudoviricetes	Bacillota	Linear	Temperate	pham_4
seq352	UC_Caudoviricetes	Bacillota	Linear	Temperate	Others
seq3465	UC_Caudoviricetes	Bacillota	Linear	Virulent	Others
seq351	UC_Caudoviricetes	Bacillota	Linear	Temperate	Others
seq3464	Others	Others	Linear	Virulent	pham_47
seq353	UC_Caudoviricetes	Others	Linear	Temperate	Others
seq355	Steigviridae	Bacteroidota	Linear	Virulent	Others
seq354	UC_Caudoviricetes	Bacteroidota	Linear	Temperate	Others
seq357	UC_Caudoviricetes	Bacillota	Linear	Virulent	pham_4
seq356	UC_Caudoviricetes	Actinomycetota	Linear	Virulent	pham_109
seq3466	UC_Caudoviricetes	Bacillota	Linear	Temperate	Others
seq367	Autographiviridae	Pseudomonadota	Linear	Temperate	pham_74
seq369	UC_Caudoviricetes	Bacillota	Circular	Temperate	Others
seq368	UC_Caudoviricetes	Actinomycetota	Linear	Virulent	Others
seq372	UC_Caudoviricetes	Bacillota	Circular	Virulent	pham_182
seq371	UC_Caudoviricetes	Actinomycetota	Circular	Temperate	pham_109
seq370	UC_Caudoviricetes	Others	Circular	Virulent	Others
seq366	UC_Caudoviricetes	Bacillota	Linear	Virulent	pham_81
seq364	UC_Caudoviricetes	Bacillota	Linear	Virulent	Others
seq365	UC_Caudoviricetes	Bacillota	Linear	Virulent	Others
seq363	UC_Caudoviricetes	Others	Linear	Virulent	Others
seq361	UC_Caudoviricetes	Bacillota	Linear	Virulent	Others
seq360	UC_Caudoviricetes	Bacillota	Linear	Virulent	Others
seq359	UC_Caudoviricetes	Bacteroidota	Linear	Virulent	pham_46
seq362	UC_Caudoviricetes	Bacillota	Linear	Virulent	Others
seq358	Salasmaviridae	Bacillota	Linear	Virulent	pham_74
seq3467	UC_Caudoviricetes	Others	Linear	Temperate	pham_74
seq380	UC_Caudoviricetes	Bacillota	Circular	Temperate	Others
seq373	UC_Caudoviricetes	Bacillota	Circular	Temperate	Others
seq374	UC_Caudoviricetes	Others	Circular	Virulent	Others
seq377	UC_Caudoviricetes	Others	Circular	Temperate	pham_4
seq378	UC_Caudoviricetes	Others	Circular	Temperate	Others
seq379	UC_Caudoviricetes	Actinomycetota	Circular	Virulent	Others
seq375	UC_Caudoviricetes	Bacillota	Circular	Virulent	Others
seq376	UC_Caudoviricetes	Actinomycetota	Circular	Virulent	Others
seq381	Others	Bacteroidota	Circular	Virulent	pham_167
seq382	UC_Caudoviricetes	Bacillota	Circular	Temperate	Others
seq392	UC_Caudoviricetes	Bacillota	Linear	Virulent	Others
seq383	UC_Caudoviricetes	Bacillota	Linear	Virulent	Others
seq384	UC_Caudoviricetes	Bacillota	Linear	Temperate	pham_74
seq385	UC_Caudoviricetes	Bacillota	Linear	Virulent	Others
seq388	UC_Caudoviricetes	Bacteroidota	Linear	Virulent	pham_167
seq387	UC_Caudoviricetes	Others	Linear	Virulent	pham_46
seq386	UC_Caudoviricetes	Bacillota	Linear	Temperate	Others
seq391	UC_Caudoviricetes	Bacillota	Linear	Virulent	Others
seq390	UC_Caudoviricetes	Others	Linear	Virulent	Others
seq389	UC_Caudoviricetes	Actinomycetota	Linear	Virulent	Others
seq400	UC_Caudoviricetes	Bacillota	Linear	Temperate	Others
seq395	UC_Caudoviricetes	Others	Linear	Virulent	Others
seq396	UC_Caudoviricetes	Others	Linear	Virulent	Others
seq398	UC_Caudoviricetes	Bacteroidota	Linear	Temperate	pham_46
seq397	UC_Caudoviricetes	Actinomycetota	Linear	Virulent	pham_4
seq394	UC_Caudoviricetes	Others	Linear	Temperate	Others
seq393	UC_Caudoviricetes	Bacillota	Linear	Virulent	Others
seq402	UC_Caudoviricetes	Bacteroidota	Linear	Temperate	pham_46
seq401	UC_Caudoviricetes	Bacillota	Linear	Temperate	Others
seq404	UC_Caudoviricetes	Bacillota	Linear	Virulent	Others
seq405	UC_Caudoviricetes	Bacillota	Linear	Virulent	Others
seq399	UC_Caudoviricetes	Bacillota	Linear	Virulent	Others
seq403	UC_Caudoviricetes	Bacillota	Linear	Virulent	Others
seq406	UC_Caudoviricetes	Bacillota	Linear	Virulent	pham_4
seq419	UC_Caudoviricetes	Bacteroidota	Linear	Virulent	Others
seq423	UC_Caudoviricetes	Bacteroidota	Linear	Temperate	pham_139
seq2572	Microviridae	Bacteroidota	Linear	Virulent	pham_81
seq410	Crassviridae	Others	Linear	Temperate	Others
seq411	UC_Caudoviricetes	Bacillota	Linear	Temperate	Others
seq409	UC_Caudoviricetes	Actinomycetota	Linear	Temperate	pham_366
seq408	UC_Caudoviricetes	Bacteroidota	Linear	Temperate	pham_139
seq407	UC_Caudoviricetes	Bacillota	Linear	Temperate	Others
seq420	UC_Caudoviricetes	Others	Linear	Temperate	Others
seq421	UC_Caudoviricetes	Bacteroidota	Linear	Virulent	Others
seq424	UC_Caudoviricetes	Bacillota	Linear	Virulent	Others
seq426	UC_Caudoviricetes	Bacteroidota	Linear	Virulent	Others
seq427	UC_Caudoviricetes	Bacteroidota	Linear	Virulent	pham_182
seq425	UC_Caudoviricetes	Bacillota	Linear	Temperate	Others
seq418	UC_Caudoviricetes	Bacillota	Linear	Temperate	Others
seq412	UC_Caudoviricetes	Bacillota	Linear	Virulent	Others
seq415	UC_Caudoviricetes	Bacillota	Linear	Temperate	Others
seq414	UC_Caudoviricetes	Bacillota	Linear	Temperate	Others
seq416	UC_Caudoviricetes	Others	Linear	Virulent	pham_81
seq413	UC_Caudoviricetes	Bacillota	Linear	Temperate	pham_427
seq417	UC_Caudoviricetes	Others	Linear	Temperate	Others
seq3468	UC_Caudoviricetes	Pseudomonadota	Linear	Virulent	Others
seq431	UC_Caudoviricetes	Bacteroidota	Linear	Temperate	Others
seq430	UC_Caudoviricetes	Others	Linear	Temperate	pham_74
seq428	UC_Caudoviricetes	Actinomycetota	Linear	Temperate	pham_4
seq429	UC_Caudoviricetes	Bacillota	Linear	Virulent	pham_366
seq437	UC_Caudoviricetes	Bacteroidota	Linear	Virulent	pham_167
seq435	UC_Caudoviricetes	Bacillota	Linear	Temperate	Others
seq436	UC_Caudoviricetes	Bacillota	Linear	Temperate	Others
seq434	UC_Caudoviricetes	Others	Linear	Temperate	pham_366
seq438	UC_Caudoviricetes	Others	Linear	Temperate	Others
seq2567	Microviridae	Bacillota	Linear	Virulent	pham_74
seq432	Crassviridae	Bacteroidota	Linear	Temperate	Others
seq433	UC_Caudoviricetes	Bacillota	Linear	Virulent	pham_375
seq440	UC_Caudoviricetes	Bacteroidota	Linear	Temperate	pham_167
seq22	Others	Bacteroidota	Linear	Virulent	Others
seq445	UC_Caudoviricetes	Others	Linear	Temperate	pham_46
seq24	UC_Caudoviricetes	Bacillota	Linear	Temperate	Others
seq23	UC_Caudoviricetes	Others	Linear	Virulent	Others
seq25	UC_Caudoviricetes	Others	Linear	Virulent	pham_4
seq3470	UC_Caudoviricetes	Actinomycetota	Linear	Temperate	pham_4
seq447	UC_Caudoviricetes	Bacillota	Linear	Virulent	Others
seq446	UC_Caudoviricetes	Pseudomonadota	Linear	Virulent	Others
seq456	UC_Caudoviricetes	Bacillota	Linear	Virulent	Others
seq451	UC_Caudoviricetes	Others	Linear	Virulent	Others
seq452	UC_Caudoviricetes	Others	Linear	Virulent	Others
seq454	UC_Caudoviricetes	Bacteroidota	Linear	Temperate	pham_167
seq453	UC_Caudoviricetes	Bacillota	Linear	Temperate	Others
seq448	UC_Caudoviricetes	Actinomycetota	Linear	Temperate	Others
seq457	UC_Caudoviricetes	Others	Linear	Temperate	Others
seq455	UC_Caudoviricetes	Bacillota	Linear	Temperate	pham_4
seq449	UC_Caudoviricetes	Others	Linear	Virulent	Others
seq450	UC_Caudoviricetes	Others	Linear	Virulent	Others
seq439	UC_Caudoviricetes	Actinomycetota	Linear	Virulent	Others
seq444	UC_Caudoviricetes	Bacillota	Linear	Virulent	Others
seq442	UC_Caudoviricetes	Bacillota	Linear	Temperate	pham_375
seq441	UC_Caudoviricetes	Bacillota	Linear	Virulent	Others
seq443	UC_Caudoviricetes	Bacillota	Linear	Virulent	Others
seq465	UC_Caudoviricetes	Bacillota	Linear	Temperate	pham_4
seq466	UC_Caudoviricetes	Bacteroidota	Linear	Temperate	pham_46
seq467	UC_Caudoviricetes	Actinomycetota	Linear	Temperate	pham_4
seq470	UC_Caudoviricetes	Bacillota	Linear	Virulent	Others
seq468	UC_Caudoviricetes	Bacillota	Linear	Virulent	Others
seq469	UC_Caudoviricetes	Bacillota	Linear	Temperate	Others
seq463	UC_Caudoviricetes	Bacillota	Linear	Temperate	Others
seq464	UC_Caudoviricetes	Bacillota	Linear	Temperate	Others
seq461	UC_Caudoviricetes	Bacteroidota	Linear	Virulent	Others
seq458	UC_Caudoviricetes	Bacillota	Linear	Virulent	Others
seq459	UC_Caudoviricetes	Bacillota	Linear	Virulent	pham_182
seq460	UC_Caudoviricetes	Actinomycetota	Linear	Virulent	pham_4
seq474	UC_Caudoviricetes	Bacillota	Linear	Virulent	pham_4
seq475	UC_Caudoviricetes	Bacillota	Linear	Virulent	Others
seq481	UC_Caudoviricetes	Bacillota	Linear	Temperate	Others
seq480	UC_Caudoviricetes	Bacillota	Linear	Temperate	Others
seq479	UC_Caudoviricetes	Bacillota	Linear	Virulent	pham_109
seq477	Salasmaviridae	Bacillota	Linear	Virulent	pham_375
seq478	Salasmaviridae	Bacillota	Linear	Virulent	Others
seq473	UC_Caudoviricetes	Bacillota	Linear	Virulent	pham_4
seq471	UC_Caudoviricetes	Bacillota	Linear	Virulent	pham_109
seq472	UC_Caudoviricetes	Bacillota	Linear	Temperate	Others
seq476	Salasmaviridae	Pseudomonadota	Linear	Temperate	Others
seq483	UC_Caudoviricetes	Actinomycetota	Linear	Temperate	Others
seq482	UC_Caudoviricetes	Actinomycetota	Linear	Virulent	pham_366
seq490	UC_Caudoviricetes	Bacteroidota	Linear	Virulent	pham_139
seq489	Crassviridae	Pseudomonadota	Linear	Temperate	Others
seq3471	UC_Caudoviricetes	Others	Linear	Virulent	Others
seq492	UC_Caudoviricetes	Bacillota	Linear	Virulent	Others
seq493	UC_Caudoviricetes	Bacillota	Linear	Virulent	pham_4
seq487	UC_Caudoviricetes	Bacillota	Linear	Temperate	Others
seq486	UC_Caudoviricetes	Bacillota	Linear	Virulent	Others
seq491	UC_Caudoviricetes	Bacillota	Linear	Temperate	Others
seq488	Others	Bacteroidota	Linear	Temperate	Others
seq485	UC_Caudoviricetes	Others	Linear	Virulent	pham_139
seq484	UC_Caudoviricetes	Bacillota	Linear	Virulent	Others
seq496	UC_Caudoviricetes	Others	Linear	Virulent	pham_81
seq495	UC_Caudoviricetes	Bacillota	Linear	Temperate	Others
seq494	UC_Caudoviricetes	Bacillota	Linear	Virulent	Others
seq500	UC_Caudoviricetes	Bacillota	Linear	Virulent	Others
seq3472	UC_Caudoviricetes	Bacillota	Linear	Temperate	Others
seq499	UC_Caudoviricetes	Bacteroidota	Linear	Temperate	pham_81
seq497	UC_Caudoviricetes	Others	Linear	Virulent	Others
seq498	UC_Caudoviricetes	Others	Linear	Temperate	Others
seq501	Crassviridae	Bacteroidota	Linear	Temperate	Others
seq502	UC_Caudoviricetes	Bacillota	Linear	Temperate	pham_109
seq503	UC_Caudoviricetes	Actinomycetota	Linear	Undetermined	Others
seq504	UC_Caudoviricetes	Actinomycetota	Linear	Undetermined	pham_4
seq509	Crassviridae	Actinomycetota	Linear	Temperate	Others
seq508	UC_Caudoviricetes	Bacillota	Linear	Virulent	Others
seq506	UC_Caudoviricetes	Bacillota	Linear	Temperate	pham_182
seq507	UC_Caudoviricetes	Bacillota	Linear	Temperate	Others
seq505	UC_Caudoviricetes	Bacillota	Linear	Temperate	Others
seq510	UC_Caudoviricetes	Others	Linear	Temperate	Others
seq511	Crassviridae	Bacteroidota	Linear	Temperate	pham_81
seq512	Crassviridae	Bacteroidota	Linear	Temperate	Others
seq516	UC_Caudoviricetes	Others	Linear	Temperate	pham_139
seq513	UC_Caudoviricetes	Others	Linear	Virulent	Others
seq515	UC_Caudoviricetes	Others	Linear	Virulent	Others
seq514	UC_Caudoviricetes	Bacillota	Linear	Temperate	Others
seq517	UC_Caudoviricetes	Bacteroidota	Linear	Temperate	pham_139
seq520	UC_Caudoviricetes	Bacillota	Linear	Temperate	Others
seq521	UC_Caudoviricetes	Bacillota	Linear	Temperate	Others
seq518	UC_Caudoviricetes	Others	Linear	Virulent	Others
seq519	UC_Caudoviricetes	Bacillota	Linear	Temperate	pham_4
seq523	UC_Caudoviricetes	Bacteroidota	Linear	Temperate	pham_110
seq522	UC_Caudoviricetes	Bacillota	Linear	Temperate	Others
seq526	UC_Caudoviricetes	Others	Linear	Temperate	pham_167
seq525	UC_Caudoviricetes	Bacteroidota	Linear	Temperate	pham_46
seq524	UC_Caudoviricetes	Bacillota	Linear	Temperate	Others
seq527	Others	Others	Linear	Temperate	pham_167
seq530	UC_Caudoviricetes	Bacillota	Linear	Virulent	pham_427
seq529	UC_Caudoviricetes	Others	Linear	Temperate	Others
seq528	UC_Caudoviricetes	Others	Linear	Temperate	Others
seq532	UC_Caudoviricetes	Bacteroidota	Linear	Temperate	pham_46
seq531	UC_Caudoviricetes	Bacillota	Linear	Temperate	pham_81
seq533	UC_Caudoviricetes	Bacillota	Linear	Virulent	pham_4
seq534	UC_Caudoviricetes	Bacillota	Linear	Temperate	Others
seq535	UC_Caudoviricetes	Pseudomonadota	Linear	Virulent	Others
seq536	UC_Caudoviricetes	Pseudomonadota	Linear	Virulent	Others
seq537	UC_Caudoviricetes	Bacteroidota	Linear	Temperate	pham_46
seq538	Crassviridae	Actinomycetota	Linear	Temperate	Others
seq539	UC_Caudoviricetes	Bacteroidota	Linear	Virulent	pham_81
seq541	UC_Caudoviricetes	Bacillota	Linear	Temperate	Others
seq542	UC_Caudoviricetes	Bacillota	Linear	Temperate	Others
seq540	UC_Caudoviricetes	Actinomycetota	Linear	Virulent	Others
seq543	Others	Bacteroidota	Linear	Virulent	pham_46
seq544	UC_Caudoviricetes	Bacteroidota	Linear	Temperate	pham_139
seq547	Steigviridae	Bacteroidota	Linear	Temperate	Others
seq548	UC_Caudoviricetes	Others	Linear	Virulent	pham_375
seq549	UC_Caudoviricetes	Bacillota	Linear	Temperate	pham_81
seq550	UC_Caudoviricetes	Bacillota	Linear	Virulent	Others
seq545	UC_Caudoviricetes	Bacteroidota	Linear	Virulent	pham_139
seq546	UC_Caudoviricetes	Bacillota	Linear	Temperate	Others
seq551	UC_Caudoviricetes	Bacteroidota	Linear	Temperate	pham_139
seq552	UC_Caudoviricetes	Others	Linear	Temperate	pham_47
seq556	UC_Caudoviricetes	Bacillota	Linear	Virulent	Others
seq557	UC_Caudoviricetes	Bacillota	Linear	Virulent	Others
seq553	UC_Caudoviricetes	Bacteroidota	Linear	Virulent	pham_139
seq558	UC_Caudoviricetes	Others	Linear	Virulent	Others
seq559	UC_Caudoviricetes	Bacillota	Linear	Temperate	Others
seq555	UC_Caudoviricetes	Bacillota	Linear	Virulent	Others
seq554	UC_Caudoviricetes	Bacillota	Linear	Virulent	Others
seq562	Crassviridae	Bacteroidota	Linear	Temperate	pham_139
seq560	Crassviridae	Pseudomonadota	Linear	Temperate	Others
seq561	UC_Caudoviricetes	Bacteroidota	Linear	Virulent	Others
seq570	UC_Caudoviricetes	Bacillota	Linear	Temperate	Others
seq575	UC_Caudoviricetes	Pseudomonadota	Linear	Temperate	Others
seq574	UC_Caudoviricetes	Others	Linear	Temperate	pham_109
seq572	UC_Caudoviricetes	Others	Linear	Temperate	Others
seq573	UC_Caudoviricetes	Others	Linear	Temperate	Others
seq571	UC_Caudoviricetes	Bacillota	Linear	Temperate	pham_4
seq567	UC_Caudoviricetes	Bacillota	Linear	Temperate	Others
seq568	Steigviridae	Bacteroidota	Linear	Temperate	pham_81
seq569	Steigviridae	Bacteroidota	Linear	Temperate	Others
seq564	UC_Caudoviricetes	Bacillota	Linear	Temperate	pham_4
seq565	UC_Caudoviricetes	Bacillota	Linear	Virulent	pham_109
seq563	UC_Caudoviricetes	Others	Linear	Temperate	pham_47
seq566	Salasmaviridae	Bacillota	Linear	Temperate	pham_375
seq584	UC_Caudoviricetes	Bacillota	Linear	Temperate	Others
seq581	Autographiviridae	Others	Linear	Temperate	Others
seq583	UC_Caudoviricetes	Bacillota	Linear	Temperate	Others
seq585	UC_Caudoviricetes	Bacillota	Linear	Temperate	pham_4
seq582	UC_Caudoviricetes	Pseudomonadota	Linear	Temperate	Others
seq579	UC_Caudoviricetes	Bacillota	Linear	Temperate	pham_4
seq576	UC_Caudoviricetes	Bacillota	Linear	Temperate	Others
seq577	UC_Caudoviricetes	Bacillota	Linear	Temperate	Others
seq3473	UC_Caudoviricetes	Bacillota	Linear	Temperate	pham_182
seq3474	UC_Caudoviricetes	Bacillota	Linear	Temperate	pham_326
seq578	UC_Caudoviricetes	Bacillota	Linear	Temperate	pham_427
seq580	UC_Caudoviricetes	Bacillota	Linear	Virulent	pham_326
seq2550	Microviridae	Bacteroidota	Linear	Virulent	Others
seq591	UC_Caudoviricetes	Actinomycetota	Linear	Temperate	pham_4
seq593	UC_Caudoviricetes	Bacillota	Linear	Virulent	pham_182
seq594	UC_Caudoviricetes	Bacillota	Linear	Temperate	pham_4
seq590	Gratiaviridae	Bacteroidota	Linear	Virulent	Others
seq588	UC_Caudoviricetes	Others	Linear	Virulent	pham_46
seq586	UC_Caudoviricetes	Bacillota	Linear	Temperate	pham_109
seq587	UC_Caudoviricetes	Bacillota	Linear	Temperate	Others
seq589	UC_Caudoviricetes	Bacillota	Linear	Temperate	Others
seq3476	UC_Caudoviricetes	Others	Linear	Temperate	Others
seq606	UC_Caudoviricetes	Bacillota	Linear	Temperate	pham_4
seq605	UC_Caudoviricetes	Pseudomonadota	Linear	Temperate	Others
seq602	UC_Caudoviricetes	Bacillota	Linear	Temperate	pham_4
seq603	UC_Caudoviricetes	Bacillota	Linear	Virulent	pham_109
seq604	UC_Caudoviricetes	Bacteroidota	Linear	Temperate	pham_167
seq601	Crassviridae	Bacteroidota	Linear	Temperate	Others
seq600	UC_Caudoviricetes	Pseudomonadota	Linear	Temperate	Others
seq3475	UC_Caudoviricetes	Bacillota	Linear	Virulent	Others
seq609	UC_Caudoviricetes	Others	Linear	Temperate	Others
seq607	UC_Caudoviricetes	Bacillota	Linear	Temperate	pham_81
seq608	UC_Caudoviricetes	Bacillota	Linear	Temperate	Others
seq623	Crassviridae	Bacillota	Linear	Temperate	Others
seq622	UC_Caudoviricetes	Pseudomonadota	Linear	Temperate	Others
seq612	UC_Caudoviricetes	Others	Linear	Virulent	Others
seq613	UC_Caudoviricetes	Bacteroidota	Linear	Temperate	pham_139
seq3477	UC_Caudoviricetes	Others	Linear	Temperate	Others
seq611	UC_Caudoviricetes	Bacillota	Linear	Temperate	Others
seq614	UC_Caudoviricetes	Others	Linear	Temperate	pham_167
seq610	UC_Caudoviricetes	Bacillota	Linear	Temperate	Others
seq630	UC_Caudoviricetes	Bacillota	Linear	Virulent	pham_4
seq620	UC_Caudoviricetes	Bacillota	Linear	Temperate	Others
seq618	UC_Caudoviricetes	Bacillota	Linear	Temperate	Others
seq619	UC_Caudoviricetes	Bacillota	Linear	Temperate	pham_4
seq615	Crassviridae	Pseudomonadota	Linear	Virulent	Others
seq616	UC_Caudoviricetes	Bacillota	Linear	Temperate	Others
seq3478	UC_Caudoviricetes	Bacillota	Linear	Temperate	Others
seq621	UC_Caudoviricetes	Bacillota	Linear	Virulent	Others
seq617	Salasmaviridae	Bacillota	Linear	Temperate	pham_4
seq634	UC_Caudoviricetes	Bacillota	Linear	Virulent	Others
seq628	Crassviridae	Pseudomonadota	Linear	Temperate	Others
seq626	UC_Caudoviricetes	Bacillota	Linear	Temperate	Others
seq624	UC_Caudoviricetes	Bacillota	Linear	Virulent	Others
seq627	UC_Caudoviricetes	Actinomycetota	Linear	Virulent	pham_4
seq625	UC_Caudoviricetes	Others	Linear	Temperate	pham_4
seq640	Crassviridae	Bacillota	Linear	Temperate	Others
seq636	UC_Caudoviricetes	Bacillota	Linear	Virulent	Others
seq638	UC_Caudoviricetes	Others	Linear	Temperate	Others
seq639	UC_Caudoviricetes	Bacillota	Linear	Temperate	Others
seq637	UC_Caudoviricetes	Others	Linear	Temperate	Others
seq635	UC_Caudoviricetes	Bacillota	Linear	Virulent	Others
seq633	UC_Caudoviricetes	Pseudomonadota	Linear	Temperate	Others
seq631	UC_Caudoviricetes	Actinomycetota	Linear	Temperate	Others
seq632	UC_Caudoviricetes	Others	Linear	Temperate	Others
seq3479	Crassviridae	Others	Linear	Virulent	Others
seq645	UC_Caudoviricetes	Bacillota	Linear	Temperate	pham_81
seq644	UC_Caudoviricetes	Bacillota	Linear	Virulent	Others
seq646	UC_Caudoviricetes	Bacillota	Linear	Temperate	Others
seq648	UC_Caudoviricetes	Bacillota	Linear	Virulent	pham_74
seq649	UC_Caudoviricetes	Bacillota	Linear	Virulent	Others
seq650	UC_Caudoviricetes	Bacillota	Linear	Virulent	Others
seq647	UC_Caudoviricetes	Bacillota	Linear	Virulent	Others
seq642	UC_Caudoviricetes	Others	Linear	Temperate	Others
seq641	UC_Caudoviricetes	Bacteroidota	Linear	Temperate	Others
seq643	UC_Caudoviricetes	Bacillota	Linear	Temperate	Others
seq653	UC_Caudoviricetes	Bacillota	Linear	Virulent	Others
seq651	UC_Caudoviricetes	Bacillota	Linear	Virulent	pham_182
seq652	UC_Caudoviricetes	Bacillota	Linear	Virulent	Others
seq655	UC_Caudoviricetes	Bacillota	Linear	Temperate	Others
seq654	UC_Caudoviricetes	Actinomycetota	Linear	Virulent	pham_4
seq3480	UC_Caudoviricetes	Others	Linear	Temperate	pham_81
seq656	UC_Caudoviricetes	Others	Linear	Temperate	pham_81
seq680	UC_Caudoviricetes	Bacillota	Linear	Virulent	Others
seq681	UC_Caudoviricetes	Bacillota	Linear	Virulent	Others
seq683	UC_Caudoviricetes	Bacillota	Linear	Temperate	Others
seq685	UC_Caudoviricetes	Bacillota	Linear	Temperate	Others
seq682	UC_Caudoviricetes	Others	Linear	Temperate	pham_46
seq684	UC_Caudoviricetes	Bacillota	Linear	Temperate	Others
seq686	UC_Caudoviricetes	Others	Linear	Temperate	Others
seq3481	UC_Caudoviricetes	Bacillota	Linear	Virulent	pham_4
seq688	UC_Caudoviricetes	Bacteroidota	Linear	Temperate	pham_81
seq689	UC_Caudoviricetes	Others	Linear	Virulent	pham_4
seq3482	Crassviridae	Bacteroidota	Linear	Temperate	Others
seq687	UC_Caudoviricetes	Bacillota	Linear	Temperate	Others
seq690	UC_Caudoviricetes	Bacillota	Linear	Temperate	Others
seq691	Steigviridae	Others	Linear	Virulent	Others
seq692	UC_Caudoviricetes	Actinomycetota	Linear	Temperate	pham_366
seq693	UC_Caudoviricetes	Actinomycetota	Linear	Temperate	Others
seq696	UC_Caudoviricetes	Bacteroidota	Linear	Temperate	Others
seq697	UC_Caudoviricetes	Bacillota	Linear	Temperate	pham_375
seq698	UC_Caudoviricetes	Bacillota	Linear	Virulent	pham_326
seq694	Crassviridae	Others	Linear	Virulent	Others
seq695	UC_Caudoviricetes	Actinomycetota	Linear	Temperate	pham_366
seq702	UC_Caudoviricetes	Bacillota	Linear	Temperate	Others
seq701	UC_Caudoviricetes	Bacillota	Linear	Temperate	pham_4
seq700	UC_Caudoviricetes	Others	Linear	Virulent	pham_74
seq699	UC_Caudoviricetes	Others	Linear	Virulent	pham_46
seq704	UC_Caudoviricetes	Others	Linear	Virulent	Others
seq703	UC_Caudoviricetes	Bacillota	Linear	Virulent	pham_375
seq708	UC_Caudoviricetes	Bacillota	Linear	Virulent	Others
seq706	UC_Caudoviricetes	Bacillota	Linear	Temperate	Others
seq707	UC_Caudoviricetes	Bacillota	Linear	Temperate	Others
seq705	UC_Caudoviricetes	Pseudomonadota	Linear	Temperate	Others
seq716	UC_Caudoviricetes	Actinomycetota	Linear	Virulent	pham_4
seq710	Crassviridae	Bacteroidota	Linear	Temperate	Others
seq712	UC_Caudoviricetes	Pseudomonadota	Linear	Virulent	pham_47
seq709	UC_Caudoviricetes	Bacillota	Linear	Temperate	pham_4
seq713	UC_Caudoviricetes	Bacillota	Linear	Virulent	Others
seq714	UC_Caudoviricetes	Bacillota	Linear	Virulent	Others
seq711	UC_Caudoviricetes	Others	Linear	Temperate	Others
seq715	UC_Caudoviricetes	Actinomycetota	Linear	Temperate	pham_167
seq718	UC_Caudoviricetes	Bacillota	Linear	Temperate	pham_427
seq717	UC_Caudoviricetes	Bacillota	Linear	Temperate	Others
seq719	Crassviridae	Bacteroidota	Linear	Temperate	Others
seq722	UC_Caudoviricetes	Bacillota	Linear	Temperate	pham_81
seq720	UC_Caudoviricetes	Bacillota	Linear	Virulent	pham_4
seq721	UC_Caudoviricetes	Bacteroidota	Linear	Temperate	pham_46
seq723	UC_Caudoviricetes	Bacillota	Linear	Virulent	pham_74
seq726	UC_Caudoviricetes	Actinomycetota	Linear	Temperate	Others
seq727	UC_Caudoviricetes	Bacteroidota	Linear	Temperate	pham_46
seq724	UC_Caudoviricetes	Bacillota	Linear	Virulent	Others
seq725	UC_Caudoviricetes	Bacillota	Linear	Virulent	pham_4
seq728	UC_Caudoviricetes	Bacteroidota	Linear	Virulent	pham_167
seq729	UC_Caudoviricetes	Bacillota	Linear	Temperate	Others
seq730	UC_Caudoviricetes	Bacillota	Linear	Virulent	pham_427
seq732	UC_Caudoviricetes	Actinomycetota	Linear	Temperate	Others
seq731	UC_Caudoviricetes	Actinomycetota	Linear	Temperate	Others
seq3484	UC_Caudoviricetes	Pseudomonadota	Linear	Temperate	Others
seq737	Salasmaviridae	Others	Linear	Temperate	pham_375
seq736	UC_Caudoviricetes	Bacillota	Linear	Virulent	pham_109
seq738	UC_Caudoviricetes	Bacillota	Linear	Temperate	Others
seq2540	Microviridae	Bacteroidota	Linear	Virulent	Others
seq733	UC_Caudoviricetes	Bacillota	Linear	Virulent	Others
seq3483	UC_Caudoviricetes	Others	Linear	Temperate	pham_46
seq734	UC_Caudoviricetes	Bacillota	Linear	Virulent	Others
seq735	UC_Caudoviricetes	Bacillota	Linear	Temperate	Others
seq742	UC_Caudoviricetes	Pseudomonadota	Linear	Virulent	pham_47
seq741	UC_Caudoviricetes	Bacillota	Linear	Virulent	Others
seq743	Salasmaviridae	Bacillota	Linear	Virulent	pham_375
seq744	Salasmaviridae	Bacillota	Linear	Virulent	Others
seq739	UC_Caudoviricetes	Others	Linear	Temperate	pham_4
seq740	UC_Caudoviricetes	Bacillota	Linear	Temperate	Others
seq749	UC_Caudoviricetes	Bacillota	Linear	Virulent	Others
seq748	UC_Caudoviricetes	Bacillota	Linear	Virulent	Others
seq750	UC_Caudoviricetes	Bacillota	Linear	Temperate	Others
seq2486	Microviridae	Bacteroidota	Linear	Virulent	Others
seq752	UC_Caudoviricetes	Actinomycetota	Linear	Virulent	pham_4
seq751	UC_Caudoviricetes	Others	Linear	Temperate	Others
seq747	UC_Caudoviricetes	Others	Linear	Virulent	pham_326
seq745	UC_Caudoviricetes	Bacillota	Linear	Temperate	Others
seq746	Aliceevansviridae	Bacillota	Linear	Temperate	Others
seq753	UC_Caudoviricetes	Bacillota	Linear	Virulent	Others
seq35	UC_Caudoviricetes	Actinomycetota	Linear	Temperate	pham_4
seq3442	UC_Caudoviricetes	Bacillota	Linear	Temperate	Others
seq36	UC_Caudoviricetes	Actinomycetota	Linear	Temperate	pham_4
seq754	UC_Caudoviricetes	Bacteroidota	Linear	Temperate	pham_110
seq39	UC_Caudoviricetes	Bacillota	Linear	Virulent	Others
seq38	UC_Caudoviricetes	Others	Linear	Virulent	Others
seq37	UC_Caudoviricetes	Bacillota	Linear	Virulent	pham_74
seq54	UC_Caudoviricetes	Bacillota	Linear	Virulent	Others
seq52	UC_Caudoviricetes	Bacillota	Linear	Virulent	Others
seq53	UC_Caudoviricetes	Bacillota	Linear	Virulent	pham_182
seq45	UC_Caudoviricetes	Bacillota	Linear	Temperate	Others
seq41	Crassviridae	Pseudomonadota	Linear	Virulent	Others
seq42	UC_Caudoviricetes	Others	Linear	Temperate	Others
seq40	UC_Caudoviricetes	Bacillota	Linear	Virulent	pham_326
seq43	UC_Caudoviricetes	Bacillota	Linear	Temperate	Others
seq44	UC_Caudoviricetes	Bacteroidota	Linear	Virulent	pham_46
seq50	UC_Caudoviricetes	Bacillota	Linear	Temperate	Others
seq47	UC_Caudoviricetes	Others	Linear	Virulent	Others
seq48	UC_Caudoviricetes	Others	Linear	Virulent	pham_4
seq49	UC_Caudoviricetes	Bacillota	Linear	Temperate	pham_4
seq46	UC_Caudoviricetes	Pseudomonadota	Linear	Virulent	Others
seq57	Crassviridae	Bacteroidota	Linear	Virulent	Others
seq58	Crassviridae	Bacteroidota	Linear	Virulent	Others
seq3443	UC_Caudoviricetes	Others	Linear	Virulent	pham_81
seq59	UC_Caudoviricetes	Bacillota	Linear	Virulent	Others
seq55	UC_Caudoviricetes	Others	Linear	Temperate	Others
seq56	UC_Caudoviricetes	Bacteroidota	Linear	Virulent	pham_167
seq61	UC_Caudoviricetes	Bacillota	Linear	Virulent	Others
seq68	Crassviridae	Others	Linear	Virulent	Others
seq67	UC_Caudoviricetes	Actinomycetota	Linear	Virulent	pham_366
seq60	UC_Caudoviricetes	Bacillota	Linear	Virulent	pham_4
seq69	Crassviridae	Others	Linear	Temperate	Others
seq65	UC_Caudoviricetes	Bacillota	Linear	Temperate	Others
seq66	UC_Caudoviricetes	Others	Linear	Virulent	Others
seq64	UC_Caudoviricetes	Actinomycetota	Linear	Virulent	pham_4
seq63	UC_Caudoviricetes	Pseudomonadota	Linear	Virulent	Others
seq76	Crassviridae	Bacillota	Linear	Virulent	Others
seq75	Others	Bacteroidota	Linear	Virulent	pham_167
seq74	UC_Caudoviricetes	Bacillota	Linear	Virulent	Others
seq73	UC_Caudoviricetes	Others	Linear	Virulent	pham_4
seq70	UC_Caudoviricetes	Bacillota	Linear	Virulent	Others
seq71	UC_Caudoviricetes	Others	Linear	Virulent	Others
seq72	UC_Caudoviricetes	Bacillota	Linear	Virulent	Others
seq103	UC_Caudoviricetes	Pseudomonadota	Linear	Virulent	pham_47
seq3444	UC_Caudoviricetes	Bacillota	Linear	Virulent	Others
seq90	UC_Caudoviricetes	Bacillota	Linear	Virulent	pham_326
seq91	UC_Caudoviricetes	Bacillota	Linear	Virulent	pham_109
seq88	UC_Caudoviricetes	Bacillota	Linear	Virulent	Others
seq89	UC_Caudoviricetes	Actinomycetota	Linear	Virulent	pham_4
seq96	UC_Caudoviricetes	Bacillota	Linear	Virulent	Others
seq98	UC_Caudoviricetes	Bacteroidota	Linear	Virulent	pham_182
seq95	UC_Caudoviricetes	Others	Linear	Virulent	Others
seq97	UC_Caudoviricetes	Bacillota	Linear	Virulent	pham_366
seq92	UC_Caudoviricetes	Bacteroidota	Linear	Virulent	pham_167
seq93	UC_Caudoviricetes	Bacillota	Linear	Temperate	Others
seq3445	UC_Caudoviricetes	Others	Linear	Temperate	Others
seq94	UC_Caudoviricetes	Bacteroidota	Linear	Virulent	pham_167
seq101	UC_Caudoviricetes	Bacteroidota	Linear	Virulent	pham_46
seq102	UC_Caudoviricetes	Bacteroidota	Linear	Virulent	Others
seq100	UC_Caudoviricetes	Others	Linear	Temperate	Others
seq104	UC_Caudoviricetes	Pseudomonadota	Linear	Virulent	Others
seq106	UC_Caudoviricetes	Bacillota	Linear	Virulent	Others
seq105	UC_Caudoviricetes	Others	Linear	Temperate	Others
seq107	UC_Caudoviricetes	Bacillota	Linear	Temperate	Others
seq108	UC_Caudoviricetes	Bacillota	Linear	Virulent	Others
seq78	UC_Caudoviricetes	Bacteroidota	Linear	Virulent	pham_139
seq82	Others	Pseudomonadota	Linear	Virulent	Others
seq81	UC_Caudoviricetes	Bacillota	Linear	Virulent	pham_4
seq77	Autographiviridae	Bacillota	Linear	Virulent	Others
seq85	UC_Caudoviricetes	Bacillota	Linear	Virulent	Others
seq87	UC_Caudoviricetes	Bacillota	Linear	Virulent	Others
seq86	UC_Caudoviricetes	Bacillota	Linear	Temperate	Others
seq79	UC_Caudoviricetes	Bacillota	Linear	Temperate	Others
seq83	UC_Caudoviricetes	Bacteroidota	Linear	Temperate	pham_167
seq84	UC_Caudoviricetes	Bacteroidota	Linear	Temperate	pham_46
seq80	UC_Caudoviricetes	Bacillota	Linear	Temperate	pham_74
seq111	Crassviridae	Pseudomonadota	Linear	Virulent	pham_167
seq3446	UC_Caudoviricetes	Others	Linear	Temperate	Others
seq112	UC_Caudoviricetes	Others	Linear	Temperate	Others
seq115	UC_Caudoviricetes	Bacillota	Linear	Temperate	Others
seq118	UC_Caudoviricetes	Bacteroidota	Linear	Virulent	pham_46
seq116	UC_Caudoviricetes	Others	Linear	Temperate	Others
seq117	UC_Caudoviricetes	Others	Linear	Virulent	pham_46
seq119	UC_Caudoviricetes	Others	Linear	Virulent	Others
seq114	UC_Caudoviricetes	Bacteroidota	Linear	Virulent	pham_46
seq113	UC_Caudoviricetes	Others	Linear	Temperate	Others
seq121	UC_Caudoviricetes	Bacillota	Linear	Temperate	pham_375
seq120	UC_Caudoviricetes	Bacillota	Linear	Temperate	Others
seq123	UC_Caudoviricetes	Bacteroidota	Linear	Virulent	pham_167
seq122	UC_Caudoviricetes	Bacillota	Linear	Virulent	pham_326
seq3448	UC_Caudoviricetes	Bacillota	Linear	Virulent	Others
seq127	UC_Caudoviricetes	Bacillota	Linear	Temperate	pham_326
seq128	UC_Caudoviricetes	Bacillota	Linear	Temperate	Others
seq126	UC_Caudoviricetes	Others	Linear	Virulent	pham_4
seq130	UC_Caudoviricetes	Others	Linear	Virulent	Others
seq129	UC_Caudoviricetes	Others	Linear	Virulent	pham_4
seq131	UC_Caudoviricetes	Others	Linear	Virulent	pham_375
seq125	UC_Caudoviricetes	Bacillota	Linear	Temperate	Others
seq124	UC_Caudoviricetes	Bacteroidota	Linear	Virulent	Others
seq3447	UC_Caudoviricetes	Bacillota	Linear	Temperate	Others
seq138	UC_Caudoviricetes	Bacillota	Linear	Virulent	Others
seq139	UC_Caudoviricetes	Bacillota	Linear	Virulent	Others
seq132	UC_Caudoviricetes	Others	Linear	Virulent	Others
seq133	UC_Caudoviricetes	Others	Linear	Virulent	Others
seq134	UC_Caudoviricetes	Others	Linear	Virulent	pham_326
seq141	Crassviridae	Pseudomonadota	Linear	Virulent	Others
seq140	UC_Caudoviricetes	Bacillota	Linear	Temperate	Others
seq143	UC_Caudoviricetes	Actinomycetota	Linear	Virulent	Others
seq144	UC_Caudoviricetes	Actinomycetota	Linear	Virulent	Others
seq142	UC_Caudoviricetes	Bacillota	Linear	Virulent	pham_74
seq145	UC_Caudoviricetes	Bacillota	Linear	Virulent	pham_74
seq153	UC_Caudoviricetes	Others	Linear	Virulent	Others
seq146	UC_Caudoviricetes	Others	Linear	Virulent	Others
seq148	UC_Caudoviricetes	Bacillota	Linear	Virulent	pham_326
seq147	UC_Caudoviricetes	Others	Linear	Virulent	pham_167
seq158	UC_Caudoviricetes	Bacteroidota	Linear	Virulent	Others
seq155	Crassviridae	Pseudomonadota	Linear	Virulent	Others
seq154	UC_Caudoviricetes	Bacillota	Linear	Virulent	Others
seq152	UC_Caudoviricetes	Actinomycetota	Linear	Virulent	Others
seq150	UC_Caudoviricetes	Bacillota	Linear	Virulent	pham_109
seq151	UC_Caudoviricetes	Bacillota	Linear	Virulent	Others
seq149	UC_Caudoviricetes	Bacillota	Linear	Virulent	Others
seq170	UC_Caudoviricetes	Bacillota	Linear	Virulent	Others
seq169	UC_Caudoviricetes	Bacillota	Linear	Temperate	Others
seq162	UC_Caudoviricetes	Others	Linear	Virulent	Others
seq163	UC_Caudoviricetes	Others	Linear	Virulent	Others
seq161	Crassviridae	Others	Linear	Virulent	Others
seq3449	UC_Caudoviricetes	Others	Linear	Temperate	Others
seq159	UC_Caudoviricetes	Others	Linear	Virulent	Others
seq160	UC_Caudoviricetes	Pseudomonadota	Linear	Virulent	Others
seq171	UC_Caudoviricetes	Bacillota	Linear	Virulent	pham_4
seq2468	Microviridae	Others	Linear	Virulent	pham_74
seq172	Crassviridae	Others	Linear	Virulent	Others
seq173	UC_Caudoviricetes	Bacillota	Linear	Virulent	Others
seq1	UC_Caudoviricetes	Pseudomonadota	Linear	Virulent	Others
seq2	UC_Caudoviricetes	Pseudomonadota	Linear	Virulent	pham_326
seq174	UC_Caudoviricetes	Bacillota	Linear	Virulent	Others
seq166	UC_Caudoviricetes	Bacillota	Linear	Virulent	pham_109
seq167	UC_Caudoviricetes	Bacillota	Linear	Virulent	Others
seq164	Salasmaviridae	Bacillota	Linear	Virulent	Others
seq165	Salasmaviridae	Bacillota	Linear	Virulent	pham_375
seq168	UC_Caudoviricetes	Others	Linear	Virulent	Others
seq6	Crassviridae	Bacteroidota	Linear	Virulent	pham_81
seq8	Crassviridae	Bacteroidota	Linear	Temperate	Others
seq10	Crassviridae	Pseudomonadota	Linear	Virulent	Others
seq9	UC_Caudoviricetes	Others	Linear	Virulent	Others
seq11	UC_Caudoviricetes	Bacteroidota	Linear	Virulent	pham_167
seq7	UC_Caudoviricetes	Bacteroidota	Linear	Temperate	pham_167
seq12	UC_Caudoviricetes	Bacillota	Linear	Virulent	Others
seq13	UC_Caudoviricetes	Pseudomonadota	Linear	Virulent	Others
seq177	UC_Caudoviricetes	Bacteroidota	Linear	Virulent	pham_139
seq175	UC_Caudoviricetes	Bacillota	Linear	Virulent	Others
seq176	UC_Caudoviricetes	Bacillota	Linear	Virulent	Others
seq14	UC_Caudoviricetes	Bacillota	Linear	Virulent	Others
seq15	UC_Caudoviricetes	Bacillota	Linear	Temperate	Others
seq3	Gratiaviridae	Others	Linear	Temperate	Others
seq4	UC_Caudoviricetes	Bacillota	Linear	Virulent	Others
seq3451	UC_Caudoviricetes	Others	Linear	Virulent	Others
seq5	UC_Caudoviricetes	Bacillota	Linear	Temperate	pham_74
seq183	UC_Caudoviricetes	Bacillota	Linear	Virulent	Others
seq184	UC_Caudoviricetes	Bacillota	Linear	Virulent	Others
seq181	UC_Caudoviricetes	Bacillota	Linear	Temperate	pham_326
seq180	UC_Caudoviricetes	Bacillota	Linear	Virulent	pham_326
seq179	UC_Caudoviricetes	Others	Linear	Virulent	pham_4
seq178	UC_Caudoviricetes	Bacillota	Linear	Temperate	Others
seq182	UC_Caudoviricetes	Pseudomonadota	Linear	Virulent	Others
seq187	UC_Caudoviricetes	Others	Linear	Virulent	Others
seq191	UC_Caudoviricetes	Bacillota	Linear	Temperate	pham_427
seq190	UC_Caudoviricetes	Bacteroidota	Linear	Virulent	pham_46
seq189	UC_Caudoviricetes	Bacillota	Linear	Virulent	Others
seq194	UC_Caudoviricetes	Bacillota	Linear	Virulent	Others
seq195	UC_Caudoviricetes	Bacillota	Linear	Virulent	Others
seq193	UC_Caudoviricetes	Bacillota	Linear	Temperate	pham_427
seq192	UC_Caudoviricetes	Bacteroidota	Linear	Virulent	pham_167
seq188	UC_Caudoviricetes	Bacillota	Linear	Temperate	pham_326
seq3453	UC_Caudoviricetes	Bacillota	Linear	Virulent	Others
seq196	UC_Caudoviricetes	Others	Linear	Virulent	Others
seq2467	Microviridae	Bacillota	Linear	Virulent	pham_74
seq3338	UC_Caudoviricetes	Bacillota	Linear	Temperate	Others
seq3336	UC_Caudoviricetes	Bacillota	Linear	Temperate	pham_81
seq629	UC_Caudoviricetes	Bacillota	Linear	Virulent	Others
seq595	UC_Caudoviricetes	Others	Linear	Temperate	pham_74
seq596	UC_Caudoviricetes	Bacillota	Linear	Virulent	Others
seq597	UC_Caudoviricetes	Bacteroidota	Linear	Temperate	pham_46
seq598	UC_Caudoviricetes	Bacillota	Linear	Temperate	Others
seq599	UC_Caudoviricetes	Others	Linear	Temperate	pham_4
seq462	UC_Caudoviricetes	Pseudomonadota	Linear	Virulent	Others
seq3542	UC_Caudoviricetes	Others	Circular	Virulent	pham_4
seq1044	UC_Caudoviricetes	Bacteroidota	Linear	Temperate	pham_139
seq3543	UC_Caudoviricetes	Bacillota	Circular	Temperate	Others
seq1045	UC_Caudoviricetes	Bacillota	Linear	Virulent	pham_182
seq1046	UC_Caudoviricetes	Bacteroidota	Linear	Virulent	pham_46
seq3544	UC_Caudoviricetes	Bacillota	Circular	Virulent	Others
seq3545	UC_Caudoviricetes	Bacillota	Circular	Virulent	Others
seq1047	UC_Caudoviricetes	Bacillota	Linear	Temperate	pham_182
seq1048	UC_Caudoviricetes	Bacillota	Linear	Temperate	Others
seq1049	UC_Caudoviricetes	Bacillota	Linear	Virulent	Others
seq1051	UC_Caudoviricetes	Bacillota	Linear	Temperate	Others
seq1050	UC_Caudoviricetes	Bacillota	Linear	Virulent	Others
seq677	UC_Caudoviricetes	Bacillota	Linear	Virulent	pham_182
seq678	UC_Caudoviricetes	Bacillota	Linear	Virulent	Others
seq679	UC_Caudoviricetes	Bacillota	Linear	Virulent	Others
seq1052	Crassviridae	Bacteroidota	Linear	Virulent	pham_81
seq1053	UC_Caudoviricetes	Bacillota	Linear	Temperate	Others
seq1054	UC_Caudoviricetes	Bacillota	Linear	Virulent	Others
seq1055	Salasmaviridae	Others	Linear	Virulent	Others
seq1017	UC_Caudoviricetes	Bacillota	Linear	Temperate	Others
seq1019	UC_Caudoviricetes	Bacteroidota	Linear	Temperate	pham_326
seq1018	UC_Caudoviricetes	Bacillota	Linear	Temperate	Others
seq1020	UC_Caudoviricetes	Bacillota	Linear	Temperate	Others
seq1021	UC_Caudoviricetes	Bacillota	Linear	Virulent	Others
seq1028	UC_Caudoviricetes	Bacteroidota	Linear	Virulent	Others
seq1026	Autographiviridae	Others	Linear	Temperate	Others
seq1022	UC_Caudoviricetes	Bacillota	Linear	Virulent	Others
seq1023	UC_Caudoviricetes	Others	Linear	Virulent	Others
seq1024	UC_Caudoviricetes	Bacillota	Linear	Temperate	pham_427
seq1027	UC_Caudoviricetes	Bacillota	Linear	Temperate	Others
seq1025	UC_Caudoviricetes	Bacillota	Linear	Virulent	Others
seq1029	UC_Caudoviricetes	Actinomycetota	Linear	Temperate	pham_109
seq1012	UC_Caudoviricetes	Bacteroidota	Linear	Temperate	Others
seq1009	UC_Caudoviricetes	Bacteroidota	Linear	Virulent	pham_167
seq1006	UC_Caudoviricetes	Bacillota	Linear	Virulent	Others
seq1011	UC_Caudoviricetes	Bacillota	Linear	Temperate	pham_109
seq1005	UC_Caudoviricetes	Bacillota	Linear	Virulent	Others
seq3540	UC_Caudoviricetes	Others	Circular	Virulent	Others
seq1002	UC_Caudoviricetes	Bacillota	Linear	Temperate	Others
seq1008	UC_Caudoviricetes	Bacillota	Linear	Virulent	Others
seq1007	UC_Caudoviricetes	Bacillota	Linear	Virulent	Others
seq1003	UC_Caudoviricetes	Actinomycetota	Linear	Temperate	pham_109
seq1004	UC_Caudoviricetes	Bacillota	Linear	Virulent	Others
seq1013	UC_Caudoviricetes	Others	Linear	Temperate	Others
seq1000	UC_Caudoviricetes	Bacillota	Linear	Temperate	Others
seq1001	UC_Caudoviricetes	Bacillota	Linear	Temperate	Others
seq1010	UC_Caudoviricetes	Others	Linear	Temperate	Others
seq1014	UC_Caudoviricetes	Bacteroidota	Linear	Temperate	Others
seq988	UC_Caudoviricetes	Others	Linear	Temperate	pham_47
seq3537	UC_Caudoviricetes	Bacillota	Circular	Virulent	Others
seq992	UC_Caudoviricetes	Bacillota	Linear	Virulent	Others
seq991	UC_Caudoviricetes	Bacillota	Linear	Temperate	pham_74
seq989	Aliceevansviridae	Bacillota	Linear	Virulent	Others
seq990	Aliceevansviridae	Bacillota	Linear	Temperate	Others
seq996	UC_Caudoviricetes	Bacillota	Linear	Temperate	Others
seq993	UC_Caudoviricetes	Bacillota	Linear	Virulent	Others
seq994	UC_Caudoviricetes	Bacillota	Linear	Virulent	Others
seq995	UC_Caudoviricetes	Pseudomonadota	Linear	Temperate	Others
seq3538	UC_Caudoviricetes	Bacillota	Circular	Virulent	Others
seq998	UC_Caudoviricetes	Pseudomonadota	Linear	Temperate	pham_110
seq997	UC_Caudoviricetes	Bacillota	Linear	Temperate	pham_74
seq3539	UC_Caudoviricetes	Bacillota	Circular	Virulent	Others
seq3541	UC_Caudoviricetes	Bacillota	Circular	Virulent	Others
seq1036	UC_Caudoviricetes	Bacillota	Linear	Virulent	Others
seq1035	UC_Caudoviricetes	Others	Linear	Temperate	pham_167
seq1037	UC_Caudoviricetes	Actinomycetota	Linear	Temperate	pham_109
seq1033	UC_Caudoviricetes	Bacteroidota	Linear	Virulent	pham_139
seq1030	UC_Caudoviricetes	Bacillota	Linear	Virulent	Others
seq1034	UC_Caudoviricetes	Actinomycetota	Linear	Temperate	pham_109
seq1032	UC_Caudoviricetes	Actinomycetota	Linear	Temperate	pham_109
seq1031	UC_Caudoviricetes	Bacillota	Linear	Temperate	Others
seq1041	UC_Caudoviricetes	Bacillota	Linear	Temperate	Others
seq1042	UC_Caudoviricetes	Others	Linear	Virulent	pham_375
seq1038	UC_Caudoviricetes	Bacillota	Linear	Virulent	pham_182
seq1039	UC_Caudoviricetes	Bacillota	Linear	Virulent	Others
seq1040	UC_Caudoviricetes	Bacillota	Linear	Virulent	Others
seq1043	UC_Caudoviricetes	Bacillota	Linear	Temperate	Others
seq760	UC_Caudoviricetes	Bacillota	Linear	Virulent	pham_326
seq764	UC_Caudoviricetes	Bacillota	Linear	Virulent	pham_427
seq756	UC_Caudoviricetes	Actinomycetota	Linear	Virulent	pham_4
seq758	UC_Caudoviricetes	Bacillota	Linear	Temperate	Others
seq759	UC_Caudoviricetes	Bacteroidota	Linear	Temperate	pham_46
seq766	UC_Caudoviricetes	Bacillota	Linear	Virulent	Others
seq757	UC_Caudoviricetes	Bacillota	Linear	Temperate	Others
seq3487	UC_Caudoviricetes	Bacillota	Linear	Virulent	pham_375
seq763	UC_Caudoviricetes	Bacillota	Linear	Virulent	Others
seq762	UC_Caudoviricetes	Others	Linear	Virulent	Others
seq765	UC_Caudoviricetes	Others	Linear	Temperate	Others
seq761	UC_Caudoviricetes	Bacteroidota	Linear	Temperate	Others
seq767	UC_Caudoviricetes	Bacteroidota	Linear	Virulent	pham_139
seq755	UC_Caudoviricetes	Others	Linear	Temperate	Others
seq770	UC_Caudoviricetes	Bacillota	Linear	Virulent	pham_326
seq771	UC_Caudoviricetes	Bacillota	Linear	Virulent	Others
seq769	UC_Caudoviricetes	Bacillota	Linear	Virulent	pham_74
seq772	UC_Caudoviricetes	Bacillota	Linear	Temperate	pham_4
seq777	UC_Caudoviricetes	Pseudomonadota	Linear	Temperate	Others
seq778	UC_Caudoviricetes	Pseudomonadota	Linear	Temperate	pham_46
seq779	UC_Caudoviricetes	Bacillota	Linear	Virulent	Others
seq776	UC_Caudoviricetes	Actinomycetota	Linear	Virulent	Others
seq774	UC_Caudoviricetes	Bacteroidota	Linear	Temperate	pham_167
seq773	UC_Caudoviricetes	Actinomycetota	Linear	Virulent	pham_109
seq775	UC_Caudoviricetes	Bacillota	Linear	Temperate	Others
seq780	UC_Caudoviricetes	Others	Linear	Temperate	pham_109
seq3491	UC_Caudoviricetes	Bacillota	Linear	Virulent	Others
seq3492	UC_Caudoviricetes	Bacillota	Linear	Virulent	Others
seq784	UC_Caudoviricetes	Pseudomonadota	Linear	Temperate	Others
seq785	UC_Caudoviricetes	Pseudomonadota	Linear	Temperate	Others
seq786	UC_Caudoviricetes	Pseudomonadota	Linear	Temperate	pham_81
seq783	UC_Caudoviricetes	Actinomycetota	Linear	Temperate	pham_4
seq3489	UC_Caudoviricetes	Others	Linear	Temperate	Others
seq3490	UC_Caudoviricetes	Others	Linear	Temperate	Others
seq663	Gratiaviridae	Others	Linear	Virulent	pham_47
seq665	UC_Caudoviricetes	Bacillota	Linear	Virulent	Others
seq666	UC_Caudoviricetes	Others	Linear	Temperate	Others
seq664	UC_Caudoviricetes	Actinomycetota	Linear	Temperate	Others
seq670	UC_Caudoviricetes	Bacteroidota	Linear	Virulent	pham_46
seq662	UC_Caudoviricetes	Others	Linear	Temperate	Others
seq669	UC_Caudoviricetes	Bacillota	Linear	Virulent	Others
seq667	UC_Caudoviricetes	Bacillota	Linear	Virulent	Others
seq660	UC_Caudoviricetes	Bacillota	Linear	Virulent	Others
seq668	UC_Caudoviricetes	Others	Linear	Virulent	pham_366
seq661	UC_Caudoviricetes	Others	Linear	Temperate	Others
seq787	UC_Caudoviricetes	Bacillota	Linear	Temperate	Others
seq788	UC_Caudoviricetes	Actinomycetota	Linear	Virulent	pham_46
seq789	UC_Caudoviricetes	Pseudomonadota	Linear	Temperate	pham_47
seq791	UC_Caudoviricetes	Bacillota	Linear	Virulent	pham_182
seq792	UC_Caudoviricetes	Bacillota	Linear	Virulent	Others
seq790	UC_Caudoviricetes	Others	Linear	Virulent	pham_81
seq2462	Microviridae	Bacillota	Linear	Virulent	pham_74
seq2455	Microviridae	Bacteroidota	Linear	Virulent	Others
seq3495	UC_Caudoviricetes	Bacillota	Linear	Temperate	pham_4
seq3496	UC_Caudoviricetes	Bacillota	Linear	Temperate	Others
seq802	UC_Caudoviricetes	Bacillota	Linear	Temperate	Others
seq793	Gratiaviridae	Others	Linear	Temperate	Others
seq794	UC_Caudoviricetes	Bacillota	Linear	Temperate	pham_427
seq795	UC_Caudoviricetes	Bacillota	Linear	Virulent	Others
seq796	UC_Caudoviricetes	Bacteroidota	Linear	Virulent	Others
seq797	UC_Caudoviricetes	Bacteroidota	Linear	Virulent	Others
seq798	UC_Caudoviricetes	Bacillota	Linear	Temperate	pham_4
seq801	UC_Caudoviricetes	Bacteroidota	Linear	Virulent	pham_46
seq799	UC_Caudoviricetes	Others	Linear	Temperate	Others
seq800	UC_Caudoviricetes	Bacillota	Linear	Virulent	Others
seq804	UC_Caudoviricetes	Bacillota	Linear	Virulent	Others
seq803	UC_Caudoviricetes	Actinomycetota	Linear	Temperate	pham_427
seq805	Salasmaviridae	Bacillota	Linear	Virulent	Others
seq813	Crassviridae	Bacteroidota	Linear	Temperate	Others
seq806	UC_Caudoviricetes	Bacillota	Linear	Virulent	Others
seq808	UC_Caudoviricetes	Bacillota	Linear	Virulent	Others
seq809	UC_Caudoviricetes	Bacillota	Linear	Virulent	Others
seq807	UC_Caudoviricetes	Bacillota	Linear	Virulent	Others
seq810	UC_Caudoviricetes	Bacillota	Linear	Temperate	Others
seq815	UC_Caudoviricetes	Others	Linear	Temperate	Others
seq816	UC_Caudoviricetes	Others	Linear	Temperate	pham_74
seq818	UC_Caudoviricetes	Others	Linear	Virulent	pham_4
seq817	UC_Caudoviricetes	Bacillota	Linear	Temperate	pham_74
seq812	UC_Caudoviricetes	Bacillota	Linear	Temperate	pham_182
seq811	Salasmaviridae	Bacillota	Linear	Undetermined	Others
seq814	UC_Caudoviricetes	Bacillota	Linear	Virulent	pham_4
seq820	UC_Caudoviricetes	Others	Linear	Virulent	Others
seq819	UC_Caudoviricetes	Bacillota	Linear	Virulent	pham_109
seq999	UC_Caudoviricetes	Pseudomonadota	Linear	Virulent	Others
seq1015	UC_Caudoviricetes	Bacillota	Linear	Virulent	Others
seq1016	UC_Caudoviricetes	Bacteroidota	Linear	Temperate	pham_46
seq768	UC_Caudoviricetes	Bacillota	Linear	Temperate	pham_81
seq781	UC_Caudoviricetes	Bacillota	Linear	Virulent	Others
seq657	Crassviridae	Bacteroidota	Linear	Virulent	Others
seq782	UC_Caudoviricetes	Others	Linear	Temperate	pham_375
seq658	UC_Caudoviricetes	Bacillota	Linear	Virulent	Others
seq3488	UC_Caudoviricetes	Actinomycetota	Linear	Virulent	pham_4
seq659	UC_Caudoviricetes	Others	Linear	Virulent	Others
seq983	UC_Caudoviricetes	Others	Linear	Virulent	pham_47
seq987	Autographiviridae	Others	Linear	Temperate	Others
seq3320	UC_Caudoviricetes	Bacillota	Linear	Virulent	pham_81
seq3318	Aliceevansviridae	Bacillota	Linear	Temperate	Others
seq3319	Aliceevansviridae	Bacillota	Linear	Temperate	Others
seq3317	UC_Caudoviricetes	Bacillota	Linear	Virulent	Others
seq3321	UC_Caudoviricetes	Actinomycetota	Linear	Virulent	pham_109
seq3316	UC_Caudoviricetes	Bacillota	Linear	Virulent	pham_4
seq3322	UC_Caudoviricetes	Actinomycetota	Linear	Virulent	pham_4
seq3323	UC_Caudoviricetes	Pseudomonadota	Linear	Temperate	pham_47
seq3325	UC_Caudoviricetes	Pseudomonadota	Linear	Virulent	pham_47
seq3438	Autographiviridae	Pseudomonadota	Linear	Virulent	Others
seq3439	UC_Caudoviricetes	Bacillota	Linear	Virulent	Others
seq3326	UC_Caudoviricetes	Bacillota	Linear	Temperate	Others
seq3329	UC_Caudoviricetes	Bacillota	Linear	Virulent	Others
seq3330	UC_Caudoviricetes	Bacillota	Linear	Virulent	pham_182
seq3331	UC_Caudoviricetes	Bacillota	Linear	Virulent	Others
seq3327	UC_Caudoviricetes	Bacillota	Linear	Temperate	pham_182
seq3328	UC_Caudoviricetes	Bacillota	Linear	Temperate	pham_4
seq3440	UC_Caudoviricetes	Others	Linear	Virulent	pham_47
seq3324	UC_Caudoviricetes	Others	Linear	Virulent	Others
seq824	UC_Caudoviricetes	Bacillota	Linear	Virulent	pham_4
seq833	UC_Caudoviricetes	Bacteroidota	Linear	Virulent	pham_81
seq822	UC_Caudoviricetes	Bacteroidota	Linear	Virulent	pham_46
seq823	UC_Caudoviricetes	Bacteroidota	Linear	Virulent	pham_46
seq821	UC_Caudoviricetes	Bacteroidota	Linear	Temperate	pham_81
seq826	UC_Caudoviricetes	Bacillota	Linear	Temperate	Others
seq3497	Others	Bacteroidota	Linear	Temperate	pham_81
seq825	UC_Caudoviricetes	Bacteroidota	Linear	Temperate	pham_46
seq3498	UC_Caudoviricetes	Bacillota	Linear	Temperate	pham_4
seq835	UC_Caudoviricetes	Bacillota	Linear	Temperate	pham_326
seq834	UC_Caudoviricetes	Others	Linear	Virulent	Others
seq828	UC_Caudoviricetes	Bacillota	Linear	Virulent	Others
seq827	UC_Caudoviricetes	Bacillota	Linear	Temperate	pham_4
seq830	UC_Caudoviricetes	Bacteroidota	Linear	Virulent	pham_81
seq829	UC_Caudoviricetes	Bacteroidota	Linear	Temperate	pham_139
seq832	UC_Caudoviricetes	Bacillota	Linear	Temperate	pham_4
seq831	UC_Caudoviricetes	Others	Linear	Virulent	Others
seq2448	Microviridae	Bacteroidota	Linear	Virulent	Others
seq840	UC_Caudoviricetes	Bacillota	Linear	Temperate	Others
seq842	UC_Caudoviricetes	Others	Linear	Temperate	pham_46
seq841	UC_Caudoviricetes	Bacillota	Linear	Temperate	Others
seq837	UC_Caudoviricetes	Bacteroidota	Linear	Temperate	pham_46
seq838	UC_Caudoviricetes	Bacteroidota	Linear	Temperate	pham_46
seq836	UC_Caudoviricetes	Others	Linear	Virulent	Others
seq2435	Microviridae	Bacteroidota	Linear	Virulent	Others
seq849	UC_Caudoviricetes	Bacteroidota	Linear	Temperate	pham_139
seq3501	Crassviridae	Bacteroidota	Linear	Temperate	Others
seq848	UC_Caudoviricetes	Pseudomonadota	Linear	Temperate	Others
seq847	UC_Caudoviricetes	Bacteroidota	Linear	Temperate	pham_81
seq851	Crassviridae	Others	Linear	Temperate	Others
seq850	UC_Caudoviricetes	Bacillota	Linear	Temperate	Others
seq3503	UC_Caudoviricetes	Bacteroidota	Linear	Temperate	pham_46
seq852	UC_Caudoviricetes	Bacillota	Linear	Temperate	Others
seq2386	Microviridae	Bacillota	Linear	Virulent	pham_74
seq875	UC_Caudoviricetes	Bacillota	Linear	Virulent	Others
seq2374	Microviridae	Bacillota	Linear	Virulent	pham_74
seq845	UC_Caudoviricetes	Bacillota	Linear	Temperate	Others
seq3499	UC_Caudoviricetes	Bacillota	Linear	Temperate	Others
seq3500	UC_Caudoviricetes	Bacillota	Linear	Temperate	Others
seq843	UC_Caudoviricetes	Bacillota	Linear	Temperate	Others
seq844	UC_Caudoviricetes	Bacillota	Linear	Temperate	Others
seq846	UC_Caudoviricetes	Bacillota	Linear	Temperate	pham_4
seq863	Others	Pseudomonadota	Linear	Temperate	pham_47
seq865	Gratiaviridae	Bacteroidota	Linear	Temperate	Others
seq866	UC_Caudoviricetes	Bacillota	Linear	Temperate	pham_139
seq867	UC_Caudoviricetes	Bacillota	Linear	Temperate	Others
seq868	UC_Caudoviricetes	Bacillota	Linear	Temperate	Others
seq871	UC_Caudoviricetes	Others	Linear	Temperate	Others
seq872	UC_Caudoviricetes	Others	Linear	Temperate	Others
seq3506	UC_Caudoviricetes	Bacillota	Circular	Virulent	Others
seq870	UC_Caudoviricetes	Bacillota	Linear	Temperate	Others
seq869	Others	Pseudomonadota	Linear	Temperate	pham_47
seq873	UC_Caudoviricetes	Bacillota	Linear	Temperate	pham_375
seq853	UC_Caudoviricetes	Actinomycetota	Linear	Temperate	Others
seq3505	UC_Caudoviricetes	Actinomycetota	Circular	Virulent	Others
seq855	UC_Caudoviricetes	Pseudomonadota	Linear	Virulent	Others
seq2373	Microviridae	Bacillota	Linear	Virulent	pham_74
seq864	UC_Caudoviricetes	Others	Linear	Temperate	Others
seq860	UC_Caudoviricetes	Bacillota	Linear	Temperate	pham_4
seq859	UC_Caudoviricetes	Bacillota	Linear	Virulent	Others
seq862	UC_Caudoviricetes	Bacillota	Linear	Temperate	Others
seq861	UC_Caudoviricetes	Others	Linear	Virulent	Others
seq857	UC_Caudoviricetes	Bacillota	Linear	Temperate	Others
seq858	UC_Caudoviricetes	Bacteroidota	Linear	Virulent	pham_46
seq856	UC_Caudoviricetes	Bacillota	Linear	Temperate	Others
seq878	UC_Caudoviricetes	Bacteroidota	Linear	Temperate	pham_81
seq876	UC_Caudoviricetes	Bacillota	Linear	Virulent	Others
seq877	UC_Caudoviricetes	Bacillota	Linear	Virulent	pham_182
seq3507	Autographiviridae	Pseudomonadota	Circular	Virulent	Others
seq882	UC_Caudoviricetes	Pseudomonadota	Linear	Temperate	pham_47
seq883	UC_Caudoviricetes	Bacillota	Linear	Virulent	Others
seq884	UC_Caudoviricetes	Bacillota	Linear	Virulent	Others
seq886	UC_Caudoviricetes	Bacteroidota	Linear	Virulent	pham_167
seq1550	Microviridae	Bacteroidota	Linear	Virulent	Others
seq881	UC_Caudoviricetes	Bacillota	Linear	Undetermined	pham_4
seq879	UC_Caudoviricetes	Bacillota	Linear	Virulent	Others
seq880	UC_Caudoviricetes	Bacteroidota	Linear	Virulent	pham_139
seq3509	UC_Caudoviricetes	Bacillota	Circular	Virulent	pham_4
seq891	UC_Caudoviricetes	Bacillota	Linear	Temperate	Others
seq890	UC_Caudoviricetes	Others	Linear	Temperate	pham_81
seq889	UC_Caudoviricetes	Bacillota	Linear	Temperate	Others
seq885	UC_Caudoviricetes	Bacillota	Linear	Virulent	pham_47
seq887	Autographiviridae	Pseudomonadota	Linear	Temperate	Others
seq888	UC_Caudoviricetes	Others	Linear	Virulent	pham_4
seq894	UC_Caudoviricetes	Bacillota	Linear	Temperate	pham_109
seq3511	UC_Caudoviricetes	Actinomycetota	Circular	Virulent	pham_109
seq895	UC_Caudoviricetes	Bacillota	Linear	Virulent	Others
seq908	UC_Caudoviricetes	Bacillota	Linear	Temperate	pham_4
seq3516	UC_Caudoviricetes	Bacillota	Circular	Virulent	Others
seq907	UC_Caudoviricetes	Bacteroidota	Linear	Temperate	pham_46
seq1335	Microviridae	Bacteroidota	Linear	Virulent	Others
seq892	UC_Caudoviricetes	Bacillota	Linear	Temperate	Others
seq3512	UC_Caudoviricetes	Bacteroidota	Circular	Virulent	pham_46
seq900	UC_Caudoviricetes	Pseudomonadota	Linear	Temperate	pham_46
seq3513	UC_Caudoviricetes	Bacillota	Circular	Virulent	pham_427
seq901	UC_Caudoviricetes	Others	Linear	Temperate	pham_81
seq1319	Microviridae	Bacteroidota	Linear	Virulent	Others
seq898	UC_Caudoviricetes	Bacillota	Linear	Temperate	Others
seq896	UC_Caudoviricetes	Bacillota	Linear	Virulent	pham_375
seq899	UC_Caudoviricetes	Others	Linear	Temperate	pham_139
seq897	UC_Caudoviricetes	Bacillota	Linear	Virulent	Others
seq909	UC_Caudoviricetes	Bacillota	Linear	Temperate	pham_182
seq3514	UC_Caudoviricetes	Bacillota	Circular	Undetermined	pham_427
seq904	UC_Caudoviricetes	Bacillota	Linear	Temperate	Others
seq905	UC_Caudoviricetes	Bacillota	Linear	Temperate	Others
seq903	UC_Caudoviricetes	Bacillota	Linear	Virulent	Others
seq906	UC_Caudoviricetes	Bacillota	Linear	Temperate	Others
seq1318	Microviridae	Bacteroidota	Linear	Virulent	Others
seq893	UC_Caudoviricetes	Bacillota	Linear	Virulent	pham_74
seq1288	Microviridae	Bacteroidota	Linear	Virulent	pham_81
seq675	UC_Caudoviricetes	Bacillota	Linear	Temperate	Others
seq676	UC_Caudoviricetes	Bacillota	Linear	Temperate	pham_182
seq912	UC_Caudoviricetes	Bacillota	Linear	Temperate	Others
seq913	UC_Caudoviricetes	Bacillota	Linear	Virulent	Others
seq1280	Microviridae	Bacteroidota	Linear	Virulent	Others
seq671	UC_Caudoviricetes	Bacillota	Linear	Virulent	pham_182
seq3519	UC_Caudoviricetes	Bacillota	Circular	Virulent	Others
seq910	Crassviridae	Bacteroidota	Linear	Temperate	Others
seq911	Crassviridae	Bacteroidota	Linear	Temperate	pham_139
seq672	UC_Caudoviricetes	Bacteroidota	Linear	Virulent	pham_167
seq674	UC_Caudoviricetes	Bacillota	Linear	Temperate	Others
seq1260	Microviridae	Bacillota	Linear	Virulent	pham_74
seq917	UC_Caudoviricetes	Pseudomonadota	Linear	Virulent	Others
seq916	UC_Caudoviricetes	Bacillota	Linear	Temperate	Others
seq915	UC_Caudoviricetes	Bacillota	Linear	Temperate	Others
seq914	UC_Caudoviricetes	Bacillota	Linear	Virulent	Others
seq1218	Microviridae	Bacteroidota	Linear	Virulent	Others
seq921	UC_Caudoviricetes	Bacillota	Linear	Virulent	Others
seq922	UC_Caudoviricetes	Bacillota	Linear	Virulent	pham_182
seq923	UC_Caudoviricetes	Bacillota	Linear	Temperate	pham_4
seq924	UC_Caudoviricetes	Bacillota	Linear	Temperate	pham_182
seq925	UC_Caudoviricetes	Bacillota	Linear	Virulent	Others
seq926	UC_Caudoviricetes	Bacteroidota	Linear	Virulent	pham_139
seq927	UC_Caudoviricetes	Bacteroidota	Linear	Temperate	pham_46
seq918	UC_Caudoviricetes	Bacteroidota	Linear	Temperate	pham_81
seq919	UC_Caudoviricetes	Others	Linear	Temperate	Others
seq920	UC_Caudoviricetes	Others	Linear	Temperate	Others
seq3521	UC_Caudoviricetes	Actinomycetota	Circular	Virulent	pham_109
seq3522	UC_Caudoviricetes	Bacillota	Circular	Virulent	pham_4
seq3523	UC_Caudoviricetes	Bacillota	Circular	Virulent	pham_4
seq936	UC_Caudoviricetes	Bacillota	Linear	Virulent	Others
seq937	UC_Caudoviricetes	Bacillota	Linear	Virulent	Others
seq935	UC_Caudoviricetes	Bacillota	Linear	Temperate	Others
seq3525	UC_Caudoviricetes	Bacillota	Circular	Virulent	pham_4
seq939	UC_Caudoviricetes	Bacillota	Linear	Temperate	Others
seq938	UC_Caudoviricetes	Bacillota	Linear	Temperate	Others
seq1168	Microviridae	Bacteroidota	Linear	Virulent	pham_81
seq944	UC_Caudoviricetes	Bacillota	Linear	Virulent	pham_375
seq3524	Gratiaviridae	Bacteroidota	Circular	Virulent	Others
seq930	Autographiviridae	Pseudomonadota	Linear	Virulent	Others
seq932	UC_Caudoviricetes	Others	Linear	Virulent	Others
seq934	UC_Caudoviricetes	Actinomycetota	Linear	Virulent	pham_4
seq931	UC_Caudoviricetes	Bacillota	Linear	Temperate	Others
seq1158	Microviridae	Bacteroidota	Linear	Virulent	Others
seq1081	Microviridae	Bacteroidota	Linear	Virulent	Others
seq929	UC_Caudoviricetes	Bacillota	Linear	Temperate	pham_4
seq942	UC_Caudoviricetes	Bacillota	Linear	Temperate	Others
seq943	UC_Caudoviricetes	Bacillota	Linear	Temperate	Others
seq941	UC_Caudoviricetes	Bacillota	Linear	Virulent	Others
seq947	UC_Caudoviricetes	Bacteroidota	Linear	Temperate	pham_46
seq3527	UC_Caudoviricetes	Bacillota	Circular	Virulent	Others
seq948	UC_Caudoviricetes	Others	Linear	Temperate	pham_375
seq946	UC_Caudoviricetes	Bacillota	Linear	Temperate	Others
seq940	UC_Caudoviricetes	Bacillota	Linear	Temperate	Others
seq959	UC_Caudoviricetes	Bacillota	Linear	Temperate	Others
seq960	UC_Caudoviricetes	Bacillota	Linear	Virulent	pham_4
seq3533	UC_Caudoviricetes	Pseudomonadota	Circular	Virulent	pham_47
seq945	Microviridae	Bacillota	Linear	Virulent	pham_74
seq3529	UC_Caudoviricetes	Bacillota	Circular	Virulent	Others
seq949	UC_Caudoviricetes	Bacillota	Linear	Temperate	Others
seq3528	UC_Caudoviricetes	Bacillota	Circular	Virulent	pham_4
seq950	UC_Caudoviricetes	Bacillota	Linear	Virulent	Others
seq951	UC_Caudoviricetes	Bacillota	Linear	Virulent	Others
seq3531	UC_Caudoviricetes	Bacillota	Circular	Virulent	pham_109
seq3532	UC_Caudoviricetes	Bacillota	Circular	Virulent	pham_427
seq957	UC_Caudoviricetes	Bacillota	Linear	Temperate	Others
seq958	UC_Caudoviricetes	Bacteroidota	Linear	Temperate	pham_46
seq956	Others	Bacillota	Linear	Temperate	pham_375
seq933	Microviridae	Bacteroidota	Linear	Virulent	Others
seq952	UC_Caudoviricetes	Bacillota	Linear	Temperate	Others
seq3530	UC_Caudoviricetes	Bacillota	Circular	Virulent	Others
seq954	UC_Caudoviricetes	Bacillota	Linear	Virulent	Others
seq953	UC_Caudoviricetes	Bacillota	Linear	Temperate	Others
seq955	UC_Caudoviricetes	Pseudomonadota	Linear	Virulent	Others
seq967	UC_Caudoviricetes	Bacillota	Linear	Temperate	Others
seq978	UC_Caudoviricetes	Bacillota	Linear	Virulent	Others
seq977	UC_Caudoviricetes	Bacteroidota	Linear	Temperate	pham_81
seq3535	UC_Caudoviricetes	Bacillota	Circular	Virulent	pham_4
seq928	Microviridae	Others	Linear	Virulent	Others
seq972	UC_Caudoviricetes	Bacillota	Linear	Virulent	pham_4
seq970	UC_Caudoviricetes	Bacillota	Linear	Temperate	Others
seq971	UC_Caudoviricetes	Bacteroidota	Linear	Virulent	pham_110
seq973	UC_Caudoviricetes	Bacillota	Linear	Temperate	Others
seq974	UC_Caudoviricetes	Others	Linear	Virulent	Others
seq964	UC_Caudoviricetes	Bacillota	Linear	Temperate	pham_4
seq963	UC_Caudoviricetes	Bacteroidota	Linear	Undetermined	pham_110
seq961	UC_Caudoviricetes	Bacillota	Linear	Temperate	pham_182
seq962	UC_Caudoviricetes	Bacillota	Linear	Temperate	pham_326
seq965	UC_Caudoviricetes	Bacteroidota	Linear	Temperate	pham_46
seq966	UC_Caudoviricetes	Bacillota	Linear	Temperate	Others
seq968	UC_Caudoviricetes	Bacillota	Linear	Temperate	Others
seq969	UC_Caudoviricetes	Bacillota	Linear	Virulent	Others
seq975	Crassviridae	Others	Linear	Temperate	pham_167
seq976	UC_Caudoviricetes	Others	Linear	Temperate	pham_81
seq1057	UC_Caudoviricetes	Bacillota	Linear	Temperate	Others
seq1058	UC_Caudoviricetes	Actinomycetota	Linear	Virulent	pham_4
seq1059	UC_Caudoviricetes	Bacillota	Linear	Virulent	Others
seq1064	UC_Caudoviricetes	Pseudomonadota	Linear	Virulent	pham_110
seq1063	UC_Caudoviricetes	Pseudomonadota	Linear	Temperate	pham_47
seq1056	UC_Caudoviricetes	Pseudomonadota	Linear	Temperate	pham_81
seq1060	UC_Caudoviricetes	Bacillota	Linear	Temperate	Others
seq1062	UC_Caudoviricetes	Bacillota	Linear	Virulent	pham_375
seq1061	UC_Caudoviricetes	Bacillota	Linear	Virulent	Others
seq1065	UC_Caudoviricetes	Bacillota	Linear	Temperate	Others
seq979	UC_Caudoviricetes	Bacteroidota	Linear	Temperate	pham_46
seq1066	UC_Caudoviricetes	Bacillota	Linear	Temperate	Others
seq1067	UC_Caudoviricetes	Bacillota	Linear	Virulent	Others
seq1071	UC_Caudoviricetes	Bacillota	Linear	Temperate	Others
seq1068	UC_Caudoviricetes	Bacillota	Linear	Virulent	Others
seq1070	UC_Caudoviricetes	Bacillota	Linear	Virulent	pham_427
seq1069	UC_Caudoviricetes	Bacillota	Linear	Temperate	pham_366
seq1072	UC_Caudoviricetes	Bacillota	Linear	Virulent	pham_182
seq1073	UC_Caudoviricetes	Bacillota	Linear	Temperate	Others
seq1074	UC_Caudoviricetes	Bacteroidota	Linear	Temperate	pham_46
seq1076	UC_Caudoviricetes	Bacillota	Linear	Temperate	Others
seq1077	UC_Caudoviricetes	Bacillota	Linear	Temperate	Others
seq1075	UC_Caudoviricetes	Bacillota	Linear	Temperate	Others
seq1078	UC_Caudoviricetes	Bacillota	Linear	Virulent	Others
seq902	Microviridae	Bacteroidota	Linear	Virulent	Others
seq1080	UC_Caudoviricetes	Bacteroidota	Linear	Temperate	Others
seq1079	UC_Caudoviricetes	Bacillota	Linear	Temperate	Others
seq1085	UC_Caudoviricetes	Actinomycetota	Linear	Temperate	pham_326
seq1084	Aliceevansviridae	Bacillota	Linear	Temperate	Others
seq1083	UC_Caudoviricetes	Others	Linear	Virulent	pham_4
seq3546	UC_Caudoviricetes	Bacillota	Circular	Virulent	pham_4
seq1087	UC_Caudoviricetes	Bacillota	Linear	Temperate	pham_366
seq1089	UC_Caudoviricetes	Bacillota	Linear	Virulent	Others
seq1090	UC_Caudoviricetes	Actinomycetota	Linear	Virulent	pham_366
seq1092	UC_Caudoviricetes	Bacillota	Linear	Virulent	Others
seq1082	UC_Caudoviricetes	Bacillota	Linear	Temperate	pham_427
seq1086	UC_Caudoviricetes	Actinomycetota	Linear	Temperate	pham_109
seq1088	UC_Caudoviricetes	Actinomycetota	Linear	Temperate	pham_366
seq1091	UC_Caudoviricetes	Pseudomonadota	Linear	Virulent	pham_47
seq1096	UC_Caudoviricetes	Pseudomonadota	Linear	Virulent	pham_47
seq1093	UC_Caudoviricetes	Bacillota	Linear	Virulent	Others
seq1094	UC_Caudoviricetes	Bacillota	Linear	Virulent	Others
seq1095	UC_Caudoviricetes	Actinomycetota	Linear	Temperate	pham_4
seq3547	UC_Caudoviricetes	Bacteroidota	Circular	Temperate	Others
seq1099	UC_Caudoviricetes	Bacillota	Linear	Virulent	Others
seq874	Microviridae	Bacteroidota	Linear	Virulent	pham_81
seq1103	UC_Caudoviricetes	Actinomycetota	Linear	Virulent	Others
seq1102	UC_Caudoviricetes	Actinomycetota	Linear	Temperate	pham_4
seq1101	UC_Caudoviricetes	Bacillota	Linear	Temperate	Others
seq1100	UC_Caudoviricetes	Bacillota	Linear	Temperate	Others
seq3548	Crassviridae	Others	Circular	Virulent	Others
seq1098	UC_Caudoviricetes	Bacteroidota	Linear	Virulent	pham_46
seq1097	UC_Caudoviricetes	Bacillota	Linear	Temperate	Others
seq1106	UC_Caudoviricetes	Bacillota	Linear	Temperate	Others
seq1108	UC_Caudoviricetes	Bacillota	Linear	Temperate	Others
seq1107	UC_Caudoviricetes	Bacillota	Linear	Virulent	pham_74
seq1104	UC_Caudoviricetes	Actinomycetota	Linear	Temperate	pham_4
seq1110	Salasmaviridae	Bacillota	Linear	Virulent	Others
seq1105	UC_Caudoviricetes	Bacillota	Linear	Temperate	Others
seq1113	UC_Caudoviricetes	Actinomycetota	Linear	Temperate	pham_4
seq1112	UC_Caudoviricetes	Bacteroidota	Linear	Temperate	pham_167
seq1111	UC_Caudoviricetes	Bacillota	Linear	Temperate	Others
seq3550	UC_Caudoviricetes	Bacillota	Circular	Virulent	pham_4
seq1109	Aliceevansviridae	Bacillota	Linear	Temperate	Others
seq854	Microviridae	Bacteroidota	Linear	Virulent	pham_81
seq1114	UC_Caudoviricetes	Bacillota	Linear	Virulent	Others
seq1115	UC_Caudoviricetes	Bacillota	Linear	Virulent	Others
seq1119	UC_Caudoviricetes	Pseudomonadota	Linear	Temperate	pham_47
seq1118	UC_Caudoviricetes	Bacillota	Linear	Temperate	pham_4
seq1116	UC_Caudoviricetes	Bacillota	Linear	Virulent	Others
seq1117	UC_Caudoviricetes	Pseudomonadota	Linear	Virulent	Others
seq1124	UC_Caudoviricetes	Pseudomonadota	Linear	Virulent	pham_110
seq1121	UC_Caudoviricetes	Bacillota	Linear	Virulent	Others
seq1120	UC_Caudoviricetes	Others	Linear	Virulent	pham_4
seq1123	UC_Caudoviricetes	Others	Linear	Temperate	pham_326
seq1122	UC_Caudoviricetes	Actinomycetota	Linear	Temperate	Others
seq839	Microviridae	Bacteroidota	Linear	Virulent	Others
seq1125	UC_Caudoviricetes	Bacteroidota	Linear	Virulent	pham_46
seq1126	UC_Caudoviricetes	Bacteroidota	Linear	Virulent	pham_46
seq1128	UC_Caudoviricetes	Bacillota	Linear	Temperate	Others
seq1127	UC_Caudoviricetes	Bacillota	Linear	Temperate	Others
seq1129	UC_Caudoviricetes	Bacillota	Linear	Temperate	pham_182
seq3553	UC_Caudoviricetes	Bacillota	Circular	Virulent	pham_81
seq1132	UC_Caudoviricetes	Bacillota	Linear	Virulent	Others
seq1131	UC_Caudoviricetes	Bacillota	Linear	Virulent	Others
seq1130	UC_Caudoviricetes	Bacillota	Linear	Temperate	pham_4
seq1133	UC_Caudoviricetes	Actinomycetota	Linear	Virulent	pham_4
seq1137	UC_Caudoviricetes	Actinomycetota	Linear	Virulent	Others
seq1134	UC_Caudoviricetes	Pseudomonadota	Linear	Virulent	pham_47
seq1139	UC_Caudoviricetes	Pseudomonadota	Linear	Temperate	pham_47
seq1140	UC_Caudoviricetes	Pseudomonadota	Linear	Temperate	pham_139
seq1138	UC_Caudoviricetes	Bacillota	Linear	Temperate	Others
seq1135	UC_Caudoviricetes	Actinomycetota	Linear	Temperate	pham_366
seq1141	UC_Caudoviricetes	Bacillota	Linear	Temperate	pham_375
seq1136	UC_Caudoviricetes	Actinomycetota	Linear	Temperate	pham_4
seq1148	UC_Caudoviricetes	Actinomycetota	Linear	Temperate	pham_366
seq1143	UC_Caudoviricetes	Actinomycetota	Linear	Temperate	pham_366
seq1144	UC_Caudoviricetes	Bacillota	Linear	Temperate	Others
seq1145	UC_Caudoviricetes	Actinomycetota	Linear	Temperate	Others
seq1146	UC_Caudoviricetes	Actinomycetota	Linear	Temperate	Others
seq1149	UC_Caudoviricetes	Bacteroidota	Linear	Virulent	pham_366
seq3554	UC_Caudoviricetes	Others	Circular	Virulent	Others
seq1147	UC_Caudoviricetes	Bacillota	Linear	Temperate	Others
seq1142	UC_Caudoviricetes	Actinomycetota	Linear	Virulent	pham_4
seq1152	UC_Caudoviricetes	Pseudomonadota	Linear	Virulent	Others
seq1150	UC_Caudoviricetes	Actinomycetota	Linear	Virulent	Others
seq1151	UC_Caudoviricetes	Bacteroidota	Linear	Virulent	pham_46
seq1153	UC_Caudoviricetes	Bacteroidota	Linear	Virulent	pham_46
seq1159	UC_Caudoviricetes	Bacillota	Linear	Temperate	Others
seq1155	UC_Caudoviricetes	Bacillota	Linear	Virulent	pham_326
seq1154	UC_Caudoviricetes	Bacillota	Linear	Temperate	pham_4
seq1161	UC_Caudoviricetes	Bacillota	Linear	Virulent	Others
seq1160	UC_Caudoviricetes	Bacillota	Linear	Virulent	pham_326
seq1156	UC_Caudoviricetes	Bacillota	Linear	Temperate	Others
seq1157	UC_Caudoviricetes	Others	Linear	Temperate	Others
seq673	Microviridae	Bacillota	Linear	Virulent	pham_74
seq1164	UC_Caudoviricetes	Pseudomonadota	Linear	Virulent	pham_47
seq1162	UC_Caudoviricetes	Actinomycetota	Linear	Temperate	Others
seq1163	UC_Caudoviricetes	Actinomycetota	Linear	Temperate	Others
seq1165	UC_Caudoviricetes	Bacillota	Linear	Temperate	Others
seq592	Microviridae	Bacteroidota	Linear	Virulent	Others
seq3555	UC_Caudoviricetes	Actinomycetota	Circular	Virulent	pham_4
seq1169	UC_Caudoviricetes	Bacillota	Linear	Virulent	Others
seq1167	UC_Caudoviricetes	Bacillota	Linear	Temperate	Others
seq1166	UC_Caudoviricetes	Bacillota	Linear	Temperate	Others
seq3556	UC_Caudoviricetes	Bacillota	Circular	Virulent	Others
seq1170	UC_Caudoviricetes	Actinomycetota	Linear	Temperate	Others
seq1171	UC_Caudoviricetes	Bacillota	Linear	Temperate	Others
seq1172	UC_Caudoviricetes	Bacillota	Linear	Temperate	Others
seq1176	UC_Caudoviricetes	Actinomycetota	Linear	Temperate	Others
seq1177	UC_Caudoviricetes	Actinomycetota	Linear	Temperate	Others
seq1173	UC_Caudoviricetes	Bacillota	Linear	Temperate	Others
seq3557	UC_Caudoviricetes	Bacillota	Circular	Virulent	Others
seq1180	UC_Caudoviricetes	Bacteroidota	Linear	Virulent	pham_81
seq1175	UC_Caudoviricetes	Pseudomonadota	Linear	Virulent	pham_4
seq1174	UC_Caudoviricetes	Bacteroidota	Linear	Virulent	pham_167
seq3558	UC_Caudoviricetes	Bacillota	Circular	Virulent	Others
seq1182	UC_Caudoviricetes	Bacillota	Linear	Temperate	Others
seq1181	UC_Caudoviricetes	Bacillota	Linear	Temperate	Others
seq1179	UC_Caudoviricetes	Bacillota	Linear	Temperate	Others
seq1178	UC_Caudoviricetes	Actinomycetota	Linear	Temperate	pham_366
seq1184	UC_Caudoviricetes	Bacillota	Linear	Temperate	pham_109
seq3559	UC_Caudoviricetes	Bacillota	Circular	Virulent	Others
seq1183	UC_Caudoviricetes	Bacillota	Linear	Temperate	Others
seq1190	UC_Caudoviricetes	Bacteroidota	Linear	Virulent	pham_46
seq1185	Aliceevansviridae	Bacillota	Linear	Virulent	Others
seq1186	UC_Caudoviricetes	Actinomycetota	Linear	Temperate	pham_366
seq1189	UC_Caudoviricetes	Bacillota	Linear	Temperate	Others
seq1187	UC_Caudoviricetes	Bacillota	Linear	Temperate	pham_4
seq1191	UC_Caudoviricetes	Others	Linear	Temperate	pham_366
seq1188	UC_Caudoviricetes	Bacteroidota	Linear	Temperate	pham_110
seq1193	UC_Caudoviricetes	Actinomycetota	Linear	Temperate	pham_4
seq3560	UC_Caudoviricetes	Bacillota	Circular	Virulent	Others
seq1192	UC_Caudoviricetes	Bacillota	Linear	Virulent	Others
seq1196	UC_Caudoviricetes	Actinomycetota	Linear	Virulent	Others
seq1198	UC_Caudoviricetes	Pseudomonadota	Linear	Temperate	Others
seq1197	UC_Caudoviricetes	Pseudomonadota	Linear	Temperate	pham_47
seq1195	UC_Caudoviricetes	Bacillota	Linear	Virulent	Others
seq1194	UC_Caudoviricetes	Bacillota	Linear	Temperate	Others
seq1199	UC_Caudoviricetes	Others	Linear	Temperate	pham_326
seq1200	UC_Caudoviricetes	Bacillota	Linear	Temperate	pham_4
seq1202	UC_Caudoviricetes	Bacteroidota	Linear	Temperate	Others
seq1201	UC_Caudoviricetes	Actinomycetota	Linear	Temperate	Others
seq422	Microviridae	Bacillota	Linear	Virulent	pham_74
seq1209	UC_Caudoviricetes	Bacillota	Linear	Virulent	pham_326
seq1204	UC_Caudoviricetes	Bacillota	Linear	Virulent	Others
seq1203	UC_Caudoviricetes	Bacillota	Linear	Temperate	pham_4
seq1206	UC_Caudoviricetes	Bacillota	Linear	Virulent	Others
seq1205	UC_Caudoviricetes	Bacillota	Linear	Temperate	Others
seq1207	UC_Caudoviricetes	Actinomycetota	Linear	Temperate	pham_4
seq1208	UC_Caudoviricetes	Actinomycetota	Linear	Temperate	Others
seq1210	UC_Caudoviricetes	Bacteroidota	Linear	Virulent	pham_81
seq1215	UC_Caudoviricetes	Pseudomonadota	Linear	Temperate	Others
seq1216	UC_Caudoviricetes	Bacillota	Linear	Temperate	Others
seq1213	UC_Caudoviricetes	Bacillota	Linear	Temperate	Others
seq1214	UC_Caudoviricetes	Bacteroidota	Linear	Temperate	pham_81
seq1217	UC_Caudoviricetes	Actinomycetota	Linear	Temperate	Others
seq3269	Microviridae	Bacillota	Linear	Virulent	pham_74
seq3233	Microviridae	Bacteroidota	Linear	Virulent	Others
seq1220	UC_Caudoviricetes	Actinomycetota	Linear	Temperate	Others
seq1222	UC_Caudoviricetes	Bacillota	Linear	Temperate	Others
seq1221	UC_Caudoviricetes	Others	Linear	Temperate	Others
seq1219	UC_Caudoviricetes	Bacillota	Linear	Temperate	Others
seq3180	Microviridae	Bacteroidota	Linear	Virulent	pham_74
seq1212	UC_Caudoviricetes	Bacillota	Linear	Temperate	Others
seq1211	UC_Caudoviricetes	Actinomycetota	Linear	Temperate	Others
seq1223	UC_Caudoviricetes	Bacillota	Linear	Temperate	Others
seq1224	UC_Caudoviricetes	Bacillota	Linear	Temperate	pham_4
seq1225	UC_Caudoviricetes	Bacillota	Linear	Virulent	Others
seq3564	Autographiviridae	Bacillota	Circular	Virulent	Others
seq1228	UC_Caudoviricetes	Bacillota	Linear	Temperate	Others
seq1227	UC_Caudoviricetes	Bacillota	Linear	Temperate	Others
seq1226	UC_Caudoviricetes	Bacillota	Linear	Temperate	pham_4
seq1229	UC_Caudoviricetes	Bacillota	Linear	Temperate	Others
seq1235	UC_Caudoviricetes	Bacillota	Linear	Virulent	Others
seq1233	UC_Caudoviricetes	Actinomycetota	Linear	Virulent	pham_109
seq1234	UC_Caudoviricetes	Pseudomonadota	Linear	Temperate	pham_47
seq1232	UC_Caudoviricetes	Actinomycetota	Linear	Temperate	pham_109
seq3565	Others	Pseudomonadota	Circular	Virulent	pham_47
seq1231	UC_Caudoviricetes	Bacteroidota	Linear	Temperate	pham_81
seq1230	UC_Caudoviricetes	Pseudomonadota	Linear	Virulent	pham_110
seq3567	UC_Caudoviricetes	Pseudomonadota	Circular	Virulent	Others
seq3566	UC_Caudoviricetes	Bacillota	Circular	Virulent	Others
seq1236	Others	Actinomycetota	Linear	Temperate	Others
seq1239	UC_Caudoviricetes	Bacteroidota	Linear	Temperate	pham_167
seq1238	UC_Caudoviricetes	Actinomycetota	Linear	Temperate	Others
seq1237	UC_Caudoviricetes	Bacillota	Linear	Temperate	Others
seq1240	UC_Caudoviricetes	Actinomycetota	Linear	Temperate	Others
seq1241	UC_Caudoviricetes	Actinomycetota	Linear	Temperate	Others
seq1242	UC_Caudoviricetes	Bacillota	Linear	Virulent	pham_375
seq1243	UC_Caudoviricetes	Bacillota	Linear	Temperate	Others
seq1246	UC_Caudoviricetes	Bacillota	Linear	Temperate	Others
seq1244	UC_Caudoviricetes	Actinomycetota	Linear	Temperate	pham_4
seq3568	UC_Caudoviricetes	Bacillota	Circular	Virulent	Others
seq1245	UC_Caudoviricetes	Actinomycetota	Linear	Temperate	pham_4
seq1248	UC_Caudoviricetes	Bacillota	Linear	Virulent	Others
seq1247	UC_Caudoviricetes	Bacillota	Linear	Virulent	Others
seq1249	UC_Caudoviricetes	Actinomycetota	Linear	Temperate	Others
seq3569	UC_Caudoviricetes	Bacteroidota	Circular	Virulent	pham_81
seq3570	UC_Caudoviricetes	Bacillota	Circular	Virulent	Others
seq1252	UC_Caudoviricetes	Bacillota	Linear	Temperate	Others
seq1250	UC_Caudoviricetes	Bacillota	Linear	Temperate	Others
seq1251	UC_Caudoviricetes	Actinomycetota	Linear	Virulent	pham_4
seq3571	UC_Caudoviricetes	Bacillota	Circular	Virulent	Others
seq1256	UC_Caudoviricetes	Bacillota	Linear	Virulent	Others
seq1257	UC_Caudoviricetes	Bacteroidota	Linear	Temperate	pham_139
seq1258	UC_Caudoviricetes	Actinomycetota	Linear	Virulent	Others
seq1259	UC_Caudoviricetes	Actinomycetota	Linear	Virulent	Others
seq1253	Aliceevansviridae	Bacillota	Linear	Virulent	Others
seq1255	UC_Caudoviricetes	Bacteroidota	Linear	Virulent	pham_46
seq1254	UC_Caudoviricetes	Others	Linear	Temperate	pham_4
seq3072	Microviridae	Bacteroidota	Linear	Virulent	pham_74
seq1261	UC_Caudoviricetes	Bacillota	Linear	Temperate	Others
seq1262	UC_Caudoviricetes	Bacillota	Linear	Temperate	pham_182
seq1265	UC_Caudoviricetes	Actinomycetota	Linear	Temperate	pham_4
seq3572	UC_Caudoviricetes	Bacillota	Circular	Virulent	pham_4
seq1263	UC_Caudoviricetes	Bacillota	Linear	Temperate	Others
seq1264	UC_Caudoviricetes	Bacillota	Linear	Temperate	Others
seq3573	UC_Caudoviricetes	Pseudomonadota	Circular	Virulent	Others
seq1266	UC_Caudoviricetes	Bacillota	Linear	Temperate	Others
seq3574	UC_Caudoviricetes	Actinomycetota	Circular	Virulent	Others
seq1267	UC_Caudoviricetes	Actinomycetota	Linear	Virulent	pham_366
seq1268	UC_Caudoviricetes	Bacillota	Linear	Temperate	Others
seq1269	UC_Caudoviricetes	Bacillota	Linear	Temperate	Others
seq1271	UC_Caudoviricetes	Bacillota	Linear	Virulent	Others
seq1270	UC_Caudoviricetes	Actinomycetota	Linear	Virulent	pham_4
seq3575	Crassviridae	Bacillota	Circular	Virulent	Others
seq1274	Others	Bacteroidota	Linear	Temperate	pham_81
seq1273	UC_Caudoviricetes	Others	Linear	Virulent	Others
seq1272	UC_Caudoviricetes	Bacillota	Linear	Temperate	Others
seq1279	UC_Caudoviricetes	Pseudomonadota	Linear	Virulent	Others
seq1278	UC_Caudoviricetes	Bacillota	Linear	Temperate	Others
seq1277	UC_Caudoviricetes	Others	Linear	Temperate	Others
seq1276	UC_Caudoviricetes	Bacillota	Linear	Temperate	Others
seq1275	UC_Caudoviricetes	Bacillota	Linear	Temperate	pham_4
seq2952	Microviridae	Bacteroidota	Linear	Virulent	pham_74
seq1281	UC_Caudoviricetes	Pseudomonadota	Linear	Temperate	pham_74
seq1282	UC_Caudoviricetes	Pseudomonadota	Linear	Temperate	Others
seq1283	UC_Caudoviricetes	Actinomycetota	Linear	Temperate	pham_4
seq1284	UC_Caudoviricetes	Bacillota	Linear	Temperate	pham_4
seq1287	UC_Caudoviricetes	Bacillota	Linear	Temperate	Others
seq1286	UC_Caudoviricetes	Bacillota	Linear	Temperate	pham_4
seq1285	UC_Caudoviricetes	Actinomycetota	Linear	Virulent	pham_4
seq2912	Microviridae	Bacteroidota	Linear	Virulent	Others
seq3576	UC_Caudoviricetes	Bacillota	Circular	Virulent	Others
seq1289	Autographiviridae	Bacillota	Linear	Temperate	Others
seq1290	UC_Caudoviricetes	Bacillota	Linear	Virulent	Others
seq1291	UC_Caudoviricetes	Actinomycetota	Linear	Temperate	pham_4
seq1295	UC_Caudoviricetes	Bacillota	Linear	Virulent	pham_4
seq1294	UC_Caudoviricetes	Others	Linear	Temperate	pham_47
seq1293	UC_Caudoviricetes	Bacillota	Linear	Temperate	pham_4
seq1292	UC_Caudoviricetes	Others	Linear	Temperate	pham_366
seq1296	UC_Caudoviricetes	Actinomycetota	Linear	Temperate	pham_366
seq1297	UC_Caudoviricetes	Bacillota	Linear	Virulent	Others
seq1298	UC_Caudoviricetes	Actinomycetota	Linear	Temperate	pham_4
seq1299	UC_Caudoviricetes	Bacillota	Linear	Virulent	Others
seq1300	UC_Caudoviricetes	Bacillota	Linear	Virulent	Others
seq1301	UC_Caudoviricetes	Others	Linear	Temperate	Others
seq1302	UC_Caudoviricetes	Others	Linear	Temperate	pham_110
seq1303	UC_Caudoviricetes	Pseudomonadota	Linear	Temperate	Others
seq1304	UC_Caudoviricetes	Pseudomonadota	Linear	Temperate	Others
seq1305	UC_Caudoviricetes	Others	Linear	Virulent	pham_167
seq1306	UC_Caudoviricetes	Bacillota	Linear	Temperate	Others
seq1307	UC_Caudoviricetes	Actinomycetota	Linear	Virulent	pham_4
seq1309	UC_Caudoviricetes	Pseudomonadota	Linear	Temperate	pham_47
seq1311	UC_Caudoviricetes	Bacillota	Linear	Virulent	Others
seq1310	UC_Caudoviricetes	Bacillota	Linear	Temperate	pham_4
seq1308	UC_Caudoviricetes	Bacillota	Linear	Temperate	Others
seq1312	UC_Caudoviricetes	Bacillota	Linear	Temperate	Others
seq1313	UC_Caudoviricetes	Bacteroidota	Linear	Virulent	pham_46
seq1314	UC_Caudoviricetes	Actinomycetota	Linear	Virulent	pham_4
seq1315	UC_Caudoviricetes	Actinomycetota	Linear	Virulent	pham_4
seq1316	UC_Caudoviricetes	Actinomycetota	Linear	Virulent	Others
seq3577	UC_Caudoviricetes	Others	Circular	Virulent	pham_375
seq1317	UC_Caudoviricetes	Bacillota	Linear	Temperate	Others
seq2911	Microviridae	Bacteroidota	Linear	Virulent	Others
seq1321	UC_Caudoviricetes	Bacillota	Linear	Virulent	Others
seq1320	UC_Caudoviricetes	Bacillota	Linear	Temperate	Others
seq2858	Microviridae	Bacillota	Linear	Virulent	pham_74
seq1323	UC_Caudoviricetes	Bacillota	Linear	Virulent	Others
seq1322	UC_Caudoviricetes	Bacteroidota	Linear	Temperate	Others
seq1324	Others	Pseudomonadota	Linear	Virulent	pham_139
seq3578	UC_Caudoviricetes	Others	Circular	Virulent	Others
seq3579	UC_Caudoviricetes	Others	Circular	Virulent	Others
seq1325	UC_Caudoviricetes	Bacillota	Linear	Temperate	Others
seq1326	UC_Caudoviricetes	Others	Linear	Temperate	pham_81
seq1327	UC_Caudoviricetes	Bacteroidota	Linear	Temperate	pham_167
seq1328	UC_Caudoviricetes	Actinomycetota	Linear	Temperate	Others
seq3580	UC_Caudoviricetes	Others	Circular	Temperate	Others
seq1329	UC_Caudoviricetes	Others	Linear	Temperate	Others
seq1330	UC_Caudoviricetes	Others	Linear	Temperate	pham_46
seq1331	UC_Caudoviricetes	Pseudomonadota	Linear	Temperate	pham_139
seq1332	UC_Caudoviricetes	Others	Linear	Temperate	pham_81
seq1334	UC_Caudoviricetes	Bacteroidota	Linear	Virulent	pham_139
seq2839	Microviridae	Bacteroidota	Linear	Virulent	Others
seq1336	UC_Caudoviricetes	Pseudomonadota	Linear	Temperate	pham_47
seq1333	UC_Caudoviricetes	Bacteroidota	Linear	Temperate	pham_110
seq1337	UC_Caudoviricetes	Bacillota	Linear	Temperate	Others
seq1339	UC_Caudoviricetes	Bacillota	Linear	Virulent	Others
seq3581	UC_Caudoviricetes	Actinomycetota	Circular	Virulent	Others
seq1338	UC_Caudoviricetes	Bacillota	Linear	Temperate	Others
seq1340	Others	Bacteroidota	Linear	Temperate	Others
seq1346	UC_Caudoviricetes	Bacteroidota	Linear	Virulent	pham_46
seq1342	UC_Caudoviricetes	Bacillota	Linear	Virulent	Others
seq1343	UC_Caudoviricetes	Bacillota	Linear	Virulent	Others
seq1341	UC_Caudoviricetes	Others	Linear	Temperate	Others
seq1344	Others	Others	Linear	Temperate	pham_139
seq1345	UC_Caudoviricetes	Others	Linear	Temperate	Others
seq1351	UC_Caudoviricetes	Bacillota	Linear	Temperate	Others
seq1350	UC_Caudoviricetes	Actinomycetota	Linear	Temperate	pham_4
seq1348	UC_Caudoviricetes	Bacteroidota	Linear	Virulent	pham_110
seq1349	UC_Caudoviricetes	Bacteroidota	Linear	Virulent	pham_139
seq1347	UC_Caudoviricetes	Others	Linear	Temperate	Others
seq1352	UC_Caudoviricetes	Actinomycetota	Linear	Temperate	pham_109
seq1354	UC_Caudoviricetes	Bacillota	Linear	Virulent	Others
seq1353	UC_Caudoviricetes	Bacteroidota	Linear	Virulent	pham_139
seq1410	UC_Caudoviricetes	Others	Linear	Temperate	pham_139
seq3582	Autographiviridae	Others	Circular	Virulent	Others
seq3583	Autographiviridae	Others	Circular	Virulent	pham_74
seq1412	UC_Caudoviricetes	Bacillota	Linear	Temperate	pham_427
seq1411	UC_Caudoviricetes	Bacillota	Linear	Virulent	Others
seq1413	UC_Caudoviricetes	Bacteroidota	Linear	Temperate	pham_46
seq1414	UC_Caudoviricetes	Bacillota	Linear	Temperate	Others
seq1416	UC_Caudoviricetes	Bacteroidota	Linear	Temperate	pham_139
seq1415	UC_Caudoviricetes	Bacteroidota	Linear	Virulent	pham_110
seq1417	UC_Caudoviricetes	Bacillota	Linear	Temperate	pham_47
seq1418	UC_Caudoviricetes	Others	Linear	Temperate	Others
seq1420	UC_Caudoviricetes	Bacteroidota	Linear	Temperate	Others
seq1419	UC_Caudoviricetes	Bacillota	Linear	Temperate	Others
seq1421	UC_Caudoviricetes	Bacillota	Linear	Virulent	Others
seq1423	UC_Caudoviricetes	Bacillota	Linear	Virulent	pham_4
seq1422	UC_Caudoviricetes	Pseudomonadota	Linear	Temperate	Others
seq1424	UC_Caudoviricetes	Others	Linear	Temperate	Others
seq1426	UC_Caudoviricetes	Bacillota	Linear	Virulent	Others
seq1425	UC_Caudoviricetes	Bacillota	Linear	Temperate	Others
seq1428	UC_Caudoviricetes	Actinomycetota	Linear	Temperate	Others
seq1427	UC_Caudoviricetes	Bacillota	Linear	Virulent	Others
seq1429	UC_Caudoviricetes	Bacillota	Linear	Virulent	Others
seq1430	UC_Caudoviricetes	Actinomycetota	Linear	Temperate	Others
seq3584	UC_Caudoviricetes	Bacillota	Circular	Virulent	pham_427
seq1433	Crassviridae	Others	Linear	Virulent	Others
seq1432	UC_Caudoviricetes	Actinomycetota	Linear	Virulent	Others
seq1431	UC_Caudoviricetes	Bacillota	Linear	Temperate	pham_4
seq1434	UC_Caudoviricetes	Bacteroidota	Linear	Temperate	pham_110
seq1435	UC_Caudoviricetes	Bacteroidota	Linear	Temperate	pham_47
seq1437	UC_Caudoviricetes	Bacillota	Linear	Temperate	Others
seq1436	UC_Caudoviricetes	Actinomycetota	Linear	Virulent	pham_4
seq1438	UC_Caudoviricetes	Others	Linear	Temperate	pham_167
seq1440	UC_Caudoviricetes	Actinomycetota	Linear	Temperate	pham_326
seq1439	Crassviridae	Bacteroidota	Linear	Virulent	Others
seq1441	UC_Caudoviricetes	Bacillota	Linear	Temperate	Others
seq2367	UC_Caudoviricetes	Pseudomonadota	Linear	Virulent	Others
seq2368	UC_Caudoviricetes	Bacteroidota	Linear	Virulent	pham_110
seq2369	UC_Caudoviricetes	Bacillota	Linear	Temperate	Others
seq2823	Microviridae	Bacteroidota	Linear	Virulent	Others
seq2376	UC_Caudoviricetes	Bacillota	Linear	Virulent	Others
seq2370	UC_Caudoviricetes	Bacillota	Linear	Virulent	pham_109
seq2371	UC_Caudoviricetes	Bacillota	Linear	Virulent	pham_4
seq262	Microviridae	Bacillota	Linear	Virulent	pham_74
seq3781	Microviridae	Bacillota	Circular	Virulent	pham_74
seq2375	UC_Caudoviricetes	Bacillota	Linear	Virulent	Others
seq2372	UC_Caudoviricetes	Bacillota	Linear	Virulent	pham_427
seq2379	UC_Caudoviricetes	Pseudomonadota	Linear	Virulent	Others
seq2377	UC_Caudoviricetes	Bacillota	Linear	Virulent	Others
seq2378	UC_Caudoviricetes	Bacillota	Linear	Virulent	pham_109
seq2380	UC_Caudoviricetes	Bacillota	Linear	Temperate	Others
seq2381	UC_Caudoviricetes	Others	Linear	Temperate	Others
seq2382	UC_Caudoviricetes	Others	Linear	Virulent	pham_366
seq3758	Microviridae	Bacteroidota	Circular	Virulent	pham_81
seq2383	UC_Caudoviricetes	Bacillota	Linear	Temperate	Others
seq2384	UC_Caudoviricetes	Bacillota	Linear	Virulent	pham_366
seq2385	UC_Caudoviricetes	Actinomycetota	Linear	Virulent	Others
seq2389	UC_Caudoviricetes	Others	Linear	Virulent	pham_4
seq2387	Steigviridae	Bacteroidota	Linear	Temperate	Others
seq2390	UC_Caudoviricetes	Bacillota	Linear	Undetermined	Others
seq2388	UC_Caudoviricetes	Bacillota	Linear	Virulent	pham_81
seq2391	UC_Caudoviricetes	Bacillota	Linear	Temperate	Others
seq2396	UC_Caudoviricetes	Bacillota	Linear	Virulent	Others
seq2392	UC_Caudoviricetes	Bacillota	Linear	Virulent	Others
seq3755	Microviridae	Bacteroidota	Circular	Virulent	pham_81
seq3752	Microviridae	Bacteroidota	Circular	Virulent	Others
seq2394	UC_Caudoviricetes	Bacillota	Linear	Temperate	pham_427
seq2397	UC_Caudoviricetes	Others	Linear	Temperate	Others
seq2398	UC_Caudoviricetes	Others	Linear	Temperate	Others
seq2393	UC_Caudoviricetes	Bacillota	Linear	Virulent	Others
seq2395	UC_Caudoviricetes	Bacteroidota	Linear	Virulent	pham_139
seq2401	UC_Caudoviricetes	Bacillota	Linear	Virulent	Others
seq3737	Microviridae	Bacteroidota	Circular	Virulent	Others
seq2400	UC_Caudoviricetes	Others	Linear	Virulent	Others
seq2402	UC_Caudoviricetes	Bacillota	Linear	Temperate	Others
seq2399	UC_Caudoviricetes	Actinomycetota	Linear	Temperate	pham_4
seq3736	Microviridae	Bacillota	Circular	Virulent	pham_74
seq2403	UC_Caudoviricetes	Others	Linear	Temperate	pham_4
seq2405	UC_Caudoviricetes	Pseudomonadota	Linear	Virulent	Others
seq2407	UC_Caudoviricetes	Bacillota	Linear	Temperate	Others
seq2406	Crassviridae	Others	Linear	Virulent	Others
seq2404	UC_Caudoviricetes	Others	Linear	Virulent	Others
seq3718	Others	Bacteroidota	Linear	Temperate	pham_110
seq2412	UC_Caudoviricetes	Others	Linear	Virulent	Others
seq3735	Microviridae	Bacillota	Circular	Virulent	pham_74
seq2409	UC_Caudoviricetes	Others	Linear	Virulent	Others
seq2422	UC_Caudoviricetes	Others	Linear	Virulent	pham_74
seq2420	UC_Caudoviricetes	Actinomycetota	Linear	Virulent	Others
seq2421	UC_Caudoviricetes	Actinomycetota	Linear	Virulent	Others
seq2417	UC_Caudoviricetes	Pseudomonadota	Linear	Virulent	Others
seq3719	Others	Pseudomonadota	Linear	Virulent	Others
seq2414	UC_Caudoviricetes	Bacillota	Linear	Virulent	Others
seq2415	UC_Caudoviricetes	Bacillota	Linear	Virulent	Others
seq2418	UC_Caudoviricetes	Bacteroidota	Linear	Virulent	pham_46
seq2424	UC_Caudoviricetes	Bacteroidota	Linear	Temperate	Others
seq2419	UC_Caudoviricetes	Others	Linear	Temperate	pham_74
seq2410	UC_Caudoviricetes	Pseudomonadota	Linear	Virulent	Others
seq2413	UC_Caudoviricetes	Others	Linear	Virulent	pham_366
seq2408	UC_Caudoviricetes	Pseudomonadota	Linear	Virulent	Others
seq2416	Gratiaviridae	Bacteroidota	Linear	Temperate	Others
seq2423	UC_Caudoviricetes	Actinomycetota	Linear	Virulent	pham_366
seq2411	UC_Caudoviricetes	Bacillota	Linear	Temperate	Others
seq2427	UC_Caudoviricetes	Others	Linear	Virulent	Others
seq3733	Microviridae	Bacillota	Circular	Virulent	pham_74
seq2426	UC_Caudoviricetes	Others	Linear	Virulent	Others
seq2434	UC_Caudoviricetes	Bacillota	Linear	Temperate	Others
seq2433	UC_Caudoviricetes	Others	Linear	Virulent	Others
seq3732	Microviridae	Others	Circular	Virulent	pham_74
seq3730	Microviridae	Bacillota	Circular	Virulent	pham_74
seq3729	Microviridae	Bacteroidota	Circular	Virulent	Others
seq2429	UC_Caudoviricetes	Others	Linear	Temperate	Others
seq2436	UC_Caudoviricetes	Actinomycetota	Linear	Virulent	pham_4
seq2430	UC_Caudoviricetes	Others	Linear	Temperate	Others
seq2432	UC_Caudoviricetes	Actinomycetota	Linear	Virulent	Others
seq2428	Others	Bacteroidota	Linear	Virulent	Others
seq2431	UC_Caudoviricetes	Bacillota	Linear	Virulent	pham_375
seq2425	UC_Caudoviricetes	Pseudomonadota	Linear	Undetermined	Others
seq2437	UC_Caudoviricetes	Bacillota	Linear	Temperate	Others
seq2438	UC_Caudoviricetes	Others	Linear	Temperate	pham_366
seq3724	UC_Caudoviricetes	Bacteroidota	Linear	Virulent	pham_139
seq2440	UC_Caudoviricetes	Bacteroidota	Linear	Virulent	pham_139
seq2441	UC_Caudoviricetes	Bacteroidota	Linear	Virulent	pham_46
seq2444	UC_Caudoviricetes	Others	Linear	Virulent	Others
seq2442	Others	Others	Linear	Virulent	Others
seq2449	UC_Caudoviricetes	Bacillota	Linear	Virulent	Others
seq2439	UC_Caudoviricetes	Actinomycetota	Linear	Virulent	pham_4
seq3725	Crassviridae	Bacteroidota	Linear	Virulent	pham_46
seq2447	UC_Caudoviricetes	Bacillota	Linear	Temperate	pham_427
seq2450	UC_Caudoviricetes	Others	Linear	Temperate	Others
seq2446	UC_Caudoviricetes	Bacillota	Linear	Virulent	pham_81
seq2443	UC_Caudoviricetes	Bacillota	Linear	Temperate	pham_427
seq2445	UC_Caudoviricetes	Bacillota	Linear	Virulent	Others
seq3726	Microviridae	Bacillota	Circular	Virulent	pham_74
seq2454	UC_Caudoviricetes	Bacillota	Linear	Virulent	Others
seq3727	UC_Caudoviricetes	Others	Linear	Virulent	Others
seq2451	UC_Caudoviricetes	Bacillota	Linear	Temperate	Others
seq3728	UC_Caudoviricetes	Bacillota	Linear	Virulent	Others
seq2453	UC_Caudoviricetes	Bacillota	Linear	Virulent	pham_4
seq3723	Microviridae	Bacillota	Circular	Virulent	pham_74
seq2452	UC_Caudoviricetes	Bacillota	Linear	Temperate	Others
seq3722	Microviridae	Others	Circular	Virulent	pham_74
seq2456	UC_Caudoviricetes	Bacillota	Linear	Virulent	pham_109
seq2457	UC_Caudoviricetes	Bacteroidota	Linear	Virulent	pham_46
seq2458	UC_Caudoviricetes	Bacillota	Linear	Virulent	Others
seq2459	UC_Caudoviricetes	Bacteroidota	Linear	Virulent	pham_47
seq2460	UC_Caudoviricetes	Bacillota	Linear	Virulent	pham_4
seq3721	Microviridae	Bacillota	Circular	Virulent	pham_74
seq3720	Microviridae	Others	Circular	Virulent	Others
seq3717	Microviridae	Others	Circular	Virulent	Others
seq2461	UC_Caudoviricetes	Others	Linear	Virulent	Others
seq2463	UC_Caudoviricetes	Bacillota	Linear	Temperate	pham_366
seq2464	UC_Caudoviricetes	Bacillota	Linear	Virulent	Others
seq3731	UC_Caudoviricetes	Bacillota	Linear	Temperate	pham_4
seq2466	UC_Caudoviricetes	Pseudomonadota	Linear	Virulent	Others
seq2465	UC_Caudoviricetes	Others	Linear	Virulent	Others
seq3716	Microviridae	Bacillota	Circular	Virulent	pham_74
seq3715	Microviridae	Bacillota	Circular	Virulent	pham_74
seq3714	Microviridae	Bacillota	Circular	Virulent	pham_74
seq3713	Microviridae	Bacillota	Circular	Virulent	pham_74
seq2481	UC_Caudoviricetes	Bacillota	Linear	Temperate	Others
seq2479	UC_Caudoviricetes	Bacillota	Linear	Virulent	Others
seq2480	UC_Caudoviricetes	Bacillota	Linear	Virulent	Others
seq3679	Microviridae	Bacillota	Circular	Virulent	pham_74
seq2478	UC_Caudoviricetes	Bacillota	Linear	Temperate	Others
seq2473	UC_Caudoviricetes	Bacillota	Linear	Virulent	Others
seq2469	UC_Caudoviricetes	Others	Linear	Virulent	Others
seq3734	Others	Pseudomonadota	Linear	Virulent	pham_47
seq2476	UC_Caudoviricetes	Others	Linear	Temperate	Others
seq2475	UC_Caudoviricetes	Bacteroidota	Linear	Temperate	Others
seq2477	UC_Caudoviricetes	Others	Linear	Temperate	pham_47
seq2472	UC_Caudoviricetes	Others	Linear	Virulent	pham_4
seq2474	UC_Caudoviricetes	Others	Linear	Temperate	Others
seq2471	UC_Caudoviricetes	Bacillota	Linear	Virulent	Others
seq3611	Microviridae	Bacteroidota	Circular	Virulent	Others
seq3608	Microviridae	Bacteroidota	Circular	Virulent	Others
seq2470	UC_Caudoviricetes	Bacteroidota	Linear	Virulent	pham_167
seq3738	UC_Caudoviricetes	Others	Linear	Virulent	Others
seq3623	UC_Caudoviricetes	Bacteroidota	Circular	Virulent	pham_81
seq1591	UC_Caudoviricetes	Others	Linear	Virulent	pham_81
seq1593	UC_Caudoviricetes	Actinomycetota	Linear	Temperate	Others
seq1596	UC_Caudoviricetes	Bacillota	Linear	Temperate	Others
seq1592	UC_Caudoviricetes	Others	Linear	Virulent	pham_167
seq1595	UC_Caudoviricetes	Bacillota	Linear	Temperate	Others
seq1597	UC_Caudoviricetes	Others	Linear	Temperate	Others
seq1594	UC_Caudoviricetes	Others	Linear	Temperate	Others
seq1601	UC_Caudoviricetes	Others	Linear	Temperate	Others
seq1604	UC_Caudoviricetes	Others	Linear	Temperate	pham_47
seq1598	Autographiviridae	Others	Linear	Temperate	pham_74
seq1606	UC_Caudoviricetes	Bacillota	Linear	Virulent	pham_74
seq1609	UC_Caudoviricetes	Pseudomonadota	Linear	Temperate	Others
seq1600	UC_Caudoviricetes	Others	Linear	Virulent	pham_47
seq1599	UC_Caudoviricetes	Actinomycetota	Linear	Virulent	Others
seq1608	UC_Caudoviricetes	Bacillota	Linear	Virulent	Others
seq1607	UC_Caudoviricetes	Others	Linear	Temperate	pham_167
seq1603	UC_Caudoviricetes	Others	Linear	Virulent	pham_326
seq1605	UC_Caudoviricetes	Others	Linear	Temperate	pham_167
seq1602	Aliceevansviridae	Bacillota	Linear	Temperate	Others
seq1611	UC_Caudoviricetes	Others	Linear	Virulent	pham_167
seq1615	UC_Caudoviricetes	Bacillota	Linear	Temperate	Others
seq1616	UC_Caudoviricetes	Bacillota	Linear	Temperate	pham_4
seq1612	UC_Caudoviricetes	Bacteroidota	Linear	Virulent	pham_110
seq1610	UC_Caudoviricetes	Pseudomonadota	Linear	Temperate	Others
seq1614	UC_Caudoviricetes	Bacillota	Linear	Virulent	Others
seq1613	UC_Caudoviricetes	Bacillota	Linear	Temperate	pham_109
seq1623	UC_Caudoviricetes	Pseudomonadota	Linear	Temperate	pham_74
seq1617	UC_Caudoviricetes	Bacillota	Linear	Temperate	Others
seq1621	UC_Caudoviricetes	Bacillota	Linear	Temperate	pham_4
seq3625	UC_Caudoviricetes	Bacillota	Circular	Virulent	Others
seq1618	UC_Caudoviricetes	Bacteroidota	Linear	Temperate	pham_110
seq1622	UC_Caudoviricetes	Bacillota	Linear	Temperate	pham_4
seq1619	UC_Caudoviricetes	Bacillota	Linear	Temperate	Others
seq1620	UC_Caudoviricetes	Bacillota	Linear	Temperate	pham_182
seq1624	UC_Caudoviricetes	Others	Linear	Temperate	Others
seq3624	UC_Caudoviricetes	Bacillota	Circular	Temperate	pham_427
seq1630	UC_Caudoviricetes	Pseudomonadota	Linear	Temperate	pham_47
seq1628	UC_Caudoviricetes	Bacillota	Linear	Virulent	pham_375
seq1631	UC_Caudoviricetes	Actinomycetota	Linear	Virulent	Others
seq1629	UC_Caudoviricetes	Bacillota	Linear	Temperate	Others
seq1626	UC_Caudoviricetes	Others	Linear	Temperate	pham_109
seq1632	UC_Caudoviricetes	Others	Linear	Temperate	Others
seq1627	UC_Caudoviricetes	Others	Linear	Virulent	Others
seq1625	UC_Caudoviricetes	Bacillota	Linear	Temperate	Others
seq1635	UC_Caudoviricetes	Bacillota	Linear	Temperate	pham_4
seq3626	UC_Caudoviricetes	Bacillota	Circular	Virulent	Others
seq1638	UC_Caudoviricetes	Others	Linear	Virulent	Others
seq1637	UC_Caudoviricetes	Others	Linear	Temperate	Others
seq1641	UC_Caudoviricetes	Others	Linear	Virulent	pham_47
seq1636	UC_Caudoviricetes	Pseudomonadota	Linear	Virulent	pham_139
seq1642	UC_Caudoviricetes	Others	Linear	Virulent	Others
seq1633	UC_Caudoviricetes	Bacillota	Linear	Temperate	Others
seq1640	UC_Caudoviricetes	Others	Linear	Temperate	pham_375
seq1639	UC_Caudoviricetes	Bacillota	Linear	Temperate	Others
seq1634	UC_Caudoviricetes	Actinomycetota	Linear	Virulent	Others
seq3627	UC_Caudoviricetes	Bacteroidota	Circular	Virulent	pham_139
seq3628	UC_Caudoviricetes	Pseudomonadota	Circular	Virulent	Others
seq1643	UC_Caudoviricetes	Bacillota	Linear	Virulent	Others
seq1646	UC_Caudoviricetes	Bacillota	Linear	Virulent	pham_4
seq1645	Others	Others	Linear	Virulent	pham_81
seq1644	UC_Caudoviricetes	Pseudomonadota	Linear	Temperate	Others
seq1647	UC_Caudoviricetes	Pseudomonadota	Linear	Virulent	Others
seq1648	UC_Caudoviricetes	Others	Linear	Temperate	Others
seq3631	UC_Caudoviricetes	Pseudomonadota	Circular	Virulent	pham_47
seq1651	UC_Caudoviricetes	Bacteroidota	Linear	Temperate	pham_46
seq1654	UC_Caudoviricetes	Others	Linear	Virulent	pham_139
seq1649	UC_Caudoviricetes	Bacteroidota	Linear	Virulent	pham_46
seq1659	UC_Caudoviricetes	Others	Linear	Virulent	pham_4
seq1653	UC_Caudoviricetes	Bacillota	Linear	Temperate	Others
seq1652	UC_Caudoviricetes	Bacillota	Linear	Temperate	pham_4
seq1656	UC_Caudoviricetes	Bacillota	Linear	Virulent	Others
seq1650	UC_Caudoviricetes	Others	Linear	Temperate	Others
seq1657	UC_Caudoviricetes	Bacillota	Linear	Virulent	pham_182
seq1658	UC_Caudoviricetes	Bacillota	Linear	Virulent	Others
seq3629	UC_Caudoviricetes	Others	Circular	Temperate	pham_109
seq3630	UC_Caudoviricetes	Others	Circular	Temperate	Others
seq1655	UC_Caudoviricetes	Bacteroidota	Linear	Virulent	pham_167
seq1661	UC_Caudoviricetes	Bacteroidota	Linear	Virulent	pham_46
seq1664	UC_Caudoviricetes	Actinomycetota	Linear	Virulent	Others
seq1662	UC_Caudoviricetes	Bacillota	Linear	Virulent	Others
seq3632	UC_Caudoviricetes	Bacillota	Circular	Temperate	pham_109
seq1663	UC_Caudoviricetes	Bacillota	Linear	Virulent	pham_4
seq1660	Crassviridae	Bacteroidota	Linear	Virulent	Others
seq1666	UC_Caudoviricetes	Others	Linear	Temperate	pham_74
seq1665	UC_Caudoviricetes	Actinomycetota	Linear	Virulent	pham_109
seq1667	UC_Caudoviricetes	Pseudomonadota	Linear	Virulent	Others
seq1668	Steigviridae	Bacteroidota	Linear	Temperate	Others
seq1669	UC_Caudoviricetes	Bacillota	Linear	Virulent	pham_4
seq1673	UC_Caudoviricetes	Others	Linear	Virulent	pham_47
seq1670	Others	Others	Linear	Temperate	Others
seq1672	UC_Caudoviricetes	Bacillota	Linear	Temperate	pham_109
seq1671	UC_Caudoviricetes	Bacteroidota	Linear	Temperate	pham_139
seq1680	UC_Caudoviricetes	Bacteroidota	Linear	Virulent	pham_139
seq1676	UC_Caudoviricetes	Bacillota	Linear	Temperate	Others
seq1677	UC_Caudoviricetes	Bacillota	Linear	Temperate	Others
seq1679	UC_Caudoviricetes	Others	Linear	Temperate	pham_326
seq1684	UC_Caudoviricetes	Others	Linear	Temperate	Others
seq1678	UC_Caudoviricetes	Bacteroidota	Linear	Temperate	pham_110
seq1681	UC_Caudoviricetes	Actinomycetota	Linear	Temperate	pham_109
seq1674	UC_Caudoviricetes	Bacillota	Linear	Virulent	Others
seq1682	UC_Caudoviricetes	Pseudomonadota	Linear	Temperate	Others
seq3634	UC_Caudoviricetes	Bacillota	Circular	Temperate	Others
seq1675	Crassviridae	Bacteroidota	Linear	Virulent	Others
seq3633	UC_Caudoviricetes	Bacillota	Circular	Virulent	Others
seq1683	UC_Caudoviricetes	Others	Linear	Virulent	pham_74
seq1690	UC_Caudoviricetes	Others	Linear	Virulent	Others
seq1691	UC_Caudoviricetes	Others	Linear	Temperate	pham_375
seq1686	UC_Caudoviricetes	Bacteroidota	Linear	Virulent	pham_139
seq3635	Others	Others	Circular	Virulent	Others
seq1688	UC_Caudoviricetes	Bacillota	Linear	Virulent	Others
seq1689	UC_Caudoviricetes	Others	Linear	Temperate	Others
seq1685	UC_Caudoviricetes	Others	Linear	Temperate	pham_4
seq1687	UC_Caudoviricetes	Bacteroidota	Linear	Virulent	pham_110
seq1695	UC_Caudoviricetes	Bacillota	Linear	Temperate	Others
seq1693	UC_Caudoviricetes	Bacteroidota	Linear	Virulent	pham_110
seq1692	Steigviridae	Bacteroidota	Linear	Virulent	pham_110
seq1694	UC_Caudoviricetes	Others	Linear	Temperate	pham_47
seq1696	UC_Caudoviricetes	Bacteroidota	Linear	Temperate	pham_46
seq1698	UC_Caudoviricetes	Pseudomonadota	Linear	Virulent	Others
seq1697	UC_Caudoviricetes	Pseudomonadota	Linear	Temperate	pham_47
seq1699	Autographiviridae	Others	Linear	Temperate	Others
seq1700	UC_Caudoviricetes	Bacteroidota	Linear	Virulent	pham_46
seq1705	Others	Others	Linear	Temperate	pham_81
seq1709	UC_Caudoviricetes	Bacillota	Circular	Virulent	pham_74
seq1706	UC_Caudoviricetes	Pseudomonadota	Linear	Temperate	Others
seq1704	UC_Caudoviricetes	Bacillota	Linear	Temperate	Others
seq1703	UC_Caudoviricetes	Bacteroidota	Linear	Temperate	pham_110
seq1708	UC_Caudoviricetes	Bacillota	Linear	Virulent	Others
seq3636	UC_Caudoviricetes	Bacteroidota	Circular	Virulent	pham_110
seq1701	UC_Caudoviricetes	Bacillota	Linear	Virulent	pham_4
seq1707	UC_Caudoviricetes	Bacteroidota	Linear	Virulent	pham_47
seq1702	UC_Caudoviricetes	Bacillota	Linear	Temperate	Others
seq1711	UC_Caudoviricetes	Bacillota	Linear	Temperate	pham_109
seq1710	Others	Bacteroidota	Circular	Temperate	pham_46
seq1713	UC_Caudoviricetes	Others	Linear	Virulent	Others
seq1714	UC_Caudoviricetes	Others	Linear	Virulent	Others
seq1712	UC_Caudoviricetes	Bacillota	Linear	Virulent	Others
seq1715	UC_Caudoviricetes	Bacillota	Linear	Temperate	Others
seq1716	UC_Caudoviricetes	Bacillota	Linear	Temperate	Others
seq1717	UC_Caudoviricetes	Bacillota	Linear	Temperate	Others
seq3637	UC_Caudoviricetes	Bacillota	Circular	Temperate	pham_427
seq1718	UC_Caudoviricetes	Bacillota	Linear	Temperate	Others
seq1719	UC_Caudoviricetes	Bacillota	Linear	Temperate	pham_182
seq1722	UC_Caudoviricetes	Pseudomonadota	Linear	Temperate	pham_47
seq1720	UC_Caudoviricetes	Pseudomonadota	Linear	Temperate	pham_47
seq1721	UC_Caudoviricetes	Bacteroidota	Linear	Virulent	pham_47
seq1723	Others	Bacteroidota	Linear	Temperate	pham_46
seq1724	UC_Caudoviricetes	Bacillota	Linear	Virulent	Others
seq1364	UC_Caudoviricetes	Bacteroidota	Linear	Temperate	pham_46
seq1371	UC_Caudoviricetes	Bacillota	Linear	Virulent	pham_427
seq1370	UC_Caudoviricetes	Others	Linear	Temperate	Others
seq1372	UC_Caudoviricetes	Bacillota	Linear	Temperate	Others
seq1365	UC_Caudoviricetes	Bacillota	Linear	Temperate	Others
seq1373	UC_Caudoviricetes	Others	Linear	Temperate	pham_110
seq1367	UC_Caudoviricetes	Bacillota	Linear	Virulent	Others
seq1374	UC_Caudoviricetes	Pseudomonadota	Linear	Temperate	Others
seq1369	UC_Caudoviricetes	Bacillota	Linear	Virulent	Others
seq1366	UC_Caudoviricetes	Bacillota	Linear	Virulent	Others
seq1368	UC_Caudoviricetes	Bacillota	Linear	Temperate	Others
seq1376	UC_Caudoviricetes	Pseudomonadota	Linear	Temperate	pham_81
seq1378	UC_Caudoviricetes	Bacillota	Linear	Virulent	Others
seq1375	UC_Caudoviricetes	Bacillota	Linear	Temperate	pham_366
seq1377	UC_Caudoviricetes	Pseudomonadota	Linear	Virulent	Others
seq1379	UC_Caudoviricetes	Bacillota	Linear	Temperate	Others
seq1380	UC_Caudoviricetes	Bacillota	Linear	Temperate	Others
seq1381	UC_Caudoviricetes	Bacillota	Linear	Temperate	Others
seq1726	UC_Caudoviricetes	Pseudomonadota	Circular	Temperate	pham_4
seq1725	UC_Caudoviricetes	Bacillota	Circular	Virulent	Others
seq1728	UC_Caudoviricetes	Bacillota	Circular	Virulent	Others
seq1729	UC_Caudoviricetes	Bacillota	Circular	Virulent	Others
seq1727	UC_Caudoviricetes	Bacillota	Circular	Virulent	Others
seq1730	UC_Caudoviricetes	Bacteroidota	Circular	Virulent	pham_110
seq1732	UC_Caudoviricetes	Bacillota	Circular	Temperate	Others
seq1733	UC_Caudoviricetes	Bacillota	Circular	Temperate	Others
seq1731	UC_Caudoviricetes	Bacillota	Circular	Virulent	Others
seq1742	UC_Caudoviricetes	Bacillota	Circular	Virulent	Others
seq3640	UC_Caudoviricetes	Bacillota	Circular	Temperate	pham_326
seq1741	UC_Caudoviricetes	Bacillota	Circular	Virulent	Others
seq1735	UC_Caudoviricetes	Bacillota	Circular	Virulent	pham_427
seq1743	UC_Caudoviricetes	Bacillota	Circular	Virulent	Others
seq1738	UC_Caudoviricetes	Bacteroidota	Circular	Virulent	pham_110
seq1734	UC_Caudoviricetes	Others	Circular	Virulent	Others
seq1739	UC_Caudoviricetes	Actinomycetota	Circular	Virulent	Others
seq1740	UC_Caudoviricetes	Actinomycetota	Circular	Virulent	Others
seq1736	UC_Caudoviricetes	Bacillota	Circular	Virulent	Others
seq1737	UC_Caudoviricetes	Bacillota	Circular	Virulent	Others
seq3639	UC_Caudoviricetes	Pseudomonadota	Circular	Temperate	Others
seq3638	UC_Caudoviricetes	Pseudomonadota	Circular	Temperate	Others
seq1746	UC_Caudoviricetes	Bacillota	Circular	Virulent	pham_427
seq1745	UC_Caudoviricetes	Bacillota	Circular	Virulent	Others
seq3641	UC_Caudoviricetes	Bacillota	Circular	Temperate	Others
seq1750	UC_Caudoviricetes	Bacillota	Circular	Virulent	Others
seq1747	UC_Caudoviricetes	Others	Circular	Virulent	pham_81
seq1744	UC_Caudoviricetes	Others	Circular	Virulent	Others
seq1748	UC_Caudoviricetes	Others	Circular	Virulent	Others
seq1749	UC_Caudoviricetes	Bacillota	Circular	Temperate	Others
seq1752	UC_Caudoviricetes	Bacteroidota	Circular	Temperate	pham_139
seq1753	UC_Caudoviricetes	Pseudomonadota	Circular	Virulent	pham_81
seq1751	Salasmaviridae	Bacillota	Circular	Virulent	pham_74
seq1757	UC_Caudoviricetes	Bacillota	Circular	Virulent	pham_4
seq1759	UC_Caudoviricetes	Bacillota	Circular	Temperate	Others
seq1756	UC_Caudoviricetes	Bacillota	Circular	Virulent	Others
seq1755	UC_Caudoviricetes	Bacillota	Circular	Virulent	Others
seq1760	UC_Caudoviricetes	Bacillota	Circular	Temperate	pham_74
seq1758	Crassviridae	Bacillota	Circular	Undetermined	Others
seq1761	UC_Caudoviricetes	Bacillota	Circular	Virulent	Others
seq1754	UC_Caudoviricetes	Actinomycetota	Circular	Temperate	pham_366
seq1765	UC_Caudoviricetes	Bacteroidota	Circular	Virulent	pham_46
seq1769	UC_Caudoviricetes	Bacillota	Circular	Virulent	Others
seq1770	UC_Caudoviricetes	Others	Circular	Virulent	Others
seq1767	UC_Caudoviricetes	Bacillota	Circular	Virulent	pham_427
seq1766	UC_Caudoviricetes	Others	Circular	Virulent	pham_46
seq1763	UC_Caudoviricetes	Bacteroidota	Circular	Temperate	pham_110
seq1764	UC_Caudoviricetes	Bacillota	Circular	Virulent	Others
seq1768	UC_Caudoviricetes	Bacillota	Circular	Virulent	Others
seq1762	UC_Caudoviricetes	Pseudomonadota	Circular	Virulent	Others
seq1771	UC_Caudoviricetes	Bacillota	Circular	Virulent	Others
seq1772	UC_Caudoviricetes	Bacillota	Circular	Virulent	Others
seq1773	UC_Caudoviricetes	Bacillota	Circular	Temperate	pham_109
seq1774	UC_Caudoviricetes	Others	Circular	Temperate	Others
seq1775	UC_Caudoviricetes	Bacillota	Circular	Virulent	Others
seq1776	UC_Caudoviricetes	Others	Circular	Virulent	Others
seq3642	UC_Caudoviricetes	Others	Circular	Temperate	Others
seq1777	UC_Caudoviricetes	Others	Circular	Virulent	pham_74
seq1778	UC_Caudoviricetes	Bacillota	Circular	Virulent	Others
seq1780	UC_Caudoviricetes	Others	Circular	Virulent	Others
seq1779	UC_Caudoviricetes	Bacteroidota	Circular	Virulent	pham_46
seq3643	Autographiviridae	Others	Circular	Temperate	Others
seq3644	Autographiviridae	Others	Circular	Temperate	pham_74
seq1788	UC_Caudoviricetes	Others	Circular	Temperate	Others
seq1787	UC_Caudoviricetes	Others	Circular	Temperate	Others
seq1784	UC_Caudoviricetes	Bacillota	Circular	Undetermined	pham_375
seq1782	UC_Caudoviricetes	Bacteroidota	Circular	Virulent	pham_46
seq1786	Others	Others	Circular	Temperate	pham_375
seq1781	UC_Caudoviricetes	Bacillota	Circular	Temperate	Others
seq1783	UC_Caudoviricetes	Bacillota	Circular	Virulent	pham_4
seq1785	UC_Caudoviricetes	Bacillota	Circular	Undetermined	Others
seq1789	UC_Caudoviricetes	Others	Circular	Virulent	Others
seq1792	UC_Caudoviricetes	Bacillota	Circular	Virulent	Others
seq1790	Crassviridae	Bacteroidota	Circular	Virulent	Others
seq1794	UC_Caudoviricetes	Others	Circular	Virulent	pham_109
seq1795	UC_Caudoviricetes	Bacillota	Circular	Virulent	Others
seq1793	UC_Caudoviricetes	Bacteroidota	Circular	Virulent	pham_47
seq1796	UC_Caudoviricetes	Others	Linear	Temperate	pham_4
seq3645	UC_Caudoviricetes	Pseudomonadota	Circular	Virulent	Others
seq1791	UC_Caudoviricetes	Bacteroidota	Circular	Virulent	pham_47
seq3646	UC_Caudoviricetes	Others	Circular	Virulent	Others
seq1797	UC_Caudoviricetes	Bacillota	Linear	Virulent	pham_4
seq1799	Salasmaviridae	Others	Linear	Virulent	pham_74
seq1798	UC_Caudoviricetes	Others	Linear	Temperate	Others
seq1809	UC_Caudoviricetes	Others	Linear	Virulent	pham_47
seq3647	Others	Others	Circular	Virulent	pham_81
seq1811	UC_Caudoviricetes	Bacillota	Linear	Virulent	Others
seq1810	UC_Caudoviricetes	Others	Linear	Virulent	Others
seq1804	UC_Caudoviricetes	Actinomycetota	Linear	Temperate	Others
seq1802	UC_Caudoviricetes	Others	Linear	Virulent	Others
seq1805	UC_Caudoviricetes	Bacteroidota	Linear	Temperate	pham_46
seq1814	UC_Caudoviricetes	Actinomycetota	Linear	Temperate	Others
seq1800	UC_Caudoviricetes	Bacillota	Linear	Temperate	Others
seq1803	UC_Caudoviricetes	Others	Linear	Virulent	Others
seq1808	UC_Caudoviricetes	Bacillota	Linear	Virulent	Others
seq1813	UC_Caudoviricetes	Pseudomonadota	Linear	Temperate	Others
seq1801	UC_Caudoviricetes	Bacteroidota	Linear	Temperate	Others
seq1806	UC_Caudoviricetes	Bacillota	Linear	Virulent	Others
seq1807	UC_Caudoviricetes	Bacillota	Linear	Virulent	Others
seq1812	UC_Caudoviricetes	Actinomycetota	Linear	Virulent	Others
seq1817	UC_Caudoviricetes	Bacillota	Linear	Temperate	Others
seq1819	UC_Caudoviricetes	Bacillota	Linear	Virulent	pham_4
seq1818	UC_Caudoviricetes	Pseudomonadota	Linear	Virulent	pham_47
seq1815	UC_Caudoviricetes	Bacillota	Linear	Virulent	Others
[truncated: 1,794 more rows]
