# Supplementary material for: Human Gut Phageome Analysis Uncovers Thousands of Highly Modular Endolysins
Source: Microbiologyopen. 2026 Jun 21;15(3):e70344. doi: 10.1002/mbo3.70344 (PMC13284279; doi:10.1002/mbo3.70344)
Supplement: Supplementary file 7 — Supporting File 5 [file MBO3-15-e70344-s002.xlsx]

## Sheet: endolysin
Endolysin sequences extracted from this study.
Seq_id	Sequence
ENA-OPXB01000013-OPXB01000013.1-human-gut-metagenome-genome-assembly--contig:-NODE-13-length-136547-cov-3.526456_CDS_0042	MYGKIINGKLIFAPINYKTSDGILITNFNTNEDLMKRYGFKKINGVKPEYDEERECLIISSFEELDTEIKVAYEVKGIGALLDNNDMTKDELIETMRKELCSYKEGLIEGTKFDSLNDIFKYMFEHFTEEEIYIGSDIPNDPKYKLWIRIYEEPKDDDDDGKDVPSNPTPIKPPAEDKTVWVSNLTLDSTIMGYYIDSEFTSDKYPDKNVCLTTDQRYVGQYVKFADTGKDIDGKVFQITGTISKDALGLSSSHSLPVFAINCKDQPTATAIGENTGKAYVGLLLSSTTKVAKVICNALNVRSGMGVKYPVLGAIPNGYTLPILETYTNTSWVKVSYNNSIGYINANPSYVTISTITVDAGGTGEVGGNTGFTVPCMGVDISKYQGNLDFAKIKTYGET…
ENA-OPXB01000013-OPXB01000013.1-human-gut-metagenome-genome-assembly--contig:-NODE-13-length-136547-cov-3.526456_CDS_0049	MVQKPEMIEKFMKINKYGRPGTKRRRTTKIAWHFTGQHDVSAKNTVSYFSNVVANGYRVNGRYIYASSHLVMGLEGEIYHIIPFNEIAYTTNSANAYSVGVECATTGSDDHYTDKEYVSMIKTGAWLAKLYGLDPRKDFIRHYDVTGKICPRYFVNHKSQWEQFKLDCYNYMIGKLKESNIRNCTNGKGNSVIGEEKVVDKTIEDKKAYNVQARVINCTTLNVRDTRPDKNGNLGKVKFVLKKGEIVTIGYSLNGWVSVYTNTDYGFVNKKYLEII*
ENA-OPXK01000017-OPXK01000017.1-human-gut-metagenome-genome-assembly--contig:-NODE-17-length-93913-cov-3.174008_CDS_0062	MADFKTAYKKIEAAEGGYCFDPDDAGGETYKGISRRANPNWDGWISIDAIKKAHPTTFKGILKKTPELEKKVQDLYKDKYWDCFELDDVPNQLVAEQMFDTAVNQGQTAAIKFAQRVLDLRETGKWSLDLLNKLVAIK*
ENA-OPXK01000307-OPXK01000307.1-human-gut-metagenome-genome-assembly--contig:-NODE-307-length-37276-cov-5.256468_CDS_0005	MARAEDILAIARKEIGTVEQPGNRQKYGKAYGMDGVYWCMQFVWWCFQQADKTLFYGGGKTASCGELMNYAKAHGQWVTSGYQPGDVLIYDFPNTKVKTDHTGICESVSAQYVTAIEGNTSSGTAGSQSNGDGVYRKKRAKSLVVGAYRPKYEVSYREVLKKRAGLEDKTMDYLAAYKYGSDLIRKLAMMK*
ENA-OPXK01001140-OPXK01001140.1-human-gut-metagenome-genome-assembly--contig:-NODE-1140-length-18735-cov-14.543522_CDS_0002	MKTSKYFKPEEFERCNPSCSIEDMDQDFLNLLDDLREKAGIPIVLNCAYRSKEHDKAKGRSGNSAHTQGLAVDIRCASGPNRMKILRAAIALRIRRIGIDGNFIHVDASKTLPQDTIWTY*
ENA-OPXG01000039-OPXG01000039.1-human-gut-metagenome-genome-assembly--contig:-NODE-39-length-103048-cov-3.727574_CDS_0054	MFDIVVNMKYFTLKELTKSSTAEAKKLDNTPDETAIKNLNTLVDNVLDPLRELYGKPIIVTSGYRSPEVNRSVNGATSSQHALGEAADITGGSKEENKKLFDLIKDNLPYD*
ENA-OPXG01000310-OPXG01000310.1-human-gut-metagenome-genome-assembly--contig:-NODE-310-length-39289-cov-173.491283_CDS_0002	MKKILIDNGHGENTKGKRSPDGKFLEYKFAREIADDIVRELKKLGYEAERIVKENIDVSLTERARRVNEICGKYGTSNVVLVSIHCNAAGDGSKWMTATGWSAYTSKGETKADYLATCLYDAAENNMKGQKLRKDEYSDGDPDWEENFYILQKTKCPAVLTENFFMDNKDDVEYLQSADGRNAIVRTHVEGIIRFFSR*
ENA-OPXG01000058-OPXG01000058.1-human-gut-metagenome-genome-assembly--contig:-NODE-58-length-91537-cov-5.798048_CDS_0079	MKQRVFNILISFAVGVLGVVQVLPYLKEDEPPEIKVVHIVNEEQPDFFSKSPQEGLIEALEYYGVKHPQIVYAQAVLETGHFKSDLCLNGNNLFGLYNSKKHRYYTFDHWTESVVAYLDYVQYRYKPPNDYYKFLSDIGYAEDPNYINKLKGIVKQK*
ENA-OPXG01000262-OPXG01000262.1-human-gut-metagenome-genome-assembly--contig:-NODE-262-length-43086-cov-3.735144_CDS_0050	MRKINDLIVHCAATYDTMDIGVKEIRKVHVDENGWKDIGYHFVIRRDGTVEKGRDVSVIGAHVLNHNANSIGICLAGGLSKKDGKTVNCVNYTPEQYKSLYTLLLKLKSEYPHAGLHGHQDYANKFCPGFDVREWWTGYTGKKWEDV*
ENA-OPXG01000059-OPXG01000059.1-human-gut-metagenome-genome-assembly--contig:-NODE-59-length-91495-cov-9.745243_CDS_0018	MANFDEEFKKVIVVEGGYVDDPDDIGGETYLGISRRYNPNSKMWNIIDDIKKRFGTKGINNRLKNNQEITNEVKRIYKINYWDRLELDDIPSQKIAHELFDTAVNCGVTTSIRLAQQVCNMTITGKFTPELKHNLVQYGKV*
ENA-OPXG01000304-OPXG01000304.1-human-gut-metagenome-genome-assembly--contig:-NODE-304-length-39657-cov-6.143654_CDS_0007	MGTTPTKTIKRKEKTKMSKVVILDGGHGIDTAGKRSPVWDDGTQLFEWEFNRDIVKRVSSMLEAEGIQYRILVPETKDVSLSARCKRANAIYSETSGKCFLISVHANAGGGTGWEAYTSVGQTKADLIATELYKEAEKEFAPDGWKIRKDTSDGDPDKESQFYILKHTKCPAVLVENFFFDTRKDCAFIQSEDGRNRVSKVIFEAIKSVCYGRVI*
ENA-OPXG01000957-OPXG01000957.1-human-gut-metagenome-genome-assembly--contig:-NODE-957-length-15908-cov-2.501230_CDS_0011	MSKIESAIQFMEDTARDNSHGYCQTHRWGKDGDYDCSALVITAWERAGVKVKSMGASYTGNILDVFKKAGFKDVTSSVNLRTGSGLKRGDVLLRTGHHVAMYCGNGKEVEASINEKGTATGGKPGDQTGREIRIRSYRNYPWNHILRYVETESVNTSASHGKLTASNKTRFTVSGTGTPNRSKQFSGVVKADVLNTRKWAGTNYGKCSLKLYDGDVVDVCDSIQDRNGETWYYICYKNKHVFVSAKYVD*
ENA-OPXG01001109-OPXG01001109.1-human-gut-metagenome-genome-assembly--contig:-NODE-1109-length-13762-cov-4.025316_CDS_0011	MSEIKMYSLPTTVAVAILVIGGNYGNGTDRTKRLKADGFDPVKVQKCVNELLPIVKRYS*
ENA-OPXJ01000047-OPXJ01000047.1-human-gut-metagenome-genome-assembly--contig:-NODE-47-length-91488-cov-18.098783_CDS_0088	MAKTTVDKILKIARAEVGTRATNVKRCKYNTAFYGAEVSGDCYDWCAAFVWWVFKQAGADDMLFCKTAGCGVLAQTFYNKGKIVRSGYKAGDVVLFHWSNEASTIVPGAYAVDHVGIIESVNSDGSYTTIEGNTGGGNGAVLRQKRWASCISYVCRPDYVSSGSSTTNKEDEEMIKYGSHNTATLAFKKQLITLYNMGIIKTKVDNSNGFGAGTLKAVKEAQKAGKVTVDGVVGEKTINAIYHLINDCNWSKDKKIANAKKALR*
ENA-OPXJ01000144-OPXJ01000144.1-human-gut-metagenome-genome-assembly--contig:-NODE-144-length-56025-cov-2.086260_CDS_0050	MATTIKGIDVSHWQGTNVDFNKVKRAGYDFVMINAGYGKCIGQKDECFETNYKKAKSAGLKVGAYWYSYALTSADAELEAKVFLEAIKGKTFEMPIAFDIEDSTQCDLSASTIGSIINAFCGYCEKKNYYVMLYSYAAFLNSKVPSDCKNKYCVWLAEFDKSKPSYGGSYGMWQYTSKGSVSGVNGNCDCNYAYKDFTAIIKKKGLNGFKKQKNNELPILEKSGYKRGNETRGVLALKEMLIIAKARKLHNVTLDENSIFGEGTEKAVNALLKKWGYKQNSVAGEKFIKKLASAIK*
ENA-OOYX01000178-OOYX01000178.1-human-gut-metagenome-genome-assembly--contig:-NODE-178-length-56829-cov-5.223007_CDS_0032	MAIERNTYTDILFDALMAAGCTIYGACAAMGNIYAESGANPRNLENLCEKKLNYKYTDDTYTEAVDSGKITRALFLHPLGDSRQYGYGFCQWTSAGRKAGLYDLVKSRGVSIGDAKTQTEYMLSELKTSYKSVWKVLQTATSVQEASDIFLVKFEAPANVGSAVKKTRASYGEQYLKIYQNQKKEENKVSKIENAVARAEAIALDDSHGYDQVDRWGNPNYDCSGLVIRCLEEAGIPAKSSGATYTGNMPEVLPKIGFKDVAKSVNLATGSGMIRGDILLGNGHTAFYCGNGKLVHASINEKGTVTGGKSGDQTGREICIRSYYNKPWIHVYRYTGVTASASGTVNVRNYLQKGDSGDAVKEMQKMLIGCGFSCGSSGVDGSFGGATEKALLAFQVFYG…
ENA-OOZF01001422-OOZF01001422.1-human-gut-metagenome-genome-assembly--contig:-NODE-1422-length-16659-cov-2.042339_CDS_0003	MSFEYITKYNSPNYTPGRPYGIACIVIHWWDDPAKHPTFNGVISTLCSKSRGASANYVAEAGRVACIVDPDNRSWATGDGVGCNSMGNDKGISIECNPRQSDGDYQTIGELIRNIRKTYGDLPLKRHRDLSPRPTSCPGTYDLDRLDRIARHGAASNTPTPSQPSTAGVDLNALADAVIRGEYGVGAERRAKLGANYDKVQQIVNQRLG*
ENA-OOZF01000238-OOZF01000238.1-human-gut-metagenome-genome-assembly--contig:-NODE-238-length-44935-cov-1.961742_CDS_0049	MSLTGIDVSSYQGTINWWAVKQNGIDFAILKVIRKDLNPDKKFEENWKGCKEHNVHVHGVYEYGYITTVAKSRSDARRVLTILNGRKVTVYLDVEDAVMKGLGKNIISIINAYGKVITDAGLPFGVYTGESFYKTYIKPYGGVSYPMWIARYGKNNGKCDVKYQPQVPNMVGWQYTSKGRVGGIVGNVDMNVWYKELDAVYEDSTSHSNPYTEPERLLYYKRLAMMKGNDVKWSQYELVRKGFMPSVNAKGKKNIDGYFGKTTSDAVKAFQKSVGIKVDGKIGAVTRAYLKK*
ENA-OOZF01000778-OOZF01000778.1-human-gut-metagenome-genome-assembly--contig:-NODE-778-length-23935-cov-2.221441_CDS_0002	MCKRMGWGNNSDRQDNIEVAGYNYDEVQNAVNMILKGDAATDLTTIAKEVILGKWGNGQERIDRVKAAGYSPTAVQKRVNELV*
ENA-OOZF01000778-OOZF01000778.1-human-gut-metagenome-genome-assembly--contig:-NODE-778-length-23935-cov-2.221441_CDS_0007	MALNGIDISSWQSGINLAVVPCDFVVIKATEGINYVNPDYMRAYEQAKTVGKCLGIYHYANGGNIQSEADYFLANVGNRLGEAILILDWEVGNNVSFGNCDYAWCKGWLDYVYEKTGVHPILYCSQSIAYKFDNIGNYGLWIAQYADNDPTGYQDAPWNEGEYTCAIRQYTSCGRLAGYDGNLDLDKFYGGVEEWHKYTVSDKTNVVVPEQPEAPKPATTTPEGSTLDLAYKTMLGEFGNGEDRIKNLGTRYEEVQNFINHIWITSTDNLAQEVLSGRYGNGDVRKTVLGSRYEAVQDQVNAGSAQYYTVQSGDTLSGIASKYGTSYQKVAQVNRLSNPNLIYVGQRLRVK*
ENA-OOZD01000078-OOZD01000078.1-human-gut-metagenome-genome-assembly--contig:-NODE-78-length-52883-cov-9.194026_CDS_0038	MARRLLPIIDFAHGSDVAGKQSPDGRHKEYLWSRKVGKALAERLEQEGFEVAFTNTGDTEIGLSRRKEIANKLDTPRGGAKFLISLHNNAAGMGSEWCTARGFEIYTAKGQTRSDLFATVIFEQLQEDFPITDGYKHRTDPSDGDPDKESNFTVLMGNNYWGVLLEWLFQDNPDDVALLEDEIVNRKLVESLTKAIIFIDENLDKLKL*
ENA-OPCJ01000007-OPCJ01000007.1-human-gut-metagenome-genome-assembly--contig:-NODE-7-length-59501-cov-3.549221_CDS_0062	MAYFGDAFKKLSIKEGGYVNDKDDAGGETYRGISRKYNPTWQGWTMIDSYKKHYTVGSKEFKSKLDNDVQLQKLVWEKYKIGYWDVFELDDFNSQRVAEQLFDTNVNCGQVAAIKMAQRVLGLKETGRWNLDLLNKLIEIKD*
ENA-OPCL01000557-OPCL01000557.1-human-gut-metagenome-genome-assembly--contig:-NODE-557-length-31666-cov-2.545475_CDS_0040	MRIGINCGHTVSGTVGCGAVGDIDESVEAREVGYALENLLKGAGHTVYDCTNDHADSVGKNLSNIVNMANAQPLDLFVSIHFNSGGGQGTEVWTYNGKSFEEATNTCKAISALGFKDRGIKDGSKLYVVHHSNAKAMLVEVCFVDTDDAKKYTEIGANKFAEAIYKGITGQIIEEDLTMSQYNELKELIEKQAAEIADLKNINQQLVNVVQTTMVYDFNDDNMPSWARPAVQAAMDCGAVQGDEQGRLGLSYKDLRAIVREYRCGLYNK*
ENA-OPCL01000517-OPCL01000517.1-human-gut-metagenome-genome-assembly--contig:-NODE-517-length-32894-cov-2.939614_CDS_0044	MSNSKLISCTLISPNKNSPRNHKIDTITIHCVVGQCSAERIGEIFKPTSRQASSNYGIGYDGRIGLYVDEADRSWCSSSAANDNRAITIEVASDTKHPYAVNDKAYAALLDLVEDICRRNGIKKLVWSTSKDDRVNHKNGCNMTVHRDYANKSCPGDYLYNRHGEIAAEVNRRLGVPAVEQKPEQKPQGDAKNLYRVQLGAFEKKDNATAFAAKLKKEGFDTYIVQIGKYYKVQVGAFSVKKNAEAMLEKLKKAGHDDAFITYSGTSGGTSARKITTGSKVRVKAGAKTYSGGSLASFVYSRDHIVKELSGKRAVITYGGTVVAAVNVDDLTLV*
ENA-OPCL01002927-OPCL01002927.1-human-gut-metagenome-genome-assembly--contig:-NODE-2927-length-10456-cov-2.548793_CDS_0009	MVRFKKFIAVCIAIILTLTPVTVSAQMNGIDISNWQSNINVTKMDVDFVVVKATEGTGYTSPSFTKQANDTLNSGKKLGVYHYMSYTPSAKQQAEYFVRTVEPYINKAVLVLDFENAAVNKGVSFALEFLQTVENLTGIKPMIYMSQSVAYSHDWTSVINNDYGLWVARYPLGNTSTGFRNDLSYGNLGNWDSAAMFQYTSHGTLYGYSGYLDLDIFYGDESQWDKYAKCDESVSIPDTGSDGTVHTTYTVKAGDCLSTIAQRLGVSWGSIASANGIYSPYIIYPGQILNIPSSSDYVDQSRAYTVKAGDCLSTIAQRFAVSWDSIARNNGIYSPYIIYPGEVLQIA*
ENA-OOUH01000011-OOUH01000011.1-human-gut-metagenome-genome-assembly--contig:-NODE-11-length-57407-cov-3.670408_CDS_0030	MRKIERIFVHCTASNQNWGTKELWAEFKAKGWKQPGYHYVVTADGGVHQMLAVEEVSNGVKGYNSTAINVAYVGGIERPNKRIIAVDNRTPAQKATLRKLLGILHKKYPTARIMGHRSIWGEDNPKKWEKSCPCFNAVEEYKDI*
ENA-OOUH01000001-OOUH01000001.1-human-gut-metagenome-genome-assembly--contig:-NODE-1-length-164772-cov-3.955669_CDS_0183	MLMKLKESRLLKNHKLLLGNTRDKRKKIIKSTSPTPDLKRAVVKKQEGGTLFSIYNSIDPYVPPIIDLNTPKLKTEIVVNPIKKKQEKVIDKVKETVPESTSSENQELPVEDIAKKDSSLDSEIWKSPYTDRKKWIVDLTNAYKRAGITNDNAIKMLVSQDALESGWGRSAQGKFNFGNLTTGTKWKGNYIEGEDHDAKGNPIKQRFRAYNSMDEYAADKVQFLKRLYDFDENDDINRFTAKLTGANKGKRRYAEAKNYATSLINVYNKYEEGGKMQKSEELLVKKALEFGQKTFEKMSPYDVRLIDFIKSKEGFRPKPERDKTDGKWTVGYGLTDPKLIRKYRNGITEEEASKHLIQHLQMGADSLVTMPYYDNLNLGEKTALNDLIYNIGWNKFKNS…
ENA-OOUA01000001-OOUA01000001.1-human-gut-metagenome-genome-assembly--contig:-NODE-1-length-15005-cov-4.235786_CDS_0008	MAVQTYSMRTDANTNVSEHFKVREFACNDGSDTVLIDDALVERLERIRGVFGSGITITSGYRTPSYNAAVGGAASSQHTKGTAADIQLRGVPPLAVANYVEETFSTGGIGVYGTFTHVDTRSSRVIWKNNGSNTVSSTGASKGYWREFQNGADPGGGGEGGGGESGAIDVTIRRFTVVFKRPNGKTYTGTYFPSYCNGWWYFNDSEFYRCDEILGNYQQYFKAGYWAHITHIQNISASNVHLTGGSDG*
ENA-OOUA01000001-OOUA01000001.1-human-gut-metagenome-genome-assembly--contig:-NODE-1-length-15005-cov-4.235786_CDS_0009	MVSTFTNLDYQVGKYFKVREFQSKDGYPTVLIDDNLVDLLDQIREYFGKPVVITSGYRTKSHNAAVGGVSNSQHTLGKAADIQVTGVPPAAVQTYVYDHSKYTVGTYTTFTHVDTRTTVKLFRGNTEFVRTNYEKYKAEEIKEETEMAEKRYQKLEEIPDYAKEIIEDLIKSDIIKGTGEGLNLTEDMLRVIVICYRMALTNANNIYQLAKTLGGETK*
ENA-OOUN01000100-OOUN01000100.1-human-gut-metagenome-genome-assembly--contig:-NODE-100-length-21872-cov-2.601824_CDS_0005	MTREEAKRYIDGSLPVPRKITDIIIHCSATIEGKNFSARDIDVWHKSRGFRKIGYHFVVQLDGNIEPGRPLAEVGAHVSGHNSNSIGICYVGGLSKERESKDTRTPEQKESLLFLVKALKAAIPTVTKVAGHRDYSPDLNGDGVIEPHEWIKACPCFDATKEYSGC*
ENA-OOUZ01000109-OOUZ01000109.1-human-gut-metagenome-genome-assembly--contig:-NODE-109-length-46123-cov-3.136299_CDS_0025	MSKCYASAVLAIAAAEIGYHEKKSNSQLDNPTANAGSANYTKYARDFDEKYPKWYNGKKNGFAWCDMFVDWCMLTAFGYADALRLLCQPERSAGAGCTYSLMYYEKQGRYHAKDPKPGDQIFFSTAHSKSNVSHTGLVEKVDGSKVYTIEGNTSDQVARRSYYLSDNYIVGYGRPAYDAEPGNANTGSQTPSGGTTSEVTYTVVAGDTLSKIAAKYGTTYQKLAAYNGITNPNIIRVGQKIKIPGTAAPKKTIAEIAKEVIAGKWGNGADRKKRLEAAGYDYNAVQRAVNAALAH*
ENA-OOUX01000176-OOUX01000176.1-human-gut-metagenome-genome-assembly--contig:-NODE-176-length-27812-cov-2.489786_CDS_0009	MTVKQIQCLLTYLGYSPGSIDGVEGRNTQGAIRAFQADYGLTVDGIPGAATQKMLIGAIAGTAVKVEKPESSDAPKTGTFWDDIRYFTREEFRCQCGGKYCNGFPAEPVEETVRMADEIRRRAGVPLNVNSGVRCKRHNAEVGGVSNSLHTTGQAVDLSGAISPEKLYAIAQEVQAEKIPGRGGLGLYGWGIHEDNGKYSRWNG*
ENA-OOUX01000106-OOUX01000106.1-human-gut-metagenome-genome-assembly--contig:-NODE-106-length-37846-cov-31.991347_CDS_0010	MRRIEFIAIHCTAGSQSTTIKQLELEFKRKGWKYPGYHYVILPDGKIHQMLAVEKVSNGVKGWNSKIINIAYIGGIDANGKPTDNRTEAQKKSLVSLLKLLRKTYPNAIIQGHRDFSPDLNHDGKITPNEWIKACPCFNAKDEYKDI*
ENA-OOUY01000118-OOUY01000118.1-human-gut-metagenome-genome-assembly--contig:-NODE-118-length-36204-cov-3.356635_CDS_0007	MEFKRKGWKNPGYHYVVSADGVVHQMLNEERVSNGVKGWNSKLINVAYIGGIDATGKATDNRTEAQKKSLKALLKLLRSRYPKATIQGHRDFSPDLNGDGKITRNEWIKACPCFDAKVEYKDI*
ENA-OPUA01000001-OPUA01000001.1-human-gut-metagenome-genome-assembly--contig:-NODE-1-length-28783-cov-5.855194_CDS_0014	MRFVDISNWKADVDVSKIDADGVVVQCTWGAGELTTANGLVGSVWTGADAKIQAAAKRGMAVGYMHYIRGVGASEEACFFAGNTKGYLGKFVPCVDWEAADNAAWGDRAYLDEFLSQYIRLTGVKPLVYAQRSEIPFIKDICAKHDCGIWEACYASMDAVGWQDADSIWSYVAYPMRQYTSNGHIGGYAGSLDLDYFAGDKAAWDKYAGVNPVVDPSPTVVATTYEVAVDALNVRTEPSLKGKVVASYSRGEKVVLDGWGAYADGFLWGRYVGASSGQPRYVAIGTDSGSDWYLTMCR*
ENA-OPUD01000160-OPUD01000160.1-human-gut-metagenome-genome-assembly--contig:-NODE-160-length-15618-cov-5.110904_CDS_0015	MMKRIWRSILACVCVLSLVFVPSAYADMRGFDVSNWQCDIDTYALDADFVVAGATWGVGGFNNVCLVNGVNQAANYQLGRAVDSGKSIGVYHYAMGNDAVAEADFFVDNVAGYVGRAVLALDWEAADNPQFGNGAWVESWVRRVYDRTRVWPVVYTGAYSLRQLTPYVREHCGVWVAQYASNVPTGYQAVPWLYGAYGEAMRQYTANGYVSGYGPLDLDYFRGERWQWDAYALGERDNGVSAPAPVPDTGCASTCVTVGPGDTLSGIAARTGLLPWQSWHGYESGNPSVIYPGETVCYGGTVAPSNTSAVHTYMVQPGDSLWSVFGVDWSRVASVNGLSNPSLIYPGQILRY*
ENA-OPUG01001009-OPUG01001009.1-human-gut-metagenome-genome-assembly--contig:-NODE-1009-length-18214-cov-6.685886_CDS_0017	MKYGVYIVEDVTAPDNLDAKVSDHFKLTEFKCSDNSRVVVLNDELVTVLEKARLHFGKAIKINSGYRTVAYNSTLKDASPKSQHTHGNAADIVVRDVKPIDVYNYFNETYPDTYGVGIYNTFVHIDVRPNKARWDYRTKEK*
ENA-OPUG01000511-OPUG01000511.1-human-gut-metagenome-genome-assembly--contig:-NODE-511-length-30818-cov-3.739882_CDS_0001	MNNIEERLLTVNPYSRCGEKQGTIKNIVVHWVGNAGSSAIANRNYFENLRITHKTYASSHYVIGLNGEIIKCIPEDEIAYHSGSYSMNRKSIGIEDCHPDWDGKFNDNTYNSLVELCADICKR
ENA-OPUF01000224-OPUF01000224.1-human-gut-metagenome-genome-assembly--contig:-NODE-224-length-49129-cov-7.498390_CDS_0058	MSLIGKNNEEKIWNFLTGKGLNSYGAAGLMGNLFAESGLNPHNLQNTYEKKLGYTDDDYTDAVDSGKYTGFVHDSAGYGLAQWTFWSRKEALLNYVKAAGASIGDLETQLGFLWKELAESYAAVLAVLKKATSVRQASDAVLLKYEQPKDQSASVQTKRASYGQTYFNKYATKTTNDTQGGKTMSNSSLVDCTVYSPNHSGKRTHSIDRLTPHCVVGQLSAETIGACFPKGRNASCNYGIGYDGRVCLIVDECNRSWCSSSNANDQRAITIECASDKAEPYAMKSAVYEKLIKLCADICKRNGKTKVLWLGSKEKALAYEPKANEIVLTAHRWFANKSCPGDWLYSRYGELADRINALLGSTDSGNSGGNNTPSGGSGVKYYVQTGAYKQKANADAQLK…
ENA-OPUJ01000157-OPUJ01000157.1-human-gut-metagenome-genome-assembly--contig:-NODE-157-length-65034-cov-4.261484_CDS_0001	MSNKIKNHKLIHGSTIGHADVVVKNLMTSGKVVPGYSLTPSYITIHNVGDDDVPGVTWDKALRNANKYGKAGGYRIASWHVTVDYNKIYQEIPFNRVAWHAGDGEYGKGNRHSIGIENCQYSRDKTKQKLVWENCAALCVELTKEYSIPTKHIVQHYYWTKKDCPYLLRHKRFGYDWTWFMNLVKGTKPVDTEFKSYVVRIIVDELNIRTGPSTSYEKVGELYKGDAYTIIEEKNNWGKLKSGAGWISLSKKYVEKI*
ENA-OPUJ01000013-OPUJ01000013.1-human-gut-metagenome-genome-assembly--contig:-NODE-13-length-172516-cov-2.663570_CDS_0069	MKKRVLIILMISIVFGFATGYSLHHWIHSARFPEEKIMLMPEHPFYLMEEVNEEVLYNTLKHYDFPSPAIITAQAILESGNFKSKLCKDNNNLFGLYNSRTMSYFKFDSWISCVFAYKQFILSRYDPEEDYYRFLDRIGYAEDSLYESKVKELELDIINKYGSPD*
ENA-OPUJ01000036-OPUJ01000036.1-human-gut-metagenome-genome-assembly--contig:-NODE-36-length-115910-cov-10.981667_CDS_0036	MSQFTVRRSLPASGNKLYNNGNAGGWSWCINGSPTKAGLNVLANCVGWACSRFNEIYNEITGNNGMKYKKLCCNAENFIERAKQDGLEVGMVPKPGAIMCWQKGATLSGGDGVGHVAICEIVYDNNHVFTSESGYGGSAFWNSHRYNTNGRWGLGSGYTFRGFIYNPAVKDEPTPAPTPSSKFNIGDKVVINGALYKSSNAITASGSVSNKITTITRKVVGAAHPYNTTGDLGWMDEASITKYEEPKPSTGQKFAIGTRVIINGALYISSNASSPAGSVSNKTTYITRYAAGSKHPYNTTGDLGWMDESSISVYNGETYTVKSGDTLSGIAARYGMSWQELYAKNKFVIGNNPNLIKPGQVLTIR*
ENA-OPUJ01000266-OPUJ01000266.1-human-gut-metagenome-genome-assembly--contig:-NODE-266-length-47395-cov-5.108724_CDS_0058	MTPVQRVLATARSENGYLEKATNAQLEDKTANAGYNNWNKFAAFLDDLEVVYNGKKNGYAWCDCFVDYCFIYTFGLELGMAMTFQPKKGAGAGCTYSMGYYKKAGRFFKDPQPGDQIFFTNDGGASSYHTGLVEKVEGGRVYTIEGNTSSAPGVVPNGGAVRDKSYSLGYNQIAGYGRPDWSLAGEETEEMTQDQFNDMFKVAMAAYRAELQDNDCGSYSAEGRQFMIDKGLMVGGNPLPNGEPNYMWQDFLTREQFATVLFRYAKALGIA*
ENA-OPUJ01000813-OPUJ01000813.1-human-gut-metagenome-genome-assembly--contig:-NODE-813-length-24694-cov-2.343642_CDS_0003	MKTIDSIIIHCSATRAGQDLRAKDIDRIHKQRGFSQIGYNYVIDLDGMVENGRPLSIDGAHCNTKGFSESSYNKHSVGICYIGGLDASGKPADTRTIAQKTSLRELVAKLCKEYDIVEVLGHRDTSSDLDGSGEVEPAEYIKACPCFDVRSEFSNFLRNTVILP*
ENA-OPUI01000378-OPUI01000378.1-human-gut-metagenome-genome-assembly--contig:-NODE-378-length-35950-cov-4.169745_CDS_0052	MKEGIKTMKLKNKLITLVVAFLAAISFALPSQVNAAKGDQGPDWAKYQGASGRYGTDQDKFVIAQIGGTYGGTYIDQWTYDSQIASAKAARKRVHSYIWYGVGGSSQLGLEALDRYMPRIKAQTPKGSIVALDYEDGASGNMAANTDAILAGMRRIRSE
ENA-OPUL01000513-OPUL01000513.1-human-gut-metagenome-genome-assembly--contig:-NODE-513-length-34589-cov-2.816471_CDS_0032	MTNKILEDKLKPNIEEHPSIINIKKRSGKVKYIVVHCSASQNRDDYDWKSIDQVHRNRGFICIGYHFVIKKDGTIQNGRPLDAVGAHAKGYNDCSIGICLVGGINKSGQPVPNFTDEQYVSLRNLVTWLQYKYWEDHPKVLGHRDLPDVHKDCPCFDVKAWYRKLPFEIHEVTKDDVAALGDVLRVSGEAPYKEGDLILQKK*
ENA-OPUL01000299-OPUL01000299.1-human-gut-metagenome-genome-assembly--contig:-NODE-299-length-46835-cov-2.848012_CDS_0045	MKIIDKLIPINKYNRPGSKSTPKRICVHYTGQAGTDADRLALFYSNVATGRFPNKPNNWTSTQYIVGLNGKVIRVVPDNETAYAASGKNAGTLHIEVCYSKASGEFETASMSALRELVQYLMKKYNISAGNVLRHYDLTGKYCPWYYVDENRWAVLHEYITSAAVDQKNLYRVQVGAFSSRENAEQYMNKVKAAGFGAFIVEVDNNA*
ENA-OPUL01000299-OPUL01000299.1-human-gut-metagenome-genome-assembly--contig:-NODE-299-length-46835-cov-2.848012_CDS_0063	MAKYAGIDLSYSQEKVDYKALAKAKIMGKPLKFVMIRLGHGRKKDTLFEQHYNGCKAAGIKVGIYHWSYAKSASEAHVEANWVLEQLRGLEIDYPIAMDFEDKGVLAAGLSREEYTGIVRAYLSTIQAANYYPLLYTGKYTIRDHLDSRLLKEFDLWLAQYTSEGYQAQLGQVMWQFTVAGHPEWDYSRQGNVAGVTGPCDCDWAYVGYAAKIKKLKMNQPLVTVRAEKLVRSSEVDSEKALLRSKGYTLL*
ENA-OPUL01000318-OPUL01000318.1-human-gut-metagenome-genome-assembly--contig:-NODE-318-length-45572-cov-2.166839_CDS_0024	MEIKGIDVSSYQGKPDWSKVSNSGVKFAILRIHQKSGVDTSFEHNYKGCKSNGILIGGYKYSYALTSAQAIEEAENVISVLGGRGLDFPVFYDLEWSQQRSLGKQAIENIAVAFLTRIKKAGYKVGIYCNLDWYNNVLTDALKQYDCWIARYPANDNGSVQERLRPSAGAGWQYSSKGKVPGINGNVDMDVFYKDYKGMMQKGETKMVKISNCGHDERGRYAGGKAGDQTGTEYQIMNWYSRPWQ*
ENA-OPUK01000601-OPUK01000601.1-human-gut-metagenome-genome-assembly--contig:-NODE-601-length-21730-cov-2.593633_CDS_0018	MAKLTPDATRTEHGLVINEKIIPWGAVWPKDSGAYKKGAQYKADRLLSGGTGKVKGVTIHNTNDLKNVEEDAEQYTRATWPNANMNDARVHYYVDDINAWQNLREDEVGWHAGDGRKATGGNETTLSIEIIMDGSGSKEDRKAEENGVLLAALLLKKHGLSVNELYTHNHWMGHPDSIVQGARKNCPLYILPHWAQFKQKVAAKLTELNGGATTTEAGKTEIMGKAKASAQQMALFARSKNAEPQLPACSLEQLAQFFLEEGEAEGVRGDVAFAQSLHETGFFKYGGIVLPTQNNYAGIGALNGNAKGQAATFPDPRTGVRAQIQHLKAYASKEALVNGCVDPRFSLVTRGSAQYVEWLGASDNPNGKGWAVPGKGYGGKIVALLGQIMAFEVPQPSAP…
ENA-OOUW01000002-OOUW01000002.1-human-gut-metagenome-genome-assembly--contig:-NODE-2-length-159333-cov-8.728450_CDS_0017	MNKSHTLISMILRNEGGYVFDPDDSGKETYCGISRANFPKWEGWKIIDKFKPLKRGQIITTVKELEDLVEQFYIDQFYNKCKIDDISNIYISAHLLDHSVNAGVSNGVKCLQKAILNLGHSLDVDGKIGPTTIRLANLCNSKNLLQEFISKRKEYYQEIVDRKPSQNKFLKGWLNRVDEVNNYISNKYKS*
ENA-OPUH01000602-OPUH01000602.1-human-gut-metagenome-genome-assembly--contig:-NODE-602-length-30741-cov-4.331715_CDS_0001	MSTLITFKAGDKTPITKNFARNEFQCSCGCSAQMVDEMLVQKLQTIRTVYDTPLKITSGYRCVKHNAAVGGAKSSKHLYGIAADVKDPTGKLNPVALAILASWCCTIKVDIENSKGQYIE
ENA-OPUH01000602-OPUH01000602.1-human-gut-metagenome-genome-assembly--contig:-NODE-602-length-30741-cov-4.331715_CDS_0013	MSNGYMVFLKYCLLPVTPSKITTKINNANKTITLIDEGQVNLLKKAELTDVEFECMIPQTNYPFALYKSGFLGASFFLAYFERLKTSKKPFQFIVVRMKPNGRILFSTNLKVTLEDYTIVEDAGQGLDLTVKINLKQWRDYRTKLVNIQQNDDSTITATVQATRAAETAPTPTAGQTYTVKSGDSLCAIAKKYYGSSSKYTDIYNANKSVIGGNPNLIKPGQVLTLPESS*
ENA-OPUH01000316-OPUH01000316.1-human-gut-metagenome-genome-assembly--contig:-NODE-316-length-45602-cov-27.840099_CDS_0024	MRIDRSLISNTNTYSENDPKCIVVHNTDNFAAGADALAHARAQYNGNFQNMSAHYYVDDGDTAYQAAPHSRGCWHVGVNYGGNNLFGRYGNRSSIGVEMCVQAGYNYEKAFQNTVAVVKEIMRETGIPASRVYRHYDICSKHCPSQIIERGDWERFKSLISDAASVEQPESGKYEPGIYKVNTDLNIREQPNADSRRVGTIKDRGSYTVTEIQNGSWGRLLSGAGWINCHTKYCTYGGAAPKEESTVKAISVDGVWGPELTKRLQEIFKTGVDGVISDQPMSNKKYCAGIAAAEWSGKLSGGSDLIRAMQRWAGVTADGYLGPQTIRALQKKLGTPVDGVISYPSAMVRALQEWCNRQ*
ENA-OPUS01000088-OPUS01000088.1-human-gut-metagenome-genome-assembly--contig:-NODE-88-length-74259-cov-2.916029_CDS_0003	MGYSKLAQGFMPAHNNNYSKGRSGYKICKITPHHMAGKLTAKRCGELFQNPNRYASANYGIGYNGEILCYVDENDRAYTSSNKANDCQAITIEVANSQNGGNWPISDASWNSLVNLCVDICRRYGFRLEYDGTPNGSLTRHNMFAATSCPGPYLQSRFEELAKVVNDRLDNEQPVPEPKPETPTKGYLVKVKADVLNIRKGPGTNYDISGQIKDHGVYTIVAESDGQGASKWGKLKSGAGWISLDYVEKQTSGTVEQKPAAPQIKKGSKVKLIGRMTYSGIRLADWTYGDIFDVIEVSGDRVVIGKGTAVTAAVHIKDCQPV*
ENA-OPUS01000267-OPUS01000267.1-human-gut-metagenome-genome-assembly--contig:-NODE-267-length-45385-cov-2.988330_CDS_0051	MERKLLPIIDFAHGSDVPGKQSPDGKHKEYLWSRKVGGMLAERLKQEGFKVAFTNTSDKEIGLSRRREIANNLDTPLGGTKFLLSLHNNATGMGNEWCTARGFEIYTTKGQTSSDLFATVIFEQLQEDFPITDGYKHRMDKSDGDPDKEANFTVLMGNNYWGVLLEWLFQDNPDDVALLEDDNINHKLVESLTKALIFIDENLDKLKL*
ENA-OPUN01000002-OPUN01000002.1-human-gut-metagenome-genome-assembly--contig:-NODE-2-length-97813-cov-7.886690_CDS_0039	MVLKLGSRGNEVKALQEKLNLKADGIFGPLTEEAVKDFQRSNGLEVDGIVGANTLSKLNLSVNKRNIKELIVHCSATPEGKDYSVDTIRQWHLQRGFSDIGYHYVIYRDGSIHIGRDESIIGAHCTGHNTNSIGVCYIGGCASDGKTPKDTRTTEQKQSLVKLLKELKTKYPQASIHGHRDFANKACPSFDATKEYSSL*
ENA-OPUN01000002-OPUN01000002.1-human-gut-metagenome-genome-assembly--contig:-NODE-2-length-97813-cov-7.886690_CDS_0062	MKQKIFNYILLSWMVVLTGYTIIESRKAPPDVEFELKLNDREIMKDLEANVTNMLAVCEYYDVKHPRIVTAQAILESDNFESELFKEYNNPFGLYNSKKKDYFKFKHWTDAVAAYISMVEHRYAGGDYYRFLEELPYAQDSRYIDKVRIIESNLPP*
ENA-OPUO01000041-OPUO01000041.1-human-gut-metagenome-genome-assembly--contig:-NODE-41-length-28373-cov-2.991560_CDS_0005	MARVTCVDISEFQQGINFNKMKNDGIKAVIIRAGYGRETSQKDNMFESHFRNAKNANLKIGVYWYSYADSVNDAEKEAKACLECIKNKSLDMPIYYDLEDSSQLHLGKTKITEIAERFCETVKENGYRAGVYANLNWFNNYLDYKRLKSKYSIWLAQYNDKAELDCDIWQNSSTGRVSGYSGNIDTNVIYNDNIFGKSESKVAKPTLTYRVYADNRWYNEVKGLSNIAGRAKQAISAVAVKVSNGKIKYRVHLLNGDWLPWVTGYDIDDDVNGYAGIKGKVIDGLQVEFEGVGDFKATYRVRKQCKNKFLPYQHNTEKDTEQDGYAGVKGCKIDGIQITLT*
ENA-OPUX01000509-OPUX01000509.1-human-gut-metagenome-genome-assembly--contig:-NODE-509-length-33603-cov-2.187552_CDS_0040	MEKLFGIDISHWQGDMSIEQARNERGVRFAIIKAAGADDGKYKDSKFENYYAQCKAIGLPVGAYYYGNAKSVAEAEQEADHFLSVIAGKQFEYPIYYDVEGKMLNNSRDVLTDIVIAFCDKCEKAGYFVGVYTSDSHFQAHVDDDRLQRFTHWVARYSSNEPATGHDIWQYGGEYNYIADKTICGRTVDQDFCYRDFETEIKKAGLNGFSANAGDEAKEPEVSEPEGSTLDLLYRTMKDEFGGGDARKAALGSRYNEVQDVINHIDKASVQELVDEVWAGKYGDDEVRRTVLGSRWQEVQDVINAGNKKYYTIKSGDTLSGIAAKYETTVNAIAQLNGIENPNLIIAGDTIRVK*
ENA-OPUU01000045-OPUU01000045.1-human-gut-metagenome-genome-assembly--contig:-NODE-45-length-116773-cov-4.335193_CDS_0150	MSIITYSMKKDWNKKLSKNFCAYEFACNDRSDEFKVATELVETLQQIRDHFGKPVLISSAYRTPAYNISIGGSSRSQHCLGTAADIHIAGIDPIRIALYVASLPYFQKHGGIGYYSRAQVTGGFVHVDVRESPSRWVSKSGTAYQVVSKIMPTIRQGSKDCTGGVSYAVTVLQRHLGLKVDGIFGAGTKAKLVEWQKAHGLAADGICGMATWSSF*
ENA-OOUV01000073-OOUV01000073.1-human-gut-metagenome-genome-assembly--contig:-NODE-73-length-20954-cov-12.509594_CDS_0023	MKTKSYYVFDYTLNPDEQLSPHFKAHEFRCSDLSRVIVLNKALLELLEIIRNHYNKPLIINSAYRTVAYNSSLKNSSPKSQHVFGNAADIKISGVTPLQLYSWLNSKYPNSLGLGLYNTFVHVDVREGKSRWDYRTQK*
ENA-OPVA01001659-OPVA01001659.1-human-gut-metagenome-genome-assembly--contig:-NODE-1659-length-13163-cov-26.046308_CDS_0007	MDKEAFIQKVAEKVRKYAPLYGIGVHSPIIAQAIIESGWGESVLASKYNNYFGLKCGSSWKGSSVNMATREEYKPGVMTNIRDNFRTYEDFDAGIRGYFEFISYSRYANLKGVTNPREYCEKLKSDGYATSSSYVDTLMRVIQENNLTRFDNSDRPQSDVDIENLAQRVIKGEFGSGEERKVLLGGNYEKVQQRVNEILGSNKPKYNIDDLARRAIRGEFGNGLARKAKLEKMERGLYAKVQKRVNEMMK*
ENA-OPVA01000697-OPVA01000697.1-human-gut-metagenome-genome-assembly--contig:-NODE-697-length-27446-cov-7.557482_CDS_0017	MKQKPKHKRFKRSMVRPVAGLALSATIMLSPSVALANMNGVDVSGWQPANITRTIPADFAIVKATEGVDFTNTSWVSQITGAIETGKIHGLYHYANGGSAVAEADYFVNTVGSYVGRSMLVLDWESYRNVSWGNGNWVRQWVNRVHERTSVWPVVYVQASAVWQIPQDVRQHCMLWKAQYASNAVTGYQSQPWNAGSAGEGMLQYTSHGMLSGYNGFLDLDLFFGDKTAWGRIACGERSGCVPNSFANTGTTTTVKHDTPNTTSNGDVNQMANDVIAGRYGNGATRRALLGGYYDSVMRIVNNRLGCGTAQSSAQCVYVQSGDTLSSIASRYGGSWNEWTGYRSGNPNIIYAGERVCRRSSSVSTGGARRYTVRSGDTLSGIASRYKINVGQIKGYRSG…
ENA-OPVA01000176-OPVA01000176.1-human-gut-metagenome-genome-assembly--contig:-NODE-176-length-60185-cov-40.653783_CDS_0057	MAYKGIDVSSYQGNIDWSKVKWAGVQFAILKIIRKDLNPDKTFEQNWKGCTDVGMPIQGVYNYSYATTVEKAKTDANKVIQTLNERKTFVWLDVEDKCQQGLGQTLIDIINTYQSVIKSAGLNFGVYTGLSFYNQYIAPYANQINCPFWIARYPSTKGMSIGDEPNSAKKPVIQHPLYGWQYSSAFTCSGLNNSTDANLLYIELDKGDGIENSSAPTATPTPIATPAKNNAWKGNEEYYLDNDDVRKWQHAMNIGFDTDELKEDGRFGVNSQRFAKNHNLWSGQIHNCPTAIKWLRKTLHDKYHFYKLDTDYGKWTDYLTKCVKVFQKNRGLKQDGYVGLITTYYLLKD*
ENA-OPVA01000209-OPVA01000209.1-human-gut-metagenome-genome-assembly--contig:-NODE-209-length-56192-cov-2.975186_CDS_0063	MKTKNDIRIDRSKLHPWLDYKLTLLLKQCNKNGIYLIITEGFRTKEYQDSLYAKGRTAPGKVVTNAKGSTYSSQHMWGIAFDIAINDSNLLYDTATIKKVAKIAKSNKVGLKWGGDWKSIVDTPHFYLGKWGSTTSELKRKYGTPDKFKKTWTTITKKNCKLWKSKTLRASKMFCRIPKGSKVEVLYKSKLGYAKIKYGGRYGFVFKSVL*
ENA-OPUW01001224-OPUW01001224.1-human-gut-metagenome-genome-assembly--contig:-NODE-1224-length-16584-cov-4.478553_CDS_0017	MLRGIDISNWQAGLDADSVFPNVDFVICKATEGVGFVDGYCDSWVQWCRAHGKPWGFYHFANVNSPAMEATHFINNTSNYFGEGVPVLDWEGDQSVEWVNEFVKIVHDQTGIWPWIYANPWRFNQGGVEQNCMRWIASYPDVLRPGLDYDPGEPPETDGLVGCWQYASDGQVPGYAGNLDVNHFFGSVGAWSAYAGVPSTGAENKPTGQSVLENDRFRVTIQEK*
ENA-OPUW01000047-OPUW01000047.1-human-gut-metagenome-genome-assembly--contig:-NODE-47-length-95545-cov-16.189643_CDS_0081	MAKFDKEFDKVILAEGGYVNDPDDAGGETYLGISRKNNPKWVGWEVIDDIKKKYGTKNITSRLKKDVALTNSAKLLYKQNYWDVLELDDIPSQGIAHQLFDTCVNCGKTTAIRIAQQVLMMTITGKWSDELKYNLMKYGNNK*
ENA-OPUZ01000004-OPUZ01000004.1-human-gut-metagenome-genome-assembly--contig:-NODE-4-length-94354-cov-3.450577_CDS_0008	MALFDEEFEKIILAEGGYTNDSDDAGGETYLGISRKNNPKWDGWISIDQLKKHHPKDFKKLLKQTPELTVKAKRLYKENYWDVLELDDIPSQGIAHQLFDTAVNMGVSSAIRIAQQVIGMTITGKWSEELKYNLMQYGKGE*
ENA-OPVC01000287-OPVC01000287.1-human-gut-metagenome-genome-assembly--contig:-NODE-287-length-44845-cov-4.594485_CDS_0003	MSNSPLVNYTRISPNKTSPRRNKIDTITIHCVVGQCSVETLGNIFAPTSRQASSNYGVGTDGKIGMYVEEKDRSWCTSSAANDNRAITIEVASDAKHPYAVNDKAYAAMLDLVTDICRRNGIKKLVWSTDKNKRMNHLDGCNMTVHRDYANKSCPGDYLYNRHGEIAAEVNRRLGVAVDTPTEDKPTTSSAKAGDTVKISSTATYYGGKAIPAWVKAKNWIVREVSGDRAIIDKSVDGKNAICSPINTKFLSVVSAASTPPQSARTPQVGDYVSFTGKTHYASSNGDRAVSCKGGKAKITQIYAKGKHPYHLVHVDGESTVYGWVDRNTFTKV*
ENA-OPVC01000294-OPVC01000294.1-human-gut-metagenome-genome-assembly--contig:-NODE-294-length-44521-cov-5.763685_CDS_0038	MKLTINNTIKASRHGGKRPLTAIEAIVFHYTANTGTSATAKGNARYFANGSEGRAASAHYCVDEGNVVYECVPLDTVAWSVGDGWNGTCGKFVNNYNSVSIEMVSHTDASGKYYIPRQTMENAARLYQMLLKKLPNVKYAVRHYDVSKKRCPEPLIDEKKWADFKKLLKEVDEVVETSKIIVDGKDVAVKRILKDGSNYINARDLAAALNLKISNQGNIAVFSTEEK*
ENA-OPVC01001252-OPVC01001252.1-human-gut-metagenome-genome-assembly--contig:-NODE-1252-length-16177-cov-7.232912_CDS_0008	MSKIEKTVAWAEQIAADDRHGYSQLHRNSPDYDCSSFVGTALANAGFPISIYSTTRNLGEQLENAGFVKCGKPWRRGDIHLAAGHHVTMSVDANRIVHASQSENGGIDGQTGDQTGKEICVRSYYDLPYENTVHYRYAGAVDEKPHNVIESCVKTESARSFDRKIAGAYHTNDRYNLRVGAGMNKTVILTLPTGTSVRNYGYYTGEWYLVKAVVNGIVYTGYVAKEGLTRG*
ENA-OPVB01001875-OPVB01001875.1-human-gut-metagenome-genome-assembly--contig:-NODE-1875-length-13762-cov-3.352156_CDS_0007	MKMQRIGIDLSEHNGDFESLKLNYVEFVMIRTGYGSKNREKQEDKQVYNNAKKCIKAKIPFGFYHYSYALDTKMAEDEAEFCLSIVDKISNQGHRPMYPIAFDIEDKKLDKLTIAQRTDICIAFCDKIEKAGYYAVIYASTSYFKSKLDLQRLTRFDKWLADWTKKKDEDLQKIIPHGIRQFKVDRNGNLDYNYAYKDYPDIIGKMYGIKKELKVGSVVKVLKPIIYGTNKKFKQYYEYYEVLSIGKIRKNRIVIGRDGITTSAIDKKYLEVIK*
ENA-OPVB01000276-OPVB01000276.1-human-gut-metagenome-genome-assembly--contig:-NODE-276-length-43770-cov-27.201281_CDS_0028	MEIKGIDVSSNQGKPDWPKVAKSGIKFAILRIHQRSGIDGSFEYNYKGCKNNGILIGGYKYSYALTPAQAIDEAEDVIAALNGRGLDFPVFYDLEWSNQRKLGKQAVENIAVAFLTRMKKAGYKVGIYCNMDWYNNVLTDALRKYECWIARYPANDNGTVQTRLKPSVGVGWQYSSKGKVPGISGNVDMDVFYKDYRGATQKGETTVAKTKLQKFLELGDYYASNGGYLEKKSNAYLDDFKKNAGYNNYTRFARDVNSWGQPGCQAQPWCAEYQFWKLVKVLGITRALQIMGGGFYNCKSITNHAKSNGTWHKSPKVGALVIFRNGSHVGSVRSFNGSIVYTNEGNTSSAAGVVANGGAVRNKSYAINDSAIDGYVWIDWGSEGQTATWKATGTATSTA…
ENA-OPVB01000071-OPVB01000071.1-human-gut-metagenome-genome-assembly--contig:-NODE-71-length-83383-cov-35.250192_CDS_0097	MRKLVIILDPAHGEEVPGKGSPDGTHKEYKWSREICEKLKTHLTCLGFRVEITNPTDKEIGLSRRKEFASKVNTNPGEFKFLVSLHNNAAGMGNDWANARGFEIYTSPGNTTSDKFAKVILDNLAKDFPSYKNRGTKEANFTVLMGSGYSAVLIEWLFQDNKEDVKLLQDETTNNKFMDSLVSSFLYINDHLI*
ENA-OPVB01000014-OPVB01000014.1-human-gut-metagenome-genome-assembly--contig:-NODE-14-length-164212-cov-8.939747_CDS_0193	MNNWLKQQLIYQPVIRESKINIIPEQETIILPKKKIKTTSLEGYTPTLLKEPQEKVIIEIPQEETKYPKVFQNKSEFIKVMTPLYEKILASKGIDTSFAKALVQQSGLESNWGKSQSGKFNLGGIKGKGTKRRTREVINGKDQYIYDSFRDFNSLEDYANYHVNLLNNNRYRAFSGTVNEFADKVAKGGYATDPRYKNILSKMIASAKFGMKVPKYQYSGKIPSTDIPIIRYKTDLDKEIEKKNNEYAATKDIENFAKSRDYSENHLKELADSVKNTEFNYPTVLHLINGETSFEIFPNNNASSAQGPFQLLESTIKRLYPKNYAQIINEYRNKSRNFSDILHDGMVMFREHAKRIKDGDRSYGRLKVNHLAPYSSQTDTISATAWKSIKNDIKKKLSF…
ENA-OPVN01000166-OPVN01000166.1-human-gut-metagenome-genome-assembly--contig:-NODE-166-length-44118-cov-9.244786_CDS_0009	MTTTFKEPLIDYHRNFVKFKSRSSTDYLVVHCSATQNKPEYTWKTIDQMHRQKGWLGIGYHFVILTDGTIQNGRPLEAIGSHVLGYNDDSVGICLIGGTDRNGKSVDNFTEKQKESLKKLLDWLKSKYPKAKVLGHRDFPGVAKDCPCFDVQSWYGRGALYIVYEDEHSLDGCKLSKADLLEANGTLEFTKGDLVRVR*
ENA-OPVN01000027-OPVN01000027.1-human-gut-metagenome-genome-assembly--contig:-NODE-27-length-87765-cov-8.994607_CDS_0015	MANSKILEPFILKWEGGFVNDKDDLGGATNMGVTLATYRSVFGSKKTVNDLKRMTSVQWGVIFKKYYWDKWNADDIKDQNVANILVDWVWASGAYGIKIPQRVLGVDVDGIVGPKTIAAVNARDGRELFDNIKQERKNFIDRICQTRPQNKKFKNGWLNRINSLAYETDR*
ENA-OPVN01000401-OPVN01000401.1-human-gut-metagenome-genome-assembly--contig:-NODE-401-length-28152-cov-2.615546_CDS_0020	MNRIVDVSEHNRNIDWAKVKASGIVGAIIRCGYGQDQTGQDDKKWLRNVSECERLGIPYGVYLYSYAKTTGAVRGEINHALRLLKGHSPAWPVYFDSEQPGTQGVARANAKAFCDAMVAHGYKAGIYASTSWYKNYIGQTWGYSLWIASYGSKSAGVDGIDMWQYTSKGSIPGIPGNVDVNYVYKDLGGMVTPVQKPTVAPAPKPVDESWKGDKRYYLNNSRVGEWQKAMNKGFDTNALSVDDKFGVGSQNFAKTHILWSGQTHNCITAIRWLRRTLRDVYGFTKLSYNGGWTDYLGKCVEVFERNRGLTPDRKVGLIVTYWLLSGVVK*
ENA-OPVN01001478-OPVN01001478.1-human-gut-metagenome-genome-assembly--contig:-NODE-1478-length-12361-cov-8.155859_CDS_0003	MATHEYSVKTQGNTKISKHFRVREFACKDGTDSVMISSELVWTLEKIREHFNSPVIINSAYRTPTHNKAVGGSPSSRHLLGQAADIRVKDVPPSTVYAFCSSLLTTGGVGKYDTFTHVDVRKKKSRWDYTKKK*
ENA-OPVN01000084-OPVN01000084.1-human-gut-metagenome-genome-assembly--contig:-NODE-84-length-57586-cov-3.475100_CDS_0018	MRWKVMLDFLRDIFSALSHAAGDSADKEEPAPAPDVPTMDTVTGWAGEPPYRYIDVSRWQGTIDWAQVAAAGYKGAMLKTVSTNRKLSKRADGLYIDPTFEANYRNARAAGLHVGVYYYTYATSEAMANAELALVREAVRGKELTMPVCVDVEENKLKPMSTLDLTNLTAYALEQVEKMGFYAQLYTYTGYKYELDMARLSSRWDVWLADYTGKTPKVDFKYNAHQHTSKGSVPGISRTVDLNVTTLNYPKIIRKKGLTRLREGA*
ENA-OPVN01000043-OPVN01000043.1-human-gut-metagenome-genome-assembly--contig:-NODE-43-length-73829-cov-3.494036_CDS_0046	MANFNEEFKKVILVEGGYVNDPDDAGGETYLGISRRYNPNSKMWNIIDDIKKRFGTKGINNRLKNNQEITNEVKQIYKINYWDKLELDDIPSQKIAHELFDTAVNCGITTSIRLAQQVCNMTITGKFTPELKHNLMQYGKV*
ENA-OPVN01000516-OPVN01000516.1-human-gut-metagenome-genome-assembly--contig:-NODE-516-length-24336-cov-4.046456_CDS_0011	MKVLIDNGHGENTKGKRSPDGKLREYAWTREIADMLVLELGKMGIDAERVVKETIDVPLSERCRRVNEICGRLGTSNVILISIHCNAAGSGIDWMQARGWSAYTSKGSTKADVLASCLYASAAECFPTGTKIRSDWSDKDPDWEENFYILQKTKCPAVLTENFFQDNKEDVEFLLSADGKARIVKAHAIGIANYLKV*
ENA-OPVN01000516-OPVN01000516.1-human-gut-metagenome-genome-assembly--contig:-NODE-516-length-24336-cov-4.046456_CDS_0026	MARMKYLVLHCTATKEGREVTSDEIRHWHTDPVSKGGRGWKQVGYTDMIHLDGKVERLVKNNEDAEVDPWEITNGAAGFNSMSRHVVYVGGLASDGRTAKDTRTDAQKKALTEYVRNFHERFPSIRIIGHNELNSHKACPSFNVQEWLRSIGIKQV*
ENA-OPVN01000203-OPVN01000203.1-human-gut-metagenome-genome-assembly--contig:-NODE-203-length-40241-cov-5.057781_CDS_0004	MARAEDILAIARKEIGTVEQPGNRQKYGKSYGMDGVYWCMQFVWWCFQQADKQLFYGGGKTASCGELMNYAKAHRQWVTSGYQPGDVLIYDFPNTKVKTDHTGICESVSGQYVIAIEGNTSSGAAGSQSNGDGVYRRKRKLSLVVGAYRPKYEASYRELLKKRSGLEDKTMDYLAAYKYGSDLIRKLATMK*
ENA-OPVN01000302-OPVN01000302.1-human-gut-metagenome-genome-assembly--contig:-NODE-302-length-33068-cov-6.544634_CDS_0045	MAKVTCVDISEFQQGIDFKKLKNNGITAAIIRAGYGRETSQKDSMFESHYRNAKNAGMKIGVYWYSYADSAEDAEKEARACLACIGGKAIDMPVYYDMEDNSQTHLSKSTLTAIAEHFCNTVKANGYKVGVYANLNWFNNYLDYDKLKKKYSIWLAQYNSVNELNCDIWQNSSTGRVSGYCGNIDTNVIFNDSVFSKSESKVEKPTLTYRVYADGKWYNEVKGLSNVAGRKKQAISAIALKVSRGKIRYRVHLLNGDWLPWVTGYNINDNRNGFAGIKEKVIDAVQVEFSGVSDFKATYRVRKQGAGFWDWQHNTEKDSNQDGYAGLLGTKIDGVQITLT*
ENA-OPVN01000220-OPVN01000220.1-human-gut-metagenome-genome-assembly--contig:-NODE-220-length-38948-cov-10.044738_CDS_0058	MSTRAGTVPLSDLQFLKIYFNRKRLRSTTANLRKMLAETGGDAICNGSIFLRDLSPACHLKADGKVHKAPNYRAWAISWNNPADFGVKTVPNGDANYMECVHLIIGGKKIRPVTCGADMRYRAPRTAIGTKDGRFAYYVSKDRHTPEQLRDLLASSGWDNAIMMDGGGSTCFMDSTGKGFTGDGRVIPFFLVWKKKSGDAYEPEGENPMVEINAYSKAKDGDKKLSTNFKVKEFASKDGSDAVLVAPRLVMVLQSLRSHFCAAVTINSGYRTPQYNAKVGGVTDSQHCYGTAADIVVRGKTPAQVAAYARQLMPDWGGVGVYDSFCHIDVREAKADWNG*
ENA-OPVG01000660-OPVG01000660.1-human-gut-metagenome-genome-assembly--contig:-NODE-660-length-29296-cov-7.320167_CDS_0036	MKVFINPGHDRVYDSGAINPVTGVRECDIVAKAGKLLAGYLQTAGLEVRTLQDDSLALVCAESNEWGADLFVSLHCNAFNTQARGTETYYKSFNGQRLANFIQSQIIRSVPTIDRGCKTGNLYVLNNTDTVAVLVEMAFIDNMEDLAILENDLDKMVRAIARGITDYWTA*
ENA-OPVG01001641-OPVG01001641.1-human-gut-metagenome-genome-assembly--contig:-NODE-1641-length-15395-cov-15.979676_CDS_0015	MKIRRLMRSVIACFCASLLVLAPSANADMRGVDVSNWQCNIDTGKLNADFVMAGVTWGVGGFNNTCLRNGVSQVADYQLVRATATGKSIGVYHYAMGNDARREADYFVDHVTKYVGRAVLALDWERDDNPQFGNGSWVDRWVRRVYERTRVWPIVYIPASGLWQLSGYVRRHCGVWVAQYASNAVTGWQSRPWRYGAYGEAMRQYTGNGRVAGYGGAIDLDYFRGARWQWDAYAVGDRKRPNKHNVSTAPVRTHIVRAGECLWSIFGSGWPRVAKINKISRPYLIYPGQVLRY*
ENA-OPVF01000375-OPVF01000375.1-human-gut-metagenome-genome-assembly--contig:-NODE-375-length-31798-cov-2.742494_CDS_0012	MATLKNNTTLHKAKVIVDILPKGYCIPNQSITPTEIAIHNTGDWNVPAANYATALKRFNKENPSWQASYHFVVDDKEIYQLVDTHKKAWHIGNYNSKAVGIEICMFKDEVKQKQAEDNAIALVLELMNLLNIKDISKVKMHKDYTGKYCPQVIIDRDGNLTKFKNRISKFKSEDLTPFVVKIICDSLNVRKGAGTSYDKVGELKKGDAYTIVEIKNNWGKLKSGLGWISLGSKYVERLVK*
ENA-OPVF01000430-OPVF01000430.1-human-gut-metagenome-genome-assembly--contig:-NODE-430-length-28182-cov-2.920397_CDS_0037	MSGKDENNMSMNGIDVSGWQKGIDLSKVPADFVIIKATQGTSYVNSDCDRAYQQAKAAGRLLGVYHYFSGGDPAKEAEHFVNNIKGYIGDAILVLDWEGEQNAKFSQGPAVAKPFLDKVRDLTGVKPLIYMSKSVCRQHDWAAVAAEYGLWVAQYANNNATGYQTNPWTDAKGFGAWGTPAIFQYSSAGRLSGYNGNLDINIAYMDVAAWKAYAKGTQAIQTPKADAPNGSVLDLVYGVMTGKYGNGDARKAALGSRYNEVQSEINHIQEASAATLAAETKAGRYGNGDVRKAVLGGKYDAVQKIINGQSTGNGSGAVYYTVKSGDTLSGIAVKYGTTYQKIAQLSGISNPNKIYVGQKIRVK*
ENA-OPVI01000205-OPVI01000205.1-human-gut-metagenome-genome-assembly--contig:-NODE-205-length-45538-cov-10.082053_CDS_0005	MKPIVILDNGHGEETAGKRSPVWGDGSQLFEWEFNRDIVRRIAAMLKADGVKFEILVPEETDVSLPERCRRANVIHADCGNNAVLFSVHGNAGGGTGWECYTSVGQTKADAIATVLCNEAEKEFAPDGWKMRFDHTDGDPDKENQFYILKHTVCPAVLSENFFMDTEKDCRFMLSDAGRERIAKIHYEAIKRIL*
ENA-OPVJ01000047-OPVJ01000047.1-human-gut-metagenome-genome-assembly--contig:-NODE-47-length-77095-cov-5.491822_CDS_0117	MTNEQKTVLRKIIYAVETGGQVYGQQDYSDFTEAYTNNSDEHAITIGAGAWYGTEAKALLERIYDADPEQWEKIDEVRLLEQVQTANWECFNISRISQLADTIVALISSDLGVKCQDSLMDEQLAIYADEAIKQGVTDARAQAMCVNFRHQGGQGAVTRILAKTQKPYTLDNLYAACQTDAGNQVGAYKDRQNFVYDALKTYFPESEETGMNAIDKLIQIAKNEVGYLEKASNSQLDSKTANAGENNYTKYWRDIKPDYQGQPWCAAFVSWCMMKAFGLDAAKKLLKHWPYVYCPTMADLFTLNSNPKVGDIVIFYRNGTFTHTGIVIKVSGDRLWTVEGNTSGSSTIITNGGGVCQKNYYNSNLPGTKFCTPNYSLVKNTTSVLDSDTAKKQNTRAYI…
ENA-OPVJ01000316-OPVJ01000316.1-human-gut-metagenome-genome-assembly--contig:-NODE-316-length-33488-cov-9.562678_CDS_0049	MKILIDNGHGENTPGKRSPDGKLREYLYAREIAESVERALRAKGYDVERIVHETVDVPLAERARRVNEICARYGATNVLLVSIHCNAAGNGEWMSARGWSAYTSKGKTKSDELATMLYEEAEQNFAGQKIRRDNSDGDPDWEENFYILVKTKCPAVLTENFFQDNKEDVDYLYSDKGKQAIIKTHVDAIIKYVTKYGKT*
ENA-OPVH01000858-OPVH01000858.1-human-gut-metagenome-genome-assembly--contig:-NODE-858-length-17323-cov-3.337387_CDS_0021	MLNGVDISHYQRGLDLAALNHDFAIMKATEGTSMVDECCDKWVQTERRNGKLWGFYHVITTATGIAQGEFMLDMCENYFGEGIPIIDVEGTGSYYPNDPGRVYDMANYLIGKTGVKPIIYMNRNCMLTADWSRVVGLGCDLWIARYPYSKVNGYTFDTGNIGDAKYWPYYAMWQYTSNGWLASNNLNVGIDLDVFFGTEDAWRAYAAGSPIPETDMSDMLSVVNSALDSLSDATEKVQQIKDAIGWRGGTRHGKNQAQNHLHHRELCVP*
ENA-OPVH01000142-OPVH01000142.1-human-gut-metagenome-genome-assembly--contig:-NODE-142-length-56220-cov-5.936099_CDS_0038	MIKCGDFSAWNGVVDWNRVKAAGLTHAILKVIRRDFDPDKQFENNWKGCQLAGVHICGVYNYVYTPTVEEAIAAAKRVLEVLDGRKVTVWMDVEDTCMRNLGSELIDIIKAYKEVIEGAGYDFGVYTGLSFYGSYIKPYTDPSDLDCPFWIARYYLGYDEMQLNDDVNTDKTPNIDHYLAGWQYTSSGVVDGVDGVCDLSEFYGFHNEEDNTEDNSEEDNTEDSTDEHVYATYAAYTDRWWGEVEGREDWAGAGDNKAITALIIKVSRGSVKYRVHLKGGDWLPYVTGFNYDDYDNGYAGDKKHEIDAIEIIYYTPEGEPWKYAKYMVSVFNNRNFYPEQIDNETSNGMDGYAGVMGNAIDKFQLVVE*
ENA-OPVH01000996-OPVH01000996.1-human-gut-metagenome-genome-assembly--contig:-NODE-996-length-15562-cov-4.711550_CDS_0019	MSKIIDVSKWNYPVDWDAVVKAGVTGVIVRAGSGVTEDERMKYFTNEVIKRGLDLGFYWFVYIHSGRTIDANCIKFEQTIRPYKDKINLNVWCDFEYDTEEKLSRYDTNTLTRISRSTLIANFCQTMNFYGYKCGYYANRDYLLNHLLHSKLKGFPLWYARYTSKEDEYTKSATLWQYTSSGKIGGKKFDMSKRVETDRFYPGIGLVAAFNAVGIPSSFEHRKEIARANGIEEYTGTAEQNTELMVLLAKGELKKE*
ENA-OPVH01000572-OPVH01000572.1-human-gut-metagenome-genome-assembly--contig:-NODE-572-length-23658-cov-2.907851_CDS_0007	MAYKLYMAGTLMPITPSKVTVKINNQNKTMTLINGEEINILKAAGLSDVSFELVLPQVSYPFSNGGAQSAAYYLSLFERLKVSKTPFQFILNRQKPGGGMFHYTNLTVGLETYEITDDAGEGFDVKVKINLKQYRAYGTKTVTVQPAKTSGGTATATVKAAPRPTTTAPKAATYTVKSGDCLWNIAKKQLGNGADYTKIYNLNKDKIKNPNLIYPGQVLTLPS*
ENA-OOVJ01000001-OOVJ01000001.1-human-gut-metagenome-genome-assembly--contig:-NODE-1-length-185863-cov-18.616653_CDS_0207	MKKKVLIILMISIVFGFATGYSLHHLIHFNQKQEEMVLLPEHPFYLLDEVNEEVLYNTLKHYDFPNPAIITAQAVLESGNFKSKLCKDNNNLFGLYNSRTMSYFKFDSWISCVLAYKQFILSKYNPEEDYYKFLDRIGYAEDSLYESKVKELELDILNKYGSSN*
ENA-OPVK01001134-OPVK01001134.1-human-gut-metagenome-genome-assembly--contig:-NODE-1134-length-16855-cov-2.314702_CDS_0027	MVCTVRFDLFKQEVTRFIDGETQIRKNFKLKELCNTKTDNAIELVVNERLFLFLDMMQELRDRYGKPINVGSWYREEKFNKKIGGSPNSLHLDGLACDFHVDHNLTQHKNMETMWKAICQKHGVIGGINHYTHGYHVCIGEEKFGATTFVVRDYRGKKGDW*
ENA-OPVK01000294-OPVK01000294.1-human-gut-metagenome-genome-assembly--contig:-NODE-294-length-39149-cov-3.293216_CDS_0006	MRKINKVIIHCSATPEGKDYTVEDIDRWHRERGFDCIGYHYVIYRDGSVHKGRDVAKIGAHCKGQNANSIGVCYIGGMTADNKQAKDTRTPQQKAALRTLVAQLKQEYPGITVHGHNEYANKACPCFNVQTEL*
ENA-OPVK01000317-OPVK01000317.1-human-gut-metagenome-genome-assembly--contig:-NODE-317-length-37350-cov-3.919721_CDS_0003	MRQLIIYRRFFTNADCYTRGTKQTSVGVQVHSTGANNPYLKRYVQPDDGRLGKNTNGNSHNRKGLNVCASAYIGKLADGTVAVYQTLPWNYRCWLSGSGTNGNANKLGYVGFEICEDNKKDEAYFQAAVMGAAVDLTAHLCMLFGTTPQAVVRNFSQGAALAVMDHRELNSRKLASNHGDILHWSRLYGVTMDTFRAAVEEAMREGVSVTYIDCDSGKAETVEGQPNDNKSEVNPLHQAKVTCPGSYLNIRAAKGKNATALGRVNRGETVDVLDDTDAAWWQVCHGGVTGYAMTGDNGETYLTCISAEEAPGKTEDDEATRGDEEKIEISRAELEALHVRIGEILGV*
ENA-OPVD01000163-OPVD01000163.1-human-gut-metagenome-genome-assembly--contig:-NODE-163-length-30126-cov-2.853680_CDS_0023	MNVKIRYSLSAAVLALIAASAPAPDILDQFLDEKEGNHTTAYRDGSGVWTICRGATMVDGKPVIPGMKLSKEKCAQVNAIERDKALAWVERNIKVPLTEPQKAGIASFCPYNIGPGKCFPSTFYKRLNAGDRKGACEAIRWWIKDGGRDCRIRSNNCYGQVIRRDQESALTCWGIEQ*
ENA-OPVK01001611-OPVK01001611.1-human-gut-metagenome-genome-assembly--contig:-NODE-1611-length-13128-cov-4.295648_CDS_0007	MDNNEFVEQIAEYVKKYAGKYGIKVHSPIIAQAILESGWGKSALASKYHNYFGLKCGSSWSGKSVNMTTKEEYKVGTLTNIRDNFRVYDSMEAGVKGYFVFINKKRYANLKGVKSPEEYVRRIKADGYATSSKYVDNIMRVIRDNNLTRFDGNGDGDVKKDELIGEVLSGKEIIDILARRVIDGDYGAGADRKKKLGDLYPIVQKRVNELC*
ENA-OPVK01001857-OPVK01001857.1-human-gut-metagenome-genome-assembly--contig:-NODE-1857-length-11818-cov-2.039531_CDS_0005	MKYTKHMIPEDMYDVKSPYYMNPIGITIHNTANDAPAINEAKCLQNDPNEERSFHFAVDDCEVVQILPLNRTAWHAGDGRGDGNMRTIAIEICWSKSGGERFENAERNAARLLAMLSYYIFGREVKEVTYTHQHWSGKYCPHRTLDLGLERFLKMAANFYDEILERQNNIASKLAEFDGTLQYVISETNALVDNLDRMMYWLKRHVIPKDVTPENYGKLAEVINTLYKQGVIVGEGDEVLSMNYDTVRAIAICKRMIDNLKNEVLE*
ENA-OPVK01001745-OPVK01001745.1-human-gut-metagenome-genome-assembly--contig:-NODE-1745-length-12340-cov-116.572570_CDS_0002	MKTSKKGVELIIAFEGFCSKATKAVPTEKYYTIGYGHYGKDVKENDTITKENAIDLLEKDLKRFETKVMKYNSVYNFTQNEFDALVSFAYNVGNIDQLTAKGKRSKKEISDAMLKYIKSGGNVLKGLRKRRIRERELFLNCSTSNFYPKYNGASKDIDIVLSSIGVKSSFYGNYKKRIPLAKVNGIKNYTGNLSDNMKLLSLAKSGNLKKVE*
ENA-OPVM01000148-OPVM01000148.1-human-gut-metagenome-genome-assembly--contig:-NODE-148-length-54091-cov-2.829928_CDS_0075	MNRIVDVSEHNGNIDWAKVKASGIVGAIIRCGYGQDQTGQDDKKWLRNVSECERLGIPYGVYLYSYAKTTGAVHGEINHALRLLKGHSPAWPVYFDSEQRGTQGVAKANAKAFCDAMVAHGYKAGIYASTSWYKNYIGQTWGYSLWIASYGSKSAGVNGIDMWQYTSKGSIPGIPGYVDVNYVYKNLGGTAKPVQKPNSTQTTTAKPVDEFWKGDKRYYLENTRVGAWQKAMNIGFDTKVLSEDNKFGVGSQNFAKTHILWAGQTHNCITAIRWLRRTLRDVYGFTKLSYNEGWTKYLTTCVKKFQNNRGLTPDGKVGLITTYWLLSGVVK*
ENA-OPVM01000335-OPVM01000335.1-human-gut-metagenome-genome-assembly--contig:-NODE-335-length-34905-cov-3.046542_CDS_0049	MNFNIHGGHSLKCRGASGLLDEVNEDRAVKNKVIELLRNEGHTVYDCTDDNGKDQNSNLKAIVSKCNDHKVDLDVSIHLNAGGGTGTEVYIYSDSSKAKDEATRIAEKISNTLGIRNRGVKTSTKLYVLRKTNSPALLVECCFVDNATDKAHWNAEKCAKAIVEGILNKSVNEHAETPTSKPQSNASSTLGTYMITASDLKVHTGPGMKYRVKTHNELTKDAKAHDYDKDGCINYGTRVTVSQFDGDWAKIPSGWVAKRYLKKV*
ENA-OOVN01000244-OOVN01000244.1-human-gut-metagenome-genome-assembly--contig:-NODE-244-length-30265-cov-2.529957_CDS_0005	MNHSDFVKTVAAYIKKYAPMYGIEVVSPIIAQAVLESGYGTSELAVNAHNYFGLKYREGRCKTCIGIYHMVGSEQNADGSYTSSAMQWCKFKDMENGVIGYFDFINIPNYKNLKGVTDPRKYLENIKADGYATSHKYVDNLMRVIETWHLTDYDKKEETKMSNSPLVVYTKLSPNHSGQRTHSIDRITPHCVVGQLSAESICGCFISTSRQASCNYGIGTDGRISMSVEEKNRSWCSSSRENDQRAVTIECASDKTAPYAFNDAVYASLVNLCVDICQRNGKSKLLWLGDKNKTLAYAPKSDEMVLTVHRWFANKSCPGDWLYNRLGNLAAEVTKRLTGGSTDTGKVDVPSDSKTLYRVQTGAFSKRSNADAWAAKLKAAGFDTYIVQMGNLYKVQVGA…
ENA-OOVN01000061-OOVN01000061.1-human-gut-metagenome-genome-assembly--contig:-NODE-61-length-60400-cov-3.234551_CDS_0006	MADIKNFIPFFLKKEGGFTNDPTDRGGATNKGVTIATYEAYCKKKGLPRPSVADLKHISDAHWYDIIKTMFWDKWRADDIHSQKVANILVDWALASGIHGIKKPQALLGVVADGIVGNKTLSAVNFADPDQLFEAIFKERVKFINGVVSRSVAAYEKKIGRKATEKELLKYTQKRFLSGWMNRLNDIKKLR*
ENA-OPVR01000011-OPVR01000011.1-human-gut-metagenome-genome-assembly--contig:-NODE-11-length-171505-cov-4.562152_CDS_0013	MIILLDAGHGESTPGKRSPDGRLREYKYCREIANEVKKQLTDKGFDVELVVTDEVDVPLMQRCRIVNQYCDIHGKANTVLVSIHCNAAGSGADWMNAKGWSVFISNNSSSKSRKLAECLFEAARKEGLTLRKYSQTQVYWKQNLAICRETKCPAVLTENLFQDNKADVEYLLSDEGRATIARLHVQGILDYIKSIQG*
ENA-OPVR01001004-OPVR01001004.1-human-gut-metagenome-genome-assembly--contig:-NODE-1004-length-16399-cov-14.485438_CDS_0010	MATPRIFVSPSDQFNNKYAYGNTTEGDQCKKIASALVAALLRNKFEVKMMQGPDMATVVNASNNWAADLHVCVHTNAYNGTVAGTRIYAYDKNKPGYQAALKVFNRLAPITPGTSESVQINKTWYEMENTWAPCVYCECEFHDNPTSAKWIVEHTDDIGEAIAAGICDHFGVKYVAPSKPAEPVEGDTLYRVQVGAFKVRENAERYRDKLKEMGISAFIVKV*
ENA-OPVU01000524-OPVU01000524.1-human-gut-metagenome-genome-assembly--contig:-NODE-524-length-24843-cov-2.271422_CDS_0011	MVSFKAPKIEEHKSFVSYKNRETTKYLVVHCSATQNVPSFTWKTIDQMHRQQGWLGIGYHFVILTDGTIQRGRPLEAIGSHVKGYNNCSVGICLIGGVNAKGKSVDNFTEEQKESLKCLLDYLRGYYKDEVVVLGHRDFAGVNKDCPCFDVKGWYKGAKFARYENTEAFWSKVVFSKGVFKDFNGDPEEGDVVRIE*
ENA-OPVU01000447-OPVU01000447.1-human-gut-metagenome-genome-assembly--contig:-NODE-447-length-27886-cov-49.103266_CDS_0027	MRQINYIIIHCSATKAGRDFHAKDIDKWHRERGFDEIGYNVVVDLDGTIEPGRSEAKPGAHCKGHNSDSIGICYIGGLDENGKPADTRTELQKAALAGLVAGYKQRFPNAKVVGHRDMPNVHKACPCFNAKEEYKNI*
ENA-OPVS01000261-OPVS01000261.1-human-gut-metagenome-genome-assembly--contig:-NODE-261-length-48239-cov-4.470696_CDS_0073	MKISVSAGHNPSGKIACGACDLLDESWENRLITGEMVNILKQSGVTVWDDTENNGTEKNDVLNKCIKKTNSHGVDRSCQIHLNSGRNDNSGDGKQAGFEVWLCGTNNGKAEIAELARKNMVKLGFVDRGTKETKKLKYLNRTTCPALLFEVCFVDDKDDYDLYNKVGYKAVAKALAYAMMGKELNIGEVMNNGFTGLSDTADVDGNWYYYENGKKSNKTTVARNKNGWWHVVNGKVDFTSNTVAKNEFGWWKIFNGAVDFGYTGIAQNENGWWRIENGKVNFDYTGLAQNENGWFYLQKGAVDFNYTGLAQNEQGVWFVHNGKVDFGYNGTLETKVNVSGGKVQF*
ENA-OPVT01000251-OPVT01000251.1-human-gut-metagenome-genome-assembly--contig:-NODE-251-length-44076-cov-4.314645_CDS_0028	MSKTIAVHCGHGVSLDGSWDPGCVYKSGRKQYTEAALMLKITKAAVKYLRKSGVSVISDADHGNNKNMIEDVRWANNVGCKLYVSIHCDYSGAPKGVMPLYVSASGKKIGKCLKKYIKKDLKMKSRGVQKRTNLWELNGTDMPACILETGSIKADLATLKGKPDAYGKAIAKGICAYLGVAFKGDSKPKPKETYRVRKSWKDVKSQKGAFTSLANAKKCADKNGYSVFNSNGKAVYRGKK*
ENA-OPVT01000509-OPVT01000509.1-human-gut-metagenome-genome-assembly--contig:-NODE-509-length-29454-cov-6.824382_CDS_0015	MAQKQKYLVIHCTATKAGREVTAAEIRRWHTSPPPVGRGWKQVGYTDLFHLDGSVERLVANNEDEWVDSWEITNGAAGFNSVSRHIVYAGGCAADGKTPQDTRTEAQKAALKRYVLDFHEKHPEVLIVGHHQLNKGKACPSFDVAAWLKEIGIKQ*
ENA-OPVT01000091-OPVT01000091.1-human-gut-metagenome-genome-assembly--contig:-NODE-91-length-68432-cov-5.132559_CDS_0054	MRKIERIFVHCTASRQSATVNDIKAEFKKKGWKNPGYHYLIDKSGVISQLLDDSGVSNGVKGYNSTSINVAYIGGIDDTGKGVDNRTEEQKKSLRNLLKILHKKYPDAEIMGHRDISPDQNNNGIVDSWERIKECPCFNAKEEYKDL*
ENA-OPVT01000788-OPVT01000788.1-human-gut-metagenome-genome-assembly--contig:-NODE-788-length-22429-cov-2.181908_CDS_0022	MNKASRRTKDNLKGVNVKLAMLAGYALGISKVDFWVNEGLRSTETQQRYFKEGSTKCDGIKNKSKHQLGRAIDVYYVGWKRDAEDQQKWKELIDTFRLAGKQLGIKLEFGYDWGWDKPHIELAKGE*
ENA-OPVV01000553-OPVV01000553.1-human-gut-metagenome-genome-assembly--contig:-NODE-553-length-33486-cov-21.714696_CDS_0043	MAMTFDEFVKKYKGKGVDFDKAYNIQCFDLANQYNKDVVKCGMFTGLYARQIYEDFDKQAVKGYFTRIKNTPSFVPKKGDIVVWGGSLNGGIGHVAIATGEGNTKYFYSYDQNWLGKNDPCTRVYHNYNHVLGVLRPKNQSVINPPTLETKGYKKGASTDGSYALKQLLILDGAKLDDNAVIGKGTVDAINARLKAWGYRPNGIAGKKFIKKLREKIKK*
ENA-OPVV01000360-OPVV01000360.1-human-gut-metagenome-genome-assembly--contig:-NODE-360-length-42843-cov-2.774633_CDS_0057	MIINVHAGHNPDGKVACGAIGIIRESTEARNVKNEVIRQLKGLGHTVYDCTVENGTSANNVLCNIVGKCNAHAADLDVSIHFNAGAKDMSGNGRTTGVEAYIYSDNSKAKPFAEKIVKAIAALGFKNRGVKINKKLYVLNHTKAPAMLIECCFVDDKDDVALYDFKSMASAIVYGITGQQYIEPSNNTSDDDAATSGSETSVGDKDSIYRVQVGAYRNKANAIALQEKLKAAGFDAAIVKA*
ENA-OPVW01000645-OPVW01000645.1-human-gut-metagenome-genome-assembly--contig:-NODE-645-length-30301-cov-2.465913_CDS_0009	MKMTTKYAKSISYGNKRPLSNIKYIVIHYTGNKGDTAQNNLDYFANGNTRQAGAHFFVDKKGKVGKSIAMCRTAWAVGGNHRSGRKGEAAYFGKCTNTNSVSIELCDMCLKTNWEQMYATRKLVKYIQSKCPNAKTIIRHWDVNGKNCPAPFTGSGNEKWTEFKRFITAGYKFTAVVTKDAALRSKPKLGAVNKKGTAKKGTKVKIVKLNGNWGLTDNGYWISLEKVKEI*
ENA-OPVW01000372-OPVW01000372.1-human-gut-metagenome-genome-assembly--contig:-NODE-372-length-43120-cov-3.457007_CDS_0043	MNQKTIILENGHGSQTPGKRSPIWGDGSQLLEWEFNRDIVRRIAAMLKAEGIKFEILVPEDNDVSLPERCRRANVIHADCGNNAVLFSVHGNAGGGTGWECYTSVGQTKADAIATVLCKEAEKEFAPDGWKMRFDYVDGDPDKESQFYILKHTVCPAVLSENFFFDNEKDCRFMMSDDGKERIAKVHFEAIKKIV*
ENA-OPWE01000016-OPWE01000016.1-human-gut-metagenome-genome-assembly--contig:-NODE-16-length-141977-cov-16.422514_CDS_0100	MSKNQEYIQQYAEYAMEQMRRYGIPASVTLAQGICESASGQSELSRKGNNHFGIKATSSWIENGGKYLVYTDDRPNEKFCQYANVGDSYEHHSQFLKRNGRYAELFQLSPDDYKGWTNGLQDAGYASSKQYAATLQNIIEKNGLQKYDQMVMQEMKAEGKSFGTADNPRQATSNDVSVQDTEEKKYSFPLKREEFMLVTSPFGTRKAPLDTSKYQVHKGIDIQTNHEAVLATEDGGKVVNVNSNANTNGGRSVTVEYNRNDGSKYQCTYMHLESISVKVGDEVAAGQKLGISGNTGYRTTGEHLHFGVKSISTDGTKRDIDPAAYLAEIAQKGNISLQVLSNGKDLTAQYKSASQSDANVQPDTAMSPDEWMKKILSSEDSGVNMPIADPVIEMAMTMF…
ENA-OPWD01000368-OPWD01000368.1-human-gut-metagenome-genome-assembly--contig:-NODE-368-length-38592-cov-3.849106_CDS_0040	MNKKHDIRIDRTKLHPWLNYKLTLLLKQCAKKGIYLIITQGFRSKAQQDELYAQGRTKKGNIVTNAKGSDYSSQHQWGIAFDIALKYDVDGDGQVTDDTYNNKGIKDVAKIAKSKKVGLAWGGDWVSPVDTPHFYLGKWGDTPAKLKRTYGTFEKFKKTWTKEVFGTKKGLNIWNKTRTKVLKKKVPNKTKVNVMYISKGYAKVEYNGVVGYMKAKYLL*
ENA-OPWA01001352-OPWA01001352.1-human-gut-metagenome-genome-assembly--contig:-NODE-1352-length-14844-cov-2.658936_CDS_0008	MKTGIDVSKWNKKIDWESAKADGVEFAIIRAGYGNGNIDPYAHMNCVKCNSLGIPIGIYWFSYAYSEEMCRNEARKAVAFANKHLLELPIYFDFEYDSEDYAEDHNVNVSRETYCKYVTAFCEEVEKLGYYAAFYVNKDYMLRKTTQELRDRFDMWLADYDRPVYFNNAHMVQITDKGTMSGITGYVDLNQTDRDYPAIIRKAGLNNLK*
ENA-OPWA01000361-OPWA01000361.1-human-gut-metagenome-genome-assembly--contig:-NODE-361-length-44449-cov-6.164324_CDS_0001	MKFINKFADESNYGGKRKLSDIKFIVVHFTGNKGDTALNNCKYFQGENRHASAHCFIDGSGVVYKSVSLKRVAWAVGGCYTLKNGAGSKYKVATNANTLSIEMCNCVGGVPADVYNDLVWLVTYYMKKYDIDADHVIRHWDVNGKDCPDPWIGKNNKGWKKFKADIAGTTVKEAKKAKVYGTVITKHDPLIMRKSANTKSDIVYRIPKGATVEVVKKGSAWHKVKYNGKTGYCSATYIKI*
ENA-OPWA01001012-OPWA01001012.1-human-gut-metagenome-genome-assembly--contig:-NODE-1012-length-19902-cov-2.246183_CDS_0001	MNIQQSIVNWFVNHRGKLTYSMYGSRNGADGTADCSGSISQALKEAGIGIQGLPSTVTLGQQLAKNGFYRVSINQDWDALTGDIVLMSWGADMSTSGGAGGHVGVMMDSVNFISCDYSTQGAVGQAISTYPWNDYYAANKPAYIEVWRYSDSATQTNNQANTAVAPQQKAYYEANEVQFVNGIWQIKCDYLAPIGFNFYDNGVPVDMVNWVDKDGNDLPDGESKDFKAGMFFSFAGDEVNITDTGEGGYYGGYYYRRFEFGQFGTVWLSCWNKDDLVNYYQ*
ENA-OPWB01000390-OPWB01000390.1-human-gut-metagenome-genome-assembly--contig:-NODE-390-length-12237-cov-5.000903_CDS_0001	MISGIDISQYQGSAFNTEKAKAEGFDFCICRLGGGLPGFNQDKYFLDNYINCKEQGLKVGAYVYANGLNEEKYFLDVFAYETASRLDTLQLEYPVFLDVEANSWRHRTKEVNTAVIKRILDKMESYNLFVGVYSSQDWFKNCVNYDELYGRYVCWVAKWSTTPPTIGYDLWQYGGETNLIRSNMVAGAICDQNYSKYDYSEIIPKTNYNGWSDLTYDINGDGKINSKDIVAEMKAIANGTGGKDVNGDGKVNSKDIVRIMKEIADE*
ENA-OPWB01000160-OPWB01000160.1-human-gut-metagenome-genome-assembly--contig:-NODE-160-length-20978-cov-4.707117_CDS_0014	MEIINKLVPESKWGIKCPYEMTPKGITVHNTANDASARNEIAYMTNNDYETSFHYAVDDKEAVQGLPLDRNGWHASDGNGPGNRTTIAIEICYSKSGGERFDKAEENAAELIANLLKKYGWDISVVKRHYDYAPDKKYCPHRTLDMGWDRFLNMIKAKLEDKPVSNEVNVYYRVKTQKHGWLSEVKNLEDYAGWENSPITGLAIKVDKGSIKYRVHIKGGNWLPYVTGCNINDFNNGFAGDGKNIIDAVECYYYTPNNIRPYQYAYYKVNDYPYQKDLIKGNGFDGFGGVKGVPMTKFQIYIGK*
ENA-OPWC01001444-OPWC01001444.1-human-gut-metagenome-genome-assembly--contig:-NODE-1444-length-16000-cov-4.894889_CDS_0008	MATYNVHGGHSLKCRGVSDLLDEVDEDRKVKNKLIELLRANGDTVYDCTDDYSTTQRANLSSIVSKCNAHNVDLDISIHLNSARNDRVGDGKCGGVEVYGYDDRIYDVAYKIAENIATTLGIGFHGTPVKYSKDLYVLRKTKAKAILIECCFVDDRDDVSRWDSTKCAMAIASALGCKTNVNDSRHPSDSSQVSSGQLGDETYFPIFKSSSCSIVDCLKSIGVDSSYAYRQRIASKNGVANYRGTAPQNDKLVSLGKKGKLMKP*
ENA-OPWG01000152-OPWG01000152.1-human-gut-metagenome-genome-assembly--contig:-NODE-152-length-43612-cov-5.020020_CDS_0036	MIRTTRPTSGNKYFIRKANGGYSTCIQGKPTDSQCNVLANCVGYACGAYNEELGLGYEKYHLNCNAENFIERAIASGLSVSSKPVIGSILCWEGVGSLAGHVAIVIEVINDNCIRTAESGYGSSHPFWITTRYNNNGRWGLNANYKTRGFIINPNYPYNPTPKPEPTPKPTPGPSDKFNIGDKVVINGALYTSSNAASPAGSISNKVTNITRKNPGSAHPYNTTGDLGWMDESSIRKAEEPKPAPQPTGLQVGDRVKITGTGNGSSYGDSNTAYGIGWERQILKIWSGRPFPYQVGNSTGTTGFYKESSLQKL*
ENA-OPWG01000152-OPWG01000152.1-human-gut-metagenome-genome-assembly--contig:-NODE-152-length-43612-cov-5.020020_CDS_0047	MPLINGKWHVVKGDCMWNIARSVYGDGRKWPTIADANGVPRSNPVIYPNQVFTIPGITTPTPVPAPAPQPPVVKVPTINWFALDAGTTRSMFCTWTFDRSNTKNYEVKWEYDTGAGGWRIGTQGTTTDKQSGYSAPENAKKVRVSITPKSDNWSDGQTASREYDFSNNPPELPPSPSFNIDETDVMTIELTNIQDTINADTIEFAIYQDDTFKYRTGTATINQETRYCKFTTTVDPGHKYKVRCRAVRGTIYSGWTDYTDNELSTPVAPSDITTLRSQKISEQQAVQYAVFVEWPDVPSAKNYLVEWATNIEYFDTGEASSQTTEEGSGPRLLVTGIELGHEYFFRVASLNEKGKSKTYTPIKSVRLGTRPAAPTTYSNVNSCILGEDLKLYWIHNSTD…
ENA-OPWG01000213-OPWG01000213.1-human-gut-metagenome-genome-assembly--contig:-NODE-213-length-37675-cov-4.926821_CDS_0009	MSNSKLVSYTRLSPNHSGKRRHAIDTISIHCMAGNLSVESCGRLFADRSREASSNYGIGSDGRIALYVDEGNRSWCTSSASNDNRAVTIEVANCADGEPWPITEEAYRSLINLLVDICKRNHIPELRWKGDQNLVGQVEKQNMTVHRWFANKSCPGNWLYEHHGQIAKEVNERLEEENMVRYERLRDIKNKEFHDIVEKLMDANILGGDGSDPTGNEDIIDLSHDMVRTLVLEYRGGAFDRKLKAVGMEPAVKD*
ENA-OOVD01000019-OOVD01000019.1-human-gut-metagenome-genome-assembly--contig:-NODE-19-length-46163-cov-8.038413_CDS_0014	MEIKGIDVSSYQGNPDWQKVSNSGIKFAILRIHQKSGTDASFEHNYKGCKSNGILIGGYKYSYALTPAQAIEEAEDVISVLGGRGLDFPVFYDLEWAQQRSLGKQAIENIAVAFLNRIKKAGYKVGIYCNLDWYNNVLSDALKQYDCWIARYPANDNGSVQERLRPTVGVGWQYSSKGKVPGISGNVDMDVFYKDYRDSNQKGETKMVKISNCGHDERGRYAGGKAGDQTGTEYQIMNWYSRPWLCVLRFNDAKIAAMIADMATKAAQNNLIGYDQGTSGNSNDRYSFWQHLKASNYDPAQITVACESDCSASTAAIVKGAGYRLNNARLKAVSIYLTTRNMRAAMKIAGAKVLTDRKYLTSGDYLKAGDILLNDNHHVAIAVTTGAKASMLSTPTILS…
ENA-OOVD01000092-OOVD01000092.1-human-gut-metagenome-genome-assembly--contig:-NODE-92-length-16352-cov-3.706048_CDS_0007	MSFLTYYPLTKSDCFRAAQPIEPNMIMIHSTGSNNKYIHRYVGPDDGKLGPNQYDNHWNRPGISKCCHGFIGALQDNTIACYQTLPLNINGWHCGGSANNLSIGFEICEGGDDAEYFQTVYEYAVSVATEICMRKGWDSTHITSHYEAAREGMASNHGDPATYFGKFGKSMFTFRADVDAKLKGDFTMYKLFIGNYETKQEAENFAKGLATLFGSAEIVGDEKPAPEPVPTPSEFKVGDAVKIKPGVDKFVGGENMSGWVKEAKLYIRQIEDGGKVYLVSTEPSKIVYTGRVWASDVIAY*
ENA-OOVD01000056-OOVD01000056.1-human-gut-metagenome-genome-assembly--contig:-NODE-56-length-21948-cov-24.298426_CDS_0005	MSKRVYISPSDQTENRYAWGNTNEHVQCQKIAEAEAAALRRSGVEVKLAAFGTTMAQRCAESDAWRADIHNCVHTNAFNGKVMGTRMFCYSIPGKGYDTCKSVFAELAPLTPGTSENIQVNPRLYEVRVPNAPSVYCECEFHDTTEGAKWIVEHTTEIGEAIAKGLCKYLGVKYVPARQETPKPAEPAQNDILYRVQVGAFAVRANAEKMLQRLKDAGFDGFIREGSR*
ENA-OPWF01000434-OPWF01000434.1-human-gut-metagenome-genome-assembly--contig:-NODE-434-length-36167-cov-2.814078_CDS_0041	MAQPFSVFVNTYNGTSHDIDGAYEAQCWDGYAFYMKWLGYPYAHCTASGGAKDIWTQRASNGMLNSCDVVSTPQNGDIAVWGSNMGGGYGHVAMYYNGKFFGQNQGSSGGTNGGPFNLLAIGTAPLGYFRPKCYADGSDGPTIVTKKLQLTLINGIVIDAKYV*
ENA-OPWF01000434-OPWF01000434.1-human-gut-metagenome-genome-assembly--contig:-NODE-434-length-36167-cov-2.814078_CDS_0051	MNYFTKDDFKKEWLGKSSGLGGYYNQCVTLFKEFLKKAGYPNPGRAIGGSGGAREIWYLRDLLGYADYFNYEQIGHPGDWFIWDSVYGWYKGVYYGHVAMLIKDNGNGTGQFLGMNQGTNLSPANIQTLTYNGSCGVLHYKGYSNPTSGSGITVFNAANLVAEHAIATLTVDSVAIREGSPTGNVLKRVNKGYQFEYYYKVVANGHRWVVNKDKTQLMAISGSEVQGKDTWATFSAIEDDANPSDTIELVQEDGVATFTVDGIRARYDSPTGNVCKIYNSGDKIRYYWKYVGNGHRYVVYKDSDRKVFVAVSATEDKSKMWATFTVPEEEKKEETKPSTPESSNPSKTDYIKNVKGYGIDLSEHNSSDIDLSQYDFVILRSNWWTTEDKKFEYFANKCE…
ENA-OPWH01000066-OPWH01000066.1-human-gut-metagenome-genome-assembly--contig:-NODE-66-length-90603-cov-7.444538_CDS_0037	MRVGINCGHTVSGTTGCGVVGFLDESVETREVGYALEKIFRENGHIVVDCTDDYSDSVSENLRKICAKANAQTLDLFISIHFNSGGGTGVEVWTYKGEVFDAAEDTAQAIADLGYKNRGIKDGSHLYVVHRSNAKAMLVECCFADSQDDVEKYQNLGAETFARAIYKGVVGEHPANTNKESEEDMAKIAELEKQVATLTGKVESLEKQVEWLMNQNFVYNYVDGNMPDWAKPSVQKLMDKGVISGEGEGLGLTNDLLKTICYLDRLGLIK*
ENA-OPWH01000055-OPWH01000055.1-human-gut-metagenome-genome-assembly--contig:-NODE-55-length-99496-cov-26.724902_CDS_0012	MANFKIAFRKTCKWEGEYANDPDDTGGETYKGISRKHHPTWNGWKIIDKLKQEHPRGFKTKLKGNSELQAMVDDFYKRNYWNHLHLDDLANQEFANQIFDTAVNCGIKPAVKIIQKVLGIPADGKLGPVTIEAMKKIKG*
ENA-OPWH01000504-OPWH01000504.1-human-gut-metagenome-genome-assembly--contig:-NODE-504-length-30276-cov-5.967109_CDS_0032	MAINAYSLAKDGGKKLSANFTVKEFRCKDGTDPIFIDDALVKLLQNIRDHFGKAVTITSAYRTAAHNKAVKGATYSQHCYGMAADIRVQGVAVETVAAYAETLLKDTGGIGRYPVKNGRPAGWVHIDTRAVKSRWVG*
ENA-OPWH01000471-OPWH01000471.1-human-gut-metagenome-genome-assembly--contig:-NODE-471-length-31084-cov-3.281672_CDS_0026	MGFSNSPLVNYTKISPNKNINRNHKIDTITIHCVVGQCSVETIGNVFAPKSRQASSNYGIGPDGRIGMYVEEKDRSWCSSSASNDHRAVTIEVASDRKEPYAVTAKAYASLINLVADICKRNGIKELKWKADKSLIGQVDKQNMTVHRWFSNKSCPGTYLYNHMGDIAAKVNKKLGATGHNTEPIKETASTSKIKVGSTVKISNGATYYNGKKVPAWVIKKNWIVDEVKGDRAVIDKSVDGENSISSAINTKFLSVVNATVKPAETNFKPYTVKITASALNIRKGPGMNYNIVGCISDRGVYTIVDESSGWGKLKSGAGWIALNYTKRV*
ENA-OPWH01000471-OPWH01000471.1-human-gut-metagenome-genome-assembly--contig:-NODE-471-length-31084-cov-3.281672_CDS_0029	MPTVSKLTIKKQTGTDNTYYATWAFSGQGKATTSSSGAIKAGNLVSIKSEATKYYNGVAIPAWVKKEKWYVTQVKGDRAVLGKCQKGDHNIQSAIAVKYLSGGTGSSTSTSSGSEDKLDFYRVTWYYDTGDSVWFKASTSEIKEKQSTYSPPSNAIRICLGVKPVSKTYTTGSNNKTAYYWTGTEAWASYAISATQIPDKPPVPTVEIEKYKLTASVDNISDSKVADIEFQVYNGTKLINSGTAPVLACQASFTCGVDAGGEYRVRCRAIGIAGTAKAYSEWSDFSSSNKAIPSPPKGITICRASSETSVYLEWTAVSTAKTYDIEYTTKKKYFDGSDQTTTVTGIEFTHYEKTGLTSGQEYFFRVRSVNEKGESTWSPIASTIVGKAPSAPTTWSSTT…
ENA-OPWH01000568-OPWH01000568.1-human-gut-metagenome-genome-assembly--contig:-NODE-568-length-28591-cov-3.647883_CDS_0033	MAINAYSWAKDGEKNLSPSFKVREFRCSDNTDPIFIDSELVEILQKIRNHFGKPVNITSGFRTASKNATIKNAAKFSQHLYGKAADIWISGVTVEQIAAYAETLLPNRGGIGRYPKEGHADRTHGWVHIDTRAAKSRWVS*
ENA-OPWM01000037-OPWM01000037.1-human-gut-metagenome-genome-assembly--contig:-NODE-37-length-93004-cov-7.779051_CDS_0039	MNIAMSIGHGKNERGGYDSGACSGGFQEFKIGREIGKYAAAALREYGCNVTLINYDADKSLYSRIKTINAGKYDLAMEIHLNAAHGTGSEVYYKVGNNAGKTIAGAISKSIATKFGIPNRGAKVKVQNNTNYFGFVREVKCQSLLVETVFIDTTSDRKHVENASGQKQCGIAIADAVASVYKLKKRTASAPAVTPTTPSTPTQPASAIKAGDVVKIAGKKYATGQSIPVWVKLRKHTVKSVSGNKVLLKEINSWVYAADLSLVKSASKKIGVGSTVTIKTGAVYGGLSNTRGKAVPKAQLAPTKHKVSKIQTNSGVKEALLSDIMSWVAVKYLKEVS*
ENA-OPWM01000194-OPWM01000194.1-human-gut-metagenome-genome-assembly--contig:-NODE-194-length-39845-cov-5.327846_CDS_0019	MIVLIDNGHGRETPGKRSPDGRLREYAWTREVAQRIVGELSRRGIDAHLLTPEQEDIPLRERVKRVNDICHKVGKQNVLLVSIHNNAAGADGRWHDARGFAVYTSNNAGQGSRRLAAEFYAGAKARGLTGNRATPPQGFWQASLAMCRDTKCAAVLTENLFQDNIDDVKYLLSNEGKTAIADLHVNAISNYIATCEQR*
ENA-OPWM01000071-OPWM01000071.1-human-gut-metagenome-genome-assembly--contig:-NODE-71-length-70811-cov-2.450562_CDS_0094	MSIVKPTIVEKWQKKNKYGRPGTPLNYTKVAIHYTGEADVKGSATVNYFNNVVANGTKVNGKYIYASAHFVIDLDGTIYQLIPLNEMCYCTNSANSYAIGVEVATTGKDNHYTDATYKSMVHLCAWLCDRKGLDCKKDIIRHTDVVGRAYKLCPIYMVLNPSKYTQFKLDCANLKAGKIKTSNIINCTNGKGKVTVIPTTATTKTKYIRILKDVNIHSKADFNSSSVVGKVTAGGAYTVVETIKRTGTDMYKLKSGVYITASPKYVETFEK*
ENA-OPWR01000538-OPWR01000538.1-human-gut-metagenome-genome-assembly--contig:-NODE-538-length-33650-cov-4.331567_CDS_0036	MKCKFCGAEVKLGERCQYCGAVAEAFYYKPEEPPEVVGKNLTDQKEYTVQKGDSLWRIAQRFYGNGAACYALAHRNGIKNPDLIYPGQVLKI*
ENA-OPWR01000293-OPWR01000293.1-human-gut-metagenome-genome-assembly--contig:-NODE-293-length-49441-cov-6.685174_CDS_0006	MTIKGMDISYWQGNVDFARVAADGIKFAILREGYAQTVDAKFRQYVEGCRKNGIEIKGVYHFSYAINAEQAAQEAAFCIKQMEQAGLGKDVIVFYDFEYDTVKKAKAKGVTLGKNECIAFTKAFCEYVESHGYKAGVYSNIDYHRNMYSDEVLSKYVYWLADYTGSPDYDCAFHQYTSSGTVSGIDGKVDMDYYYGEEIKENQGEKKSVTEVAKEVLAGDWGNGDDRKNRLAAAGYDYATVQAEVNRLAGATSAPKKSVAEIAKEVIAGQWGNGDDRKNRIKAAGYDYDTVQKEVNAQLGVKPQKSVTEVAKEVIAGKWGNGETRKQKLKAAGYDYAAVQKKVNELL*
ENA-OPWR01000293-OPWR01000293.1-human-gut-metagenome-genome-assembly--contig:-NODE-293-length-49441-cov-6.685174_CDS_0014	MKLSRRQKRILKRKLKRIAGDAVAVIVGAGMFVGLFIAWANEPMPDWSEYIEENHIGMVQVEGSDTWLTQEEYEQMCKERDAYKAAEQAEEQSYYNAILQSTETPVPTTTAAIGSLDWDADDSYRLAKIAMAEAEGEDTEGKALVILVVLNRVWSDDFPDTIEGVIAEDTQFAAYENGRYDRVEPDADCYQALEMVQVEHWNESRGATYFERTTDETTWHNTTLKKLFTHGNHTFYTEE*
ENA-OPWR01000225-OPWR01000225.1-human-gut-metagenome-genome-assembly--contig:-NODE-225-length-57083-cov-12.143649_CDS_0046	MSNSTLVSYTKLSPNHSGQRTHAIDRITPHCVVGQCSVETLGNIFAPTSRQASCNYGIGADGRVGMYCEEKNRSWCTSSNANDQRAVTIECASDTTEPYAFKDVVYQKLIALCVDICKRNGKKKLLWLGDKDKTLNYSPKSDEMVLTVHRWFANKSCPGNWMYARMGDLASKVTVQLGGSASQPSAPSAPSTGLSVGAVVNFTGSRHYASANAASGSAAKAGPAKITAVSANAKHPYHVVHTDTTGNVYGWVDAADVSGATNYAVRVKIADLNIRSGPGTNYAQKGFIKPGVYTIIEEASGTGASKWGKLKSGAGWISLDYCEKA*
ENA-OPWL01000110-OPWL01000110.1-human-gut-metagenome-genome-assembly--contig:-NODE-110-length-45718-cov-2.866478_CDS_0029	MADIKTRDTSKGTIKTINKAAVATERMKKAYVMTKDKAEHSTNASENSAEEYASDKIEAATDRAVHETAYRVDKVGRWGVRETRQNYQKAKTGIENFKTKRAEKQLQKQSVNPVGKQSIRTLERTEKTIKQSARSAGNTTVKTVSKGATNTVQRSVKTAEQTAKTSIKTTKEAAIIAQKTAKTTAKATQKAAQTAKKAAKATADTVKATAKATVAAVKAIIAGTKALVAAIAAGGWIAVLIIMIVVLFGAAVAMFGGGSDSNSYTPVSAEVEAYEPIIQKYAKEYGIPEYVELIKAVMMQESGGRGLDPMQAAEGSFNTKYPHEPNGIKDPEYSIQCGVQELKAALTSAEVESPIDMEHIKLALQGYNFGNGYISWAKTNYGGYSYANAVEFSTMQASR…
ENA-OPWP01001994-OPWP01001994.1-human-gut-metagenome-genome-assembly--contig:-NODE-1994-length-12606-cov-9.070433_CDS_0008	MAKTSKEYLTTCKKYLGTREGTAKHRKIVDMFNSSKLKTFPISYSDAWCSAYISAMAIESGCTDIIPISANCDEMYKKGVVMGIAIPKDKWIPKMGDIVFYDWNLNGELDHVGAVETMSKNIIHVLEGNKNDSVAYRDINYKNATITKIIRPRYKTGIKKKSYKNYCDTAIRVINGYYGNGDERKNKLEKEGYSYKKVQSIVDILLK*
ENA-OPWP01000014-OPWP01000014.1-human-gut-metagenome-genome-assembly--contig:-NODE-14-length-177550-cov-3.744415_CDS_0179	MKKFVFILIFCLSTLSFSHVEPSKEISPFIESSPTYESVYMVCKMYNLECPEIVVAQSVLETGHYKSQQCLQHNNLFGLYDSKNKRYYRFDHWTHSVLAYKQKVQYRYKGGDYYEFLRKIGYAEDSLYVEKVKLIQKRLENDI*
ENA-OOVU01000122-OOVU01000122.1-human-gut-metagenome-genome-assembly--contig:-NODE-122-length-30058-cov-8.834183_CDS_0030	MVKILIDNGHGVNTKGKQSPDGRLREYAFAREIAKRVESCLKCKGYDVERIVPEDFDISLSIRCKRVNDICRKVDAKNVLVVSIHSNAAGCNGKWYSARGFSAHVGLNASSNSKKLAACLWDKAIELGLKGNRAVPNDKYIPQDLAICRNTLCPAVLTENLFYDNKEDLELLLSEDGKAAITKLHVDGIIDYINNVLR*
ENA-OOVU01000084-OOVU01000084.1-human-gut-metagenome-genome-assembly--contig:-NODE-84-length-36097-cov-1.881250_CDS_0027	MSKEVQAAIGTQRQFSKQPEIPYALSLNKFSAAAGISQRTDLDAQRLASSLGLLGKNIMEERIADEKRTQDQAVLVNADKLLAGKTQEDLKKFDRMAALQNSSDEFDLTDNRYAMAVLEKGIGKMASQYAKEQWMNDPASEKPKSVSEAVSLFNKYLQENRANFSDDGISNKVAFDQGYYEGAVQDTIKIANEADKRINDDKRQKMVMLGSSEFQDLVYSGAKGEDFLTRGNEALRKVQLGTRDRDGFIKAVAPLAQMIADQDFDTARLDALGDYQYEDGLSLKQMVNLYPSYTKIADNFNLRVTDDIVSKCTRPDGTIDLSKAEALLSKLPAETTNADGIPEANLPISQGDNPDLTDLSPTMKSVMPMVGGAIYQLGFKDAQITSGYRTAEHNASVGG…
ENA-OPWO01000036-OPWO01000036.1-human-gut-metagenome-genome-assembly--contig:-NODE-36-length-51748-cov-2.869015_CDS_0001	MSLGIQAQVQCEDTCQHVHGIDLSHYQGNVFWETVGDNSKMAYVYLKATEGGTNVDSKYKQNIDLAHRYGLKVGSYHFYRARIPQQTQLENFMAQCRPGDQ
ENA-OPWU01001047-OPWU01001047.1-human-gut-metagenome-genome-assembly--contig:-NODE-1047-length-16572-cov-9.428400_CDS_0003	MRLIKQILEKNDCYKAGVGFTVKGLMLHSTGANNPNVSRYVPGSDILGYNKYNNHWNQPRPGGRSVCVHGFIGRAADENICTVQTLPWDMKAWHCGGYANNTHIGVEMCEDSMLDKHHLTLCLNEAADLFACLCITFKLDPTKNGVIISHKEGHDMGWASGHGDPDHWMKVFGLTMDDFRSMVIDRCNKLKEELTDMDQNKFNEMMEVYLSQRANFAGSDYAKNAMERMAARKIITNENPQGFVTREMLMFILDKVNV*
ENA-OPWU01003020-OPWU01003020.1-human-gut-metagenome-genome-assembly--contig:-NODE-3020-length-6847-cov-1.955830_CDS_0001	MAIDVYLSPAYHRQNNCCYHRQDGKPCYETLHNNEYLDVLEKFLTANKITYARGPRRVPMSDENGTELMNRAIAESNKLNAKVHFVSHTNASSNGTASGYHPMYYAHSDNGKKLCELFAKYRREVYPGTVKCVPRPSGYGGNLAELRNTNAVCIYQEHVFHDNAQDVAWFHTHMADIARADTKALC
ENA-OPWU01000077-OPWU01000077.1-human-gut-metagenome-genome-assembly--contig:-NODE-77-length-90794-cov-10.959797_CDS_0034	MKKYVKIILVILFCMFSLNVSNTNIENMEVNYTTEFNYEEYIDTYIDSLDLKYDHQREFFKKFLPVIYQESYKPSIATAQSILESNWGRCSLSKHNNLFGVKGNDVYYSTQECADGTFYKTKLGFKEFDSIHQQIEYHNEKWAKEMQNMTIDECIDYLSKKNYATDPNYGKKIKRIIKQYKLEELNENITTRK*
ENA-OPWU01000063-OPWU01000063.1-human-gut-metagenome-genome-assembly--contig:-NODE-63-length-97778-cov-4.365093_CDS_0033	MKVKRLKKIIAFLCIGITLIALIYVDRMERYPQIKEVTTEKEVIVEVEKEVVSEVYIEVEPKNHYNITNVEREMIARLLNREAGAASLECQKMVVSVIFNRYDAAGEGTSLSDIVYAKGQFTPASLLYRTTPTEQNYEAVDYVVKNGSVLPPYVRFFRANYHFNWSGYVGYTSLDGTYFGYLTRDKND*
ENA-OPWU01000063-OPWU01000063.1-human-gut-metagenome-genome-assembly--contig:-NODE-63-length-97778-cov-4.365093_CDS_0073	MANGSLRICLDPGHSINYNRGIIPGYFESNMNWNLANYLKEELLKYKNTEVFITKSRLDSNPDLESRGRYAIQNNCEVFYSIHSNAASAAACGVSVFRSVKRPDSVKLGQLLGQKDVDIMKKDTGITYLRQNGNSTRLYPNTTNTDYYGVIRASVRSDVVKYSYIIEHGFHTNPTECTWLMDDSHIRELAKGEADVLASYFGLQLKDGSIPTPEPTPSGEIKVGDIIDFAGGGVYSSANASTPAYNIDAGKYLVTQIYQLGKSKHPYSLNSADGKRVYGWVDADKVSKEGAPAPNPDTPIEIGDIVQFAGGPHYSNANASEAAGTPKAGPAKVSAKSEGAKHPYHIIHTDSQSSVYGWVDSNKISKNGSSPTPGPAPVGCPYPEPTRQLHKGDSGEDVK…
ENA-OPXC01001604-OPXC01001604.1-human-gut-metagenome-genome-assembly--contig:-NODE-1604-length-15237-cov-4.486464_CDS_0008	MGRRSDYRDYGYTRAVWNGLYNLINNEIGLAALLGNLWAESGIVPYRCENDNNSTNFFNRSRIYTSNVDNGTITRDQFITSGLDGDRDHKGYGLAQWTFSSRKAGYYDAWKSGGYSSIGSVELAVYYLSYELQTSYASTLEVLRNATDMRTASTYVLKNFENPTLQGEDVQEYRFNCSMDIYDDMHGNLPPEIKVLTIDPISASIVDGESIRITVNANSEWTYNIGQYLTATKEDNALIVSGNANGAQVTSVVSFWLVEDQSITAQCQIGINRPAPPAPEINVTPYSQQANVGTVVRFNVRSNYDWGVSVPNGAELVKKEKGYCYIKVNVTALRKIIMRFFVLSDTNIYQECTINISGVAPIPSARKTPFIYFLKPFLGKGR*
ENA-OPXC01001604-OPXC01001604.1-human-gut-metagenome-genome-assembly--contig:-NODE-1604-length-15237-cov-4.486464_CDS_0018	MVINVHAGHNPHGKVACGAVGLISESLENRRVKELVIDELRRMGHTVYDCTVEDGTSQTNVLTRIINKCNEHKVDLDISIHFNSAANSEANGTEVYIYDEVSKASVYADNVLNAICSLGFKNRGIKTNKKLGFLRRTKAPAMLIECCFVNSKKDIAFYNPHEMAAAIVYGITGTRCICEPRAEEKAKNDELDVSSEKIDESKIYRVSVLDQKGAFHNIENAHNLLVALESAGFKAIITEG*
ENA-OPXC01000539-OPXC01000539.1-human-gut-metagenome-genome-assembly--contig:-NODE-539-length-33804-cov-5.769682_CDS_0001	MNGIDISAHQDGINLSKVACDFIIVKATEGSDYFNRCFNDHANKTLKLGRLLGMYHYANGGDVKKEADFFLGKIKKFIGKGIIALDWEADNNPRFGRDDTEWCEAWCSYVYKRTGIKPFIYIQKSSMDRVKSAGYPLWIAQYADDNDTGFQKTPWNEGSYNCIIRQYSSHGRLNGYNGNLDLNKAYISKATWQKYAGVKTATSSTAKPTIKKKSIATIAKEVLAGKWGNGDVRKSKLTKAGYDYNKVQNEVNKQVKASHVKSTDEIAREVIAGKWGNGEERKTKLKKAGYDPEKIQKRVNELMAR*
ENA-OPXC01000539-OPXC01000539.1-human-gut-metagenome-genome-assembly--contig:-NODE-539-length-33804-cov-5.769682_CDS_0008	MGKKVTNLKVTKQTGTDNTYFATWEFAEPKVYTKSKYVLVGSVVSFDYLESEIVQFTNGVKVSSDVKNDTWKVADIKGNNARLGKNKSGTKNLNSTVSMKHLKNADNGKKALIPIANTDHYSVHWYYSSGDGVWFDGGASDVKVKNATYTPPSNAIRMKCVVKPVSKTYKENVKSGKTTKQVTKSYWTGDAVSVIRSVEGVNNPETLGAPTVSIDQYKLTASIDNITDSKCDKVSFYILKDKKKAKIVTAEVKASKASITITVDAGCSYDVRCRAINVVSSKTSITGEWGEWTYDTKSAPGKIKKITSVKALTETSAYISWDKVAQAEKYEIEYTEKKEYFDSSNAVSSTSVDANVNHAEITGLTTGTRYYFRVRVTNSAGSSNWTTGTYTVALGTKPS…
ENA-OPXC01001670-OPXC01001670.1-human-gut-metagenome-genome-assembly--contig:-NODE-1670-length-14835-cov-4.222395_CDS_0009	MLKDEFIETIGELANQVNNSLTRHILPSICVAQACLETGYGQSETMLKYNAPFGIKATTKWGGSCYNATTHEYYNNVKVAEGGCFRAYDSLKSAVADYYNLLTESTYYTGAVNNYDFVNAVEHLKSYSTDPNYTEMLKSIIVTNNLTRFDNSCDSGNITEIALAVFRGEYGDGLERKSLLGSKYDKVQSEVNRLYNLAVQAENGNFGNGQERKAVLGVDYSAVQYLINNNLIY*
ENA-OPWS01000410-OPWS01000410.1-human-gut-metagenome-genome-assembly--contig:-NODE-410-length-13383-cov-5.006828_CDS_0011	MLRIIDVSNWQEGLVDLAHLEKYNADGVMMKATEGRTFTDKSLDSFYDRLHGAKDGKPDRNKIYGFYHYARPENNSPEQEAQHFLDKVGHHAGYAIFALDWEGKALNYPITWAIRWLDYVYERTGVRPLIYTQGSYTKYLQKVLNRDYGLWVAHYGVKKPNIGVYPFYAMWQYSADGIDQNYFNGNEKTWRKYCEVK*
ENA-OPWS01000058-OPWS01000058.1-human-gut-metagenome-genome-assembly--contig:-NODE-58-length-39668-cov-2.264484_CDS_0055	MTNEQKTVLRKIIYAVETGGQVYGQQDYSDFTEAYENNSDEHAITIGAGAWYGAEAKTLLERIYDANPEQWEKIDKVRLLEQVQTANWECFNISRLSQLADTIIALISSEIGIKCQDSLMDEQLATYADEALKQGVTDTRAQAMCVNFRHQGGQGAATRILAKTQKPYTLDNLYAACQTDIGNQVGAYKDRQRFVYNALKTYFPESEETDMKAIDKLIQIAKNEVGYLEKASNSQLDSKTANAGENNYTKYWRDIKPDYQGQPWCAAFVSWCFMKAFGQEKAKKLLKHWPYVYCPTMADLFTLNSNPKVGDIVIFYRNGTFTHTGIVIKVSGDRFWTVEGNTSGGSTIIANGGGVCQKSYYNSNLPGTKFCTPNYNLVKNATPVSDSDTAKKQSTRAYI…
ENA-OPWW01000109-OPWW01000109.1-human-gut-metagenome-genome-assembly--contig:-NODE-109-length-53954-cov-3.500009_CDS_0032	MLRGIDVSKHQGKISWNKVKGNVDFAIIRAGYGKSIKQKDPRFETNYAGATAAGIPVGAYWYSYAKTPAEAKQEALVCKQAIKGKRFEYPVYFDIEDKSQSGLSKQTLTAICKAFCEELEKAGYFVGVYANTDWFRNKLDYPALSKAYTIWLADYRTNYDKELKCDMHQYTSKGTVPGISGRVDMNTCTRNFPAIMRKAGLNGCK*
ENA-OPWX01000078-OPWX01000078.1-human-gut-metagenome-genome-assembly--contig:-NODE-78-length-86871-cov-7.649811_CDS_0065	MAEFIKAYKKLEVAEGGYVNDKDDAGMETYKGVSRKANPNWIGWIILDDLKKHHPKTFAAIAKKTPQLEKAVQDLYKKNYWNCFNLDNFKSQKVAEQLFDMNVNAGQRTAIKCAQRIVNIPQDGKWTKELENILADIK*
ENA-OPWX01001303-OPWX01001303.1-human-gut-metagenome-genome-assembly--contig:-NODE-1303-length-18123-cov-82.779168_CDS_0014	MILTNFKSKGIDISYHNGNLDISKFSDVDFIIVRAGFGKNNIDKKFKDYMKQLSKLKKKVGIYWFSYAYTEEMARKEAIYCLNAIKNYDIDYPIFFDWEYDSYNYALKNGVKPKGSLICKMTDIFCKTIKSSGYETGFYFNKEYFDKYYREFALAKPYYLWYARYNKEMGKLPVNVDIWQYSCSGSIDGTNKKFDVNYSNINNYNNKKPSKTESKKKHYNYKQNVKDLQKLIGAKVDGIVGKETLSKLPTLRVSIQSKRIVQCMQKFLKHEHGYTLGGYGCDGHFGPSTEKAVKKFQKSKKLKVDGIVGYNTWKALTKRK*
ENA-OPXB01001492-OPXB01001492.1-human-gut-metagenome-genome-assembly--contig:-NODE-1492-length-11971-cov-2.727341_CDS_0004	MNTWVNCSLIKTIIIIGGVNIKISQNGLNLIKEFEGCRLTAYKPVPWEQMYTIGWGHYGVTEGTTWTQAQADSQLEIDLNNKYAPMVDAYVKGKANQNEFDALVSLAYNCGDVFVADGWAEFSHAYCASMIPKYRNAGGQVLQGLVRRRQAELDLFNKPVSSNSNQNNQTKGVIKMYLIKGLDGSGKVRHWYVSDGVSVRHIRTMRMLENYQNKWAKLNLPVDTMYIAEIEKEFGRKIDIDSGEIK*
ENA-OPXI01000308-OPXI01000308.1-human-gut-metagenome-genome-assembly--contig:-NODE-308-length-36090-cov-3.762176_CDS_0001	MNTEQKNFIKTVGALASADMKKSGVLASLTIAQAITETGWGVSGLATVGKALFGIKATKSWKGKVYCKDTKECYDGVNLVEVKNAVFRAYDSWEESVTDHSAFLKANKRYKEVIGETDYKKACYAIKAAGYATDSDYAEKLIKIIEQYNLTEFDGTTEKKENQAAGAAGADDKKYYRVQAGAYRRKEGANLMAEQIKKTGHTDVFVRLLNGLYKVQVGAYTEKKNAEATVKRLKAAGIVCFITYA*
ENA-OPXI01000308-OPXI01000308.1-human-gut-metagenome-genome-assembly--contig:-NODE-308-length-36090-cov-3.762176_CDS_0002	MKILLISGHGAGDPGTVSQFGKEADETIYMVEEIKKTLSAYAQVDLYPTERNAYKDAKAGKLAVDFGNYGYVLEVHFNSGAADLKGNGRTTGTEIFVTTAEKTVGVETKIVQSIAALGFKSRGVKRTNFTVIYRAKAAGVSSALLEVCFIDDKDDMSVYAAKKAQIAAAVANAIAVQFGLKKGNQAAPVAKEIKAGSIVTIKSGAVYGGLSSTRGKAVPAAQIGDKKHTVEKVQTNKGVKEAKLKEINSWVAVASLTAV*
ENA-OPXI01000190-OPXI01000190.1-human-gut-metagenome-genome-assembly--contig:-NODE-190-length-45520-cov-23.025558_CDS_0051	MANIEHFIPFLIKWEAGISKKSNETNESLFQRARKTGWADDPDDLGGQTMVGVTMATYEEYCRRKGYPKPTTGRLMDLSYNDWKSILKMLYWDRWNADEIRSQSIAEIVCDFVWASGVHGIKVPQDLVGVIPDGIVGPKTLAAVNSRNPRELFDQIKIARFDFIEDICRKRPANNKFKRGWMNRINDIKFEG*
ENA-OPXL01000992-OPXL01000992.1-human-gut-metagenome-genome-assembly--contig:-NODE-992-length-18670-cov-3.885845_CDS_0016	MEVVKIKISQNGLNLIKEFEGCRLTAYKPVPWEQMYTIGWGHYGVTADTTWTQSQADSQLEFDINNKYAPMVDAYVKGKANQNEFDALVSLAYNCGNVFVADGWAEFSHAYCASMIPKYRNAGGQVLQGLVRRRQAELDLFNKPVTGSSNQNNQTKGVIKMYLIKGLDGSGKPKHWYVSDGISIRHIRTTRMLDNYQNKWAKLNLPIDTMLCTEIEKEFGIKIDMNSGEFK*
ENA-OPXL01000456-OPXL01000456.1-human-gut-metagenome-genome-assembly--contig:-NODE-456-length-30119-cov-5.154105_CDS_0045	MAKWGIDISSWQKGINLSAAKNEGVQFAILRAGFSTTKDKQFETFYSQCKSLGIPVGAYLYSYATTVAQAQAEARALLSFLKGKQFEYPICLDMEDKCQKRLSKDTNDAMIRAFGEIIESAGYWFSVYTNVDFYNNYCHGKTLNAKYDWWMARWSSVAYTGYNCGMTQFGGETNYIRSHTVAGRTVDQNYAYYDYPALMKQHGLNGYSKTGGNTSTPSTPTNTKSVETLAHEVINGSWGNGEDRKNRLTSAGYDYSAVQNRVNEILGSKSQSSAEYYTVKRGDCLWNIAAKYYGNGNMYTTIKKLNGLTSDTIYAGQKLRVK*
ENA-OPXL01000369-OPXL01000369.1-human-gut-metagenome-genome-assembly--contig:-NODE-369-length-33699-cov-2.389936_CDS_0001	MKFINKFAHSSNYGGTRKLSDIKYIVVHFTGNKGDTALNNCKYFQGPNRHASAHCFIDGSGVVYKSVSLKRVAWAVGGCYTLKNGAGSKYKVATNANSLSIEMCNCVGGVPADVYKDLVWLVTYYMKKYNIDADHVIRHWDVNGKDCPDPWIGKNNKGWNKFKSDIAGTTAKKTKKAGVYGKVVTKSDPLILRKSASTKAKIVCTMPKGSTVRILKKGSKWHKVKYPINGKTGYCSATYIKI*
ENA-OPXL01000336-OPXL01000336.1-human-gut-metagenome-genome-assembly--contig:-NODE-336-length-35401-cov-2.800006_CDS_0021	MKMTTKYAKSISYGNKRPLSNIKYIVIHYTGNKGDVAQNNLDYFANGNTRQAGAHFFVDKKGKVGKSIAMNRTAWAVGGNHKSGRKGEAAYFGKCTNANSVSIELCDMCLKTNWEQMYATRKLVKYIQSKCPNAKTVIRHWDVNGKECPAPFIGTSNEKWIEFKRFITAGYKFKARVTKNATLRSSAKISATNKKGTVKKGSVVNIVKMQNNFGLTNDGYWVTLNKLKEI*
ENA-OPXL01001654-OPXL01001654.1-human-gut-metagenome-genome-assembly--contig:-NODE-1654-length-13110-cov-3.423209_CDS_0011	MSEIKMYSLPTTIAAAILVIGGQYGNGTDRVKRLKADGFDPVKVQKCVNELLPIVKRYT*
ENA-OPXL01000129-OPXL01000129.1-human-gut-metagenome-genome-assembly--contig:-NODE-129-length-56692-cov-3.724526_CDS_0024	MKKQHDVRIDRSKLHPWLDYKLTVLLKKCAKKGIYLIITEGFRTKEHQDKLYAKGRTKPGKVVTNAKGSTYSSQHMWGIAFDIAIQYKKDLYDINTIKKVAKIAKSIGLGWGGDWKTIVDTPHFYLPKWGSTTTELKKIYKTPDMFRKSWAKKVTRDKGLLLWKATTKLTGSYLRIPKSAKVEVLFVKTDKWYAKVRYKGKVGHVNKKYLG*
ENA-OPXL01000129-OPXL01000129.1-human-gut-metagenome-genome-assembly--contig:-NODE-129-length-56692-cov-3.724526_CDS_0037	MFRLAPTHKKTIILILAISLICCNSMASARTRKIKVSNAELKRQGMKKPMKMYTQGNVELLAKLIMAENGHAKHDETLWLTGVVVLNRVKSKQYPNTIRGVIYQRGQYSTAKKLGNVKPSTRALEIANELLIQGVGDYPKNLVFQSMFPQGKKTYKVIDGEYFCLA*
ENA-OOVK01000004-OOVK01000004.1-human-gut-metagenome-genome-assembly--contig:-NODE-4-length-35963-cov-2.809379_CDS_0013	MKCLFCGAEVEVGKRCEYCGSMAESSYYPKEKPKKKSCIMLNCSDFDEYAVVKGDCLWNITKRYYGKTSIPVCCKIAEINGIENPNLIYPGQIIKLPKGKVIQ*
ENA-OOVK01000004-OOVK01000004.1-human-gut-metagenome-genome-assembly--contig:-NODE-4-length-35963-cov-2.809379_CDS_0040	MAYYFYLGKTLLPVAPQKLQLKIKGANKTYTLINDGEINVLKTPGLTDIEFDALLPNVKYPFAVYKNGFTRAKSFLEVLKNYKQDKETFQFIVTRTLPNGKMLFDTNMKVSLESYTIKEDAKNYGMDVMVTIKLKQYRDYATKTCNIKFASSKPKIVPQPVRAAENPPKPANQTYTVVRGDCLWNIAKKYYGNGSKYTVIYNANRDKIKNPNLIYPGQVLTIPAA*
ENA-OPXM01000428-OPXM01000428.1-human-gut-metagenome-genome-assembly--contig:-NODE-428-length-25652-cov-2.931750_CDS_0023	MSYTNSKLVSYTKISPNRNINRNHKIDTVSIHCVVGQCSVETLGSIFASASKEASSNYGIGYDGRIGMYVEEKDRSWCTSSASNDNRAITIEVASDTYHPYRVNDVAYKSLIKLLVDICKRNGIKRLVWSTNKSERMNHLNGCNMTVHRDYANKSCPGDYLYNLHGQIAKEVNAQLGLGSSKPVTSKKTLYRVRKSWKDAKSQKGAFYDLSNAKKCADKNSGYSVFDENGKTVYTPKSSGKKSVDAIAREVIQGKWGNGADRKNRLTKAGYNYNTVQKRVNEILS*
ENA-OPXW01000020-OPXW01000020.1-human-gut-metagenome-genome-assembly--contig:-NODE-20-length-106270-cov-7.020063_CDS_0074	MSNSKLVDYTKLSPNHSGKRTHSIDRITPHCVVGQCSVETLGNIFMNTACDASCNYGIGYDGRVLLCVDEGNRSWCSSSNANDQRAVTIECASDTTAPYTMNSKVYNKLVDLCVDICKRNGKTKLLWFGNESKTLNYSPKSNEMVLTVHRWFANKSCPGDWLYNRLGNLAKTVTAKLGGKTTDTEEEEMIKYGLHNTAILAFKKQLITLYNMGIIKTKVDNSDGFGDGTLKAVKEAQKAGKVTVDGIVGEKTINAIYHLINDGIRAKDTKIANAKRALG*
ENA-OPXN01002026-OPXN01002026.1-human-gut-metagenome-genome-assembly--contig:-NODE-2026-length-12958-cov-1.296753_CDS_0007	MSKKAVDISYHNGVVDFEKVKNAVDYVIIRCGYGQDITSQDDKQWARNVSECERLGIPYGVFFYSYAKTTARIEGEINHCLRLLQGHTPNLPVFFDSEEEGTQSVAKHNAKRFCDAMLTHGYKAGIYASKSWYENYIGETWGYDLWIARYANVLGVENVDIWQYSSNGTVDGINGRCDVNHVYKDYGASNPTPNVPQSPPTHVTPRNELIALGQQHAINFTGVQIAVDGIVGKNTKRMAVRVVQHAMNMDYGRTIAEDGIIGKKTKAKAGRHYVKRGETQYLVTALEILCLLQGKDPNGVEHPGTFGGGLARACEIEFVYAKDMLYMI*
ENA-OPXN01000456-OPXN01000456.1-human-gut-metagenome-genome-assembly--contig:-NODE-456-length-34061-cov-5.549609_CDS_0023	MARMKYLVLHCTATPEGREVSSKEIRHWHTDPVKKGGRGWKQVGYTDLFHLDGTVERLVKNNEDAEVDPWEVTNGAAGYNSVSRHVVYAGGLAKDGKTAKDTRTAAQLKAMTDYVRNFHERFPQIKIVGHRDLPGVTKACPSFDVKAWLESIGIRQ*
ENA-OPXN01000065-OPXN01000065.1-human-gut-metagenome-genome-assembly--contig:-NODE-65-length-80936-cov-6.724435_CDS_0103	MEIKGIDVSAHQGKINWDTVANYGIDFAILRITEVGNVIDSQFENNFSGCNKHKIPVGVYKYSYASTVSEVQSEARKVVSVLNGRKIQFPVFLDLEYHKQRTLGAESIHNLAEAFREIIVAAGYKFAIYCNLDWYMNVICSHLKKHDFWIARYPANDNGTVVERLRPSWGVGWQYSSKATIPGINTKVDRNIFYKDYTEAKESGTMAKTKEQIIQNVKNDAVSFAVNIANDNSHGYSQRIRSLYEINIPKSFDCSSLALTAYYYAFLKNGLTKQARYLKENCSYTGNMLKMLNAGFEVVARNQTAHKQMIKGDLELADNNPNGSNSHVAMAIGKNDIVHARSSEGTKDTKDNSGNEIRTQPWYLYSHGWTHRLRFTGKGIDFSGLTNTTGSKPTAKPST…
ENA-OPXU01000409-OPXU01000409.1-human-gut-metagenome-genome-assembly--contig:-NODE-409-length-34616-cov-5.146524_CDS_0053	MKILIDNGHGENTPGKRSPDGSLREYAYVREIADRIAHELSARGYDAERIVRETVDVPLSERARRVNEVCGRYGTANVVLVSIHCNAAGNGIEWMNARGWSAYTSKGKTKADKLATFLYEEAEKNFISQRIRKDNSDDDPDWEENFYILSKTKCPAVLTENFFQDNKDDVLYLCSEEGKQAIVKTHVEAITRYIQKYGKVA*
ENA-OPXQ01000201-OPXQ01000201.1-human-gut-metagenome-genome-assembly--contig:-NODE-201-length-39213-cov-6.070152_CDS_0001	MEIKGIDVSAWQENINWDTVADYGMGFAILRITEAGNVTDNYFEKNYAACQEHNIPTGVYKYSYAMTIPEIESEAQKIISVLAGRKLQFPVWLDLEWNNQRALGAESLHKMTEAFEKIIVNAGYKFGIYCNVDWYENVICSHLKKYEFWVARYPQNDNGTLQERLRPDFGVGWQYSSKAKIPGIAGTVDRNIFYKDYAVQKGGINMDKAIEKVIMVAKNEIGYLEKKSNNQLNDKTANAGSANYTKYWRDVYPGYQGQAWCACFVSWCFMKAFGLENAKKLLKHWPYVYCPTLGNLFTRNANPKVGDIVIFYRGGTFTHTGIVTAVIGDRFYTIEGNTSGASEIVANGGGVCAKSYLNSKLPGTKFCTPDYSIVNGETSNTKENSNTVTGGKYMFEPET…
ENA-OPXP01000129-OPXP01000129.1-human-gut-metagenome-genome-assembly--contig:-NODE-129-length-75048-cov-3.663275_CDS_0027	MPSYSNSNLATVKILTKNYGSRTDGRFNNPSGVIDHIVIHHMAGVMSAESCGNWFKSGTNGASSNYGIGRDGDIGLYVEEKNRSWATSSGKIDCRAVTIEVSNSVAGGEWPVSDVSYKSLIKLVADICKRNGIKRLNYTGDKSGNLHMHKWYSDTGCPGPYLEARFPDIANQVNKILSDPSYNPTGSPSSVNISIDSSMPADTTTAYALAVNGGILPSPEQIDPYVITINRKVKSIDFKKIKELGVIGVVVELGYLFDSTHSKIEFRNPNLINQIKMIQDENLLYGMYFNGRARTLQEAKEEMYEVYLAVKSFHPNLGFWVVPSFTSNKTKNDEILKLYKETLEELGLKGQIGIYTKREELKKIDWEKDSEDWLLWIDDHIDAFNNITELLTPMFFAYN…
ENA-OPXP01000129-OPXP01000129.1-human-gut-metagenome-genome-assembly--contig:-NODE-129-length-75048-cov-3.663275_CDS_0049	MPNYTNSSLVNYIKISPMQSGSRVNSRYNPSGKITVITIHHMAGNCSVETCGNVFQTRQASANYGIGSDGRVGMYVEEKDRAWTSSSPANDYKAVTIEVANCAYGDPWPVSSAAYEKLILLCADICKRNGIEKLNYTGDTTGNLTMHCWFAATGCPGPYLKARFSDISNRVNAILVSSKPNPVPVPSGNVAVGDIVTFLGGSHYYSADASYPSSTSLKAGKAKVTAIYKSGKHPYHLIHTDSSTSVYGWVDSSAIKELEANPSTPETGSYNVGDVVKFKGGNHYSSANSSSPASTSLKAGPAKITHKANGAHPYHLIHTDNQTSVYGWVDASQIEGASSAPSAPSVETFNKGDRVKIRSSTTRWVGGASIPSWVKNSQLYICNFRNSDPCVTINSDLSG…
ENA-OPXX01001281-OPXX01001281.1-human-gut-metagenome-genome-assembly--contig:-NODE-1281-length-18170-cov-5.352636_CDS_0018	MHLIRNYLTNNDCYKAGKPLNIRGIMVHSTGANNPNLKRYVQPDKDGIGVNKNGNDWNHPGIETCVHAFIGRLDDGSIATVQTLPWNMRAWHAGSGRWGSANNSYISFEICEDGLTDPDYFNAVYTEAIELCAYLCRLYRMDPSQEDVLICHSEGFTLGVASNHADVMHWFPMHNKTMNDFRTDVYALLKSAGGASPEEIVREYRKTLQDNDAENWSEEAREWAIRNGLITGYEGNYMWQDFVNREQLVTILKAFNKTLGNPVP*
ENA-OOVY01000122-OOVY01000122.1-human-gut-metagenome-genome-assembly--contig:-NODE-122-length-15883-cov-8.806625_CDS_0015	MNKKFRGIDISLYQRNIDYDRVIKDNDFVIIKAGQGRTAEYNFPFTDPLFEQHIKAFRSRISGKKFYIGVYWYFMGRTEAETLEEVKYLIQILKPYKENIDIGVALDVEDTSLMGDVDGLSRRVNLFLNSIIGAGYKAYIYANEYFLATQFKNNLNFPLWLASIDDGTKSHKGLQKKYPNLKIWQYSFKGTEGGIYPVDCNEAVDIIGDANTDYLVNMKDVVTLTRFLSGWNIKVNEVQSDINQDGYVNMKDLIELIRLMVEE*
ENA-OOVY01000006-OOVY01000006.1-human-gut-metagenome-genome-assembly--contig:-NODE-6-length-94651-cov-3.505020_CDS_0039	MFRVKNLGEKVLLSVGIFLMTIGLLGIISGCYEHSTEEKTDDIELYHHEDNLSQTMYDSVLNFNYQIRVQHPLVVTAQAILETGNFASKVFKENNNLYGMTLAKSRPTLAIGVRNGYAVYRTWQESAIDYALWQSSFARNLSEEDYYLILKRLYAEDKEYVNKVKNVLK*
ENA-OOWG01000482-OOWG01000482.1-human-gut-metagenome-genome-assembly--contig:-NODE-482-length-25697-cov-2.004524_CDS_0029	MNITNAGVRGHDPTGVVIHNDAGSNGANVSFYNNWLPNHNPENGFAHVYIASDGRLQASDFSNMAYHCANSYGNANYASWEVCQSEGDLNQFLRNEQAVLDDVAKYMKQWGLTPNHDTVKLHQELSSTSCPRRSVEAHGGTVESCRSYFIAELNKRLTGQTVSTDNNNTTESGEIEMFLINCKDTKNWYVCNGVSARHIKTTRMLGGFQGKFGAIKLPETVMYQKEFEAEYGKVN*
ENA-OOWG01000898-OOWG01000898.1-human-gut-metagenome-genome-assembly--contig:-NODE-898-length-15677-cov-5.742927_CDS_0016	MIKTGIDISYANNTYSKIDFKQVKAATDFCIIRVGYRGYGDGTLKEDGWWKYNLNGCIERGIPFGVYFFTQAITEEEAKEEALFTLERVRGLEVDYPIYIDTEESGHRQNLGRADNLDPITRTACVKAFCETIEEAGYYAGIYCSEAWMNNKLIKANLKAHDFWIANWNRKPVIPCGMWQYGAKGLCNGIKGFVDVNKSFKDYPAIMKNNNLNGYTAGENVWQVTIWGLTDEEYDEVCQWLKEKDFPHDDKKVREE*
ENA-OOWG01000309-OOWG01000309.1-human-gut-metagenome-genome-assembly--contig:-NODE-309-length-35636-cov-3.461735_CDS_0003	MRINVHGGHSLKCRGASGLLDEVNEDRKVKNKVIELLRANGHTVYDCTDDNGATQNANLKAIVSKCNDHKVDLDVSIHLNAGGGTGTEVYVYSDNSKAKDEAERIVKNISNTLGIRNRGVKTSTKLYVLRKTNSPALLVECCFVDNATDKAHWNADKCAKAIVEGILNKSVNEHVETPTPKPQSNASSTLGTYMITASDLSVRTGPGAGYRRKTYNELTKNAKAHDYDKDGCLNYGTRVTVSKFDGDWAKIPSGWVSRKYLKKV*
ENA-OOWG01000402-OOWG01000402.1-human-gut-metagenome-genome-assembly--contig:-NODE-402-length-29286-cov-11.890288_CDS_0016	MSYENITRYDSPNYTSGRPYGIKFIVIHWWGDPSTHPTFEGVIKTLCSPARGASAHYVAEAGRVACIVDPDDRAWNAGDGIGVRSKGNDMGIGIECNPRQSDGDYETIAELIRDLRVEYGDLPLIRHRDCSATQCPGSYDLDRLDRLARGLVAPSNPVPVQPATQSVMKLEVDGSWGPLTMRRAQEVAGTTVDGVMSGQIRCVENRNIACLEEGTSGSDWVEWMSRRFGITDRPRNAGPEFIHRFLMEMNGFPGDGMISPAPSMAVKEFQKRLNDGIIFK*
ENA-OOWK01000031-OOWK01000031.1-human-gut-metagenome-genome-assembly--contig:-NODE-31-length-127767-cov-4.658200_CDS_0088	MGKSKNQEYAEQYAQYAKEQMVKYGIPASVTLAQGILESANGQSQLARKENNHFGIKASAAWLAQGGKYGVYTDDKPNEKFCAYDNVGESFEHHSKVLVDNKRYAQCFTLAPDDYKGWTEEIAKAGYASGSDYDKKLQQIIERNGLDKYDKEVMLQLQSEGKSIGQPNAEMKELQPIVADDNILATEYTLPLKRDDFLFVTSPFGVREDPLDPSKKQMHSGMDIRCDKEILMATESNGKVVKVNHNGQTEAGKSVTVEYEREDLTKVQVTYAHLDSVTVKVGDTVKAGQQLGISGNTGTRTTGPHLHLEVKTIQADGSSRNVDPAAYMAEISQKGNIQIQALHNGTDLMAKFQTTEHGTQIDHTMTADDWMKKLLSSEDSGIGLGGSHDPIIDFAVTAF…
ENA-OOWK01001889-OOWK01001889.1-human-gut-metagenome-genome-assembly--contig:-NODE-1889-length-9102-cov-2.202166_CDS_0004	MVKKIKAIAYSVIAAIAAMLLVLAPTASAADMIDVSSWQTGINVTTTGAQIVVAKATEGIGYVNPDCDRVVRDALKAGQGVGVYHFAHTENSAVDEANYFIDHTRGYIGKGIVPILDWEPNALWDTSWALTWLKTVEAAWGTKPIIYTNQYAENSYDWSAVVAGDYGLWIAAYTLGDTPIYGFNPPAVQPTLRNWPFAVAWQYTGTGYVNGWNGGVDLSVVYGDLNTWYAYAGSGQVAPNPTPQPTPQPTPQPSTPGNTCNTDCVIIQSGQYVSMFWTDWWNVSVPSGNPSIVYPGDKICHNSGGNTATVSRTYVVQAGDTLSGIAAYLGVNMYNITGYSSGNMNLIYPGEVLYY*
ENA-OOWK01001889-OOWK01001889.1-human-gut-metagenome-genome-assembly--contig:-NODE-1889-length-9102-cov-2.202166_CDS_0007	MVDVQAWLERTQNQYWDMDGAYGAQCWDLWAKYCMDNYNLSLGDCITPTGYAEGNYTMFPTTSAVGRVFEKKDANYTPGMGDVVFWRFGSQNYPGSHVAIVWGGIQGDNIDVLTQNPTPAVHQTLPLAKSSQLLGYLHPTALPEPPESGDNPTGGNNPGVNVDGDISAWIQLQGDNLVYHSGSGTTSLQAVFYKSSAQTWVYRGGTGQPDADHGQGTPSVGDGKSSYALYVIGTVESSLRWDAVESNHQGIGIAQWSFGRRLQVLNAMRAVDAVGYEAFAAAAPGIAALMESGGTFDRALTGSEVAAFQTWARRTESRQGQRNQFAKDYESYPQTYDDVKMQILWASAYHQSPAGALNVPHSSSLTQLYNNILNTSPFGPYGTRYNTVYSLLNVWDGTS…
ENA-OOWJ01001290-OOWJ01001290.1-human-gut-metagenome-genome-assembly--contig:-NODE-1290-length-13164-cov-10.653368_CDS_0007	MDKEIFIQKVAEKVRKYAPLYGIEVHSPIIAQAILESGWGSSMLASKYNNYFGLKCGGAWNGKSVNMQTSEEYEVGVHTQIRDNFRVFDDFDAGIRGYFEFINYSRYANLKGVTSPEEYCRRIKADGYATSSTYVDNLMRVIRENNLTRFDNSDEPQEDVNIEDLAHRVIKGEFGNGEERKALLGSNYEKVQQRVNELMGATTPKYDIEDLATRTIRGEFGNGLARKEALENMECGLYAKVQQRVNEILGQN*
ENA-OOWJ01001045-OOWJ01001045.1-human-gut-metagenome-genome-assembly--contig:-NODE-1045-length-15171-cov-2.770310_CDS_0008	MQKFGIDISKYQGDFDIQKAKNNGVEFAILKIGGGDSVCYEDSQFENNYIKCENADIPKGCYFFGEALTKQKAVEEANYWLSLMKNHKFEYPVFYDVEAKMLSLDKRTLTDIIKSVCEIIESNGYWVGIYSSASHFNSNVYDNELARYSHWVASWGTTKPVLLKGGATQVWQFGGETNKLRSNKINGKVVDQNYCFVDYPTLIKKNGLNGYKNITTYKTIEELAIEVINGKWGNGIARKEALTKEGYDYKAVQTRVNQILKEK*
ENA-OOWJ01001038-OOWJ01001038.1-human-gut-metagenome-genome-assembly--contig:-NODE-1038-length-15224-cov-4.566287_CDS_0009	MASANDIVNQARAWLGKNEADGSFKEIIDVYNRHKPLARDYAVKYTDEWCSTFASAVSIKCGATSIFPTECGCEKHIELFKSLGSWIEDESITPKAGDVIFYDWNDNGVGDNKGYADHVGIVESVSNGVITVIEGNNSSAVRRRTIAVNGRYIRGYGRPKYTGETSSPTQNIDTIAKEVIAGKWGNGEDRINNLTNANYNYAEVQNRVNAILNGSGNVGMKSNEEIAREVIRGDWGNGDERKNRLTANGYDYYTIQSVVNNLL*
ENA-OOWJ01001038-OOWJ01001038.1-human-gut-metagenome-genome-assembly--contig:-NODE-1038-length-15224-cov-4.566287_CDS_0010	MTWIGGNHYLSQSEMENNAAIIWNYLGSKGWSLNAVSAILGNMQSESTINPNIWESLTVNYSRGYGLVQWTPATKYIDWAGSDWENGDRELDRIIYESENALQWFSNPNAPIIDPPISFKEFTTSNEEVGILANYFLWYYEHPAVTIQPNRSEQAIAWFNFLGGEVCPVVVPRLNSDGMLNNPYWYSLNPFYQSGYGLPNCTCYAWGRRYEITGKAPDTSLGNADTWFDYAVSHGQKTGQTPKAGSIMVWKYTGSHANNGGHVAIVEEVDGETVVTSNSAYGGTYFYTQTLSPPYEWASYTQFQGFIYLDCSIVPPKPSDKKGKLPIWAYCRLL*
ENA-OOWJ01000030-OOWJ01000030.1-human-gut-metagenome-genome-assembly--contig:-NODE-30-length-99330-cov-13.690224_CDS_0060	MNNWLKQQLIYQPVIRESKINIIPEQETIILPKKKIKTTSLEGYTPTLLKEPQEKVIIEIPQEETKYPKVFQNKSEFIKVMTPLYEKILASKGIDTSFAKALVQQSGLESNWGKSQSGKFNLGGIKGKGTKRRTREVINGKDQYIYDSFRDFNSLEDYANYHVNLLNNNRYKAFSGTINEFADKVAKGGYATDPRYKNVLSKLISSAKFGMKIPKYQSGAPYDPTKFKNTIPETYNNKFEGLFEKFQNLKIEQDQLQKLINAQKTIKRSYNPENINWLYNYFISNQLPEEQALSLISNIIHESGGEVDNPSSSGKYNGLIHWSPERYQDMLDTTIPTDSMLKRQADYLINTVKGKDTYMDWVKTKTNHKLFHSGQTPLDVNNGLISGYVRPANIEKEIR…
ENA-OOWN01001824-OOWN01001824.1-human-gut-metagenome-genome-assembly--contig:-NODE-1824-length-14443-cov-3.260008_CDS_0005	MHIAIAGGHSAIARGASGYLDEYECDRAFVAQLIDAFDAQGWHVTDCSNEESDVSAELREECRTANASGADLFIAVHFNAGGGTGTEVWHYPYSIAETCAREVSRELASALGLPNRGAKSTDGLYVLNHTEMPAILIEVCFVDTEQDAEAWHATSWDALCGAVVRGLGGDYENEEEDMLTEHQDKLLATIYEQVTGTYDPTGRGMNFNDHDHIKWIAKKVADNAEDIKAVKEQLAAIAEKLG*
ENA-OOWN01000054-OOWN01000054.1-human-gut-metagenome-genome-assembly--contig:-NODE-54-length-93632-cov-10.127136_CDS_0002	MKQRVFNILISFAVGVLGAIQVHSYLKEDEPLEIKVVHIVNEEQPDFFSKSPQEGLMEALEYYGVKHPQIVYAQAALETGHFKSDLCLNGNNLFGLYNSKKHRYHTFDHWKDCIIAYKEMIQYKYKDGDDYLNFLKEIGYAEDSEYICKLKELIKNPP*
ENA-OOWN01000052-OOWN01000052.1-human-gut-metagenome-genome-assembly--contig:-NODE-52-length-96423-cov-3.259972_CDS_0006	MAVNTYSMKKDWNKKVSAHFSVYEFACSDKSDMVLVDTSLIEVLEQIRAHFGKPVKINSAYRTPAYNISIGGSPRSQHCLGTAADIRIVGIDPIQIALYAASLPFYAKRGGIGYYSRVGLKDGFVHVDVRSWSSRWISKVGTAYVSVSKIMPTIKQGAKDCVGGISYAVTVLQRHLGITADGNFGAGTKAKLIEYQKAHGLTADGICGPGTWGSFT*
ENA-OOWN01000488-OOWN01000488.1-human-gut-metagenome-genome-assembly--contig:-NODE-488-length-34487-cov-1.937326_CDS_0036	MIKFGIDTSRWQGDFDFKGAKENEGVDFAIIKAGGADDGLYEDREFENSYNKLESAGIHKGVYYFGNALSTDEAVNEARHCASILANKSFCYPVFYDVEGGMLTGEDLTEIVLAFMNELKRAGFKNIGLYMSANHFNNYVDVARVKNDGFSLWVASYSSGKPQLTNDTDYDMWQFGGSVNYLRNTQINEQTVDQNYCYTDYCTDHVVEEITVPDYEPVPDTKYHKGDTVKVINAIQYDNGEPFGTYYDEYSVLSANGRRIVIGIDGITTAAIDEDNLSLVKCIYDNDNDINTDTVNRGDGKKVRVLDNIDYDGVRFATYYDEYDVIEEDGDRIVIGIGTTITAAVNIANLEFVGGASSDDTPTDIPFSGDIEEGSTVRFVGDTDYDGTPIKAWFDEYTV…
ENA-OOWN01000902-OOWN01000902.1-human-gut-metagenome-genome-assembly--contig:-NODE-902-length-23923-cov-4.787791_CDS_0027	MKHFTMGELCASTTADAHGIRNTPPLQEACNLKALADNVLDPLREWYGKPVTVNSGYRCPQLNRLVGGAASSQHLKGEAADITAGSKEENRKLFDYIRENLPFDQLIDEKNFSWVHVSYKRGGNNRKQILKL*
ENA-OOWN01000358-OOWN01000358.1-human-gut-metagenome-genome-assembly--contig:-NODE-358-length-40739-cov-27.880715_CDS_0015	MRKLKYLVLHCTATPEGREVTSDEIRAWHTGPVSKGGRGWKQVGYTDMIHLDGTVERLVDNNEDANVDNWEITNGVAGYNSVSRHVVYAGGVAKDGKTPKDTRTSEQLKAMEAYVKDFHKRFPDIRIVGHNQLAAKACPSFDVPKWLKSIGIKQ*
ENA-OOWN01000180-OOWN01000180.1-human-gut-metagenome-genome-assembly--contig:-NODE-180-length-58448-cov-5.958608_CDS_0006	MADVKKLAPFILKWEGGFVNDPDDLGGATNMGVTIGTYEAYCRKKSYPKPTVERLKNITKEEWTEILKTMYWDRWKADEIKSQSIADILVDWIWASGVHGIKIPQDLLGVIPDGIVGPKTLAAVNSRNPRELFDQIKIARFDFIEDICRERPANNKFKRGWMNRINDISYVG*
ENA-OOWI01000247-OOWI01000247.1-human-gut-metagenome-genome-assembly--contig:-NODE-247-length-31726-cov-11.009914_CDS_0033	MVKILIDNGHGVNTTGKQSPDGRLHEYAYAREIAKRVEKCLKCKGYDVERIVPEEFDISLSIRCKRVNDICRKVGSKNVLVVSIHNNAVGSDGKWYSARGFTAHVGLNASANSKRLAACLWNKAIELGLKGNRAVPNEKYITQNLAICRDTLCPAVLTENLFQDNKEDVDFLLSEEGKTAITTLHVEGIIDYINNVAK*
ENA-OOWI01000051-OOWI01000051.1-human-gut-metagenome-genome-assembly--contig:-NODE-51-length-61315-cov-7.099412_CDS_0020	MATKYHIVKKGDLPSPICKKYGISLSQLVKLNHLKKNRYGNYLIYVGQKLIISGKTTTSHSTPDKKPSTKKSNCPKIIHFGLQSDTDSTVFATWEWSRSNTDKYKVIWNYHTGDGVWFIGEEKEITAEQSTYNAPSNAEKVRFKVKAISKKHKVNKKEVSYWTADYTDWKTYDFDNNPPKMPPIPTVKIEKYKLTASLTNLDDINATEIEFQVVKDNSKTYKNGVVKIDKWAASFSCDIEAGHSYTVRARSKRNKSYSGYSDYSDGAKTIPSAPASIEYIKALSETSVQLKWTEAANATKCEVEYTTKKMYFDSSSEVKTLTVTSKSYAEVTGLESGQEYFFRVRAINEQGESGWSEIVSITIGKAPAAPTTWASTTTAIVGEKVILYWVHNSEDGSSQ…
ENA-OOWI01000051-OOWI01000051.1-human-gut-metagenome-genome-assembly--contig:-NODE-51-length-61315-cov-7.099412_CDS_0029	MSYLVGIDAGHGMHTEGKRTPKLIADIKVDGKVVKKKGEIIHENEWNRAVAKYLASALKRCGIDYFYTADMTGKTDVPLRTRAARANNKKCDILVSCHYNAFGMCSSFINRKGGLLVLRTKNCSSKSIKLGKLAAKHLANDIDYAYSYGLRRDVDISGFTLAILRQTDMPAILIEYGFMDVWAEAKLMPVPSRQKKCAEATCKAICEYFGVAYKKPAKEPTKEPTKEPATEPSKYTTGVYRVTTDDLNVRKGPGVKFEKTNEVHKGDAFTITKIDGNWGHLKSGEGWINLNYTEKVK*
ENA-OOWI01000054-OOWI01000054.1-human-gut-metagenome-genome-assembly--contig:-NODE-54-length-60422-cov-10.014594_CDS_0007	MRKGIDVSAWQGKVDWDKVKSSGIDFAILRCGYGHDDTKQDDKYFTRNVKECKRVGMPYGVYIYSYAKSVKDAESEAKHVLRLLKGCKPEYPIYYDLEDANTTGKCSKKQILQIAKRFVEILESKGYWVGIYASKHWNTTYLTDKWYSTKARWIAQYGDKCSYKGEYGLWQYSCEGKVKGINGSVDLNYAYINYPKLIKEKKKNGF*
ENA-OOWI01000054-OOWI01000054.1-human-gut-metagenome-genome-assembly--contig:-NODE-54-length-60422-cov-10.014594_CDS_0010	MAEIYTVKKGDTLSQICEKYKTKYGYGSGYAETTKYMNAVAKLNDIDNVNLIYTGQKIDMDVKNSKPAAKPATSSKPSIKHFGLQSDTDRTVFATWHWSKDHTDHYKCAWYYWVPGNNTWFEGSISDVTSKQSVYNAPANASSVKFKVKPISKKHKVNKKDVVYWTADYSSEKKYSFNANPPSTPPVPTVEIDKYTLTASIDNYDDALASKVFFEIVKDNTVNFSKSDGLSRTKNSASYSCKIEAGGEYKARCRAYNERSQEYSDWSEYSNNVGTIPSTPGEIEYIKALSKTVLQLKWGKATNATSCEVEYTTDSRYFDSSSAVQSVTVNSLEYCEVVGLEPGNTYYFRVRAVNENGKSGWTGVKSAVLGQKPAAPTTWSSTTTAITGEPLTLYWIHNA…
ENA-OOWI01000054-OOWI01000054.1-human-gut-metagenome-genome-assembly--contig:-NODE-54-length-60422-cov-10.014594_CDS_0067	MKFNEWVKTYNGKKTDFDGAYGVQCVDLANCFINKCLGLKIGFWPKYAKQFWTERNSSAWLKKNFDFVTCHYKDGELKAGDIGVRTSGTAGHIFIVAEPTKGGKIKYYDQNAGGNGEGMTLRTKQYSQFVITGVLRPKDRKNLPSDTKKTETKKSDSSKKTETKKTSTYKVGGTYTLLFDVKVRKGAGTNFGQKLRPQLTANGKKNAKAGLYAVLKKGTKVTAVSVKKKTDEIWLEIPSGWVCAVLKKKTFIK*
ENA-OOWI01000160-OOWI01000160.1-human-gut-metagenome-genome-assembly--contig:-NODE-160-length-38221-cov-6.637871_CDS_0032	MRNIEYIAVHCTASSQKTTIKQLELEFERKGWKFPGYHYVILPDGTIHQMLDVEKVSNGVKGFNSKLVNIAYIGGIDANGKPIDNRTEAQKASLRNLLKLLRKKYPKAVIQGHRDFSPDLNHDGKITQNEWIKACPCFNAKEEYKDI*
ENA-OOWI01000223-OOWI01000223.1-human-gut-metagenome-genome-assembly--contig:-NODE-223-length-33478-cov-4.474314_CDS_0047	MGKNANTILTIARGWIGRKESNGTHKEIIDVYNAHKPLARGYKVKYTDSWCATFVSACAIKANYADIIPLECSCNQMIKGFQKIGRWTEDDAHVPHLGDVIFYDWQDNGVGDDKGSSEHVGIVEKVENEKITVIEGNKSDAVARRVLNVNGRYIRGFGCPAYDNTTHMTTPTAHTTTSNTSNQLGTYVVTASALKVRTDAGTNYRRKGKNELTADAQKHCNSNGGLLKGTRVTVKEIKNGWARIPSGWVYMGHLRKV*
ENA-OOWH01000035-OOWH01000035.1-human-gut-metagenome-genome-assembly--contig:-NODE-35-length-90985-cov-4.202419_CDS_0032	MADFKTALNKVLKWEAGYVNDPDDSGGETFAGVSRNNNRTWKGWALIDKHKVGIMLPQGLSRLNDKLFADKELMSLVDDIYKTKYWDPIQLDLITSQRVAEEIFDTAVNMGVGTAVKFAYEACGLPVSTKVTDELITTLVKIKS*
ENA-OOWH01000107-OOWH01000107.1-human-gut-metagenome-genome-assembly--contig:-NODE-107-length-64922-cov-11.580804_CDS_0099	MKKASKRRILFAARMATMVGAACFAVSGISETLGQEKEKSRPVYIATEEVAETTYMPEVEETTQPTETAKAVETEEPLIASMDWDKDDSYLLCKIAMAEAESEGVKGKALVMLVVLNRVWSDEFPDTIEEVIFQKNQFSPVANGRYDAVEPDEECYEALRLIQVDHWNESQDALYFESKSDSKWHSENLEFLFKYGKHYFYK*
ENA-OOWF01000001-OOWF01000001.1-human-gut-metagenome-genome-assembly--contig:-NODE-1-length-56155-cov-10.659340_CDS_0076	MKILIDNGHGENTPGKRSPDGTFREYAYTREIADEVVRELAKRGYVAERIVKENLDVPLAERARRVNEICARYGANNVLLVSIHCNAAGNGEWMNARGWSAYTTKGKTKADELANRMYDAAACFITGQKIRRDYSDGDPDWEENFYILSKTKCPAVLTENFFMDNKEDIAYLTSMEGKQNIVNTHVEGIIQYIKEYEK*
ENA-OOWM01000023-OOWM01000023.1-human-gut-metagenome-genome-assembly--contig:-NODE-23-length-31386-cov-5.792825_CDS_0024	MTKYIENGVLKNGMTIGKAKVISTNLLKKGHMVPYEAFTPTSITIHETDCPDIPATQFYLSVKNGQNDLNRKPQASFQLCVDAYIVRQIVNLYRTCWHAGCKEGNATSIGIEICQYENNRELQKQAYLNAAELVKILKSEITTVKKVKRHYDWTRKICPSYMITKKYSGLTWNWFLDQLNSKEEANKTKYVRILKDINIHSKADFTEENTIGKVTAGGAYTVVETIKRTGTDMYKLKSGVYITASPKYVEVFER*
ENA-OOXC01000060-OOXC01000060.1-human-gut-metagenome-genome-assembly--contig:-NODE-60-length-96259-cov-12.654723_CDS_0036	MANFGDAFKKLSIKEGGYVNDKDDAGGETYRGISRKYNPTWQGWNMIDQYKKHYTVGSKEFKSKLDNDIQLQKLVWSKYKIGYWDVFELDDFNSQRVAEQLFDTNVNCGQTATIKMAQRVLGLKETGRWTLDLLNKLIEIKD*
ENA-OOXC01000497-OOXC01000497.1-human-gut-metagenome-genome-assembly--contig:-NODE-497-length-29778-cov-3.375770_CDS_0013	MKVLLDNGHGENTPGKRSPKWSDGSQLFEWEYAREIAKGVYNQLRAKGIDAELLVKENIDVPLAERARRANEIAARYGKTKTLLVSIHCNASGTGKGTGWEIHTSPGKTKADDLAQVFWDMANRMFGGTWKIRGDWSDGDGDWENNFYILKKTSCPAVLTENFFMDNETDCKFLLSPEGKAQIIQLHVDSILKYIEEYA*
ENA-OOXC01000037-OOXC01000037.1-human-gut-metagenome-genome-assembly--contig:-NODE-37-length-118594-cov-2.844034_CDS_0171	MSTYNVHAGHCPQDEGAYGAVGILQESVEDRIVKNAVIAKLENLGHTVYDCTCDENTSQNGCLATIVSKCNSHNVDLDISIHLNSGRDDYEGDDSSGGTEVYGYDTGTEEIGSKICEAISEKLNIRNRGFKVNQGLYVLRNTKAPAILIECCFVDDRDDANRWNAEACADAIVEALTGEVVSEDSSEDCSDNDSSDNNETTGGRTNDLGHVDVYYRAKTNRWWDEVHDRDDWAGANDDQAITGIAIGVSEGYVRYQVHLLNGDWLPEVDGYDINDDENGYAGNGRTPIDALKAVFYTPDGYEYKCLYIQVSPQGMDEYYPVQIDDQTVNGQDGYAGCFGRYIDKVQLWVE*
ENA-OOXC01000178-OOXC01000178.1-human-gut-metagenome-genome-assembly--contig:-NODE-178-length-54662-cov-4.946930_CDS_0003	MKILIDTGHGENTPGKRSPDGKFREYLYVREIADQVVAQLRQRGYDAERIVMEFSDVALAERAKRVNEVCGRLGTKNVILVSIHINAAGNGEWMNAKGWSCYTSIGQTKADKLADCFYKVAEEQFAGRKIRKDLTDGDPDWEAGFYMLKKTKCPAVLTENFFMDNKDDVAYLVSPDGRNAVVATHVEAIIKYIQSNE*
ENA-OOWP01000014-OOWP01000014.1-human-gut-metagenome-genome-assembly--contig:-NODE-14-length-121007-cov-12.401854_CDS_0049	MNADEKIWRYLKSAGLNDFGVAGLMGNLFAESGLNPKNLQNTYEKKLGMTDEEYTAAVDSGSYSNFVKDSAGYGLAQWTYWSRKDALLASCKAAGASVGDMDAQLNFLLKELSVGYSGLLSTLKSAPSVREASNAVLLQFERPANQGQSVQEKRASYGQAYYDKFAGKIQINTPEQEGGCKLKIVDNLTTVNFRSGNMTPKYIVIHYFGALGTAKSVSEYFKTPGIQASAHYALDEGDTIYRCVRDKDIAWHCGANKYKHPECRNSNSIGIEARPSKINRKRVMASDTDWYFEPKVVDNLVWLTKKLMAQYNIPADHVIRHYDVTGKLCPRPWCCADMNVYYKTSGDAQWEEFKKRISDGKEEDEDMTLDTFKELMKEYRAELQDNDCGTWSKEAREWA…
ENA-OOWP01000175-OOWP01000175.1-human-gut-metagenome-genome-assembly--contig:-NODE-175-length-45222-cov-4.357119_CDS_0064	MALKGTTAQERAWNFFCAKGLSHYAVSGVMASIRAESGFNPRNLQNSCEKKSGYTDETYTAAVDNGSYGNFVRDSYGYGYAQWTYWSRKQNLLNFAKKKNKSIGDEEMQLEFLWEELTGSYKGVLTKLKAAKSTQEASNIILTGYEKPKDQGQKVKATRGSYAKEYYNQFAVKKEEKTMKVIIGSARRDENGKYAGGKPGDQDGVEVSTQNYYVHTKGWYMFRFLSDEHAKKVAKAMWDACMNNNIGYCQAHRSIMAMLKKYGNMKAIGEKTETDCSDLVRGCIYEATGIDVGAFSTATEPSVLEKSGLFAKKVSVTSATVLKPGDILVTKSKGHTVIVVSVGGSAPSGSTSTSKPAVSGSTARVESARSKDAAIAGKYKTTSNLYLRVGAGTGKTAIT…
ENA-OOWP01000181-OOWP01000181.1-human-gut-metagenome-genome-assembly--contig:-NODE-181-length-44040-cov-25.006252_CDS_0006	MARKINYIIVHCTATPEGRWVTNEEITRWHKARGFRTIGYHYVVYLDGTVHAGRPENEIGAHCQGRNADSVGVCYVGGLDKSGKAKDTRTLAQREALTKLLKDLKARYPNAEIRGHRDFARKACPCFDATSEYKAL*
ENA-OOWP01000238-OOWP01000238.1-human-gut-metagenome-genome-assembly--contig:-NODE-238-length-38336-cov-3.907395_CDS_0004	MNIIETNLQFKDMSTRKATQRIILHHADAKNCSAEDIHRWHLNNGWSGAGYHFLVRKDGKVYRLRPEDKVGAHAYGANYNSLGICFEGDYMEEDMPAEQIKAGQELVTYLKHEYNITTVQAHRDVCATSCPGDKFPFDQIANSNEKEVSKPSQEKGKMATIQTFLNEKYGLNISVDNIYGNETRKALVKGLQTELNKQYHRGLAVDGIFGTNTYNACINVRRGAEGNITWLIQSMMICHSFNINADGIFGPATENTVKEFQKRNGLSADGIVGKNTFNKLFK*
ENA-OOWO01000230-OOWO01000230.1-human-gut-metagenome-genome-assembly--contig:-NODE-230-length-37173-cov-56.598604_CDS_0002	MVAIKREIVNPGHGHLAPFLLAVHSTANPGATARNHRDLWSRGYDYAVHLTSDWTEAIQCVEYDRLCWQVGNGNSTCIGIEICEATNAADFQRGFEIAAQVCAQVLIQRGWNTSVMHPHLWFSQNYGGSDHVDPFPYFARFGRTWDDFVRLTQQYINGGGIMAISDSDARKIAKFVWEYGVHGVQARDRLRGIDTAANNVNGMLTKNNEWKWLTNRVYRLADLFFNRTDAAGSGMVDDNGKEVKRNLYDRIVWCDKRLRELNPYKTGEPKSLPVGVALTNEQMDKLATIVVAKLKETA*
ENA-OOXG01000269-OOXG01000269.1-human-gut-metagenome-genome-assembly--contig:-NODE-269-length-39536-cov-1.937742_CDS_0049	MTTTFKEPLIDYHRNFVKFKSRSSTDYLVVHCSATQNKPEYTWKTIDQMHRQKGWLGIGYHFVILTDGTIQNGRPIEAIGSHVLGYNDDSLGICLIGGTDRNGKSVDNFTEKQKESLKKLLDWLKSKYPKAKVLGHRDFPGVAKDCPCFDVQSWYGRGAVYVTYEDASSLDRCKLSQADLKEANGTLEFTKGDLVRIA*
ENA-OOXG01000447-OOXG01000447.1-human-gut-metagenome-genome-assembly--contig:-NODE-447-length-29842-cov-5.732904_CDS_0003	MSYSSLTNKYIPASADNYMRGRGGYKVCKITPHHMACQWSAERCAQSFQVSGRMASANYCIGSDGTIVSNVDEENRAWTSSNYYNDCQSITIEVANETCAPNWTISTKAWNALVNLCVDICKRYGFRLNYTGNANGSLTEHRMFASTSCPGPFLHDRMPQLAQEVNARLDGQTVAPTQPSAPSAPSGEKYSVGTPICTNTLSVNCYGTSKILKGDWNGSIGRVIKGAKYPYRVDRNGVAIGWTNDTGIDSDPHVPGGTTQSSAEAIDQILHPGSYVTSVHMKIGNQGLKKIGDDLCCYLSQLGGWFPIRLVDKVPNSDGYNDNVLHTTNAVVYVTRIRVDAVNVQKNIVKIGGIWVDPTPLTEIA*
ENA-OOXG01001259-OOXG01001259.1-human-gut-metagenome-genome-assembly--contig:-NODE-1259-length-15621-cov-9.000383_CDS_0018	MTIKQCIFTANGAYRAHKHIKPVGIVVHSTGCDNEMLRRYVQPTTANADFKEILADLGKNVYNNHLNQEYINGVYNDICMHAFIGKNDKGNVETYQTLPYDYACWGCGSGSKGSFNYPPTAHIQFEICEDALTDKVYFTNAFNEAIEYCAYLCNKLGLKPESIVSHKESSALGYASAHGDPENWLSRFGKNMDWFRTQVKTKLKKMTADDKTKTIYRVQVGAYANESNAKAFLETVKKAGFTNAFITKVEVEK*
ENA-OOXG01000155-OOXG01000155.1-human-gut-metagenome-genome-assembly--contig:-NODE-155-length-49529-cov-13.775963_CDS_0017	MGTITKDFSYKEFEASPTASRKGICNVITSFAVRDAVKELTERVLQPLRDRLGHPLRINSGYRCPELNRVVGGVPTSQHVKGEAADIAAEDPHALAKAVKDTPEIWREVDQMILYPTFVHLSHRRGGPQRGQLLYNRRYKGKRL*
ENA-OOXG01000682-OOXG01000682.1-human-gut-metagenome-genome-assembly--contig:-NODE-682-length-22920-cov-2.128799_CDS_0001	MGNSKLASWKWSGKTDHYNVRDHKIDKITIHHMAGNATLANCCTSVQARGGSCNYCIDSNGKVGVMVDEKYRSWCSSNRANDMRAVTIEVANDSGEPNWHVSKKAMAALIKLCVDICKRNGIKKLNYTGNTSGTRQRMRTVGQTAGQIVIVKVCGDLLADGNAAQLNIAAGHTLCKGNDIRHYIEVLKGKHLSGSAEACHNFIADHHNAELVADLPDARQIALRRNDNAVRAGDGLHLNGSDTVCALIDDLFPQLCQIIPGCLFFGRKIQRFPVNIRVKKLDKARNARLQRIASRLTGQISGAERRTVIAPVTAEHLVSAG
ENA-OOWZ01000269-OOWZ01000269.1-human-gut-metagenome-genome-assembly--contig:-NODE-269-length-28857-cov-2.917957_CDS_0007	MEIKGIDVSSNQGKPDWPKVAKSGIKFAILRIHQKTGVDSSFEYNYKGCKSNGILIGGYKYSYALTPAQAIDEAEDVIAALNGRGLDFPVFYDLEWFNQLKLGKQAVENIAVAFLTRMKKAGYKVGIYCNLDWYNNVLTDVLRKYECWIARYPANDNGTVQTRLKPSVGVGWQYSSKGKVSGISGNVDMDVFYKDYRGTTQKGETKMVKISNCGHDENGRYAGGKAGDQTGTEYQIMNWYSRPWLCVLRFNDAKIASMIADMATKAAQNNLIGYDQGTAGNSNDRYSFWQHLKASNYDPAQITVACESDCSASTAAIVKGAGYRLNNAKLKAVSIYLTTRNMRAAMKAAGAKVLTDSKYLTSGDYLKAGDILLNDNHHVAIAVTTGAKVSTPSTTLTGT…
ENA-OOWZ01000206-OOWZ01000206.1-human-gut-metagenome-genome-assembly--contig:-NODE-206-length-32953-cov-8.525807_CDS_0058	MKKILLIICLLFLCSCKKNVSLNKDTFDYGAKVDIKNITDKKYKCQSKVLNTLKLGKHNDTMFCNKKEYKIKYEVIDKEKPIIWIGNTITRTPGYKEDISKELTCMDNADRTPLTNITGSYDINTVGTYNLTFTCTDNSGNSSSKDFKLVVKEKNVTTGGAYTGVLTNYLDFKDVYKERKNDNTLVGIDVSKYQGNIDWQKVKDAGVEFAIIRLGYRYFYDEPLSLDPYFLKNIEGASKVGIKIGLYFYSYAKNEKDATQEANFVLDNIKGYNIEMPIAFDWESFNYFNAGQMNLFDLRGASNAFLKTIKDAGYTPVHYASKSYLEYIWLPVDYDIWLAHYTKQTSYKGDYVMWQLSSNGKVDGINNYVDINVYYKN*
ENA-OOWZ01000720-OOWZ01000720.1-human-gut-metagenome-genome-assembly--contig:-NODE-720-length-17259-cov-6.511683_CDS_0001	MQKLLIPFIDCSMIAGYKTEIYLNEHGYEHYGIDIGTYQGTLFENHNIYGSGNGTVVSAGWDSKLGGAICVRYNEVYNHKTGETIDIIARYMHLKKVNVKTGDNVTIETILGEEGKEGTSNYHLHLEFDTDINYPRYTPQVSYGLSYWINNKYTVDSTVNPSEFLYQSNERKLHDTNWVDGWLNEEDENIPIIKSEKEISFEKVAEMLKKEGYETITL*
ENA-OOWZ01000720-OOWZ01000720.1-human-gut-metagenome-genome-assembly--contig:-NODE-720-length-17259-cov-6.511683_CDS_0016	MAKKMIYLSPERRSGHTYAYNSSWDEHTYCTIVSQYVYQYLFASGFVCRIAPQEMLITERAEEANDMNVDAYIAIHTNGFDGNARGLECLYYGKQNSPSYRLNELIYMELLPIIQKGRGLKDGNNYVENNSTNAVSAYVEIAFHDNLADSKILLDNIQEISKAIATGICKYFGVEIADYKINPSTGIW*
ENA-OOXA01000157-OOXA01000157.1-human-gut-metagenome-genome-assembly--contig:-NODE-157-length-57251-cov-2.884100_CDS_0080	MKNICIVLDPAHGKEVPGKRSPDNSHREYSWSRERCRNLAIALRSLGYEVFFTNSTEYEIGLSKRQRNALSVKTDKQKFLLSLHNDAVGSGTSWNNARGWSVWTTKGVTKSDECASIIIDQLLEDFPGYKFRQYSVQKLDRDFESNFTVLMGSGYMAVLVEWLFQDNKYDVAELSKPEVNARFERSIIEAIEKINDHFSR*
ENA-OOXA01000639-OOXA01000639.1-human-gut-metagenome-genome-assembly--contig:-NODE-639-length-23752-cov-2.216146_CDS_0010	MADFANVQPDKYMLLGCNFSAGRPFGIRGITIHHMAGDLTGDQCNGIWRGAGTSAHYAVDRNGYITQHVNDTDRAWACGDGIGTGRGNDTTISIEHANSGSNPWTVHEKAIESGAHLVAALCLYYKLGRPQWCKNVFPHRYWSATACPGELAGSQRDHYMQRAQAWYDAMKSGKAPAPSTAKPAAAKPAQAASGGFSKASGKRVPVHYSLHLKGGGWLGEVTDFGAGDNGFAGYPCKRHDLLCARVDRGTLKYQVHTIEDGWLPYVTKGNRSDTLNGCAGIVGHTIDGVRMYYVTQNGEEYKQAWYRSQTTARAGWLGTVCDDGSTYGGDDFAGMYGEPLDRLQVCITDGNPY*
ENA-OOWS01000005-OOWS01000005.1-human-gut-metagenome-genome-assembly--contig:-NODE-5-length-21794-cov-4.256728_CDS_0001	MTAGNYYPSELDKQHYHFLVDRDGNVYTGKYRPSDNLNCTDNKYAAHCGGGNTGRIGIAICCRKDYATQPKPQQIEALCKECARLCRVYGLKPTDCITHAEFGQSHPKTSSYGKIDINYIPNPGVEGIKECGDYLRNKINWYYSKLN*
ENA-OOXB01000738-OOXB01000738.1-human-gut-metagenome-genome-assembly--contig:-NODE-738-length-22388-cov-14.637890_CDS_0006	MTFDEFVKKYKGKGINFDKLYGVQCFDLANQYNRDVVGCGMFIGLHAYMIYTNFDSQPVKKYFTKIANTPSFVPKKGDIVVWGKSLNGEDGHVAIATGEGNTRYFYSYDQNWLGKNDPCTKIKHNYNHVLGVLRPKNQSVINPPTLETKGYKKGASTDGSYALKQLLILDGAKLDDNAIIGKGTVGAINSRLKGWGYRPNGIAGKKFIKKLRQKIQK*
ENA-OOXB01000489-OOXB01000489.1-human-gut-metagenome-genome-assembly--contig:-NODE-489-length-29226-cov-2.203318_CDS_0007	MKTIDAIIIHCSATRAGQDLRAKDIDRMHRARGFNQIGYNYVIDLDGMVENGRSLSIDGAHCNTKGFSESSYNKHSIGICYIGGLDATGKPADTRTPAQRATLRELVAKLCKEYPIVELLGHRDTSPDLDDSGEVEPAEYIKACPCFDVRSEFSNFLRNTVIRP*
ENA-OOWX01000029-OOWX01000029.1-human-gut-metagenome-genome-assembly--contig:-NODE-29-length-80675-cov-44.171880_CDS_0027	MGKYFTIKELCHSDTAIAHKLDNSCKPEYQRNLEALITNVLDPLREAYGKPIRVNSGYRCMALNKILGGVHNSEHLKGMAADITGGSKEENKKLFDLIQQLNLPFRQLINEKNFSWVHVSYNPTDIKKQVIW*
ENA-OOWW01000329-OOWW01000329.1-human-gut-metagenome-genome-assembly--contig:-NODE-329-length-41396-cov-5.800005_CDS_0021	MKLKGILFGALATIGLFSGMQTANAYEVNNEFNLNPWEGSGQVAVPNKIILHETANERATGRNEATYMKNNWFNAHTTAIVGDGGIVYKIAPEGNVSWGAGNANPYAPIQIELQHTHDKELFKKNYKAYIDYTRDMGKNFGIPMTLDQGTSVWEKGVISHKWVSDYVWGDHTDPYGYLAEMGISKAQLAKDLANGVSGESVKPTPSKPKTFKKGQNVYIYNGHKSHNGHVVPFVAGSSLWTQVGTITEVKQGAVNPYKIENSGKFVTYANAGDLEDLNTKFPPKPSKPVNQFTIGVDAIVLRSGRPSVYAPVYGTWKQGAVFKYDEITVGDGYVWIGGTDTNGIRIYLPIGPNDGDPNNTWGILV*
ENA-OOWW01002166-OOWW01002166.1-human-gut-metagenome-genome-assembly--contig:-NODE-2166-length-11224-cov-18.702545_CDS_0002	MKRIKYFSLSEFLNSATAKRLGIDNTPTFEIVDNLNKLADYLDVIREKVGKPILISSGFRCPVLNKAVCGVSNSQHQKGLAADLICADMESLEKVLRETGGFDQLIKEHRKGSKSFWYHVSVAPRNGKPRQQVIMNLEKK*
ENA-OOWW01000220-OOWW01000220.1-human-gut-metagenome-genome-assembly--contig:-NODE-220-length-50909-cov-10.321253_CDS_0055	MVKVTKVQLLQIMPTAASRIDKYLSYINSYAEVFEIDTQLRMAHYLAQIAHESGELRWTVEQGSKGYFDKYDTGKLAKMLGNTPQRDGDGYKYRGRGLIQITGRSNYDAYNRSAYCKGDVIANPELIEKPLGAVKSSMWWWKTHGLNILADNDDVVKITKKINGGQNGLKERCGYLARAKKALKITK*
ENA-OOWW01001497-OOWW01001497.1-human-gut-metagenome-genome-assembly--contig:-NODE-1497-length-14937-cov-3.940398_CDS_0010	MTTLVNKISQNGIDLIMSFEGLRLKAYKPISTEKYYTIGYGHYGSDVKKDMVIDKNKAIELLKKDCKKFENNVNKYQPRYNFNQNQYDALVSFAYNIGSIDGLTKNGTRSIEQIEKTIPLYNKAGGKVLKGLTTRRNKELALFKKGNTNNIYYPKYTGTSLSIIDALKSVGEKDTSYNHRKQIAKTNGVLEYKGSKQQNELLLNLLIIGKLLK*
ENA-OOWW01000151-OOWW01000151.1-human-gut-metagenome-genome-assembly--contig:-NODE-151-length-60585-cov-7.260846_CDS_0081	MSAPKIDKIGIQNDSKTMFCTWKWGKKHTKEYKVIWYYSTGDGVKFIGSETTETHKQSTYSIPDNAKTISVKVKPISTKHKVKKGKKTKEVSYWNANWSSEKTYVLNKHMEPDKPSAPTVTVDKFRLTASCENLSDDPNNKPTSIIFRVVRNNSSSAFATNWAKVANRSASCSWNISAGAKYKVQCRAYRSNLYSDWSDFSAEVETIPAVPKDITSCRARSSTEIEVKWSAVSNATSYEVQYTTKREYFNTNPDGVSTKTIESGTTAIVSGLDEGGEYFFRVRAKNSQGESGWTGIKSCKVGKKPAAPTTWSSASKAMTTDQITLYWVNNSQDGSKATKSEIYIYKDGALHSTPVVVHSYNGETEDEEEEKTHSYVLDSTILGDGAIIKWKVRTMGVIT…
ENA-OOWW01000151-OOWW01000151.1-human-gut-metagenome-genome-assembly--contig:-NODE-151-length-60585-cov-7.260846_CDS_0084	MLNDVPSLEQRGDYMATISDKCIKLVKEFEGCKLKAYKDEVGVWTIGYGITNADKSITGKTIKSGMKISQATAEKWLKDSLIKKYLPLVMKYNSKYKWNQNEIDALVSFCYNIGNIRQLTDNGTRSRKEIASAMLRYNKAGGKVYRGLTRRRKAEQKLFLTKVKTKEITLGSYLHSKGYGAGTPNLKKLAVANIDTPEIKSALLTLAKNKKLKLPKDLAKWSK*
ENA-OOWW01000136-OOWW01000136.1-human-gut-metagenome-genome-assembly--contig:-NODE-136-length-64902-cov-12.707157_CDS_0023	MIKVLVDNGHGVETPGKRSPDGRLREYKYAREIAASVVARLKELGYDAGLIVEEDRDVSLQDRCKRVNNWCELKGSKNVILVSVHVNAAGNGEWMNATGWSAYTSRGQTSADKLADCLYDAAKEALPGKKMRTDYSDGDPDIEAGFYILKHTRCAAVLTENFFQDNKQDVDFLLSNEGREAIVQLHVNGIVNYIKQVK*
ENA-OOWW01000601-OOWW01000601.1-human-gut-metagenome-genome-assembly--contig:-NODE-601-length-28712-cov-10.883065_CDS_0030	MKILIDNGHGIETPGKRSPDGILREYRYNREIAAALVRQLRERGYDADLLVPEDEDIPLTVRARRVNRMCETLGKDNVLLVSIHCNAAPPDDGGWHNARGWSAYTTEGFTESDVFADFLYAAAEEVFTKEKGLSVRKFRDAKYDKDWEAQFYILRKTSCPAVLTENFFQDNKADVKYMLSAAGRKDIVSVHLTGIENYLKNRKR*
ENA-OOWV01004523-OOWV01004523.1-human-gut-metagenome-genome-assembly--contig:-NODE-4523-length-5920-cov-1.704518_CDS_0008	MKHINFINRDFGKVSEHFAAKEFACKDGSYELLLCTELLETLEKIRNHFNAPCTINSGYRTPSHNAKVNGAGNSYHCKGMAADIVVKGHNSKEVAKYADSILDKGGVIRYTNFVHIDVRESKYRKGV*
ENA-OOWV01000197-OOWV01000197.1-human-gut-metagenome-genome-assembly--contig:-NODE-197-length-48325-cov-43.005013_CDS_0058	MANIKILAPFILAWEGGFANDPVDRGGATNKGVTLATWKQVGYDKDGDGDIDVDDLKKITTDDAVNVVMKPHFWDRWKADKITSQSVANILVDWVWASGKHGITNVQRLLGVKADGIVGDKTIAALNAKEPRQLFAAIKKARVSFIEGIIRANPKQKKFRNGWLNRLACIQYGSLKYTTNGKTLTTFQFTDV*
ENA-OOWQ01000008-OOWQ01000008.1-human-gut-metagenome-genome-assembly--contig:-NODE-8-length-102073-cov-14.527936_CDS_0055	MEQKAFNIIISIAVLAMGFILCLDCRKEKEEKPPEVRVDSFEYRQDFHSKSPEDGLMEALIYYEVQHPQIVYAQALIETGNFKSNLCLNNNNLFGLYNSSRGRYHRFDHWTESVIAYKVFIQRRYKPPENYYKFLQRIGYAGDPNYISKLKKVVNKNDTRRSE*
ENA-OOXE01000460-OOXE01000460.1-human-gut-metagenome-genome-assembly--contig:-NODE-460-length-35120-cov-3.052502_CDS_0037	MAHLYVIAGHGAGDSGAVGNGYTEAERVRALASKIKQLGGDNVTLGDMNRNYYADKGISSLNIPKDWCIIELHMDSASASARGGHVVIKGSLNPDSYDLALASFIGAMFPGRANRIVGRNDLANPKRAAAKGYNYRLVEFGFITNATDVSIFNSNLDAIARGVLSCFGINTNTAKWVLDNVGWWYQRADGSYPKSQWLLLDCYYYFNDKGYALANEWLSYGGNWYWLKDDCRMATGWQYIDKHWYYLNPTGTKNKPVGAMLDGWQFINGQWYYLRTKADGEHPHGSMVEGSVTVGEYDYYCREAGTDKNYPTGSMLMGWRKVTETAKDETKKTKWFWYNKDSNCQPIGSMLKNHWLTTSNGKKYYLKDDGAMACDETMTISGKEYTFDASGALV*
ENA-OOXE01000373-OOXE01000373.1-human-gut-metagenome-genome-assembly--contig:-NODE-373-length-40206-cov-12.835745_CDS_0010	MENMVYGILERFKKEGEDVGALKEIIELAEEQVGTKENPRGSNNVKYNTWYYGREVSGNYPWCMAFIMWLFNEVGIFDIVPIKTASCTTLMLYAKKFYVWVETDYQTGDVLIYDFQGDSKMDHTGICISATSTKVTAIEGNTSVSNASNGGEVRKMDRNISYVVGAWRPDYEEGDKMNYDTFKEFMNQYISERRDNDSSEYSKKAREYFVEKGIIQGGDPLPDGSPNYMWEDYTTKEQMITVAYRILEMVGVV*
ENA-OOXE01001022-OOXE01001022.1-human-gut-metagenome-genome-assembly--contig:-NODE-1022-length-17841-cov-2.992241_CDS_0020	MSKESFIKEIAKHICKHAPHYHINCNSAVIAQAIVESGWGESKLSKDYHNYFGLKCGTAWTGPSVNLSTQEEYTPGQMTNIRDNFRVYSSLEEGIIGYFEFIQLPRYLNLKGIENPREYLTTIKNDGYATSSSYVDTCMRVVDQFNLIKYDKSNTEQGGIIVSTDLWAKTAELMAEQSGYLEKRSNSQLDSKTGNAGYNNYTKYARDIDNLGLPGCQGQPWCAVYQFWICVQIFGKEKALDIMGDVFYNCTAITNHAKASGTWGMEPKLGALVIFRKGAHIGRVTKVTSTHIYTNEGNTSATSVNQVVANGGCVADKVYTRVYSGIDGYVYIDYKTAVKDFYCYGDKGVGVKAMQEQLRLCGYDIKADGDFGPETQQAVINFQKANGLTPDGNCGPATQ…
ENA-OOXE01000380-OOXE01000380.1-human-gut-metagenome-genome-assembly--contig:-NODE-380-length-39670-cov-15.682570_CDS_0054	MRTFPTINTRYEHVNNFINTLAPVVCNAWVKYRREGKKTISPAVILAQAAKESGWNLDASTLFGIKGTDITCDTTEFINGTYVNIKAGFAKYPNTMGAIYGYLDLMQWDNYNDATSANTVKGELYGLTNAVNNTDRDADGNWVGYNYATAPDYYETTLALINDFGLRVFNDYVWSVVNDSEDEKNIEQPSQELDESVIDAIYRGEYGNDPERRQKLEAEGYNYADYQAAMEAKYYPKDNTPAESEEEPEEETSQDAEERVAVVEPGGSFCQIARDYLGDEGRAAELAEHNGMTLDDMLYAGMELRLPN*
ENA-OOXF01000601-OOXF01000601.1-human-gut-metagenome-genome-assembly--contig:-NODE-601-length-27544-cov-3.244789_CDS_0036	MTQEQKKFIERVGALAAADMQKSGVLASLTIAQAILESGWGKSGLTVKGNALFGIKAGTSWTGAVYSGKTQECYDGVIFTTVTGLFRAYGSWAESVADHSDLLSCNARYKAVIGERDYKAACRAIAAAGYATDPKYADKLVQIIEAYDLTAYDGAGTAAKPGGSNTTAGTTSPADAKGAGKMKASEFINKLQNIVDNYKTLYVMGCFGAPLTGANVSRYCTNHRYNKQAARTAMIRAAADKNPPVYGFDCVCLIKGVLWGWNGNAAKPYGGAVYASNGVPDSGADTMITKCSGVSADFSGIVPGEAVWLPGHIGVYIGGGKVIECSPAFKNCVQVTACLNIGAISGMNGRKWTKHGKLPYITYDTAGGAQDGAGSTTKPSGTTTTPATLAFAVGDVVRF…
ENA-OOXF01000026-OOXF01000026.1-human-gut-metagenome-genome-assembly--contig:-NODE-26-length-86964-cov-3.737898_CDS_0032	MAYRIIDVSDNNGQLDWDTIKSSIDGVIIRIGYGSDIESQDDKQAIRNMRECERLGIPYGVYIYSYCLNIEETRSEAAHILRMIQGFNPVLGVWFDMEDADGYKRNHGLVPEQNGELLTDFCVEFMQIVKDAGCKTGVYANYSYFTNVLNDGKLMSFEGFNRWLAHWGIDEPSMDCLLWQYTSDGYIEGISYYTETPVYDDNGVPTGETTTELHHRFDMNYYYGELPNVEPVIPSEPTEDNSESDDIETKYHVGDYVSYHTIYASSTSENGLTPSITGGTITNIIASARNPYLINGGTGWINDDCIVENNDENTSEPESPDVEEPTGLTHSVGEYVTYSALFASSTSEEPLNPLYTDGTITAIAEGARNPYLIENGRGWVNDSVINGSSAPENTYEEPS…
ENA-OOWY01000013-OOWY01000013.1-human-gut-metagenome-genome-assembly--contig:-NODE-13-length-94974-cov-5.356156_CDS_0079	MRIFINPGHCPGIDSGAVNHILGITEADTVLEIGNLLKGYLENAGFEVKLLQSDNLNYDGIGECVVESANSYADLFISLHCNAFNTEAKGTETCVYNLYGAGAKLGQCIQNQLVSTIGTVDRGLKERTGLVVLNSTSMPAVLVEIAFIDNMDDANILVNKKDDIARAIARGVTDYLQ*
ENA-OOXJ01001701-OOXJ01001701.1-human-gut-metagenome-genome-assembly--contig:-NODE-1701-length-13084-cov-3.060557_CDS_0001	WNTKAKTLFGIKGSGNKLVTKEFINGKYVTVTDSFKAYPNLAKSVDGYYEFLENNKRYKPALGLQDPLAQITAIARAGYATDPQYARKVYNIIVQHALHKYDNKLVDVKNDTILYYVNADKGLNVRSAANSKSEKICALTKGTEVEVLEYGTWSKIKVNGMTGYVYSKYITKK*
ENA-OOXJ01001326-OOXJ01001326.1-human-gut-metagenome-genome-assembly--contig:-NODE-1326-length-16144-cov-3.915595_CDS_0011	MSCSATEIINVAKNEIGTIEKNINNIKYNTDYYGGVVSGGQFDYCVVFIWWCFNKLNSTSIFCGGTKTAYVPYVDSYARKNGYTVSKSNMRKGDILIYDWDGDGDGDHIGFCESVSGNTITAIEGNTSGTNGEGVYRKTRSKADVLTVYRPPYSSASSTNVSRETIYDVAETVIRGDYGNGNTRKKKLEAKGYNYSEVQDCVNAILADSGNTNAAEAVIRGEYGNGTSRKKNLETHGYNYNNVQTIVNAMLKEA*
ENA-OOXJ01000236-OOXJ01000236.1-human-gut-metagenome-genome-assembly--contig:-NODE-236-length-51078-cov-2.551085_CDS_0080	MKYFSIEEMTKSDTAKAKGIDNTPSQEVIDNLTKLIEAVLDPLRELWGSAIVINSGYRCEELNKAVGGVSTSHHKLGCAADITVGSVEKNKELFNKLLNSDLKWTQAISEKGCRWIHISYVENNLKKQVLYT*
ENA-OOXJ01000515-OOXJ01000515.1-human-gut-metagenome-genome-assembly--contig:-NODE-515-length-32365-cov-5.100217_CDS_0020	MKVTAIDVSYCQTNVDYNKVKNSGIDAVIIRAGFGKETYQKDSEFETHYRNAKKAGLAVGVYWYSYAYSVAEAKQEAKVCLACIKGKTLELPVYYDLEESGQTRLGMSALTNIAIAFCDAIKSGGYRAGVYSNLNWLNNHLDYEKLRSKYSIWLAQWSSNPSKSCDIWQNADNGRITGISGNVDTDIIMNKNIIKSKSEVKEEMIKKGLTNNAILAYKKQLLNLYNAGIIKTKVDSSAGFGDGTEKAVREVQALAKIKVNGEVGVNTINATAKLMNNYVSKLKTKISNAKKALS*
ENA-OOXJ01000023-OOXJ01000023.1-human-gut-metagenome-genome-assembly--contig:-NODE-23-length-137564-cov-6.148070_CDS_0130	MASIEKNIWDYLIKEINNPYGVAGLMGNIYAESGMIPNRVEVLCLNRLKEHGQVWNDSTYTAAVDNGKISRETFLHPLPNKQYGYGLCQWTSPGRKAGLYDLAKMKQASIGNELIQLQWLMTELKNNYSTVLSTLKNATSVRQASDMVLTRFECPANTGETVKATRAKYGQKYYDAYASNKGGNSIVANYNNYINSTGTHYISNSGSDENGGYHGGRAGDQTGREWYLRSWYNRPWNCVLRYEKDSRVGQKMAELSCAAALNNLVGYDQYERDTYWAHLKASNYDPAQITIACEADCSAGVIANIRAVGYLLGIPALQNISATYTGDMRAAFRAAGFTVLTADKYLSGYDYLLPGDILLNDAHHTATNVTKGRLATNSNSPQPSPAPAKTNTTYVGKGI…
ENA-OOXJ01000306-OOXJ01000306.1-human-gut-metagenome-genome-assembly--contig:-NODE-306-length-43997-cov-6.851577_CDS_0003	MSNSKLASVTLISPNKNSPRNKPIDRISIHCFVGQVTAKRGCEVFQPTSKKASCNYVVGYDGSIGLCVDEGDRSWCTSSAANDHRAVTIETASDNKDPYAVTDKAYAALLDLVEDICRRNGKTKLLWLGDKDKTLAFKPAADEMVLTVHRWFANKACPGQYLLDRHPEIAAEVTRRLGGDAQTSGTGTTQATDNLYRVRKTWADAKSQVGAYKSLANAKRAVDSHPGYAAFDGTGKQVYPEPETSFQPYQVQVTTANLRIRTGPGTNYAATGGFTGAGVFTIVEESPGTGSTAGWGKLKSGAGWISLDYAKKI*
ENA-OOXM01000417-OOXM01000417.1-human-gut-metagenome-genome-assembly--contig:-NODE-417-length-38988-cov-4.350140_CDS_0046	MTNHEFIKKVADTVCKVALSYGILVHSPIIAQAILESGWGKSKLASTYHNYFGLKCGTKWTGKSVNLTTQEEYEVGTLTTIKDNFRVYDSMEDGIKGYFEFIQLPRYSNLKGITDPKTYLETIKADGYATSSTYVDNNMKLINQYDLTQYDKKEGNNSMSYDRTAVVNQAKAWLGYNEADGSHRAIIDLYNTQNPRPRGYKVTYTDAWCATFVSAVAVKLGYTRIIPTECSCNYMIKGFQQIGCWVENDAYVPKAGDVIFYDWQDLGIGDNVGSSDHVGIVEKCDGNTITVIEGNISNKVGKRTLAVNGKYIRGFGVPAYTTQSASTHAPSTTKKDITTIAKEVLAGQWGNGDDRKNRLTSAGYDYATVQAKVNELVSGKTSTPTKSVAEVAKEVLAGK…
ENA-OOXM01000245-OOXM01000245.1-human-gut-metagenome-genome-assembly--contig:-NODE-245-length-52191-cov-21.956901_CDS_0011	MAGILPTIIDVSEWQGNIDWAAVKPNIHFAILRVQDGTYLDSKISRNISECERLGIPYYCYGFYRNGGAVEASRLVSRAKAAGARNCRGFVLDIEVGGQSVAGIASAGNTLAQSAGDNGVYIANHLYGQYASVASQPWVKWTWIPTYGVNDGYAHMPPSHYCDLWQFTSVGRVPGIAGSTDCNALNGKRNLASFTSGTKPVVPMTPEKADSSLPLHVLVGNTLMGMYGNGDARKANLGSRYVEVQNAVNRICSANTSVLADEVQAGKWGNGDERKRALGTRYDEVQAEINRRAGLSKKSVDTIAAEVIAGAWGNGQDRRNRLSAAGYDPDAVQAKVNAKLGVQPTGNRCYIVQPGDTLSGIAQKVGWGGNYIGLANKNGIANPNVIFAGQKIYY*
ENA-OOXM01000338-OOXM01000338.1-human-gut-metagenome-genome-assembly--contig:-NODE-338-length-43285-cov-5.890377_CDS_0031	MNKIDSIIIHCSATRAGLDIGKKEINQMHVSRGFQCIGYNYVIRLDGTVEVGRSLTIDGAHCNSKGFSGISYNKHSIGICYVGGLDAHGKAADTRTPAQKKSLRELIAKLVKEYDIKEVLGHRDTSPDLDGDGIVEPCEWTKMCPCFDAKEEYSDLLAA*
ENA-OOXM01000244-OOXM01000244.1-human-gut-metagenome-genome-assembly--contig:-NODE-244-length-52278-cov-4.269613_CDS_0087	MANTVNKVLNVAKGEVGYLEKKSNKYLNDKTKNAGSNNYTKYGAYFGINGPDAYWCDMFVDWCMVQAYGRDVAKNLLHGFSAYTPTSAQKFKDSDQWHKTPRIGDQIFFKNSQRICHTGIVYAVTEEMVFTIEGNTSNGTAVVPNGGAVCKKSYALGNSRIAGYGRPKYDNVKVSYSVVKKNSSKNAIKWLQKKLNANCTYANEHPLAIDGIWGAKTTQALKKYWKQLGWNTSGTYAGKKTCTALKKNRKK*
ENA-OOXM01001782-OOXM01001782.1-human-gut-metagenome-genome-assembly--contig:-NODE-1782-length-15332-cov-5.453754_CDS_0011	MSKIENAVAWAEKIAADDRHGYSQVHRNSPDYDCSSFVGTALAKAGFPVSIYSTTRNLGEQLEKAGFEKCGKPWKRGDIHLAAGHHVTMSVDANRIVHASQSENGGIDGQTGDQTGKEICVRSYYDLPYGNTVHYRYAGKNDKPQKVVEQSVKTESARSFDRRIAGAYHTNDRYNLRVGAGMDKTVILTLPTGTSVRNYGYYTNEWYLVKAVVNGIVYTGYVAKEGLTRG*
ENA-OOXM01000278-OOXM01000278.1-human-gut-metagenome-genome-assembly--contig:-NODE-278-length-48296-cov-6.274580_CDS_0026	MEKEKNSRMVDLIVIHCSATKETSRLTPLALDRMHRQRGFNGCGYHYYIERDGKINSMRPSEKVGAHARGYNAHSLGICYEGGLDKNGRAADTRTERQKVSLRALVKVLRQLYPTINRVVGHRDLSPDRNGDGVITPDEWTKQCPCFDVASEL*
ENA-OOXR01000010-OOXR01000010.1-human-gut-metagenome-genome-assembly--contig:-NODE-10-length-137764-cov-12.112912_CDS_0060	MSYSISKYHGSYNISKRTQDVKYIVCHYVGSGNSSVGSARANCQYFSGGNRNASAHYFIDDGSIYEYADPSEYYTWHCGDGHGKYGISNSNSIGIEVCINGNVPYTDAEIDRLTWLVQKLMKDFNVPADRVVRHYDASRKSCPYYYTPSGASGDAAWNALRAQISGGAVSGNVSGNTSSPSKPTTNSGSGAHTGTGFGGVYVCQVNKLNVRTAPSTSAEVVAQYSKGGKVTLDDWYKISDGWVWGRYTGASSGKKRYVAVGKPTGGVSADDYLIKQGASVGSSSSSGKSLESVARDVIAGKYGNGNTRKSRLEAAGYNYDEVQKEVNRILTGKSSSGSSKKSIDTIAREVIAGKWGNGNTRKKKLEAAGYDYNAVQKRVNQLL*
ENA-OOXT01000098-OOXT01000098.1-human-gut-metagenome-genome-assembly--contig:-NODE-98-length-63801-cov-22.753710_CDS_0004	MADDIYTVVLGDTLSEIAWKFNSTYNYGSTAIAAAQRLGAINDIENIDKLFIGQTLSLKNTKGKKIKKKKNNSLTPKISRMGIQSNSENTVFATWRFTRSNVKEYRCVWYYSTGDGVWFVGSDSTETRKQSTYNPPSNATSVKFNVKPISKTHKVTTTKKVKGKKKKTTKDVHYWTGKWSKDKIVQFSKSQKPDQPSVPSLEMNKYKLTAKVENLDTGVNKPTKIEFYVVKNNSGKVFKQDKANVVQRTASYSWNVDAGGKYKVKCRAIREIYKNKKVVSTLYSDWSDFSSEVTTIPNAPKSITSLEATSATEIKCVWSTVSNVTGYEVEYTINKAYFNTNSEQVSSKTIEVGTTAIISGLDNGDEYFFRVRAVNEQGKSGWTPIKSCKVGQKPAAPTT…
ENA-OOXT01000098-OOXT01000098.1-human-gut-metagenome-genome-assembly--contig:-NODE-98-length-63801-cov-22.753710_CDS_0007	MATVSKKCIDLVKDFEGCRLKAYKDEVGVWTIGYGITNSDKSITKTTIKSGLTISQATAESWITKSLNQKYLPLVMKYNNTYKWNQNEIDALVSFAYNIGSIKQLTNNGTRSRKEISTAMLKYNKAGGKVYRGLTRRRVAEQKLFLTPVETAKKKTVEKDYTKDRVAGVKYFSTLKNDDVKSITEFLHNREIGAGSNNLGKIAAANADSTEVKNALFALAKKGLLIKPDGLNKWTSK*
ENA-OOXT01000512-OOXT01000512.1-human-gut-metagenome-genome-assembly--contig:-NODE-512-length-29096-cov-2.672876_CDS_0021	MRKINLIIIHCTATIEGKDFTVADIDAWHRRRHFNGIGYHYVVYRDGTVHEGRPVAKVGAHCAGHNANSIGVCYVGGVDDKQQPKDTRTPAQRDAHVNLLMRLKRQYPAAVIRGHRDFSTKACPSFDATSEYADISKM*
ENA-OOXT01000295-OOXT01000295.1-human-gut-metagenome-genome-assembly--contig:-NODE-295-length-38251-cov-3.537412_CDS_0044	MRKIERIFIHCTAGSQKQTIADLRAEFKRKGWTNPGYHYVIPPDGTVTQLLDEQQVSNGVKGYNQTSINVAYIGGIDSTGKAVDNRTDAQKTALRQIVSALKNRYPDAEVLGHRDISPDTNHNGIVDPWERIKECPCFDVKTEL*
ENA-OOXT01000253-OOXT01000253.1-human-gut-metagenome-genome-assembly--contig:-NODE-253-length-41585-cov-30.529111_CDS_0010	MTAMYHSRDIADLRADVRANCVIFLALCKEAGLPVLVTETVRDDEYQRYLAENGYAAKSATRPTFHGVKAGLAFDICKNVKGHEYDDPSFFARCGQIGKQVGFSWGGDWKKFPDRPHFQWDDHLKYTGSMILAGKYPPEMEEYMDQATFNKMMDAYLAQLGTKPVSSWAAKDWAAAKAAGITDGSAPQRLITRQEVVTMIQRATK*
ENA-OOXT01001377-OOXT01001377.1-human-gut-metagenome-genome-assembly--contig:-NODE-1377-length-15775-cov-3.929453_CDS_0009	MIHGIDVSAWQGRIDFNKVKKSGYKFVIIKAGGNDDGYYIDRYFETNYINAKKAGLKIGAYYFVNRDFSSKNAQKIAEVFCNIVKNKTFDLPLFIDVETTPISARATVTSGINIFCRYLHKKGYKSGVYASAVSGFVERIDMRYLNPCIYKWVASYSYKPTDVGKNNGYCIWQKSSTGKVNGINGNVDINECYVDFKSATNTNNKTLTIDDIHNKYYEIYKRYASDVISGKYGNGTERKNKLVSLNIDYNYSQSIVNEIINKSAKTAKATAKTKYNKIANDIISGKYGNGEKRFTNLKNANFDYTYAQMLVNNIMKG*
ENA-OOXT01000308-OOXT01000308.1-human-gut-metagenome-genome-assembly--contig:-NODE-308-length-37438-cov-18.403338_CDS_0003	MNYFTKDDFQNEWLGKSSSLGGYYNQCVTLFKEFLKKAGYPNPGRAIGGSGGAREIWHRREALGYGDYFNFEQIGHPGDWFVWDSVYGWYNGVYYGHVAMLIKDNGNGTGQFLGMNQGTNLSPANIQTLSYNGSCGVLHFKGYSHPTSSTAITVYNPSNLVEEHAVATLTVDSVAIREGSPTGKVLKRVNSGYKFEYYYKVVANGHRYVVSQDKTQFMAISNSEVHGKDVWAIFSAIEEKKEDVKAPDPVEPKPNYTKNVKGYGIDISEHNKNIDVSKYDFVIIRAAYGEHTDSQFAENVQKCVNANVPFGVYLYDYALNDEQAKAEANYILDLLKNIDVKLGVWFDMEDADHYKQKNGILTKDRCTRSCKIFCDILKEKGYYTGVYTSTSWIGTYVDT…
ENA-OOXT01000308-OOXT01000308.1-human-gut-metagenome-genome-assembly--contig:-NODE-308-length-37438-cov-18.403338_CDS_0015	MAQPFSVFVNTYNGTSHDVDGAYGAQCWDGYAFYMKWLGYPYAHCTASGGAKDIWTQRASNGMLNSCNVVGSPQNGDIAVWGSNMGGGYGHVAMYYNGKYFGQNQGSSGGTYGGPFNLLSIGTAPLGYFRPKCYVGGGSEVIKKKLQLTLVNGIVVGTNYV*
ENA-OOXT01001475-OOXT01001475.1-human-gut-metagenome-genome-assembly--contig:-NODE-1475-length-15077-cov-4.930635_CDS_0012	MEHSEFIKWLGEKVIASYNKYRVLPSLIIAQGILESGWGNTELAREYNNYFGLKWYNDSICKPYGAVNMTTKEEYEVGHVVNINASFCVFNNVEQSIECLGRWYTERPKYSELIGCTDYQRACSIVKECGYATDSGYINKLIRLIEGYNLTKYDNMVLTSNRGWYVQVGYYEDYNNVIAMVNRLKADGYPVYVKPKE*
ENA-OOXT01000508-OOXT01000508.1-human-gut-metagenome-genome-assembly--contig:-NODE-508-length-29155-cov-6.575739_CDS_0012	MAQLKRLVLHCTATPEGREVSAVDIRHWHTDPVSKGGRGWKQVGYTDMIHLDGRVERLVDNNEDAQVDPWEITNGAKGYNSTSRHVVYVGGVAADGKTPKDTRTPTQKKAMEAYVKDFHRRFPSIPVVGHNQLAAKACPSFDVQAWLKEIGINQ*
ENA-OOXP01001367-OOXP01001367.1-human-gut-metagenome-genome-assembly--contig:-NODE-1367-length-15819-cov-2.586526_CDS_0007	MYNGIDVSKWQGKINWSKAKKSIDFAIIRAGYGKGNVDEYANYNIEQCEKYKIPYGLYWFSYAYNKDMAEREADYLLRVVGYHKPEYPLYFDFEYDSVDYAKKNGVNVTKTLLKSIATSFCGHLEKNGFYAGIYTNEDYIKNKYPSEIFDRFDLWYARYNTEPNRDVNLWQKSSTGKISGINGNVDLDVAYIDFPSLMKEKHLNGW*
ENA-OOXQ01001312-OOXQ01001312.1-human-gut-metagenome-genome-assembly--contig:-NODE-1312-length-12594-cov-5.880373_CDS_0013	MKYTKHMIPEDMYDVKSPYYMNPIGITIHNTANDAPAINEAKCLQNDPNEERSFHFAVDDCEVVQILPLNRTAWHAGDGHGDGNMRTIAIEICWSKSGGERFEKAEQNAARLLALLSYYKFGRGVKEVTYTHQHWSGKYCPHRTLDLGLERFLNMAEDFYKEILERQNNITSKLAEFDGALQYVISETNALVDNSDRMMYWLKRHVIPKDVTPENYGELAEVINALYKDGVVVGEGDEVLSMNYDTVRAIVICKRMIDNLKKEVLE*
ENA-OOXQ01000317-OOXQ01000317.1-human-gut-metagenome-genome-assembly--contig:-NODE-317-length-38682-cov-4.928081_CDS_0041	MKIKGVDLSYCQEGISFPALKQAGVRFAIIRAGFSTKKDVTMDKFVADCKKYGIGYGFYWYSYAMSVKQAESEAEKCVDVIKGLSPTYPVFFDMEEKKQISSLNTDTRTKMAIAFCEKIRQAGFKTGIYANPSFMEHYYDKSRIIGKYDIWLAHWTNSPDCPSRYDYGQTMWQWGVDKIGGYDVDGDICFTDYSSKTVDELADEVLAGKWDNGAERERLLTAAGYDYNAVQKRINEKLYRKTVDEIANEVIVGLWGNGTERKEKLTEAGYDYSAVQKRVNEML*
ENA-OOXQ01000695-OOXQ01000695.1-human-gut-metagenome-genome-assembly--contig:-NODE-695-length-21887-cov-1.994366_CDS_0027	MNVRTTKPTSGNKFFITKSKGGYSTCIQGSPTDSQCNVLSNCVGYACGRFNEIIGAMKYPSLNCNAENFIERAKNTYGLEISSVPTLGGIMVWQKGTLSGNDGAGHVAVVEKIIDSNTIYTSESGYGGSAFWNSTRRNTNGRWGLGSAYTFRGCIVNPAIGKVVAPTPTPSAKKSVDEVAKEVIRGEWGNGDERYNRLTNAGYNYNEVQAKVNELLNSNKPTPAPTPSVDILDLVRKTIRGDFGNGEARRKALGSNYDEVQRQVNLNLKNGLTRWDNIKLF*
ENA-OOXY01000082-OOXY01000082.1-human-gut-metagenome-genome-assembly--contig:-NODE-82-length-108934-cov-13.993571_CDS_0098	MLETKTIYPGGNLPKQKYLKRMWRGLAVLLLSILIILVIRSCDATEPVPSQPAFGCEYAEEQAAEPVPETLFDEVYDYIFKLRIDHPDIVMAQCIEESGGFTSKLFVEGHNCLGMKVPGSRPTLAVGTMLGHARFNSWRECIADYAIWQSTFARRLTKDEYFAYLDRVYAEKKGYSGRLKAIIQSRGL*
ENA-OOXY01000391-OOXY01000391.1-human-gut-metagenome-genome-assembly--contig:-NODE-391-length-42952-cov-3.804695_CDS_0011	MRKINDLIVHCAATYDTMDIGAAEIRRVHVEENGWRDIGYHYVIRRDGTIEKGRDDSVVGAHVKNHNAHSIGVCLVGGLSKQNGKTIEVANYTPEQYSSLHSLLLKLHFEYPEADLHGHQDYANKFCPGFDVRSWWKNYTGKAWETQS*
ENA-OOXN01000024-OOXN01000024.1-human-gut-metagenome-genome-assembly--contig:-NODE-24-length-34235-cov-11.383265_CDS_0014	MKRIIIHHTAGAYKPNSTDLKAYHFLVDNLGTVYSGVYKPEDNENCKDGKYAAHTYLGNTGSIGVSACCNYGFNLKHKQSLYPFTLKQFNTICKLCADLSKKYNIEVSNIYTHYGFDKYKGIKQGKIDITYLPWKPDLNPDQVQNYFRQEIRKLL*
ENA-OOXS01000286-OOXS01000286.1-human-gut-metagenome-genome-assembly--contig:-NODE-286-length-31655-cov-3.840791_CDS_0034	MNITNAGVRGYNPTGVVIHNDAGSNGAKTSFYDSWLPNHDPEEGFAHVYIASDGRLQASEFSNMAYHCANSYGNANYASWEVCQSEGDLNQFLRNEQAVLDDVAKYMKQWGLTPNHDTVKLHQELSSTSCPRRSVEAHGGTVESCRSYFITELNKRLTGQNNTQTNTELEDDELMKFTYTNGDKTTYYFNGEKVIALSHPDQLAIVRKTYKETTGKDLKNFDWKGSPIDIRFMQANGIDKPIIAKK*
ENA-OOXS01000252-OOXS01000252.1-human-gut-metagenome-genome-assembly--contig:-NODE-252-length-33051-cov-5.292035_CDS_0037	MKCKWCGAEVELGKRCEYCGSIAEPFYYGVNPEKKEQEPQKETEYTVQKGDNLWEIAWRFYGKGAACYALARRNGIKNPDLIYPGQVLKI*
ENA-OOXS01000071-OOXS01000071.1-human-gut-metagenome-genome-assembly--contig:-NODE-71-length-59965-cov-3.341078_CDS_0013	MTITPDKIITIAGIQIKQKIIPDGLRWKDPTKARNAKFSPNALYKANVKMPKVNTITIHNTADLDNIQDDAERYTLATYNENMGSVRPHLYVDESSVWQLLRFDEVGWCNARGTYNVGAIDDIAIECIMNENKQSDAIAEDKTARLAAYFLHENDLDISALRTHTYWINKNLGLSGSVDYLNTHIEKGVTKVCPLYIMPHWSKFKATVKKYLLAYEKPVENVPYKIRRSKDNVESQIGVYNNLETAKNIADYNRGYKVFDNLGNLVYKPSVYYSKYITTKDRTPIKYVPERNAKTISRLPKNTEIIVYLGSNVTAENGTIWVKFTSPECEKFSNGFAYIPFQYIKKK*
ENA-OOYA01000002-OOYA01000002.1-human-gut-metagenome-genome-assembly--contig:-NODE-2-length-79795-cov-5.371043_CDS_0034	MSATVAAALKKIAVAILTDKKLRKTFLGIVLGIIVIIVMPFAAIIALFNGGINIDTNRLQTLVVQNMSAEEQARLQRVEDLMYEIEDKMTEAGFDKQRVKEAQVLYVLALSDFSEEEGFVDKLVGCFAEGQTDAQLISAVNSAFGTNLSVDEFTKVMSAIRAVYISTAGYIDPSTKNNLDLVQWAKNAHSRGWGYVWGTYGQVLTRSLYKAKAEQYPDEVGGYADFIEEHWIGGRTADCVGLIKGYGWFNPETGKIEYGTNGMPDIGADTMYANAEESGTIDTIPEIPGLAVWHEGHIGIYIGNGQVIHASGTKVGVVQTPIGNSGWTHWLKIPYITYYDSDVTEAPNEQHIWDVLYAKIGNPYGVAGLMGNLYAESGLQPNNLQNSYEETLGYSDSSY…
ENA-OOXU01000001-OOXU01000001.1-human-gut-metagenome-genome-assembly--contig:-NODE-1-length-60892-cov-8.819682_CDS_0028	MSYLVGIDAGHGMHTEGKRTPKLIADIKVDGKVVKKKGEIIHENEWNRAVAKYLASALKRCGINYFYTADMTGKTDVPLRTRAARANNKKCDILVSCHYNAFGMCSSFINRKGGLLVLRTKNCSSKSIKLGELAAKHLANDIDYAYSYGLRRDVDISGFTLAILRQTDMPAILIEYGFMDVWAEAKLMPVPSRQKKCAEATCKAICEYFGVAYKKSDKEHAKEPTKEPTTKPSKYSKGIYRVTTDELNVRKGPGVKFEKTNEVHKGDAFTIVEIDGNWGKLKSGEGWINLNYTDKVK*
ENA-OOYN01000730-OOYN01000730.1-human-gut-metagenome-genome-assembly--contig:-NODE-730-length-15383-cov-2.387787_CDS_0020	MAKIFSKGIDLSEHQGSVDFNKLKASGIGFVLLRAGYGSANRYPEQYDTRFEEYYKKAKAAGLGVGAYWYSYAENADMAADEAASFINALKGKQFDYPVYIDMEEDGIARKLGKTKYSDIAAKILSTVESNGYWVGIYASLYYLSDRLDMSKLSRYAVWCAQWNDVCQYENAGIWQYTNSHTVNGVSGKVDADYAYYDYPSQIKAKGLNGYSKKSDNKDLIRTKLEQIEVLANEIESLI*
ENA-OOYN01000130-OOYN01000130.1-human-gut-metagenome-genome-assembly--contig:-NODE-130-length-44016-cov-6.745638_CDS_0003	MKPIVLLDNGHGKETAGKRSPIWSDGSQLFEWEFNRDIVRRIAEKLQADGIPYRVLVPEENDISLTERARRANEYAKEFNGKAYVLSIHANAGGGTGWEVYTSPGQTPSDAIATVFFEEAGREFVPDGWRMRSDYSDGDPDKEANFAILTKTTCPAILTENFFMDTEKDCRFIMSEDGRERIANMHVAAIKRVLTL*
ENA-OOYJ01000974-OOYJ01000974.1-human-gut-metagenome-genome-assembly--contig:-NODE-974-length-15697-cov-6.227465_CDS_0008	MYYKKAKQISFSKKKRNKKDVKYIVIHFTGNKKDTAKNNVDFFAKNNTREAGAHFFVSANGEYAKSIPMNRSAWAVGGVFDKNAKYLNKCTNFNSVSIELCDAVDGWTVGHVTGTKKIIKYIRKYCPNAKTIICHHDVNGKNCPNWWKRFHSFKKLLEVK*
ENA-OOYJ01000935-OOYJ01000935.1-human-gut-metagenome-genome-assembly--contig:-NODE-935-length-16391-cov-2.703171_CDS_0019	MIIDVSRYQGVINWDAVNGAIDGAIIQCGFGDDITSQDDPYFLRNVQECDRLGIPYGIYLYSYANNKAHADSETKHILRLAKKCNLALPIYIDIEDASIRGSYNAQYFIDMGQAIEGAGYWFGYYCNEDWAKNVIKNSLDRFTSWIANYSRKPSVPFDIWQYCSDGSVPGINGGVDCNEMVRDLLKEIKGNSVTNKPAEKPKPSAVDYVVKSGDTLSGIASLYGTTYQKIASDNGISNPNLIYPGQVLKINGGSAPAHKTYVVKQGDTLSGIASQFNTSYQKIANDNGISNPNLIYPGQQLIIK*
ENA-OOYJ01000345-OOYJ01000345.1-human-gut-metagenome-genome-assembly--contig:-NODE-345-length-32846-cov-5.174194_CDS_0037	MNKIDSIIIHCSATKAGQDLRAKDIDRMHRQRGFAQIGYNFVIDLDGTVENGRPLSIDGAHCNTKGFSGVSYNKHSIGICYIGGLDVNGRPTDTRTEAQKNALRDLVAKLCKEYDIIEVLGHRDTSPDLDGSGEVEPVEYIKACPCFDVRSEFSNFLRNTVVKP*
ENA-OOYJ01000050-OOYJ01000050.1-human-gut-metagenome-genome-assembly--contig:-NODE-50-length-80926-cov-7.965760_CDS_0103	MRKFSKRSLNNLEGVHPKLRAVVEAALQRSEVDFTVVEGLRTYERQVQLKKDGFSKTLKSYHLKQSDGYGHAVDLYPYYNGSVQVEPDKEKWLMINKAMMECAEELGVNLTWGGNWKTIVDQPHYQIEF*
ENA-OOYR01000481-OOYR01000481.1-human-gut-metagenome-genome-assembly--contig:-NODE-481-length-26718-cov-6.109403_CDS_0002	MEIKGIDVSAWNGVIDWQKVANYGMGFAILRITEKGNKTDSTFERNYAGCITHSIPVGVYKYSYATNISEIKYEAETVINVLKQRKLDYPVFLDIEDKCQENLSQDLMIQMIDTFRDIIIRAGYKFGIYCGYYWYKTKLPEKAKKYDCWLAAYPSQDDGTMQIRLKPAAGIGWQYSSKATIPGISGKVDRNVFYKDYTATKNEDKGETTMDKAIEKVILIAKNEEGYLEKKSNSQLDSKTANAGSANFTKYWRDIEPSYQGQPWCAAFVSWCFMKAFGLEKAKKLLKHWPYVYCPTLGNLFTRNANPKIGDIVIFYHNGTFTHTGLVTAVIGDRFYTIEGNTSGASGIIANGGGVCAKSYLNSQMPGTKFCTPDYSIVSDASAPAKPENTSSNTTQTGE…
ENA-OOYO01000084-OOYO01000084.1-human-gut-metagenome-genome-assembly--contig:-NODE-84-length-100152-cov-3.364776_CDS_0043	MKQKVYNILMLFLIGGLYGLYYIDYQEEHREPEKVDVLRLEQPEFLLSEKPDDDLMAVLEYYNVKHKNIVYAQAILETGHFRSKVCREYNNLFGLYNSRSKDYYKFNHWSESVVAYLNYIQYRYKPPNDYYKFLEEIGYAEDPQYITKLKNIVKRYG*
ENA-OOYO01000421-OOYO01000421.1-human-gut-metagenome-genome-assembly--contig:-NODE-421-length-40910-cov-3.102191_CDS_0022	MANVNQLAPFILKWEGGFVNDPADLGGATNMGVTIGTWKSCGYDKDGDGDIDVDDLRLLTREDVVNRVLKSHYWDRWKADDIKSQSVANILVDWVWASGAHGIKIPQRLLGVTVDGIVGPKTLAAVNARNPHELFDMIKIARFDFIEDICRSRPANNKFKRGWMNRINDLRFEE*
ENA-OOYL01000002-OOYL01000002.1-human-gut-metagenome-genome-assembly--contig:-NODE-2-length-59601-cov-3.221996_CDS_0008	MIVLIDNGHGENTPGKCSPDKRLREYKKAREIARRLVNTLLSNGVEAHLLVPEETDVSLAERCKRANKYCDKYGAKNVLLVSIHHNAAGADGQWKSAGGWCVYTSPGQTSADLLATDLWNAAEESLKDYIGSFDVHKAKGDYDSKQKPMRADWSDKDPDYEARFYILLHTKCAAVLTENLFQDNKADVEYLLSEEGVRSIVQLHYKGITDYIKHTKA*
ENA-OOZA01000003-OOZA01000003.1-human-gut-metagenome-genome-assembly--contig:-NODE-3-length-126341-cov-4.102569_CDS_0038	MSLHGNSVEERIWNYLYEKIGNKFGVAGLMGNLYAESGLIFNRVEMLCLKRLKENGKTYTDATYTADVDSGKISRAEFLNPLPGKVYGYSIAQWTSTNRKAGLYDSAKAKGVSIADEENCLEFLLTELNGSYKSVMSVLKNAKSVREASDIVLKKFEVPANMGTSVQEKRASYGQNYYNKYSKINGVSSLGGNTMTESELRRKVATWLDNYLGCAEGSAKHREILSIFNNSRLCTRYTMTVNDAWCATAVSAAFIACGLTSIFPCVECSCNNMITKAKNAGIWIENDAYIPKVGDVILYDWQDNGVGDNMGSADHVGIVYSVSGNSFVVIEGNYSNTVKKRNLVVNQRCIRGFIAPKYSSKATSSTPSTPSTPSKPTTSTSTKLNSTVKWKGTTITELN…
ENA-OOZA01000155-OOZA01000155.1-human-gut-metagenome-genome-assembly--contig:-NODE-155-length-37346-cov-6.548577_CDS_0007	MAKTFKGIDVSQYQQSIDFKKVKASGVDFVIIRAGFGKYANQKDPYFDSHYKAAKAAGLKVGAYWYSYAATVAEAKAEAQTCINAIKGKTFEYPIYFDLEERSQFAKGRAFCNSLVKTFCNALEHAGYWAGLYISRSPLQQYISASVAKRYALWVAEYGSRCNYGGTYGMWQYSSTGRVSGISGNVDMDICYVDYPAKIKAAGLNGFKKQAIRPTSKPTTSSTKKTVTYTVKRGDTLSGIAQRYKTTVAKLAKNNGIKNANLIYVGQKIKIK*
ENA-OOYV01000571-OOYV01000571.1-human-gut-metagenome-genome-assembly--contig:-NODE-571-length-26003-cov-3.049830_CDS_0032	MEIKGIDVSSYQSKPDWAKVSNSEIKFAILRIHQKSGTDSSFEHNYKGCKSNGILVGGYKYSYALTPAQAIDEAESVISVLGGRGMDFPIFYDLEWSQQRNLGKQAIENIAVAFLTRIKKAGYKVGIYCNLDWYNNVLSDTLKKYDCWIARYPASDNGSVQERLRPSVGVGWQYSSRGKVSGISGNVDMDVFYKDYKEEVSAMDKAIEKVILIAKNEIGYLEKKSNSQLDSKTANAGSSNYTKYWRDIKPSYQGQPWCAAFVSWCFMEAFGQEKAKKLLKHWPYVYCPTLGNLFTRNANPKIGDIVIFYHNGTFTHTGIVTAVIGDRFYTIEGNTSGASGIIANGGGVCAKSYLNSQMPGTKFCTPDYSITSDASVPAKSENALPNTAQTGEKYMFNPE…
ENA-OOYV01000290-OOYV01000290.1-human-gut-metagenome-genome-assembly--contig:-NODE-290-length-37722-cov-2.113760_CDS_0056	MSKLIIDVSYHNGVINWERVKASGCAGAILRCGYGDNIASQDDKQWIRNLAECERLGIPVGVYLYSYATCDRQAQSELDHILRLIKGHTFQLPIFIDVEEPGTQNYAPRCCEIVCEGLKANGYTPGIYASLSWFNNYLGSVRGKYIEWMARYKNLPEDTYKDQYAIWQYSSDGHVDGVSGRVDVNYCYMEIGGNATPVTPSAPSKPAEKKDLGQVDITYQAFTDRWWPPVVNKIDWAGKGDNVPIKWLAIKVSKGRIRCRVYTRKNGWLPYLTFGNSYNLNDKVNGILGDGSEILAVELYYITPDGYKYKMVHYRVSVQNNPNFYADQIDTLKASGMDGF
ENA-OOYV01000375-OOYV01000375.1-human-gut-metagenome-genome-assembly--contig:-NODE-375-length-32810-cov-2.767211_CDS_0015	MSRYSVIDVSKHNGVIDWDTTKENVDGVIIRVGHGNDSTSQDDPQAIRNMEECERLGIPYGVYLYSYALNNAEAESEAAHALRMVEGYNPVLGVWFDMEDADSYKEKHNFNPYDNRQEITDFCKIFCDRVSEAGYKTGVYASKNYWDSVIYADQLSNYEVWLAHWSISEPSMDCLLWQYTSDGEVAGVPSSRVDMNYWYGELPEVDGGSDSDSNSGDCGGDEEDTEDGGYSYSVGDTVNYDTIYVSSTSEEALKPTYTTGTITRVVDGARNPYLIDDGTGWINDDCIASGGSDDSDDSEESSDCGGISAGDTVRFNGDTDYNGTPIKAWHNDSGYEVTQLDGDRAVLSFNGSVFAAVNVSDCELI*
ENA-OOYV01000546-OOYV01000546.1-human-gut-metagenome-genome-assembly--contig:-NODE-546-length-26705-cov-3.207655_CDS_0007	MSKLQEFLNLGDYYASNGGYLEKKSNSYLDDFKKNAGYNNYTKFARDVNSWGQPGCQGQPWCAEYQFWKLVKVIGITNALKIMGGGFYNCVSITNWAKKKGTWRNTQKVGALVIFRNGSHVGSVQSFDSSRIYTNEGNTSSAAGVVANGGAVRNKSYAIDDSSIDGYVWIDWESYEDTATWKKTGIRTATVNDLYVRETPNGYIMGSINKGTVVEIDGKTSEKWTHVKVSGIGIGWIWTGYLAKEGGPASATITGKQDKTQVLFKGNVTATVLNVRTWAGTEYPNIKKYPKLNQGNEVEVMNFTQKDKNGSKWYYIRIAGKYYGFVSAKYVKKQ*
ENA-OOYY01000048-OOYY01000048.1-human-gut-metagenome-genome-assembly--contig:-NODE-48-length-66064-cov-10.895938_CDS_0087	MKEKIINISATLAGISLIALILRPVQPQAKINQQSAVLSECYNSHADYKVETGEISVDEYELSLMAHLLMGECGATYNNDEMLYLAGAVVLNRVQSEYFPNSIEEVIYQSGQYQCTELINSGFYKEPTERCWRIAEELLISGYDIPSNVLYQAEFKQGSGVYKKVQNMYFCYR*
ENA-OOYY01000048-OOYY01000048.1-human-gut-metagenome-genome-assembly--contig:-NODE-48-length-66064-cov-10.895938_CDS_0095	MSKLFGIDTSRWQGDFDFKGAKDNEGVDFAIIKAGGADDGLYEDREFENSYNKLESAGIHKGAYFFGNALSTDEAVNEARYFAQLLAGKSFCYPVFYDVEAGMVTGNDLTGIIMAFLDEMRNAGYKNVGLYSYENCINNYVDISRVKEAGYAVWVAKYSSNNPNIAVDYDMWQFGGSVNYLRDTQINGQTVDQNYCYTDYCTDHVVEEITVPDYEPVPDTKYHKGDTVKVINAIQYDNGEPFRTYYDKYSVLSASGRRVVIGVDGVTTAAIDENNINLVKCIYDSDNDINTDTISRGDGKKVRVLDNIDYDGVRFATYYDEYDVIEEDGDRIVIGIGTTITAAVNIANLEFVGGAISDDTPTDIPFSEDIEEDSTVRFVGDTDYDGTPIKAWFDEYTVS…
ENA-OOYY01000038-OOYY01000038.1-human-gut-metagenome-genome-assembly--contig:-NODE-38-length-71018-cov-3.212322_CDS_0094	MATVGKKCINLVKEFEGCKLKAYKDEVGVWTIGYGITNSDKSITKTTIKSGLTISQATAESWLTKSLNQKYLPLVMKYNDTYKWNQNEIDALVSFAYNIGSIKQLTNNGTRSRKEISTAMLKYNKAGGKVYRGLTRRRVAEQKLFLTPVKTEEKKTVKKDYTKDRVAGVKYFSTLKNDDVKSITEFLHNREIGAGSNNLGKIAAINADSAEVKNALFTLAKKGLLIKPDSLNKWTPK*
ENA-OOYY01000038-OOYY01000038.1-human-gut-metagenome-genome-assembly--contig:-NODE-38-length-71018-cov-3.212322_CDS_0097	MSAPKIDKLGIQNDSKTMFCTWEWGRKHTKEYKVIWYYSTGDGVKFVGSESTETHKQSTYSIPDNAKTVSVKVKAVADKHKVKKGKKNKEVAYWTSGWSSEKSYVLNKHTEPDKPSAPTVTVDKFRLTASCENLSDDQNNKPTGIEFRVVKNNISWAFAINRANVVNRSASYSWNISAGAKYKVQCRAYRLNLYSDWSDFSSEVETIPAAPKNITSCRACSSTEIEVKWTAVSNATSYDVQYTSKRDYFNTNQDGVSTKSIESGTTAIISGLDEGGEYFFRVRAKNSQGESGWTGIKSCKVGKKPSAPTTWSSTSKAMTTDKITLYWVNNSQDGSKATESEIYIYKNGSIYSTPVIVHSCNGETDDEEEKTHSYVLDSDTLGDGAVIKWKVRTKGVIDE…
ENA-OOYY01000166-OOYY01000166.1-human-gut-metagenome-genome-assembly--contig:-NODE-166-length-39462-cov-16.467912_CDS_0044	MNQKTIILENGHGSQTPGKRSPIWGDGSQLFEWEFNRDIVRRIAAMLKADGIKFEILVPEETDVSLPERCRRANVIHADCGNNAVLFSIHGNAGGGTGWECYTSVGETKADAIATVLCEEAEKEFAPDGWKIRKDTSDGDPDKESQFYILKHTKCPAVLSENFFFDNEKDCRFMMTDAGRERIAKVHYNTIKRIL*
ENA-OOYY01000261-OOYY01000261.1-human-gut-metagenome-genome-assembly--contig:-NODE-261-length-31057-cov-3.792078_CDS_0034	MDIQIKQGPQCHTSNCYTYRNGDIKYIVIHFTSNNGDTALNNCNYFSGANRGASAHYFIGDDGIYQSVPDKWAAWAVGGTKIYKHPYCRNMNSISIEMCSRIGADGKYYIRDGIVEQTIKLTRYLMNKYNVPVENVLRHYDVWDKKCPEPFVRQPELWEDFKRRLTGSEDLTMSQYTELKELIEKQAAEIADLKNINKQLVNVVQTTMIYDFNDDNMPSWARTAVQAAQDYGALVGDEQGRLGLSYKDLRTICREYRCGMYDK*
ENA-OOYP01000005-OOYP01000005.1-human-gut-metagenome-genome-assembly--contig:-NODE-5-length-33122-cov-5.921311_CDS_0014	MAKMKYLVIHCTATPEGREVTAADIRHWHCDPPAKGGRGWKQVGYTDLVHLDGSIERLVDNNEDAEVDPWEITNGAAGYNAVSRHVVYAGGVSKHDGKPLDTRTLEQKKALADYVRNFHSRFPQIRIVGHNELNSKKACPSFDVQEWLRSLGIRQA*
ENA-OOZH01000412-OOZH01000412.1-human-gut-metagenome-genome-assembly--contig:-NODE-412-length-40700-cov-26.645614_CDS_0004	MNKIDSIIIHCSATRAGQDIGKKEINQMHVARGFQCIGYNYVIRLDGTVEIGRSLTIDGAHCNSKGFSGVSYNKHSIGICYIGGLDAHGKAADTRTPEQKKALAKLIKELCSKFQIVEVLGHRDTSPDLDGDGIVEPEEWTKMCPCFDVRSEYPFVPEIVVKP*
ENA-OOZH01000511-OOZH01000511.1-human-gut-metagenome-genome-assembly--contig:-NODE-511-length-36503-cov-3.294090_CDS_0029	MAKVIFNDWIRVAYQEYRKAGMTPEGAAGMLGNQYPESAGFLANRLEFFCVKRYKQKGKVYTDDSYTQAVDSGKISRAEFLSPMGKHYGYGLSQWTTSDRKAGLYDLAKKKGVSIGDPAMQIEYTVSELKKKFPTTFKYLCSITDTKKASDYVLEHYESPKNWQNLSTTRADYAKQIFDKMQSIGKDKIMGINNIIAKEREYGNIPYMETGKNHQKFSDIVNNVGLAGCQDQPWCATYQFAMEVEEFGKAAALKHWNMTEKNYCGYSCFSTEAMFRAAGKLGSTPKIGALVIFRQSHMGRVLSINSKNKTFECGEGNTSNKKYERNGDSCAVKTYSWTDRKIKSFCYIDYGTEKETEPAQPTLKPVTKPDTPVKTLGNVGKGQKWLNTNYGSTLKKYMK…
ENA-OOZG01002332-OOZG01002332.1-human-gut-metagenome-genome-assembly--contig:-NODE-2332-length-11992-cov-74.869760_CDS_0003	MKKIKYFKLSEFINSVTAKRQQIDNIPSFEVVDNLNRLADYLDGIREKYGKPIFISSGYRCPLLNQAVGGVANSQHLKGLAADLVCADMEKLLSIIRETKGFDQVITEHNKGSKSYWIHVSVAPVFGKPRNQVIINLEKK*
ENA-OOYT01000049-OOYT01000049.1-human-gut-metagenome-genome-assembly--contig:-NODE-49-length-12935-cov-1.823991_CDS_0016	MTTKQTEFCNSIAQALRKYAPHYNIYCYSAIIAQAIIESNWGKSSLSAKYHNYFGIKCGSNWDGKSVNMTTKEEYTRGSITTIKDNFRVYDSLEDGVKGYLLFINTKRYANLKNVYDYKTYIENIKADGYATSSKYVSTLVKTVEKYNLTQYDPMNDDYKLALDVIAGKYGNGATRKMKLGSKFYRVQKIVNEILSTKH*
ENA-OOYX01000228-OOYX01000228.1-human-gut-metagenome-genome-assembly--contig:-NODE-228-length-47607-cov-5.169436_CDS_0063	MTNQEFIEQVAKFVQKYAAQYGIKVHSPIIAQAILESGWGNSKLAARYHNYFGLKCGTKWTGKSVNMTTQEEYTVGTLTTIKDNFRVYDSMEEGIKGYFEFIQLARYQNLKGITNPKKYLETIKADGYATSSTYVTNNMKLIDQYNLTKYDKGVTNMSDRQKPVNWLAQYVGIKEGSAEHKAILKVFNDSGLCTRYKMTVNDAWCATSTSAAFIATGLSNIFPCVECSCENMINLAKKAGIWVENDAYIPSTGDVILYDWDDNGVGDCTGWSDHVGIVVSVSGSTIKIIEGNKNDSVGYRNIAVNGKYIRGFITPKFSSGTSTVTPSTKKSVDEVAKEVLAGAWGNGDARKNALTAAGYNYSEVQAAVNRLAGGKTTTPTKSITEVAKEVLAGKWGNGD…
ENA-OOYX01000080-OOYX01000080.1-human-gut-metagenome-genome-assembly--contig:-NODE-80-length-93069-cov-7.476090_CDS_0084	MKLRDFIIVFIVIWIAALTGLTLHIFNIEKKPPAHYVKLEQPEFLNEELNDSTLLKALVYYEIKEPLIVLAQAKLESANYKSRLCKEKNNIFGLYNSKAQQYYNFDHWTNCIIAYKNMIEYKQKDGEDYYHFLLRIKYAEDIEYISKVKSIVSKLPP*
ENA-OOZJ01000038-OOZJ01000038.1-human-gut-metagenome-genome-assembly--contig:-NODE-38-length-103485-cov-2.924181_CDS_0020	MLSFNALINLQKMIIKPFSVWSPELAADFIEEFEGRRLKAYKCSAGKWTIGVGHTKDVKEGDVITNEEATRLFHLDLHSHARGLAPAIKVPVTKNQFIALLSLAFNIGVTNAKNSDAVAYLNKQEYQNSADAFLNWRRAGGKISDGLVRRRNAERKLFLKED*
ENA-OOZN01000393-OOZN01000393.1-human-gut-metagenome-genome-assembly--contig:-NODE-393-length-45348-cov-5.427704_CDS_0001	MGLNGIDISGWQEGIDLSAVAADFVIMKATQGTGFISKDFARQYQQAKENGKLLGCYHYAEGGDYIAEANHFLDVVRNCVGEAIFCLDWEGQDNPTFGKDDFNWCKGFCDYVFSKTGVKPLVYIQKSAMERINGIGDYGLWIAQYPNYTPTGYQEIPWNEGAYDCVIRQYSSVGRISGYNGDLDLDKFYGDAGVWKAYSAVNGESVSPEPTPQPVVNTPDGSTLELVERTMRGEFGDGDDRRANLGTRYDEVQSFINHIYEASANDLANEVLSGKYGNGDTRKAVLGDRYSEVQGIVNGEAEKKYYTIQSGDVLSKIAAANGTTVDNLVRLNGIGNPNLIYAGTKIRVK*
ENA-OOZQ01001878-OOZQ01001878.1-human-gut-metagenome-genome-assembly--contig:-NODE-1878-length-11724-cov-22.130688_CDS_0001	MISGIDISQYQGSAFNTEKAKAEGFDFCICRLGGGLPGFNQDKYFLDNYINCKEQGLKVGAYVYANGLNEENYFLDVFAYETASRLDTLQLEYPVFLDVESASWRNRTKEVNTAVIKRILDKMESYNLFVGVYSSQEWLKNCVNYDELYGRYVCWVAKWSTTPPTIGYDLWQYGGETNLIRPNQVAGVTCDQDYSKYDYSEIIPKTNCNGWTDLTCDVNGDGKVNSKDIVAEMKAIADGTGGKDVNGDGKVNSKDIVKIMKEIADK*
ENA-OOZQ01000396-OOZQ01000396.1-human-gut-metagenome-genome-assembly--contig:-NODE-396-length-36741-cov-8.172791_CDS_0003	MKTFGIDVSAWQKGFDFAKAKAEGAKFAILRGAYSCPAIESNGGKDTEFESHYEKAKAQGLSVGVYQYSMARTVRQAKQEAKFLLDNVLKGKQFELPIYIDVEDACQKKLGKRLLTDIVKAWCEYLEPKKFFVGIYASKSFFDEYLYDAELKRYNHWVAQWANECTYENKSIMGMWQFGGSTNAIRSNTVAGVTCDQNYMLSDFASVIKSEGLNGFTVKPKETVYTVVAGDTLSAIAEKYGTTYQKLAEYNGIANPNVIAVGQQIKIPNGAAKAKTAIKAGDTVRVVNPVAYGTNTRFQLWHDKYIVYEINGDRAVIGVNGVITAAIAVGNIEKV*
ENA-OOZQ01000592-OOZQ01000592.1-human-gut-metagenome-genome-assembly--contig:-NODE-592-length-28359-cov-5.452092_CDS_0006	MKCKFCGAEVKLGERCQYCGSIAEAFYYKPEEPPEVVGRNQTDRKEYTVQKGDSLWKIAQRFYGNGAACYALAHKNGIKNPDLIYPGQVLKI*
ENA-OOZQ01000135-OOZQ01000135.1-human-gut-metagenome-genome-assembly--contig:-NODE-135-length-65375-cov-17.638717_CDS_0018	MSNSPLVVYTKISPNRNSPRNRPIRKITIHHMAGNLSIERCGEVFAPVSRQASSNYGIGTDGRIGMYVEEKDRAWTSSSPENDHQAITIEVANDEIGGQWHVSDKAMVSLINLCADICKRNGIKKLNYTGDKSGNLTMHCWFANTLCPGPYLKSKFPYIAEEVNKRLGQSSTNQTGTQAADLGSLSEEAIISKIGPLFTADQKKTGVLASVSMAQFILESAYGKSELAKNANNCFGMKTRLSGNTWSGSTWDGSVYIKETKEFTNGTYTTITANFRKYSSIEDSIADHSAYLLGAMNGSKKRYEGLKGEPNYKKAAQLIKDGGYATSPTYVENLCKVIEKWNLTKYECKQTESESSDMAFPNVPFAVTVLVNDLNYRSEPSMKGAVKGQTGKGIFTIVK…
ENA-OOZQ01000039-OOZQ01000039.1-human-gut-metagenome-genome-assembly--contig:-NODE-39-length-114969-cov-3.680352_CDS_0063	MELYEPTNKKYVHIVKISKKEIDKIGIEIGQQPRETLQSFYDRQAKKPNLVTNLGLFGMNSAGLPCFSLVSNHQQYAYDGLRTEGFGITDSNELLYGRHKERDWKDFCSAYPMLIKEGKKTIITYATELAYKTRRTCIGYDANYIYVICVDSPGMTYDELQNLGLSLGLSFMLNADGGGSSRMIYDGKTITNGLENRAVDNMLVIYLKTSSSTTPTKNPIEMNNNKGVGKVNIIEDIIPQKGGKVRPGDVRQKKWIVIHETGNSSKGADAKNHSTYLKNLAKANTTYVSWHYTVDDHAIYHHIPDNEIAYHASDGRVEGGGNMASIGIEICVNSDGNFDKARDNAAWLTAKLLKEHNLTIGAVKQHHDFAPDGKNCPQTIRDKGLWNNFLQAVQKYYGV…
ENA-OOZQ01000039-OOZQ01000039.1-human-gut-metagenome-genome-assembly--contig:-NODE-39-length-114969-cov-3.680352_CDS_0101	MRNITKVICICTVLAIIFIITLICVCSCEADMPEYPIVEASTGIGREQEHVYNITSVEREMLARLVYREANTESIECQEAIVSVVINKWQDGRWGDTLEEVVYAKDQFTPASLLYCTTPNETNYEAVDEVIQNGCTIPEYVLFFRADYHFKWKGYKAYQKIDSTCFGYIEKDKK*
ENA-OOZQ01000016-OOZQ01000016.1-human-gut-metagenome-genome-assembly--contig:-NODE-16-length-166340-cov-8.674264_CDS_0145	MKLYQCLLEQNDCYKRGVKITPTKIVVHSTGANNNTVKRYVQPYSGQTSGMEEYLPQRKTFSRTEMLSILGTNNYRNDWNRGGLQVCVHAFLGKISDGSLAVVQTLPWEMRCWGVGAGRYGSYNNCAIQFEICEDDHSSANYCKETFELAAELCAHLMRAYPSITEIVSHNEAGQRGYGSDHNDPDNWWPRHGYTMGMLRRRVNELLKTNTSTPTPAPAKQLYRVRKSWADVSSQIGAFSSLENAKKSCPNGYKVFDEKGNVVYPVASAPATLYRVRKTWADASSQLGAYSSLENAKKACKVGYSVFDDKGNVVYTANAPAQGNVENPQSFSKSKEGTYTVNADVGLHLRAGAGSNKTSLGVLPYGTKVQCFGYYTGEWLYVQTASGKVGFMHSGYLK*
ENA-OOZQ01000880-OOZQ01000880.1-human-gut-metagenome-genome-assembly--contig:-NODE-880-length-21207-cov-10.488323_CDS_0005	MSKVECIDVSSHNGNLDWDTIKADGVVCAMIRIGYGSDVESQDDVQAIRNMQECERLGIPYGVYIYSYALEIKEVRSEAAHALRMIEGFNPVLGIWFDMEDADGYKEQHGFSPNENGAALTDFCIEFMKLIKEAGYLTGVYANWEYFNRILEDERFTAFEGFNRWLAHWEIDEPSMDCLIWQYTSDGVVNGSSDRTDMNYYYGELPLIEQPTEQTPQSNADTKYNEGDFVTYDTIYASSTSSDGLIPSNGFTSGTITRVIPGAVNPYLINDGTGWVNDGCIISSDNSNGEGCDNADIKVGDKVRVLVNATYDGGSFAMYYDEYDVLEVKGDRVVIGIGDVVTCAINICNIERV*
ENA-OOZQ01000433-OOZQ01000433.1-human-gut-metagenome-genome-assembly--contig:-NODE-433-length-34896-cov-4.093023_CDS_0047	MRKLVDVSSYNGVVSWEKAKTYGCQGAILKIIRKDLNRDKKFNENYAACNENEIAWGVYNYSYATTATKAKSDMELVCDILDKIDKTHFEYGVWFDIEDKVQASLNKTKIAEIINAAQQVVEKRGYLFGVYTGMSYYNEHIDRKLVKCNNWWIARYYNSNKRMQIATAPDQEKKPDAANIAWQYTSSGRFPKVISTGNSGNFDLNVVYKEPTSKKVEETKKTPAKTKTVYYPKYRGKSSSIVDALKSLKINSSKKNREKIATLNGIKNYKGGASQNTKLINLLKRGKLIKSK*
ENA-OOZQ01000534-OOZQ01000534.1-human-gut-metagenome-genome-assembly--contig:-NODE-534-length-30732-cov-8.909900_CDS_0055	MSNSSLVNYTAISPNSSNPRNNKIKKITIHHMAGNLSVETCGRVFNGKNRQASSNYGIGSDGRVGMYVEEKNRAWTSSSPSNDNQAITIEVANDGGANTNWHVSDKALAKLIDLCVDICKRNGIASLNYTGDANGNLTRHNMFANTTCPGPYLQSKFPYIASEVNKRLNGSSTSVPSNDISSKSVDELAKEVIAGKYGNGDARKSALGSRYGEVQARVNEILIGNKPTPTPAPQPTESNDDLLTLVKKTIRGDFGNGDARKKALGSRYDEVQKQVNANLNAGLTRWDNIKLF*
ENA-OOZT01000193-OOZT01000193.1-human-gut-metagenome-genome-assembly--contig:-NODE-193-length-55967-cov-47.435255_CDS_0039	MSKLFGIDTSRWQGNFDFKSAKDNEGVDFAIIKAGGADDGLYEDREFENSYNKLESAGIHKGAYFFGNALSADEAVNEARYFAQLLAGKSFCYPVFYDVEAGMVTGNDLTDIIMAFLDEMRNAGYKNVGLYSYENCINNYVDISRVKEAGYAVWVAKYSDAEPRIAVDYDMWQFGGSVNYLRDAQINGQTVDQNYCYTDYCTDHVVEDITVPDYEPVPDTKYHKGDTVKVINAIQYDNGEPFGTYYDEYSVLSASGRRVVIGVDGVTTAAIDEDNISLVKCIYNNDNDINTDTVNRGDGKKVRALDNIDYDGVRFATYYDEYDVIEEDGDRIVIGIGTTITAAVNIANLEFVGGTSSDDTPIDIPFSEDIEEGSTVRFIGDTDYDGTPIKAWFDEYTVS…
ENA-OOZT01000577-OOZT01000577.1-human-gut-metagenome-genome-assembly--contig:-NODE-577-length-30065-cov-9.669843_CDS_0031	MKTIDSIIIHCSATRAGQDLRAKDIDRMHRQRGFSQIGYNFVIDLDGTVENGRPLSIDGAHCSTKGFSGISYNKHSIGICYIGGLDANGKPADTRTPAQRASLREQVAKLCKEYPIVEVLGHRDTSPDLDGSGEVEPAEYIKACPCFDVRSEFSNFLRNTVIRP*
ENA-OOZW01001290-OOZW01001290.1-human-gut-metagenome-genome-assembly--contig:-NODE-1290-length-15425-cov-8.383800_CDS_0005	MIIDVSRYQGVINWDAVNGAIDGAIIQCGYGDDFVVQDDPYFLRNVQECDRLGIPYGIYLYSYANNKAHADSETKHILRLAKKCNLALPIYIDIEDASIRGSYNAQYFIDMGQAIEDAGYWFGYYCNEDWAKNVIKNSLDRFTSWIANYSHKPSVPFDIWQYCSDGSVPGISGGVDCNEMVRDLLNEIKPNKGGSATTKPSGTEYVVKSGDTLSGIASMYGTSYQKIATDNGIANPNLIHPGQVLKINGGSVPTHKTYTVKSGDTLSGIASMYGTSYQKIAADNGISNPNLIHPGQVLIIK*
ENA-OOZX01001234-OOZX01001234.1-human-gut-metagenome-genome-assembly--contig:-NODE-1234-length-17024-cov-21.951264_CDS_0010	MSIDAIIVKFPTTISGAILVIAGMYGNGEERKTALKKDGFDVDAVQKAVNDLLPIFNKYKE*
ENA-OOZX01000182-OOZX01000182.1-human-gut-metagenome-genome-assembly--contig:-NODE-182-length-68250-cov-3.691898_CDS_0057	MAVYNIHGGHNPAGKIACGASDLLDESREDRKICKEVVRLLKKKGHKAYNCTVSNGTSQTDVLRKICTKCNKRQAALDVSIHLNSGRNDHKGDKKIAGTEIWCTKEEGIKKVVGNRILNNMKKLGFTNRGIKTTGGLYYLNHTINKAILVEVCFVDDKDDYDLYKKTGYKKIAKAIADGITG*
ENA-OOZZ01000018-OOZZ01000018.1-human-gut-metagenome-genome-assembly--contig:-NODE-18-length-140212-cov-19.938226_CDS_0148	MKNWETVDADEVRILSKHFSQGRGGHKVEFIGIHHNAGNLSIQQTYNVWQNRPASAHYQVDINGRIGQLVWDRDTAWALGNFNMNQRSINIEHANNTGAAGGWTISEATLENGAHLVAALCKAFNLGRPVWGQNVRPHSQISPTACPGAIGGAQRDAYMARAQYWYDQMTGSKPAPAPQPAPQPAPQPAPAVGYTVKVTTNVLNIRKGAGTNFATAGSVKKGEVYTIVAESAGQGASKWGKLKSGAGWISLDFVQKTSGGSAPAAPAKKDNTTIAREVLAGTCSDSRWSTWGNGDTRKQRLQAAGYDYNAVQAEVNRLAGGGSAAPAPKKSVDTIAREIINGTCSDSRWSTWGTGSTRVSRLKAAGYNPTAVQNRVNQLL*
ENA-OPAA01000064-OPAA01000064.1-human-gut-metagenome-genome-assembly--contig:-NODE-64-length-70431-cov-4.418296_CDS_0074	MADFWKAFDRTEKNEGKNIWTNDPKDSGGETWSGISRKANPNWAGWTILDAKPNKKNGQVIVDKDLETLKKDLYRKNYWNPIWGDRIKNQKVAEDFYDTGVNMGVGMSIKLSERQHGLPETGKMSETLLSKLNSVV*
ENA-OPAA01000029-OPAA01000029.1-human-gut-metagenome-genome-assembly--contig:-NODE-29-length-99736-cov-11.931762_CDS_0043	MKQRVFNILISFAVGVLGAIQVHSYLKEDEPPEIKVVHIVNEEQPDFFSKSPQEGLIEVLEYYGVKHPQIVYAQAVLESNWFKSGLCVNGNNLFGLYNSKERKYHTFDHWAKSVEAYVKLVQYKYKGDYDKPPDEYYKFLENIGYAEDTLYISKLRRIVNQLK*
ENA-OPAA01000398-OPAA01000398.1-human-gut-metagenome-genome-assembly--contig:-NODE-398-length-30411-cov-52.336671_CDS_0032	MALNGIDISNWQAGIDLSAVPCDFVISKATEGCWYVSADCARQVEQALSLGKCVGVYHYANGGDAVSEADYFVNNCANWVGKVVWCLDWEAQGNGLFGSGASAQQWIRAFCDRVYERTGSQPIVYVQASMLNDVQNIGDRGLWVAQYANMNATGYQDTPWNEGAYGCAIRQYSSNGRLPGYSGGLDLDKFYGDVNAWNSYKAGHSSVTNVPTPSAPAPSTPASGTYTVRSGDTLSGIASMYGTSWQVLAQINNLSDPNLIYPGQVLKINGTVTKVQSGSGSYTVRSGDTLSGIAAKYGTSWQTLQQLNGIANPNLIYPGQVLKLPGGAPSPSVTTYTIQSGDTLSGIAAKYGTTYQHLAQINGIANPNVIYAGQTIRIK*
ENA-OPAA01000246-OPAA01000246.1-human-gut-metagenome-genome-assembly--contig:-NODE-246-length-39388-cov-88.283121_CDS_0002	MKVTAVDVSFCQTNVDYNKVKADGIDTVIIRAGFGRETYQKDAQFEEHYKNAKAAGLKVGVYWFSYAYSVAEAKKEASACLYCLNGRKLDLPVFYDLELGSQTKLGKDTLTAMAVAFCECVKVHGYSAGVYASASWFASYLNYEKLKKQYAIWLAQWRTDSPCRTCDIWQNSDSGKVNGINGNVDTDIIFNADYKGSSATTITTPKYSGIKAVQAWVGTTVDGIYGPDTKKHLVMKLQEELNRQFGMNLIVDGIYGVGTHNAIVVLSYGCRGNLTKVLQGLLICKGYDTNGFDGIYGVGTNSAVKSYQRTHCLNDDGIAGGNTFRSLCA*
ENA-OPAJ01000855-OPAJ01000855.1-human-gut-metagenome-genome-assembly--contig:-NODE-855-length-20109-cov-11.592999_CDS_0010	MKIKSYYVFDYTLNPDEQLSPHFKAHEFRCADLSRVIVLNKALLELLEIIRNHYNKPLIINSAYRTVAYNSSLKNSSPKSQHMFGNAADIYISGVSPLKLYSWLNSKYPNSLGLGIYDTFVHVDVREGKSRWDDRTTTK*
ENA-OPAJ01000165-OPAJ01000165.1-human-gut-metagenome-genome-assembly--contig:-NODE-165-length-49001-cov-4.040596_CDS_0033	MRLIKRIFVHCSASSQKWGVKELWDEFKRKGWNNPGYHYVITADGGIHQMLPVEMVSNGVKGYNATAINVAYVGGINKKGKAVDNRTEEQKKSLITLLTQLKKKYPNAEILGHRDISPDKNHNGVVDPWERIKECPCFDAKVEYKEI*
ENA-OPAJ01000052-OPAJ01000052.1-human-gut-metagenome-genome-assembly--contig:-NODE-52-length-87163-cov-11.850714_CDS_0003	MATTIKGIDVSHWQGTNVDFNKVKKAGYDFVMINAGYGKYIDQKDECFETNYKKAKSAGLKVGAYWYSYALTSADAELEAEVFLEAIKGKTFEMPIAFDIEDSSQYDLSASTIGSIINAFCGYCEKKKYYVMLYSYAAFLNSKVPSDCKNKYCIWLAEFDKSKPSYSGSYGMWQYTSKGSVSGVNGNCDCNYAYKDFTAIIKEKGLNGFKKQKTKELPTLEKSGYKKGDKTSGVLALKEMLIIAKARKLHNVSLDENGIFGEGTEKAVNALLKKWGYKQTSIAGEKFIKKLASAIK*
ENA-OPAJ01000016-OPAJ01000016.1-human-gut-metagenome-genome-assembly--contig:-NODE-16-length-144663-cov-22.610298_CDS_0215	MPWNYRPWGCGSGSKGSCNNGWIQFEICEDGLNDANYFNKIYEEACQITAYLCKMYNINPLETTTLNGITVPTILCHADSHKLGLGSNHADVNHWFPKFGKSMETARTDVYNLMSNI*
ENA-OPAJ01000446-OPAJ01000446.1-human-gut-metagenome-genome-assembly--contig:-NODE-446-length-29926-cov-2.475277_CDS_0023	MSKKYYPDISHYEPVRNWNEVKEKCPFLISKATEGTNYVDSTLKSFIKNCEDRKIPYWLYAYLDKGSELAQAKFLVRTCKKLVGKYFVGYVLDVEAGNEAGNVRDALKYLEGLKYKVMLYHMYADYASYKTVVAGRGKNTAWWEARYGRNDGVYSAKYPCHRGVELHQFTDAGTCPGIGKSLDLNRITGQGKNEEWFMTPSDMKSNTAIAKEVIAGKWSNGIERKRRLEAAGYNYAAIQKIVNKLLE*
ENA-OPAH01001413-OPAH01001413.1-human-gut-metagenome-genome-assembly--contig:-NODE-1413-length-15669-cov-3.582106_CDS_0008	MSVNIIETNLAFKSMSNRNRTTRIILHHAAAKSCTAEQIHQWHLNNGWSGAGYHFLVCKDGNIYRLRPENKIGAHASGSNSDSLGVCFEGDFMSETMGETQRKAGAELVSYLKSKYGISKVQRHKDVCATDCPGVNFPFNEIASTGSSTSATTSDGGGDVAVDGWIGLNTNKKAQRYFGTPVDGVMSNQDPSLKRYFPRIDSRAINYNGGNGSNLVGAMQRLFGVKDDGFVGPKTIKAMQKFLGVAQDGILGQNTASAWQRWLNDNA*
ENA-OPAH01000352-OPAH01000352.1-human-gut-metagenome-genome-assembly--contig:-NODE-352-length-38089-cov-11.002892_CDS_0035	MGTYNVHAGHSLVCRGASGFLDEVNEDRKVKNKVIELLRKEGHTVYDCTDDVGDERGNLANIVEKCNKHEVDIDISIHLNAGGGTGPEVWLYSDKLNDVAARISAKIAKTFGLNDRGVKHSQKLYVLRHTTAPALLVECCFVDSEKDKNVWNADKCAKAIVEGILNKTIVETKPQEPAKTGVVIGPCDFKVKVETGKLKIRKGPSTKYKLTGLRTGKGVFTIVEVMTGKGSNSGWGKLKSGAGWIPLDKVKRV*
ENA-OPAH01000352-OPAH01000352.1-human-gut-metagenome-genome-assembly--contig:-NODE-352-length-38089-cov-11.002892_CDS_0039	MADAKKNTSMVTLSKIQIQNGTERTMFATWTWNKSHTSGYRVIWKYGTGQGKWFWASDTTETQKQSVWTAPENATKVQICVTPISETHKVNDKEQAYWTGKQAYSKSYVFQKADEKVPDKAPTPDAKLNEYTKNQLDISLSNLDNDWSAVGVKFAIKRDDWDYMNEIGSVEIKDRGASISYIVEPGHTYKACCAGYNKKDQLGDYSDYSSEVVTAPSTPDHFIISRAVSSTSVELTWVEVVNCTGYEIEFTTNDAYFDSNPDQVSSKTIESTATYATFTGLESGKEYYFRVRATNSAGNSGWSMHASVVLGKEPSAPTTWSSTTTAMVGESLNLYWVHNSQDGSYEKMAELELTVNGSTETKTFYNNTSEDDQDKARSYSVNTGQYTEGTTIKWRVRTS…
ENA-OPAF01000145-OPAF01000145.1-human-gut-metagenome-genome-assembly--contig:-NODE-145-length-11090-cov-4.954055_CDS_0013	MKKIKYFSLNEFITSPTAKRLGIDNLPTFEIVDNLNRLADYLDGIREKLGKPILINSGYRSPILNKAVGGVANSQHLKGLAADIVCSDMESLLKVLRETGGFDQLIKEHRKGSTSFWYHVSVCSRNGKPRNQVIMNLEKK*
ENA-OPAC01000127-OPAC01000127.1-human-gut-metagenome-genome-assembly--contig:-NODE-127-length-42241-cov-8.098635_CDS_0010	MKLSEHFDSSEFACRCGCGGMNNGAGINPRLVQVLERMRVILGVPLELSCGYRCPTHNAEVGGVWNSQHVYGTAADVQKPYGVSLQRLYDAAEEAGADGIGIYDWGVHVDVRGYAARW*
ENA-OPAC01000301-OPAC01000301.1-human-gut-metagenome-genome-assembly--contig:-NODE-301-length-29463-cov-4.817193_CDS_0032	MSYEYITQYDSPNYTSGRPYGIKYIVIHWWGDPNTHPTFEGVINTLCSKARGASAHYVVEAGRVACIVDPDDRAWHAGDGVGVRSKGNDMGIGIECNPRQSDGDYLTVAQLIRDLRAEYGDLPLIRHRDCYNTQCPGTYDLDRLDRLARGLAAPSNPVPTQPATQSVTKLEVDGSWGPLTMRRAQEVAGTSVDGVMSGQIKCLENQNIACLEEGTSGSDWVEWMSHRFGITDRPRNAGPEFIHRFLMEMNGFPGDGIISPAPSQAVKEFQKRLNDGRIFN*
ENA-OPAC01000218-OPAC01000218.1-human-gut-metagenome-genome-assembly--contig:-NODE-218-length-33630-cov-4.294177_CDS_0008	MRGIDVSENNGVVDWGAVKANGFDFAIIRIGYGRGNLDSEFYNNINGAINAGLSVGVYHYSYAMNEEHAAEEAEFVLNTLNDAGLTVDKLPMGVWFDMEDADDYKAERGMPTDQQLTNICSVFINKLWQAGYVNTGLYASYDWLVNVLDISQLGGCAIWCAQLNSQCDYEGANLWQYTFTENIEGKEFDADLVLNWPI*
ENA-OPAD01002092-OPAD01002092.1-human-gut-metagenome-genome-assembly--contig:-NODE-2092-length-14792-cov-4.609351_CDS_0011	MPKIYLSPSDQSNNIYAYGNTTEKEQCGKIACCLERELKRCGFDVKKNLDDTMYSRVSESNEWGADLHLCIHTNAFNGSITGTRIYAWNKAGSGWGIATKVFNQLAPITPGTSESINVNTEWYEIVYTHAPCVYIETEFHDVKETAKWIINHTEEIAVAICKGICEYYNVKYVEEQKQNKLYRVQVGAFISKANAEKYRDKLKSFGIPAFIVEANG*
ENA-OPAD01001353-OPAD01001353.1-human-gut-metagenome-genome-assembly--contig:-NODE-1353-length-20983-cov-5.671827_CDS_0028	MQGIDISNYQRGIDLDKVPFDFMICKATEGTGIVHDTCDGFVQKAKALGKKWGFYHFLNGEDPVKQAEFFVSQTKNYFGNGVPALDYEMYGMVHGAAGAKKFLDRVHELTGIRCAVYMSRSVCTEDDWSAVAKDHPLWVAQYANTERTAYQATPWLPSGGFGAWNECALHQYSSNGRLDGYDGPLDLDIAHLDADGWDRVANPKGLPVPDAKPSGTAPQPQETALELAARVMDGTYGNGDARKKALGDRYDEVQELVNYVLKTSATELADAVIRGQLGSGELRKRVLGDRYDEVQGVVNDRLGASSKKTYTVKSGDTLSGIAAKYGTDYQTLAKANGLANPNVIYPGQVLVVG*
ENA-OPAD01000217-OPAD01000217.1-human-gut-metagenome-genome-assembly--contig:-NODE-217-length-59509-cov-17.161234_CDS_0034	MIFESSMQLWITHNGEREKLRFPVLPTKFDVTHGTKNTSVTISGLGEILVLQDRAAVEVSWDSFFPAAYFPGIQTPFMLSSPDAMIQRLFEWKISAKPVHLILTGTRVNFYAAIQSLQPYRKGGDPGSIYYKIKLKEYREVRIRQVKVSSTGTATVSSGSTRTDNRVQAKTYTVKPGDCLYNISKSTLGDGGRYNEIYSLNKDKLKNPNLIYPGQVLQLP*
ENA-OPAM01000426-OPAM01000426.1-human-gut-metagenome-genome-assembly--contig:-NODE-426-length-24915-cov-3.228761_CDS_0025	MTYDEFIKKHNGVAVNYDGAAGKQCVDLATAYFNEVFGSGIKNFWYDAHHFWDLFDKNTWLKANFTKVKNTPSFVPKKGDVAIWSGTLNGGWGHIAICTGEGNTSYFYSYDQNWSGKACTKVKHTYDHIAGFLRPKNQSKISAKVLDKTGYKQGNKTSGVLALKELLLLAKAVKLHNVGMDKNGTYGKGTAKAVNTLLKKWGYSENGIAGVNFIKKLSDEITKKIK*
ENA-OPAM01000633-OPAM01000633.1-human-gut-metagenome-genome-assembly--contig:-NODE-633-length-19258-cov-3.702130_CDS_0003	MVNIIKKLVPESKWGIKCPYSMTPTRIVVHNTANDATARNEIAYMTNNNNETSFHYAVDDKEIVQGIEENRNGWHASDGNGKGNREGIAIEICYSKSGGERFIKAEQNAVDLIVDILKRYGWGIDRVTKHQDYGNHKYCPHRTLDMGWDRFLNMIKAKLEDKPVSNEVNVYYKVKTQKHGWLKEVKNLEDYAGWENSPINGLAIRVDKGSIRYRVHLKGKGWLPFVTGYDINDYISGWAGDGVNAIDCVECYYYTPNNIRPYQYAYYKVNNYPYQKDLIKGNGFDGFGGVRGVPMTKFQMYIGK*
ENA-OPAO01000217-OPAO01000217.1-human-gut-metagenome-genome-assembly--contig:-NODE-217-length-53551-cov-16.941603_CDS_0048	MSRVVDVSEHNGNIDWTKVKASGIVGAIIRCGYGQDQTGQDDKKWLRNVSECERLGIPYGVYLYSYAKTTGTVQGEINHALRLLKGHSPAWPVYFDSEQPGTQGVAKANAKAFCDAMVAHGYKAGIYASTSWYKNYIGQTWGYSLWIASYGSKSAGVNGIDMWQYTSKGSIPGIPGYVDVNYVYKNLDGTAKPVQKPNSTQTTTAKPTDESWKGDKRYYLENTRVGAWQKAMNIGFDTRELSEDNKFGTKSQDFAKKHILWSGQTHNCITAIRWLRRTLRDVYGFTKLSYNEGWTDYLTTCVKKFQNNRELTPDGKVGLITTYWLLSGVVK*
ENA-OPAO01000996-OPAO01000996.1-human-gut-metagenome-genome-assembly--contig:-NODE-996-length-21293-cov-3.443215_CDS_0001	MATASEVLRIAAGEIGYSRWTDPQPGTKYGRWYAQSHGSYYGASGVPFCAMFVSWVMSRAGQAFPGLPAAYVPYVLSAGRSRAVSTRSAKPGDIVIFNWDGGVVDHIGFVEANHGSYIQTIEGNTNNGRVARRTRAWNTIAAILRPAYNGGATSSGGGTGRLTVDGSCGPATIRRWQQVMGTSVDGIISGQYRPDGRTWGRPALVDSCVRYGGGGSNLIRAVQRKLSLTADGLLGPATIRALQKHLGVAQDSWFGPGTARALQSRLNTGRF*
ENA-OPAN01000188-OPAN01000188.1-human-gut-metagenome-genome-assembly--contig:-NODE-188-length-55572-cov-6.670137_CDS_0039	MAKIGPDISSWQGDINIRELANHCDFFIFRSHAGMSEDSKAARNVELAIDSGKPYGLYIYSYALTRERARQEAANVIAFANSRRVRPKFLVIDMEDADGYKARNGMPSNDTLRGICTEECVAFENAGYYAMIYASSSWFKNKLTGLDRFDKWVAHWPTSGGKQKGMNTDQSGESAANCGIWQFTSEGHLPGYNGNLDMNYLYKNVILGIDTPAPQPAPAPSVDGSTLDLAIRVMRGEFGNGDDRKNNLGNRYDEVQDFINHIYSASTDQLAMETIEGRYGNGDQRKEVLGSRYDEVQNAVNARYGGRSSEKVYIVKSGDTLSGIAAKFGTSYQKIARDNGIENPNLIYPGQRLVIK*
ENA-OPAN01000188-OPAN01000188.1-human-gut-metagenome-genome-assembly--contig:-NODE-188-length-55572-cov-6.670137_CDS_0046	MPREGDKWRVARGDCLWNIARAVYGNGARWPEIASANGLATSGNPIIYPGQLFNLPGITSGAPAPAPAPAPAPPPVTRPNIDWMALTSGSEREMLAIWSYNHNRFWIRWEQWDNAGHLIMISENKNVEFHDEAKQSIGTGRTTEGWNIIRFSVRPVDNDGNPLANTDWASKEYDFRNNPPQLPPDPEFSIDGQNKATITFNNISENINADSIEIAIYQDNTIKYKTAKVAINTEARYARYIQDVDPGHEYKVRARAVRGNIYGGWTNFTANDMSLPVAPSEITTLRPQKISEQQAVTYGVLVEWPAVQTGKQYEIQWTTNIEYFDIPSSGVNSQTTEEGQGTRLLITDIELGHEYFFRIGSINDKGHSLDWSPIKSVTLGTKPSAPTTWSNVSSAVLGE…
ENA-OPAN01000527-OPAN01000527.1-human-gut-metagenome-genome-assembly--contig:-NODE-527-length-30957-cov-2.374151_CDS_0001	MTKTLKQIKFAQKLIAIGAAACIATAAMAYAPADSPVAPNDAMAYTQYEQIISNGHGYISPSYLVIHETADPGATAKQLMTYWRNNPDAYVVHYTMDLDGDVVYHAMNDNRKAWHVGNGNAYTVGIELCHATNKSDFNEQWNEAVKWAGDYLHKKGWGTDRLLCHNDCRLKWGGTDHTDPLGYFESYGKSWSQFKAAVASYMNTGEVGNGGTIEQGGGTAVSGSGGGSNVTAGTYTVTASALNVRTGPGVNYAKKSYSQLTANAKAHAYSNGCLKTGTRVTVYECTNGWARIPSGWVSTAYLSKAGSSSVSTAKSGTYVVDVNTRLNVR
ENA-OPAL01000039-OPAL01000039.1-human-gut-metagenome-genome-assembly--contig:-NODE-39-length-98652-cov-3.193038_CDS_0003	MPEIKGIDVSRWNGKIDWKTVANYGMGFAILRITEKGNIIDSTFEPNYKGCIENKIPVGVYKYSYATTIAQIEDEANVVIKTLNKRKLDYPVFLDIEDKCQENLSDSLMMKMIEAFRAIIVKAGYKFGIYCGYSWYQNQLPEGAKKYDCWVARYPNNDTGELQERLRVHASTGVIGWQYSSKATIPGIPTKTDRSVFYKDYSKSSTTSTNSPKPTTTQGSDAMNKEKAIDALIATARAEVGYLEKKSNSQLDDKTANAGYNNYTKYWRDVYPQYQAQAWCAAFVSWCMMKTFGLDVAKKLLKHWPYVYCPTLGNLFTKYANPQRGDIVIFYRNGTFAHTGLVTKVEGDKFYTIEGNTSGGSSIVPNGGGVYAKSYYNSNLPGTKFCRPDYSIVTSILTS…
ENA-OPAQ01000174-OPAQ01000174.1-human-gut-metagenome-genome-assembly--contig:-NODE-174-length-77720-cov-9.755334_CDS_0008	MARRLLPIIDFAHGSDVAGKQSPDGRHKEYLWSRKVGKMLAERLKQNGFEVAFTNTKDTEIGLSRRKEIANNLDTPRGGAKFLLSLHNNAAGMGNEWCTARGFEIYTTKGQTRSDLFATVIFEQLQEDFPTADGYKHRTDSSDGDPDKEANFTVLMGNNYWGVLLEWLFQDNPDDVALLEDDSVNQKLVESLTKALIFIDENLDKLKI*
ENA-OPAQ01000839-OPAQ01000839.1-human-gut-metagenome-genome-assembly--contig:-NODE-839-length-27021-cov-8.005303_CDS_0031	MAKASTIIKKAVSYLGTKENPANSNKVKFNNDYYGRVVSGSSYPWCCTFVWDIFKMCDASDLFFGGKKTAYCPDVENYYKKHDRWHSTGQAGDLCLMDFGKGRASHIGIVEKANSDGTYTTIEGNTSRSSDDNGGVVMRRTRSKSVIRGFARPDYDPEKYTAVKKTSDKGAIKWMQKKLNSLTSGTNIEVDGIWGRMTTAQLKRYWKQLGWRTTGTYCGKKTCAALYSNRKN*
ENA-OPAS01001022-OPAS01001022.1-human-gut-metagenome-genome-assembly--contig:-NODE-1022-length-15551-cov-3.353640_CDS_0004	MNIDTNKYYNYRQKMMGRVVDHDGAYGCQCWDGYMDYCQYNGFKGANCTSSGYVKDIWENRKTNGMLTHCIETTQLQPGAIVVFRVVPGVTPYSHIAIFDSDVNSSYGRFFGTNQHGNNEGFNIITLPYSAMYSTVFIPKTMVLNETTEDILNYIPSDFHREIGTFYPNCTIKIRRAPSLKGKDTGLYYTNGMHVQYDGFVKREGYCWISWIGSDNSRRWMACGELNSRGYNTTPYGVFK*
ENA-OPAT01000121-OPAT01000121.1-human-gut-metagenome-genome-assembly--contig:-NODE-121-length-41292-cov-5.485511_CDS_0068	MALQAYSLARDGEAYLSPHFRVQEFRCKDGSDPVFVDTALVELLEQLRAHFGKAVTITSGYRTPAHNAKAGGTRFSQHLYGRAADIRVQGASVEEVAACAERLLHGCGGVGRYPAKAGRAAGWVHVDTRAEKARWRG*
ENA-OPAT01000214-OPAT01000214.1-human-gut-metagenome-genome-assembly--contig:-NODE-214-length-31107-cov-7.119638_CDS_0002	MSKTTVDKILKIARAEVGTKATNVKRCKYNTAFYGAEVSGSCYEWCAAFVWWVFKQANADDMLGVKTAGCGVLAQTFYNKGKIVRSGYKAGDIVLFHWSNEASTIVPGAYAVDHVGIIESVNSDGSYTTIEGNTGGGNGAVLRQKRWSSCISYVCRPDYVSANNSNQGEEEMIKMGSKNLATLAFKKQLITLYNMKIIKTKVDNSAGFGNGTLKAVKEAQKAAKITVDGIVGEKTINAIYHLINDCNWSKDKKIANAKKALG*
ENA-OPAW01000723-OPAW01000723.1-human-gut-metagenome-genome-assembly--contig:-NODE-723-length-17969-cov-13.705928_CDS_0014	MTNFKNKGIDISYHNGNLDISKFDDIDFVIVRAGFGKNNIDKKFKDYMKQLSRLKKKVGIYWFSYAYTEEMARKEANYCLNAIKNYEIDYPIFFDWEYDSYNYALKNGVKPTGNLICRMTDSFCKTIKLNGYETGFYFNKEYFDKYYREFALAKPYYLWYARYNKEMGKLPVNVDIWQYSSSGSIDGTNKKFDVNYSNINNYNNKKPTKTESKKKHYNYKQNVKDLQKLIGAKIDGIVGKETLSKLPTLYASITSKRIVQCMQKFLKHEHGFTLGGYGCDGCFGPSTEKAVKKFQKSKKLKVDGIVGHNTWKALTKRR*
ENA-OPAW01000171-OPAW01000171.1-human-gut-metagenome-genome-assembly--contig:-NODE-171-length-41376-cov-14.725394_CDS_0033	MRSIKRIFVHCTAGSQRQTIADIKAEFKRKGWKNPGYHYVIQADGTVTQLLGEQFVSNGVQGYNSTSINVAYMGGIDANGKAVDNRTEAQKASLVKLLKELRGRYPKAQILGHRDISPDTNHNGKVDSWERIKECPCFDAITEYKGI*
ENA-OPAW01000071-OPAW01000071.1-human-gut-metagenome-genome-assembly--contig:-NODE-71-length-56051-cov-5.828452_CDS_0077	MLVLIDNGHGENTPGKRSPKWADGSQLFEWQYAREVANAVYNQLIAKGVDCELLVKESVDVPLAERARRANEAAAKHGKSKTILVSIHVNASNGKGTGWEIHTYPGKTKADDLAQIFWDTAKEMFGNDWKIRGDWSDGDGDWESNFYILRKTTCPAVLTENFFMDNERDCKFLLSPEGKAAVVKLHVDSITKYIEKYA*
ENA-OPAX01000697-OPAX01000697.1-human-gut-metagenome-genome-assembly--contig:-NODE-697-length-29890-cov-4.270789_CDS_0001	MYGTSWQVLAQINNLSDPNLIYPGQVLKLPGGAPSPSVTTYTIQPGDTLSGIAAQYGTSVPNLVALNGIANPDVIYAGQTIRIK*
ENA-OPAX01000031-OPAX01000031.1-human-gut-metagenome-genome-assembly--contig:-NODE-31-length-128575-cov-4.670728_CDS_0014	MKRLFCKVLCLLLCFSQVLCFSTVTQGQLVVTALAKEESGSNSLGFIIGDYDVKEKEKEKKDSYQSYDKTGPKLENATVVNAGGTSESIKETVNNDSVNSNGGKYIITIDPGHSKVSTGSAGNGIKEEEYTLEIGKLLYNMMKNDSRFEVHLTRSSPAGVANSKRPQISNKFNSDCFLSIHLNFWESPSAHGTETEVNKSGKGKTSQGMGNTEYAKIIQKYMQRATGFTDRGLTDRAHLAVLNNNKAAAALAEIGFLSNPTEAKALKKNKKKYAKSFYDAFIYIATKYPKPTVKGNVTEASSSKLNSSLTSNVTLKNVSKAEKTVKKGKYREIDGKHSNGIYSVAGRKYTMYAQSKGTSSWCHSHGCSASVLATMLSSAGYNYTADQIHSASVNKDYST…
ENA-OPAX01000026-OPAX01000026.1-human-gut-metagenome-genome-assembly--contig:-NODE-26-length-131890-cov-4.303903_CDS_0008	MKKIIRIKNFSCFFLHSILLFTMILPLPLNTVQASSKKDLTIVIDPGHGGIQSGTQRGTVEEKTLNLKIAQYLKETLEKYKGVTVSLTRDGDYDVSLTDRTQYSVDKNADLMVSIHNNATGDCAAYDSGCTVLAAKDGYKQELADEEQKLACNILNELEALGIENQGILLRDSEANEKYENGELADYYAIIRGGVLKDIPTVLVEHAFVDDDSDFENYLSSDAKLKVLAEADAKGIARYYQLTTEDGKKAESPLENYKEKIVHIVDGNSAHNKISYKTYYPSSQKDNKETDSGTDKTTTNNGQTEQTTESITAQGKKDATEKVKRTEKSSEQTLDTTANTSFKEVTHSPKKENIRVDSIILFVMIVALVAALILLKILLGKRKK*
ENA-OPAR01000189-OPAR01000189.1-human-gut-metagenome-genome-assembly--contig:-NODE-189-length-36291-cov-7.449167_CDS_0015	MKYSKSNPPMTCMMTQSSCYKGTEKMTVKGILWHSTGANNPTLKRYVQPDDNAADRAELLSKLGTNANKNDWNHTSVQAGLNAWIGKLADGSVAAVQTMPWDFRPWGCGSGSKGSCNSGWIQFEICEDALTDADYFAAVYKEACELTAYLCTLYGIDPKGTADCSGVTVPTILCHADSYKLKLGSNHADVTHWFPKFGKSMETARNDVAALMEGSTAPSTGDNTEIMGKAQATASQMAAFCLSKNASPQLPSCTVEELARMFIEEGEAEGVRGDVAFAQSLHETGYFKFGGIVLPTQNNYAGIGALNGNATGQAASFPDPRTGVRAQIQHLKAYASTEALVNECVDPRFSLVARGVAPYVEWLGAADNPQGRGWAVPGAGYGANIVKLLGQILAYKDPG…
ENA-OPBD01000775-OPBD01000775.1-human-gut-metagenome-genome-assembly--contig:-NODE-775-length-18745-cov-9.864205_CDS_0021	MLKVKGIDISRAQEQFDFTAAVSAGVKFVIIRAGIRTDEDTYFRRNIEQCRKLGIDFGCYWYVTATGTAELDRQINACVKAIGNEKPSYPVFCDMEEQRQIDKLTSKERTDMALEFCDRLNQAGLPSGVYANPAWLESYYQKERIVGKRDIWLAHWTKSPDNPSRYDYGQKMWQWGIDSIAGKDVDGDICFVDYP
ENA-OPBC01000123-OPBC01000123.1-human-gut-metagenome-genome-assembly--contig:-NODE-123-length-37550-cov-5.231204_CDS_0015	MGRFLILFLCTLTSVVLNAQMRWNSKYQAYIDKYKDLAISEMLKYNIPASITLAQGLLESGAGMSELTRKGNNHFGIKCHDWLGATTYHDDDEKQECFRAYRDAYESYEDHSKFLARQPRYKKLFSLKRTDYKGWAHGLKKCGYATNPNYAKKLIGIIELYKLHKYDHAKKYDKFMVEMAEVKDISPDTKLHPIHIYNKNYYLKARQGDTFRSISKEVGISYKKLAKYNERDKNDRLIPGEIIYLKKKQNKAEKIYKNRPHRIKAGESMYSIAQYYGIRLSCLYKMNKLSPDYSIKVGDYLKVR*
ENA-OPBB01000105-OPBB01000105.1-human-gut-metagenome-genome-assembly--contig:-NODE-105-length-76209-cov-7.134097_CDS_0115	MMGASRLPLQVKESEESISSETVAVESTVYASTPNADHTEVFELVKSVEESRFSEEDIDLIALLTMAEAEGESEYGKRLVIDTVLNRVDSEHFPDTVYGVIYQKNQFSPTSDGRIERCYVDEGIRELVVEEIESRTNYDTIFFHAGRYSNYGTQLFSEGNHYFSSYE*
ENA-OPBB01000105-OPBB01000105.1-human-gut-metagenome-genome-assembly--contig:-NODE-105-length-76209-cov-7.134097_CDS_0153	MATTYTVKKGDTLWGISTKYASTIAGSTTSAKVQTLVRLNDITNPDYIVVGQVLKLDGAATTPPVTKTSRATIKAFGLQSNTDRTIYATWAWTKTNTESYRVIWYYATGDGVWFVGEDSSANFKQSLYSAPSNATRVKFKVKPISKKHKVNKKDVSYWTASWSTEKIYDFDNNPPLTPPVPTVKIDKYTLTAELTNLDVNATSIQFQIVKNDITTFKTGTATIKTTATSFSCTVTAGGEYKVRCRSYRDKKYSDWSDYSSNVSTIPSTPVGFTNCEATSETSVYLEWKKVATAKTYEIEYTTKKRYFDESDATTKISSIEFTRYEITGLESGQEYFFRVRSVNDEGNSAWSDVTSIIIGKKPAAPTTWSSTTTVIVGETLNLYWVHNAEDGSSQTFAEL…
ENA-OPBB01001518-OPBB01001518.1-human-gut-metagenome-genome-assembly--contig:-NODE-1518-length-16023-cov-4.826966_CDS_0016	MKIRLALRSVIACFCVSLLVLAPSASADMRGVDVSNWQCNIDTGKLNADFVVAGVTWGVGGFNNTCLRNGVSQVADYQLVRATGTGKSIGVYHYATGNDARREADFFVDHVTKYVGRAVLVLDWERDDNPQFGNGAWVDRWVKRVYERTRVWPIVYIPASGLWQLSGYVRRHCGVWVAQYASNAVTGWQSRPWRYGAYGEAMRQYTGNGRVAGYAGAIDLDYFRGARWQWDAYAIGERKRPHKQPNKHNASVRTHTVRAGECLWSIFGSGWPRVAKINKISRPYLIYPGQVLRY*
ENA-OPBB01000438-OPBB01000438.1-human-gut-metagenome-genome-assembly--contig:-NODE-438-length-38163-cov-4.370946_CDS_0028	MALLKRLVLHCTATPEGREVSAADIRHWHTDPVSKGGRGWKQVGYTDMIHLDGKVERLVDNNEDAQVDPWEITNGAKGYNTTSRHVVYVGGVAADGKTPKDTRTPAQKKAMEAYVKDFHRRFPSIPVVGHNQLAAKACPSFDVPEWLESIGIKQ*
ENA-OPBG01000439-OPBG01000439.1-human-gut-metagenome-genome-assembly--contig:-NODE-439-length-35043-cov-6.772865_CDS_0005	MNINRKISKYNFNKGSVSRIKYIVIHYVGALGGAEDNCRYYGGGNRNASAHYFVGFNGEVWQCVEDANIAWHCGASSYKHAECRNANSIGIEMCVRKKNTKSMGATDKDWYFEDATVEAAAELTRYLMNKYGVPASHVIRHYDVTGKICPNPYVYNTSAHTWDEFKRKISGQAETPQGGNEKTIWNFLTGKGLNAYAVAGIMGNLYAESGLMPNNLQNTYNNKLGKTDAEYTAAVDNGNYGNFVKDSAGYGLAQWTYWSRKQALLNHAKQAGVSIADLNMQLGFLWEELQGYTAVMDALKQAGSVRAASDAVLTGYEKPADQSETVKKKRAEYGEGYYKKYAAGNGTKYYRVRKSWTDAASQLGAFTSLENAKSACKAGYTVYDDNGKAVYTAAGQQTS…
ENA-OPBA01000238-OPBA01000238.1-human-gut-metagenome-genome-assembly--contig:-NODE-238-length-33230-cov-8.033791_CDS_0044	MKVIVYQASDTSALSKNFTRKDFKCPCGCSRQMVDSELVEKLQAIRDKLGKAIKVTSGYRCLSHNAAVGGSSGSKHRYGMAADWRLVDRSINPVALGIIATQYFKAVGIYWYDGCAIVHTDTRGAKATWLCDAPKHYPSTTYLKFILPTIRRGCTGDANRAATKMLQRLLGLTPDGIFGEGTENALLKAQEAHGLTVDGICGPASWKAISGASKYL*
ENA-OPBE01002176-OPBE01002176.1-human-gut-metagenome-genome-assembly--contig:-NODE-2176-length-15078-cov-7.525993_CDS_0008	MADINKAVSFMINTAKDNIHGYDQQHRNGPDYDCSSLVGTALNYAGFAVSPYSWTGNLESQLRKAGFVDCKAPWKAGDIHLNRGNHVCMSINESQIVEASINEKGTATGGKTGDQTGKEIQITSYYNYYLGWDLHLRFTGANTNNNKGYNVEEIAQQVIAGKWGVGDERKRLLENAGYNYDEVQSYVNELFTKGGYKSNGEVAREVIKGVWGVGKERKNRLEKAGYDYNEIQKLVNQMLG*
ENA-OPBE01000619-OPBE01000619.1-human-gut-metagenome-genome-assembly--contig:-NODE-619-length-34606-cov-1.967295_CDS_0006	MNKIDSIIIHCSATRAGQDLTEKDIDRMHRARGFSQIGYNYVIRIDGAVEKGRSLAVDGAHCNTKGFSESSYNKHSVGICYIGGLDANGKPADTRTIAQKAALRELVAKLCKEYEIIEVLGHRDTSPDLDGSGEVEPKEYIKACPCFDVRSEFPNFLRNTVVRP*
ENA-OPBH01000594-OPBH01000594.1-human-gut-metagenome-genome-assembly--contig:-NODE-594-length-36055-cov-3.708833_CDS_0004	MRTFPVISTKYEHVNNFINTLAPVVCNAWIKYRREEKKTISPAVILAQAAKESGWNLGAASLFGIKGSDAEYDTTEYIDGEYVNIKDSFEKYPDVMGAVYGYLDLMQWNNYDDATAANTVEGELYGLTNAVNNTDRDAEGNWVGYNYATAPDYYETTLAIINDFDLRAFNDYVWSVVNETDDTEEIEQPSEKLNESVIDAIYRGEYGDGEERRQKLEAAGYNYADYQAAMEAKYYPKEESEDEPAEEAPQETEERTAIVELGEGFWQVAERALGDGTRYLELAEFNDMDISTPLYAGMELKLPN*
ENA-OPBF01000011-OPBF01000011.1-human-gut-metagenome-genome-assembly--contig:-NODE-11-length-176622-cov-4.531169_CDS_0007	MPEIKGIDVSRWNGSIDWKTVANYGMGFAILRITEKGNIVDSTFEPNYKGCIENKIPVGVYKYSYATTIAQIKNEANVVIKTLNKRKLDYPVFLDIEDKCQENLSDSLMMKMIEAFRAIIVKAGYKFGIYCGYSWYQNQLPEGAKKYDCWVARYPNNDTGELQERLRVPASTGVIGWQYSSKATIPGIPTKTDRSVFYKDYSKSSTTSTNSPKPTTTQGSDTMNKDKAIDALIATAQAEIGYMEKQSNAQLDDKNTNVGDGNYTKYWRDLKPIYQGQPWCAVFVSWIMYKTFGLETAKKLLKHENDFPYVYCPTLGARFTKYANPQRGDIVIFYRNGTFAHTGIVTKVEGDKFYTIEGNTNNGSTIIANGGSVCSKHYNNSNLPGTKFCRPDYSIVKSI…
ENA-OPBF01003288-OPBF01003288.1-human-gut-metagenome-genome-assembly--contig:-NODE-3288-length-8039-cov-3.271418_CDS_0011	MNKIEKAVAWAEQIAADDRHGYSQVHRNSPDYDCSSFVGTALAKAGFPVSIYSTTRNLGEQLENAGFVKCGKPWRRGDIHLAAGHHVTMSVDANRIVHASQSENGGIDGQTGDQTGKEICVRSYYDLPYGNTVHYRYAGAVKIESARRFDRKIAGAYHTNDRYHLRVGAGMDKTVILTLPTGTSVRNYGYYTGEWYLVKAVVNGTVYTGYVAKEGLTRG*
ENA-OPBI01000745-OPBI01000745.1-human-gut-metagenome-genome-assembly--contig:-NODE-745-length-14228-cov-2.609257_CDS_0006	MKIIDISKHNGIIDFDKVKASGKVDGVMIRSSWGHFREDEQFKRNVSECERLNITYGFYHYSYACNYSEMVEEAKELINLIKDYKPLLPVAIDMEDADGYKAKMGTLNNITLNTEICRYTCSELEKAGFYAMVYANLDWTRTKLNMTMLAPYDLWLARWNANAPSRKCGMWQYTNSASVNGIASRVDMSKAYIDYPSLIKEHGLNGWKESEIPEEEENEFEKEWGHYVECVKPLQILWSDDTNYMIGFGADDKDSSFIANKKYFSKVI*
ENA-OPBN01001004-OPBN01001004.1-human-gut-metagenome-genome-assembly--contig:-NODE-1004-length-15121-cov-2.492632_CDS_0013	MDVHAINLPQTVSVALLVIAGLFGNGEERKNRLNKAGYNPNVVQSCVNELLPIINKYGG*
ENA-OPBN01000477-OPBN01000477.1-human-gut-metagenome-genome-assembly--contig:-NODE-477-length-31132-cov-15.940953_CDS_0005	MTDVRKLAPFILKWEGGFVNDPDDLGGATNMGVTIGTYEAYCRKKGYSKPTVERLKNLTKEEWTEILKTMYWDRWKADEIKSQSVADILVDWVWASGAHGIKIPQRLLGVTVDGIVGPKTIAAVNSRNPRELFDQIKIARFDFIEDICRKRPANNKFKRGWMNRINNISYVG*
ENA-OPBM01001273-OPBM01001273.1-human-gut-metagenome-genome-assembly--contig:-NODE-1273-length-15455-cov-4.520974_CDS_0006	MLRGIDISNWQAGLDADSVFPNVDFVICKATEGIDFVDGYCDDWVQWCRRNGKPWGFYHFANVNSPAMEATHFINNTSNYFGEGVPVLDWEGGQSVEWVNEFVRVVHDQTGIWPWIYANPWLFNQGGVEPNCMRWIASYPDVLRPGLDYDPGEPPETDGLVGCWQYASDGQVPGYAGNLDVNHFFGSVGAWSAYAGVPSSGQPDPSPSQSVLENDRFRVTIEEK*
ENA-OPBM01000053-OPBM01000053.1-human-gut-metagenome-genome-assembly--contig:-NODE-53-length-95491-cov-5.814127_CDS_0011	MAKFIDAYKKVLNNEGIYSNDPDDAGGETYKGISRKANPNWDGWISIDAIKKSHPTTFKGILKKTPELEKKVQDLYKDKYWDCFELDDVPNQLVAEQMFDTAVNQGQTAAIKFAQRVLDLRETGKWSLDLLNKLVAIK*
ENA-OPBM01000520-OPBM01000520.1-human-gut-metagenome-genome-assembly--contig:-NODE-520-length-31390-cov-7.360906_CDS_0032	MRIALTVGHSLLKNGSYTSASGEDCGGVNEYKYNKKLMKKVKKYLESDGHSVDLYICPEKVFTAASQEKSWKLTRLNAKNYDLVVEGHLNCYNGKAHGTEVLYVSENGKRYAKRVQKKLVSAGFTDRDVQKRTNLYMLNGTKATTIMTESFFCDSKPDYKIGKNVNKIAKLIAEGICNKKLGTATKVKEAVKTTVSKVVNKTAYAKVVTKSDPLMIRQSANVSSKIIGKIPKKSKVEVLKKGSTWTKVKYKSVTGYSATRYLKF*
ENA-OPBW01000235-OPBW01000235.1-human-gut-metagenome-genome-assembly--contig:-NODE-235-length-50092-cov-4.788037_CDS_0051	MKIYKKLAKSISYSSIKRKRKDVKYIVIHYTGNKGDTAKNNAIYFATNNTREAGAHFFVGPKGAVWRSIPMNRTAWAVGGDQRCGKSGEATYYGKCTNANSVSIELCDCLTSYTSKQAKSVKKLIKYIRRYCPNAKTIIRHWDVNGKNCPAPMTGKNNAMWEKFKKEIN*
ENA-OPBW01000963-OPBW01000963.1-human-gut-metagenome-genome-assembly--contig:-NODE-963-length-17780-cov-15.008068_CDS_0018	MLKTFKGIDVSVWQGSINFEKVKLNGIDFVIIKAGGSDDGFYTDSCFEINYTNAKKAGLKIGCYYIVGSDFDTIEKGTKNAEHFAKIIKGKSFDYPIFLDLELTLPSQKYGATTASIAFCDYLINREYYVGIYASAISGFEDRLDITRLGKYDKWVAQYDFEKPTYPPNCKIWQYSSTGRIDGINCNVDMNISYCDYPSIIKNSTISTNVSTFVKDIQNWLNANYKSNLIADGVLSDFTEKALVKALQTEINKQYNSNLVIDGIFGDKTKTEICNIFNATKDNMTKILQGLLICNEHSTNISAPVNLDIEAVQKWLNVNYKSDLIVDGIFGNLTKKALVASLQLELNKQYNADLVIDGIFGDKTKSEICNVSFGATGNITKILQGLLICNGYSTNGFDG…
ENA-OPBW01000357-OPBW01000357.1-human-gut-metagenome-genome-assembly--contig:-NODE-357-length-38051-cov-3.724918_CDS_0010	MSKIKICLDAGHVGSKYNQSPVVKTYYESAMNWKLHLKLKAELEARGFEVITTRADIDTDLGVYERGAASKGCNVFISLHSNACSTESVDYPVVYRAYDNLNDVDALALQIAKKIGEIMGTNQAGRTATRKNSAGGEYYGVLRGARAVGTPFYMLIEHSFHTNTAATKWLSVDANLDKLAVAEAELLAEYFGVNDTPKTEIMGEAHATAQQMALFCRSKNAEPKLTSCTLEQLAEIFLEEGKAEGVRGDVAFAQSLHQTGYFKFGGIVLPSQNNYAGIGALNGNATGQAATFPDPRTGVRAQIQHLKAYASTEPLVNTCVDPRFSLVTRGSAPYVEWLGAADNPNGKGWAVPGSGYGANVVKLLSQIMAQEAPEGPSPAPEPDPLANYPDWQRNGLTAL…
ENA-OPBW01000254-OPBW01000254.1-human-gut-metagenome-genome-assembly--contig:-NODE-254-length-47469-cov-42.580398_CDS_0024	MSNSPLVSYTKLSPNHSGKRTHAIDTITIHCMAGNCSVETCGQIFASSARQASSNYGVGTDGRVALYVDEANRSWCTSSNANDQRAVTIEVANNGGAPDWPVSDKAYAALLDLVTDICKRNGIKKLVWSTSKNDRVNHLNGCNMTVHRDYAAKSCPGDYLYNRHSQIAAEVNRRLGATDTGSSSSSQTSGSTDDSLKVGDVVTFSGSKHYTSAAGSTGSTCKPGKAKITAIAKGKAHPYHLIAVSGGGSTVYGWVDASTVSVGSEAAAATSYRVKITADVLNIRKGPGTNYGTNGSIKGGGIYTIVAESTGTGATKWGKLKSGAGWISLDYASKV*
ENA-OPBW01000518-OPBW01000518.1-human-gut-metagenome-genome-assembly--contig:-NODE-518-length-30024-cov-15.153192_CDS_0039	MKHFTMEELTRSDTARSRGIDNTPLVEHRRNLIDMVDELIDPLRERWAVVCADERLGSPQLRVTSGYRSQALNEAVGGAATSAHLLGYALDLVPVNGAMRRFKEVCRDFLKGRKFDQMISEEEDASGTPAWVHVGYRNAAGRQRRQFLTMRGGTYIPMTV*
ENA-OPBW01000977-OPBW01000977.1-human-gut-metagenome-genome-assembly--contig:-NODE-977-length-17570-cov-22.902598_CDS_0017	MLNGVDISSYQNKVDYNSYDFVLIKASEGNNWKDPGLDRHLTGLFGTTDPTPQDTKNYGFYHYARPELGSSPEQEAKSFLSFISGQVGHCVMALDWEGTALSYSPDWALKWLEYVYKQTGVKPLLYIQASQAKLSKYVPIANADFGLWVAHWGVEQPTYSNWKNWAIWQYQGSPLDLDYFNGGTVQWKKYCGLEEKDMDESTVRKIAKEEADNAIKNYFSKLENAPAADWAYMAISWCMANGVMNGDEEGNPDKFRPADLITRQEVAQTMYNYSRKITDKR*
ENA-OPBW01000051-OPBW01000051.1-human-gut-metagenome-genome-assembly--contig:-NODE-51-length-100807-cov-50.765801_CDS_0008	MSNSKLVSYTKLSPNHSGARTHSIDRITPHCVVGQCSVETLGNIFMDTNREASCNYGIGTDGRVLLCVDEGNRSWCSSSNSNDQRAVTIECASETYHPYEMNSNVYNSLVKLCVDICKRNGKKKLLWFNNKNKALNYSPKSDEMIVTVHRWFDNKACPGDWLYNRLGDLAKKVTEQLGGNSKPKKPTITYRVYADGKWYREVKGLGGVAGRFKQAISGLMIKVSEGNIRYRVHLRDGDWLDWVDGYNKADSNNGYAGILGKVIDAIQIEFSGVGDYKATYKVCGQGNNYWYDWQHNTEEDTRQDGYAGKNGKAIDRVQITLT*
ENA-OPBK01000125-OPBK01000125.1-human-gut-metagenome-genome-assembly--contig:-NODE-125-length-45048-cov-3.201476_CDS_0053	MSNSPLVTYTRITKNKTSPRNHAIDTITIHCIVGQWTAKQGCDYFATTDRQCSANYVVGKDGSIGLSVDEKDRSWCSSNGTNDNRAITIEVASDTTHPYAVTAKAYAALLDLVTDICKRNGIKKLVWSTNKNDRVNHRNGCNMTVHRDFANKACPGEYLYSRHGEIAAEVNRRLQGASNGGGVVVTPPAAEKPTGGTTGATVTPYHVRVKITNLNIRKGPGTNYGATGYIQPGIYTIVAESTGKGAAKWGKLKSGAGWISLDYATKT*
ENA-OPBO01000049-OPBO01000049.1-human-gut-metagenome-genome-assembly--contig:-NODE-49-length-97376-cov-7.679987_CDS_0065	MKTSIMGKSVATAEQMSKYLLSKNPNPKIEIPALTLCKLYLYLGALEGVRGDLEFCRSCWETNYFSFTGTVVPEQNNFCGHGTTSSTNKGSYFSDAATGILVQIQHAKAYATADPLTYDCLDDRYKWVKKGSAPYMEDMGGKWAVPGYDTKKYVSLEAANEAEDSYGYKILGIYRAIVGIDKTEDRKDDKTMSTTKPLSGKKICIDAGHYGNYNRCPAIPEYYESIMAWKLHLLQKKYLEQLGATVVVTRADQKKDLALYNRGVASKGCDLFISDHSNAIGRGMNESIDYAAVYHLTDDTSVTCDDISKAIAKKIAPVIASVMGLKQGCKVLSRKSGNDRNHDGVMNDNYYGVLHGARMVGTPGLILEHGFHTNSATVRWLLNDANLDKLAKAEAEVIA…
ENA-OPBO01000058-OPBO01000058.1-human-gut-metagenome-genome-assembly--contig:-NODE-58-length-92853-cov-27.353715_CDS_0033	MAPHQDKVTLKRKVTLREKQPNATPTPPEQAPKSSRPKVWILVIVIVALIGGGYLLFNNRDAQPTESTELVAATEVSPSDSPAGEQASSLDADGEAAPELPDAPQSTEAQQDSEASASATTVSEPAKEPTEKQTASTESKPAQDASTATIAEPRASASATVDPNKSIDEVALDVIRGLYGNGTTRKANLGSRYAEIQKRVNEMYQSLPR*
ENA-OPBL01005899-OPBL01005899.1-human-gut-metagenome-genome-assembly--contig:-NODE-5899-length-5523-cov-3.492685_CDS_0009	MLIFRMNSDSQEKVEKHFKVKEFACKDGNDLVLIDEKLANLLENIREHFEKPVHINSAFRTESWNDAVGGRRYSRHLAGEAADIWVKDVKPHNVALYADSVLGKTGGIICYTNFVHIDVRKSYYRKGV*
ENA-OPBL01000571-OPBL01000571.1-human-gut-metagenome-genome-assembly--contig:-NODE-571-length-38079-cov-13.151299_CDS_0048	MAKIEILAPFILSWEGGFSNHPNDKGGATNKGVTIATWKQVGYDKDGDGDIDVSDLRLITEEDAVSRVMKPHYWDRWKADRIESQSVANIVVDWVWGSGKHGITNVQKLLGVAVDGIVGEKTLAAINAQEPRQLFDLIKRKREEFIENLVRRNPSQKVFRAGWLRRLSYINYGSLTYNAVPLQKHSFTDI*
ENA-OPBQ01000039-OPBQ01000039.1-human-gut-metagenome-genome-assembly--contig:-NODE-39-length-125969-cov-13.815970_CDS_0006	MGIITYSMKKDWNKKVSAHFSVYEFACSDKSDTVLIDSQLIEVLEQIRAHFGAPVHINSGYRTPAYNISIGGSPKSQHCKGTAADIWIKGVDPIQIALYVSSLPYFAKSGGIGYYSRAVLTSGFVHVDVRTTRSRWISKSGTKYISAANLMPTIRQGAKDAMNGASYAVTVLQRHLGVKADGIFGANTKAKLIEYQKGHGLAADGICGPATWGSF*
ENA-OPBT01000004-OPBT01000004.1-human-gut-metagenome-genome-assembly--contig:-NODE-4-length-38342-cov-2.577690_CDS_0002	MKKKHSIRIDRKKLHPWLNYKLGLLLKECAKNGIYLIITEGFRTKAYQDSLYAKGRTKPGKIVTNATGSAYSSQHQWGIAFDIAINDSKLLYNDKLIRKVAKIAKSKKIGLKWGGDWKSIVDTPHFYLGKWGSTTKKLMSTYGSFDKFKKTWTGKLRCNTYLRKGRLFTSKKLMTIKKGETVRILWKSKVSRVAKIEYAGKYGFIRLKNLA*
ENA-OPBT01000002-OPBT01000002.1-human-gut-metagenome-genome-assembly--contig:-NODE-2-length-42630-cov-3.721691_CDS_0008	MAYTNSPLVSYTKISPNKTINRNKAIDRITPHCVVGQCSVETLGNIFAPTSRQASCQYGIGVDGRVGMYCEEKDRSWCSSSGANDHRAITIECASDTKHPYAMNDKVYNTLIELCVDICKRNGKSKLIWFGDKEKTLAYKPKSDEMIITVHRWFANKSCPGDWLYERLYDLASKVTERLSKSSTESGKPQINENMTTQKLYKVQTGAFTVKANATALQNKLKAKGFDTYIVQVGKYYKVQVGAYKVKTNAEAMLKKLKEAGYADSFITYTDSTEKESSSSEIKVGDKVKVLVAKTYTGKAFKLYYSKYDVIEVNGDRIVIGIGKTVTAAVHKDNLKKI*
ENA-OPBT01000002-OPBT01000002.1-human-gut-metagenome-genome-assembly--contig:-NODE-2-length-42630-cov-3.721691_CDS_0055	MAYTFYLDGVRLPVTPSKLDTKIKSNNKTINLINEGDVNVLKLPGLTELSFEALIPQVKYPFASTTYNASYYLSKLEGLKSSKKPFQFIVIRTNPSGRMLFNTNIKVSLEDYTISEDAKNGLDLKVTIKLKQYKAYSTKTVKVVVKQETPKATVQTERPAETAPKKKTYTVKAGDCLWNIAKKYLGNGAKYTEIYNLNKDKIKNPNLIYVGQVLTLP*
ENA-OPCC01000581-OPCC01000581.1-human-gut-metagenome-genome-assembly--contig:-NODE-581-length-18369-cov-7.102271_CDS_0006	MKITRTLRNIIACICVSLLVFVPVASADMRGVDVSNWQCDIDTYALDADFVVAGATWGTGGFNNTCLTNGVNQAANYQLGRASASGKSIGVYHYAMGRDARTEADFFVNNVTGYVGRAVLALDWESQDNSQFGNGAWVDAWVRRVYERTHVWPVIYLQASALGQLSGYAREHCGVWVAQYASNVATGWQSRPWNYGLYGEAMRQYTSNGYVNGYAGRLDLNYFRGERWQWDAYATGERKGGGHVVSAAPSASTPAQPSEGASRCVVVSSGDTLSGIAARTGLNPWTAWTGYSSGNPGVIYSGETVCYGGAVGVHTTERTHTVAAGESLWSIFGADWSRVASLNGLANPSLIYPGQILKY*
ENA-OPCC01000750-OPCC01000750.1-human-gut-metagenome-genome-assembly--contig:-NODE-750-length-15755-cov-11.404904_CDS_0003	MSKIIDVSKWNYPVDWDAVVKSGITGVIVRAGSGVTEDERMKYFTNGVIKRGLDLGFYWFVYIHSGRTIAANCVKFEQTIRSYKDKINLGVWCDFEYDTEEKLSRYDKNTLTRISRSTLITNFCQTMNFYGYKCGYYANRDYLINHLLHSKLKDFPLWYARYTTKEDEYSKNATLWQYTNSGKIGGKNFDMSKKIKSEKFYPGIGLVAALNTVGIDSSFAHRKEIARANGITEYTGTAEQNTELVVLLTKGMLRKE*
ENA-OPCA01001583-OPCA01001583.1-human-gut-metagenome-genome-assembly--contig:-NODE-1583-length-16960-cov-2.612422_CDS_0016	MQNEARIYSKSLEGDKQLTSSFKVKEFACNDGSDVILIPPDLPAVLQNIRNQFGKPIIINSGYRTPEYNKKVGGATRSQHCYGTAADIVVDGVSPASVAIAAEKALKKSGYPGGIGLYKSFVHVDVRSMRYRWDQRSGKEVAVSGF*
ENA-OPCA01000585-OPCA01000585.1-human-gut-metagenome-genome-assembly--contig:-NODE-585-length-34609-cov-3.374371_CDS_0002	MSNSSLISYTKLSPNHSGQRTHSVDRITPHCVVGQLSCETICDCFPAGRGASCNYGIGKDGRIALCVDENNRSWCSSSNVNDQRAITIECASDKTEPYAMTDAVYASLIDLCTDICKRYGKTKLLWFADKEKTLAYNPAADEMIITVHRWFANKSCPGDWLYNRLGDLAAKVTAKLGGGTASNPSGTLYRVQTGAYTKKANADAQLAKVKAAGFDTYMVQAGGYYKIQVGAYSKKENAVAMAAKLKAAGFDTFITTEQGTAVTAQKSVQEIAREVIAGKWGNGEERKKKLIAAGYDYSAVQAAVNALIG*
ENA-OPCF01000030-OPCF01000030.1-human-gut-metagenome-genome-assembly--contig:-NODE-30-length-102952-cov-8.908180_CDS_0068	MKQRVFNVLISLAVLGLGAIVLSDHYKGDDPPQCEVVDVKLVQPEFLLSENPEEDLIAAMDYYGVKHPEIVYAQAILETRHFRSKVYRECNNLFGLYNSRTKSYYKFDHWSESVVAYLDFIQDRYKPPNDYYKFLSDIGYAEDPEYINKLKRIVNQYDKRRASDSVTVTNKAK*
ENA-OPCF01000607-OPCF01000607.1-human-gut-metagenome-genome-assembly--contig:-NODE-607-length-21012-cov-3.163859_CDS_0003	MRINVHSGHSLKCRGASGYLDEVNEDRKVKNRVIELLRANGHTVYDCTDDNGATQNANLRAIVNKCNSHSVDLDVSIHLNAGGGTGTEVYIYNSKSKAKDEATRIAEKISNTLGIRNRGVKTSTKLYVLKKTKSPALLVECCFVDNATDKTHWNAEKCAKAIVEGILNKSVNEHPTPKPQSNTSNALGTYMITASDLSVRTGPGAGYRRKTYEELTKNAKAHDYDKDGCLNYGTRVTVSKFDGDWAKIPSGWVARKYLKKV*
ENA-OPCD01001687-OPCD01001687.1-human-gut-metagenome-genome-assembly--contig:-NODE-1687-length-16625-cov-3.034641_CDS_0024	MATMRGIDVSSHQGKIDPTKLPQVEFCITKATEGRTYVNPECDRVVQLCRKAGLPWGFYHYARSNDAVSEADFFVSTCWNYFGEGIPVLDWEEDQSVEWVNRFLQRVYDKTRVWCWVYGNAWRFDQGKINKECDRWVARYPVKITNLNADLSKWTNKVDGLLCCWQFSESIKLKGYSGVVDGDIFYGSPDQWKAYARGDRGEQDTTQPLPTITVEDDKYRVDITPKR*
ENA-OPCD01000602-OPCD01000602.1-human-gut-metagenome-genome-assembly--contig:-NODE-602-length-30111-cov-3.564546_CDS_0002	MNAEQKNFIEVVGAIASTDMKNSGVAASLTIAQAIIESAWGKSELTKTGNALFGIKATSNWKGKTLKRKTTEYEDGKKVQVEAEFRAYATWEESVKDHSAFLKKYKRYAKVIGETDYKEACKAVAAAEYATDPEYAKKLIELIETYELYNYDTKNTETDNLEAEEKKYYRVQAGAFRKKEGAELMAEKIRKTGHKDVFVRMINGLYKVQAGAYTERKNAEKTEKKLKAAGISCFIVCA*
ENA-OPCD01000602-OPCD01000602.1-human-gut-metagenome-genome-assembly--contig:-NODE-602-length-30111-cov-3.564546_CDS_0003	MKILLISGHGDGDPGASSKFGVEATETVVMVQKIKETLENYAQVDLYPTNRNAFKDLGNGCCQVNFGNYDYVLEVHFNSCVNDLAGNGKTTGTEIYVTTAERTVGVETKIVEKIAALGLKNRGVKRENWRVIARAKASGTSSALLEVCFIDDKDDMQIYTAKKDQIAVAIATAIAEQFGLKKSGNNGNQGNKGITVGSTVMIKDGAVYGGLSSARGKAVPATQRGGKRHTVDKIQVNNGVQEARLKEIKSWVAVSSLQAV*
ENA-OPCD01000233-OPCD01000233.1-human-gut-metagenome-genome-assembly--contig:-NODE-233-length-44942-cov-2.705549_CDS_0018	MKILIDNGHGENTPGKRSPDGKFREYSYAREIAKSIEGELKFLGIDAERIVTENEDISLEERVRRVNEICGRFGAENVVLVSIHCNASKNGEWGKARGWSAYTSKGKTKSDELATMLYAEAEKNFAGLTIRKDLSDGDPDWEEAFYILRKTKCPAVLTENFFMDNEQDVAYLISDKGRDAIVRTHVAALTDWDYKYGKD*
ENA-OPCE01000038-OPCE01000038.1-human-gut-metagenome-genome-assembly--contig:-NODE-38-length-126455-cov-3.677065_CDS_0138	MSNEKIIWDYLKQKGLSDYGAAGLMGNLYAESGLNPQNLQNTYEKKLGYTDVSYTDAVDSGSYSNFVNDSAGYGLAQWTFWSRKKALFLFAKSREKSIGDLNMQLDFLIKELTEGYIGVLNTLRNANSVLEASNSVLFNFERPANQDESVQTKRCEFGQKYYDQFANQQIEPNSDDFAKLFTELRNGLRNNNCSEYSFAARNWATANGLIVGSGTLENGEPNYMWQDFITREQMVTVLHRFIHM*
ENA-OPCO01000080-OPCO01000080.1-human-gut-metagenome-genome-assembly--contig:-NODE-80-length-70751-cov-5.650786_CDS_0066	MEFYLTSKRTGARLRIPLLPDRLNVKTGASVVSLSIIKKGEVKIPRGSTLTGYSWNGVFPSDQLASASYVYDWQEPAKIIKLLEEWQENGDTITLMVTDLSINVDTFIESFVYEYYGVGNVSYTINLTKRLELFVTTTPAPVVPPSSASSSGESSGNKKYGTVTGGKVNVRKGPGTSYKSYGTLSKGTQVEILDKSGNWYKIVYPKGEGGVGWISASYIKLTTSSSSSSSGSSSNSSSKKNSSSSTAKSTTSNNTNSKKSLTLSKPNTSLINVAKDAVKKSVESKMKVVSSALSKVTHAIKSALAGAAKSTTKKTTTKINIPKKKITPAKKNTFNRLKK*
ENA-OPCG01000038-OPCG01000038.1-human-gut-metagenome-genome-assembly--contig:-NODE-38-length-59085-cov-8.341166_CDS_0011	MVKVLIDNGHGENTSGKCSPDKRLREYAYAREIARRVEKCLRCKGYEAQRIVEEETDVPLSERCKRVNDICKQVGTKNVLLVSIHNNAAGGDGKWHEARGFSAHVGLNASSKSKMLAQYLWNEAIQQGLKGNRSVPAEPYIAQNLAICRDTACPAVLTENLFQDNKEDVELLLSEEGKEKVTATHVNAIVNFIKDYYG*
ENA-OPCP01000885-OPCP01000885.1-human-gut-metagenome-genome-assembly--contig:-NODE-885-length-22225-cov-4.421696_CDS_0002	MGKNANTILTIARGYLGCKESNGSHKKIIDLYNSHKPLARGYRVKYTDSWCATFVSACAIKANYIDIIPTECSCNQMIKRFQSMGRWTEDDGHVAHLGDIIFYDWQDNGTGDNRGSSDHVGIVEKVANGKITVIEGNKSDAVARRVLNVNGRYIRGFGCPAYDNSTHVTTPTVQSNTSNALGTYVVTASALKVREGAGTNYRRKGKNELTADARKHCNANGGLLQGTRVTVKEIKNGWARIPSGWVYMGHLRKA*
ENA-OPCP01000356-OPCP01000356.1-human-gut-metagenome-genome-assembly--contig:-NODE-356-length-40802-cov-21.832822_CDS_0031	MDRKVDFLSIFYFQKGFDNMSKKYLVAIDAGHGMHTEGKQSVPMSKNLYIDGELVRAKGKIIKENEWNRGVSEYLAAALKRCGIDTMFTADMTGKTDIALSTRASKANKAKADILISNHYNAIGSCAKWQTRVKGLLVLRTKNCSEKSIKLGKLAVKHLKKDIDYEYSYGLMRDVDMSGFTLAILRQTTMPAILIEYGFMDYWNEAKLMLDKKHQEKCAEAVCKSVCEYFGVTYIAEKQEATKTKYVRILQDINIHSKPDFDAANVIGKVTAGGAYTVVETIKRTGTDMYKLKSGVYITASPKYVEVFEK*
ENA-OPCP01001758-OPCP01001758.1-human-gut-metagenome-genome-assembly--contig:-NODE-1758-length-12723-cov-3.662930_CDS_0003	MKIIDISKHNGIIDFDKVKASGKVDGVMIRSSWGHFREDEQFKRNVSECERLNIPYGFYHYSNFFKCESCAPCNRMRYFTEEDTIIDMFFFTLLL*
ENA-OPCP01000224-OPCP01000224.1-human-gut-metagenome-genome-assembly--contig:-NODE-224-length-53997-cov-10.337678_CDS_0025	MNKIFKKLLITATAILSVICYSTSVFAAGFDVNNDDSVSVNDVTFLQGEISEFTDNMDYDLNSDGRIDVNDVSFLQIEISNQSVENNTQISISTKEYCKNVGDTFTISVDTNNDVNEITFTSSDSSVAKIISTEKSLAKVKVNKVGNATVTIKQCNKIITTKVKVEKAKCIDVSEWNGDINFSKVKNAGITCVILRAGYGKDPNQEDNKFNEYYRQAKAAGLNVGAYWYSYATSVDAAKAEVRNCMKTIRGKEFDLPVFLDVEEYRQAVLPRRTLTDIISTFCDGVKGYGFDVGMYSAKSMLVDSAYPDELASKYLIWMAAPNNSYNELPPFVDIHQYSWKGKVDGISEKVDMNYIYNLNC*
ENA-OPCK01000220-OPCK01000220.1-human-gut-metagenome-genome-assembly--contig:-NODE-220-length-34326-cov-24.118847_CDS_0010	MRTITLIIVHCSANRAGSTLRMADIDRYHRSLGWKGCGYHYVIPTDGTIERGRPEAQIGAHCKNHNRHSIGVAYIGGLAGDGKTPCDTRTEAQKSALKRLLGDLHKRYPKALIVGHCDLDPQKPYCPGFDVNYELRVRN*
ENA-OPCM01002357-OPCM01002357.1-human-gut-metagenome-genome-assembly--contig:-NODE-2357-length-10925-cov-2.153910_CDS_0007	MDKEAFIQKVAEKVRKYAPLYGIGVHSPIIAQAIIESGWGESVLASKYNNYFGLKCGSSWKGGSVNMATREEYKPGVMTNIRDNFRTYEDFDAGIRGYFEFISYSRYANLKGVTNPREYCEKLKSDGYATSSSYVDTLMRVIQENNLTRFDNSDKPQSDVDIENLAQRVIKGEFGSGEERKVLLGGNYEKVQQRVNEILGSNKPKYDIDDLARRAIRGEFGNGVERKHALEKMEKGLYAKVQAVVNDMLS*
ENA-OPCM01000806-OPCM01000806.1-human-gut-metagenome-genome-assembly--contig:-NODE-806-length-22768-cov-4.282261_CDS_0003	MIINVHAGHSLKCRGASGLLDEVNEDRKVKNKVIELLRAKGHVVYDCTDDNGKDQNSNLKAIVNKCNAHTANLDVSIHLNSNRGTGTEVYVINEKSAAKPHADRIANDIANTLGIRNRGVKTKNLYVLRKAKAPALLVECCFVDNQNDKDHWNVDKCATAIVEGIIGVRAQETHAVQSSKGGSEIVKVGQLRSNYYADHNIAVDGYFGKNTQQNVNRCFQKAMNLDYGKKLSVDGIVGEKTLEALGNHYVKKGERQELARAVQIALYCYGYDAKWTDGIFGDKTKECVQNFQRDHGLTADGVAGKNTIKKMMGC*
ENA-OPCN01000605-OPCN01000605.1-human-gut-metagenome-genome-assembly--contig:-NODE-605-length-31144-cov-3.180611_CDS_0022	MTYQDITQYNSPNYTSGRPYGIHYIVIHWWDDPSNHPAFEAVINTLCDPNRGASAHYIAEAGRVACIVDPDNRAWHAGDGVNVGSKGNDQGIGIECNPRQSDGDYETIAELIRNLRAVYGDLPLIRHRDCSATQCPGTYDLDRLDKLARGMSAPAPSTPASGTYTVQSGDTLSGIAAQHGTSWQTLQQLNGIADPNLIYPGQVLKLPGGAPAPSVTTYTIQPGDTLSGIAAQYGTSVSSLVALNGIANPDVIYAGQTIRVK*
ENA-OPCN01001525-OPCN01001525.1-human-gut-metagenome-genome-assembly--contig:-NODE-1525-length-15371-cov-2.672956_CDS_0012	MEFPIVSTNRQWVNNFINGIAPLVCEEYLKRKSNGEKVVTPATVIAQACLESGYNLNASTLFGIKGNGVTSSTTEFVNGNYVNITASFKYYPNIAAAVTGYYDLMQWNNYDDVTSATTVQDEVVGLTNDIGYAYATDPNYYDKIMSIVETNNLYVFNDYVHSYNYDTPQDENDFNSNVTATKTDEELADEVYMGLWGVMPERKERLEAAGRDYETIRTIVNSKYYGIENKKSIDELADEIWRGEWGDNPERRERLEADGYDYEAVQQRVMEKYYNG*
ENA-OPCN01001525-OPCN01001525.1-human-gut-metagenome-genome-assembly--contig:-NODE-1525-length-15371-cov-2.672956_CDS_0013	MAEWEYGQEIWNSLMLDINNEFGVAGLMGNLVNESGLIPFRVQGDFSSGYTVSSEYTAQVDSGAVSEYTFVHTEQGYGLAQWTYYSRKQGLYDEHISSGKSIGSVDVGVSYLLWELKNNYTNVYDVLVSTNSIREASNIVLHDFESPADQSEDVELARYESGVEVYTTYTGSEPKPPTPAPTTKKRVKRLLPYAPLWFFYKG*
ENA-OPCN01000132-OPCN01000132.1-human-gut-metagenome-genome-assembly--contig:-NODE-132-length-71576-cov-2.748857_CDS_0096	MNKRVFIGVGHGGKDPGAVKYVKESEANLQMALGMKEELEKHGITVGISRTREENDPLSEEIKEANAFRPEIAVEVHNNAGKLHHCPTAQ*
ENA-OPCN01000132-OPCN01000132.1-human-gut-metagenome-genome-assembly--contig:-NODE-132-length-71576-cov-2.748857_CDS_0098	MGGDGFEVYYQTNGYKAQSMKLAQCIEARVKASGQKSRGIKTKLNSSGTDYFGWCRQVQCPAVLCEGFFVDNAADSADYNTTAEQKAYGKVYALGVLDYLGIKENPQTGAQPPQTTPQDKPESLPYTVQVGAFTNRVNAASMQNKLSGMGYYAFVTSENSTDRVCVGKFADKGTAQKTADDLKKKGIAGFVTTI*
ENA-OPCN01000368-OPCN01000368.1-human-gut-metagenome-genome-assembly--contig:-NODE-368-length-42153-cov-3.198537_CDS_0023	MRIGINCGHTVSGTVGCGAVGYIDESVEARKVGYALEDLLKKAGHTVHDCTNDYAPTVSSNLRQIVDMANSQSLDLFVSIHFNSGGGQGTEVWTYGGKKFDEATNTCKAISELGFKNRGIKDGSKLYVVHHSDAKAMLVEVCFVDTEDANKYKKIGATEFAKAIFKGITGQVTNDKTNKEELNMTQYEELLSKINELDKKKADKSEMIYDCIDSNMPEWAHKPVQWCLDNGIVSGADDAHLNLNNTKLWVCVVVYRAVKFVAGLIKIKI*
ENA-OPCN01000236-OPCN01000236.1-human-gut-metagenome-genome-assembly--contig:-NODE-236-length-53455-cov-24.248315_CDS_0030	MARRLLPIIDFAHGSDVAGKQSPDGRHKEYLWSRKVGKMLAESLKHEGFEVAFTNTKDTEIGLSRRKEIANNLDTPRGGTKFLLSLHNNAAGMGNEWCTARGFEIYTTKGQTRSDLFATVIFEQLQKDFPTTDGYKHRTDFSDSDPDKEANFTVLMGNNYWGVLLEWLFQDNPDDVELLGDDSVNQRLVESLTKALIFIDDNLDRLKL*
ENA-OPCN01001401-OPCN01001401.1-human-gut-metagenome-genome-assembly--contig:-NODE-1401-length-16443-cov-33.725592_CDS_0010	MTHGIDVSAWQEKIDFNKVKKSGYEFVIIKAGGNDDGFYTDSRFETNYTSAKKAGLKVGAYYFVNRDFSAKNAQKLAEVFYNIVKNKTFDFPLFIDVETTPTSERTTVTTGINIFCNYLQKKGHMSGVYASAISGFVDRININDLSKNIYKWVASYSYKPSNAGKNATYCIWQKSSTGRVNGINGNVDINECYVDFKSATDINNKTLTIDNIHDKYYNIYKRYASDVISGKYGNGTERKNKLVSLNIDYNYCQSIVNEMINKSAKTAKATAKTKYNKIANDIISGKYGNGEKRFTNLKNANFDYTYAQMLVNNIMKG*
ENA-OPCN01000107-OPCN01000107.1-human-gut-metagenome-genome-assembly--contig:-NODE-107-length-80611-cov-6.358831_CDS_0008	MNIIEVAYKWHGGFTKRSRTDFIALHHAEAVKCTPQDIHSWHVSNGWTGIGYHFFVRKDGTIYRGRPLDVVGAHVQGMNSCSIGICAEGDYHTKEKTMPQAQKKSIIELCQYLKKNYYPNAKIVGHREIGDSNCPGRYYPLDEIKFAVAGGITVQAENPQKIALDKLVAKGIITDASQWTLTDFLTNAKTVRVLDLLSGGTWTSEKTNSSIHWAQPNVISLASKDGGSSDGTKVIEDIDGMVNKLNVWISKATLLALVDKLTGGTKEKYKNRKTDHWGRNFLDSLCDKGIITDVKYWDSDFEATVENGVFLVLCCNAFGL*
ENA-OPCN01001098-OPCN01001098.1-human-gut-metagenome-genome-assembly--contig:-NODE-1098-length-20154-cov-5.209762_CDS_0012	MTAQQRRKRRMIRRFAPTVALCAVIAIIAAACVCALARPVERDTQPEAASTETVAAATKIAPAITKAAEQITKTPETITPEAPEETEPEEQPEEAPEEISRYAALNVTEDDIDMLAALAWHEARGEPFDGQVAVVLTALNRCLSPEFPDTVEEVVFQKYGDVWQFSPAPYLWTAEPTQTQYDAVYTALHDTDYILPAEAVFFSTKAYNDNIVAVIGNHIFCSIEEVTQ*
ENA-OPCY01000227-OPCY01000227.1-human-gut-metagenome-genome-assembly--contig:-NODE-227-length-45186-cov-6.683078_CDS_0001	MSNSSLVCYTKLSPNHSGKRTHSIDRITPHCVVGQLSCETICACFPEGRGASCNYGIGSDGRISLCVDEGNRSWCSSSNANDQRAVTIECASDKTEPYAMTDAVYESLVNLCTDICKRNGKKKLLWFADKDKTLAYNPASDEMVITVHRWFTNKSCPGDWLYNRLGDLAARVTTNLGGSQSSNNDVLYRVQTGAFSVKENADRMLEKVKAAGFDTYMIQVDGMYKIQVGAYSKKENADAMANKLKAAGFDTFITTHGGQAVSTTSAPTREVTIGSAVRLKKGAKTYSGGSLVSFVYERNHQVTQLSGDRAVISYKGTVVAAVHKDDLILV*
ENA-OPCY01000227-OPCY01000227.1-human-gut-metagenome-genome-assembly--contig:-NODE-227-length-45186-cov-6.683078_CDS_0013	MAQSGYDMYFDKCLFPVTPEKISIKINGNNKTVNLINEGEINILKKTGLTDIEFEAEIPQVKHPYAVYKNGFKEAGYFFDIFEGLKTGKKTFQFIVCRKTPVGKKLLNTNMKVSLEDYKISEDAKNGFDFKVKFNLKQYRDYGTKTVNIKIAASKPKASAEPKRETNNSPAPAAAQTYTVVRGDCLWNIAKRFYGSGAKYTVIYNANRGVIGGNPNLIYPGQVLTIPAA*
ENA-OPCY01001220-OPCY01001220.1-human-gut-metagenome-genome-assembly--contig:-NODE-1220-length-15331-cov-11.991883_CDS_0014	MIRVLRNIIAPLDVINLCIVCLLVFAPVASADMRGVDVSNWQCNIDTGALDADFVVAGATWGVGGLTNMCLTNGVNRAANYQLGRAMDTGKSVGVYHYAMGNDARREADYFVDNVKGYVGRAVLALDWESQDNPQFGDGAWIDTWVRRVYERTHVWPVIYLQASALGQLSGYAREHCGVWVAQYASNAATGWQSRPWNYGLYGEAMRQYTSNGYVAGYAGRLDLNYFRGERWQWDAYAAGDRKGGAHVGSAATSASAPSQPGEGVSRCVVVSSGDTLSGIAVRTGLHPWSAWAGYRSGNPGVIYPGETVCYRGVTVVQTSAVRAHTVAPGESLWSLFGADWVRVASLNGLSKPSLIYPGQILRY*
ENA-OPCY01000068-OPCY01000068.1-human-gut-metagenome-genome-assembly--contig:-NODE-68-length-81656-cov-5.487800_CDS_0046	MKELLNCPIRHTFYITDMVKAFVLFIVVVLTIKVIKSCTEPDPVFADGTASSESRFIDSTTVADSVFTYIFLMRLEHPDIVMAQCIEESGNFSSPLFLHGHNCTGMRVPAQRPTLALGMLYNHARFRSWKDCIADYAIWQSIYARGLSKDDYFAYLDRVYAEKKGYSGRLKNIIKSRGL*
ENA-OPYH01001466-OPYH01001466.1-human-gut-metagenome-genome-assembly--contig:-NODE-1466-length-13304-cov-20.895086_CDS_0007	MDKETFIQKVAEKVKKYAPLYGICVHSPIIAQAIIESGWGKSGLASKYHNYFGLKCGSSWKGGSVNMATKEEYKPGVVTNIRDNFRTYEDFDAGIRGYFEFISYSRYANLKGVTNPREYCEKLKSDGYATSSKYVDNIMRVIRDNKLTRFDRNGDDDMKKEELTGKVLSGKEIIDILARRVVAGDYGTGVDRKKKLGDLYSIVQKRVNELC*
ENA-OPCX01000123-OPCX01000123.1-human-gut-metagenome-genome-assembly--contig:-NODE-123-length-39440-cov-3.848039_CDS_0015	MIEKYLMSNGDRKLSPHFMLHEFQSRNGCDIVKVDDELIELLERIYSNFDCSSAVINDGYREPGAYCRSIGGMDYDAHAAGMAADVTFFDRNGAAIPTPIIGAYCQDKGVGGIGYITNASIHLDNRQNGGYKNTHWWGNEVTGENITDWYSRFNVSVNDVYDYYGDNTNNTDDTDNSEQDNTESLNGIYDIDGGNVMNKSREQLIYEVNRLALTLLGREIGNAADYAELLANGTYSWYDVSSELQECEEGVKHWIRTELYMNILHREPQDSEVNWWYSVYATTPINKAEMVRGFADDYEAFRQKYLA*
ENA-OPCX01000234-OPCX01000234.1-human-gut-metagenome-genome-assembly--contig:-NODE-234-length-29695-cov-5.219568_CDS_0020	MRVIVYQASDTSALSKNFTRKDFKCPCGCSRQMVDSELVEKLQAIRDKLGKAIKVTSGYRCITHNASKTVGGSPNSKHRYGMAADWRMVDRSINPVALGIIAAQYFKAVGIYWYDGCAIVHTDTRDAKATWLCDAPRHYPSTTYQKFILPTIRRGCTGDANRTATKMLQRLLGLTPDGIFGEGTENALLKAQEAHGLTVDGICGPASWQAISGASKYL*
ENA-OPCS01000169-OPCS01000169.1-human-gut-metagenome-genome-assembly--contig:-NODE-169-length-58323-cov-5.579889_CDS_0058	MDKLLELLEKLVRAIFGPGDKQDAEEANPAPEPPEPPGAEAVTGWEGDLPYRFIDVSRWQGIIKMEGWAQVKAAGYKGAMLRAVGNRNGVPYIDPTFEDNYTNAKAAGLDIGVYYYTKAITEKLADEELAALRQALRGKELTLPVALDMEDETLAVLKPNDLTNLAAYHLEQIEKMGFFAQLYTYTSYANVHLDMARLAGRWDIWLADYTGKTPKVQFKYSAHQHSSEGRVPGISGNVDLNVTTINYPRIIRKKGLTRLREGK*
ENA-OPCS01000252-OPCS01000252.1-human-gut-metagenome-genome-assembly--contig:-NODE-252-length-46946-cov-3.993432_CDS_0058	MKREDIDSIIIHCSATRAGQDLRAKDIDRMHRARGFNQIGYNFVIDLDGTVENGRSLSIDGAHCNTKGFSGISYNKHSIGICYIGGLDASGRPADTRTVEQKTALRELIAKLCKEYPIIELLGHRDTSPDLDGSSEVEPAEFIKACPCFDVRAEYPNFLRNTVITAKK*
ENA-OPCS01000548-OPCS01000548.1-human-gut-metagenome-genome-assembly--contig:-NODE-548-length-28991-cov-2.953484_CDS_0014	MRFVDISNWKADVDVSKIDADGVVVQCTWGAGELTTDNGLVDSVWVGADEKIQAAAARGLAVGYMHYLRGVNASEEAYFFAEHTKGYLGKYVPCVDWESADNAAWGNRAYLDEFLYQYIRLTGVKPLVYAQRSEIPFIKDVCAKHDCGIWEACYASMDAVGWQDADSIWSYVAYPMRQFTSNGHIGGYAGSLDLNYFAGDKAAWDKYAGVGADVSVNPAPVPVVSPAPTVVATTYEVSVDSLNVRTEPSVKGNVVANYELGQRVVLDGWGTYADGFLWGRYMGASSGEPRYVAIGTDSGSEWYLTMCR*
ENA-OPCV01000370-OPCV01000370.1-human-gut-metagenome-genome-assembly--contig:-NODE-370-length-42174-cov-4.998338_CDS_0053	MKLSRRQKRILKRKLKRIAGDAVAVLVGAGMFVGLLIAWANEPMPDWSEYIEENHIGMVQVEGSDTWLTQEEYEQMCKERDAYRAAEQAEEQSYYNAILQSTETPVPTTTAAIGSLDWDADDSYRLAKIAMAEAEGEDTEGKALVILVVLNRVWSDEFPDTIEGVITEDTQFTAYGNGRYDRVEPDTDCYRALEMVQVEHWDESQGATYFERTTDEATWHNTTLKKLFTHGNHTFYTERK*
ENA-OPCV01000494-OPCV01000494.1-human-gut-metagenome-genome-assembly--contig:-NODE-494-length-36660-cov-2.788772_CDS_0044	MKVTAIDVSYCQTGVDYNKVKNSGIDAVIIRAGFGKETYQKDSEFETHYRNAKKAGLAVGVYWYSYAYSVAEAKQEAKVCLACIKGKTLELPVYYDLEESGQTRLGMSALTNIAIAFCDAIKSGGYRAGVYSNLNWLNNYLDYKKLRNKYSIWLAQWSSSPSKTCDIWQNADNGRINGISGNVDTDVIINKNIIKSKSEVKEEMIKYGSHNTATLAFKKQLITLYNMKIIKTKVDNSNGFGDGTLKAVKEAQKAGNITANGVVDEKTVNVIYHLINDCNWAKDKKIANAKKALG*
ENA-OPCT01000197-OPCT01000197.1-human-gut-metagenome-genome-assembly--contig:-NODE-197-length-35456-cov-7.237818_CDS_0022	MSMNGIDISNHQAGLNLAKVPCDFVICKATEGTGFVDRYCDGWIQKALQLGKKVGVYHFATGGSSGVAEADFFYKNIKGYVGKAILVLDWEANAVNRGVAYAKAFLDRIYQLTGVKPLIYMSNSVVHAYDWSTVVNADYGLWNAGYYAGYETMGYNPNAPLYGGTGKWKACALYQYTSSGRLSGWNGNLDLNVFYGDKSAWDKYAGTSGVVSSDPDGETKSGGTVQTRKNDTGDVSYQVHSRCYGWMESRCDGDMAGTTGQNRRIEALKIWLKEGKINSVKVHLKTDGDKTYNNPTKDTVIGTTGQKKRIEAITINSDVPLRYRVHQKTYGWTGWVSNGKTAGRTGQSKQLEAIQIYKPMFLVRGHVQTSGWSRYVGDKETVGTTGKSKRLEALQFDPL…
ENA-OPDG01000576-OPDG01000576.1-human-gut-metagenome-genome-assembly--contig:-NODE-576-length-32561-cov-3.569802_CDS_0049	MNGIDISAWQGDNNINLAKVPFDFCIIKATEGTDYTNRYLDSHATAVQNKKKLLGVYHYANGGDYKAEADHFLTVVKKYIGKAVIVLDWESRNNPQFGVSDLEWCSKWCSYVKDKTKVRPVIYIQKSAKDAVRKAGYRLWVAQYEDNNPTGYQLHPWNEGAYTCTMRQYTSHGKLAGYDGELDLNKCYLNSGAWRHLAGRVRTATTSVKKSVDAIAREVLGGKWGNGDSRKSRLKAAGYDYNKVQARVNKLVKASQLSEDKIINAVAHEVISGKYGNEPERSERLRAAGYNPSAVQARVNKLLGV*
ENA-OPDG01001173-OPDG01001173.1-human-gut-metagenome-genome-assembly--contig:-NODE-1173-length-19629-cov-3.038214_CDS_0001	MYNYTYATTVAKAKSDMKLVCDILDKISKKHFKYGVWFDIEDKVQAKLTKGMIASIINAAQTVVESRGYKFGVYTGKSYFAEHIDKNKVKCKNWWIARYYKGYNRMAFKATPKKSYKPASVSNLMAWQYTSSGVFPDKVSTGNGGKFDLNILYHDFPAAAQKEETTKNVKYTGGFPKLPPRGYYKFLDGITVLKTHRMKLQNYRIF*
ENA-OPDG01000309-OPDG01000309.1-human-gut-metagenome-genome-assembly--contig:-NODE-309-length-47193-cov-4.684946_CDS_0048	MTMKGIDVSHYQGQIDYDKVKAAGYEFVMINAGYGKYLHQKDSYFEVNYKNAKSAGLKVGAYWYSYAISENDAKEEAKVFKQVIKGKKFEMPVVFDIEDKVQKEISQKRIGQIVTAFCTSMEKSGYFCSLYSYADWLKRKVPLAVRKRFDVWVAHFGVSKPDYTAPHGMWQYTSAASVPGVHTRCDCNIAYKDYPTIIKNKGLNGFSKKSNDSSKTNNKPDSSEKVITYVVKKGDTLSAIAAKYKTSVSKLVKDNSIKNPDLIYPGQKIKIK*
ENA-OPDD01000083-OPDD01000083.1-human-gut-metagenome-genome-assembly--contig:-NODE-83-length-59384-cov-4.059617_CDS_0051	MSFLEFLSSLFAGLFGPSRPFADASPEVPTVDTKVSAPPGWGGPLPYRYIDVSRYQGKITLDGWRKVKAAGYKGVMLKTVSTNKKFSKRADGLYIDPTFEDNYRNARAAGLDVGVYYYTYAISRTGADKELALLAEALRGKELTLPVAVDVEDNKLKQLGKQALTDLTAYALARIEAMGFYAQLYTYTSFANSRLYMGGAALKPYDVWLADYTGKAPKVSFKYNAHQHTSKGAVPGISGNVDLNVTTLNYPRIIRKKGLTRLREGA*
ENA-OPDD01001052-OPDD01001052.1-human-gut-metagenome-genome-assembly--contig:-NODE-1052-length-19529-cov-33.065513_CDS_0022	MNINVNKYYDYRRKVLGTYVDRDGAYGSQCWDLYFDWCEKNGFKGANCTTSGYVKDIWLNRKTNGMTYNCVEITELQPGAIVVFKEVPNITPWSHVAIFDSDINGAYGRFLGANQGDKNGLVNIVTLPYSATFETAFMPKAMILSDEKSEMVLNEIPSDFIKEYGTFYPNCTIKIREAPSQNGNDTGLYYTNGMHVQYDGYVKRDGYVWISWIGSSGKRRWMAGGELNSKGINYLPYGVFK*
ENA-OPDH01001755-OPDH01001755.1-human-gut-metagenome-genome-assembly--contig:-NODE-1755-length-15062-cov-4.503032_CDS_0005	MTKGLDLSTHNGNVDFNLLKQNGIDFVILRLGWIGNKENHTIDSKFESYYNSAKRVGLKVGCYVYSYVETSKAMTSAINWVKNKIQGKSFEYPIFLDLEDSQISYIDKKSMTNLAIQFCQSFGNSGIYANKNWFTNKLDINQLLNYKIWLAEWNKTNYTVDFRVDIWQYTSNGSISGISGRVDMNYSYIDVSSSNNSNSNDVGGDFDMKTWKNGSTDEPVYQDLACTKKIGTIYPREYADCYGIIDGKYLVVYFLTDSNGNVVGRKAGFVKYNGGI*
ENA-OPDF01001275-OPDF01001275.1-human-gut-metagenome-genome-assembly--contig:-NODE-1275-length-15180-cov-4.726419_CDS_0001	MVINVHAGHNPHGKVACGAVGLISESLENRRVKDLVIDELRRMGHTVYDCTVENGLTQSDVLTKIVKKSNAHTVDLDLSIHFNASSSAAANGAEVWVYNDKSKAVDKATDILNAICSLGFKNRGVKKSEKLYFLRKTKAPAVIIECCFVGSEKDVSLYNVEEMAAAIVYGITGTRCIGADESEKTLQKDEEDVSEVIGAGKIYRVCVLDQKGAFHNAQNAANLKAALEKSGYNVLITES*
ENA-OPDF01001275-OPDF01001275.1-human-gut-metagenome-genome-assembly--contig:-NODE-1275-length-15180-cov-4.726419_CDS_0013	MGRRSDYRDYGYTRAVWNGLYNLINNEIGLAALLGNLWAESGIVPYRCENDNNSTNFFNRSRIYTNSVDNGTITREQFINSGLDGDTVHKGYGLAQWTYYTRKTGYYDAWKSGGYSSIGSIELALYYLSYELETSFSSTLEVLRNATDMRTASTYVLKNFENPTLQGQDVQDYRFACSMDVYDDMHGNLPPEIKVLTIEPISASIVDGGSVRITVNANSEWTYNLGQYLAATKEDNALIVSGNANGAQVTSVVNFWLVDDRNVTAQCQIGINRPAPPIPEINVTPYSQRANVGTVVRFNVRSNYDWGVNVPYGAELVKKERGYCYIKVNVTALRRVVIRFFILSDTNIYQNCTINIYGVAPIPSARKTPFIYYLKPFLGKGR*
ENA-OPDF01000244-OPDF01000244.1-human-gut-metagenome-genome-assembly--contig:-NODE-244-length-41016-cov-2.919704_CDS_0003	MNGIDISAWQGDKNIDLAKVPYDFCIVKATEGTDYKNRYFAAHCDKVLSRKKLLGVYHYSNGGDPQKEADHFLAYAKKYIGKAILVLDWEAKNNHLFGVKDLEWCLQWCSYVQKKTGIKPLIYIQKSTMDAVKKTGFGLWVAQYPDYVETGYQEHPWNEGKYNCLIRQYTSVGKLSGYNGNLDLNKAYISAASWNKLAGKAKIKPTSTTAKKSVNTLAKEVLAGKWGNGTDRKNRLTKAGYDYNKVQAAVNKLVKASQMSEDKIINAVAHEVIIGKWGNGQERIDRLKAAGYNVDVIQSRVNEILK*
ENA-OPDE01000454-OPDE01000454.1-human-gut-metagenome-genome-assembly--contig:-NODE-454-length-21995-cov-3.502188_CDS_0001	MKNNRLDETKIGNAKVIVDIVPKGHCIPNVKIAPTTITIHNTGNNNASAKNNHNYMKNINKSGERTASWHFTVDDIEIYQSQSTNFKCYHAGTTAGNNT
ENA-OPDE01000257-OPDE01000257.1-human-gut-metagenome-genome-assembly--contig:-NODE-257-length-35106-cov-12.003224_CDS_0030	MNINRQYITKINFTDKNDLSRIKYIVIHYFGGLSTALNLAKYWAREYAGASAHYVVGHEGDIFQIVEDDDVAWHCGARKYVHAECRNTNSIGIEMAVKKKSTATLSASDKDWYFTKETVEATVELVRTLMKKYNIPADHVIRHYDVTSKICPNPYVFNAADETWDKFKAMISEEKQEEEFTKIMGSAAATADQIVAYMIKVNPNTASFAAEMAQTFIEEGIAEGVRGDIATAQTMLETGNLGFKGSAVTLDQNNFCGMGVTANGMKGNSFATMREGIRAQIQHLKAYGSTAALNNECVDPRFKYVTRGSAAYVEWLGIQENPNGKGWAAGAEYGQKILKILSGIIGQQAAGQPEEPKGDTDNVKEMQGYAKIIYAGADGVNYRSVPDYNAKSAGVAMKG…
ENA-OPDJ01001125-OPDJ01001125.1-human-gut-metagenome-genome-assembly--contig:-NODE-1125-length-15907-cov-3.836172_CDS_0004	MLRGIDISNWQAGLDADAVFPNVDFVICKATEGVGFVDGYCDSWVQWCRKHGKPWGFYHFANGNAPANEAVHFIDNASNYFGEGVPVLDWEGDQSVEWVNEFVKIVHDQTGIWPWIYANPWRFNQGGVEQNCMRWIASYPDVLRPGLDYDPGEPPETDGLVGCWQYASDGQGPGYAGNLDVNHFFGSVGAWMAYAGVPSTGAPSEPIGQSVLENDRFRVTIDEK*
ENA-OPDJ01000017-OPDJ01000017.1-human-gut-metagenome-genome-assembly--contig:-NODE-17-length-139976-cov-16.274555_CDS_0021	MTKIQNTNNVIAGVIPTEITPSLMVEWFNTKAKQADCKLSVSLLELAQLFLEEGATEGIRGDIAFCQSIKETGWFRFGGQVLPEQNNFAGIGATNNSPVGKGAWFESARLGVRAQIQHLKAYANDEALVYECVDPRFGLVTRGAAGNKWTGLNGRWAVPGKGYGESILALWEEMYNFCVEEEEGPSDWAEDSWEWAQDTGLTDGTDPQGNLTREQAAVMLERLYNVQRRDAIFAHLEAAKSLLSLEDFI*
ENA-OPEE01000593-OPEE01000593.1-human-gut-metagenome-genome-assembly--contig:-NODE-593-length-29788-cov-6.636599_CDS_0001	GVYANPSFMENYYDKSRIVGRYDIWLAHWTNSPNCPSKHSYGQTMWQWGLDKIDGYEVDGDICFCEYVNPTPVKKTVEQLAKEVIRGDWGNGAERKQKLTAAGYDYSAVQKRVNKLLR*
ENA-OPEC01000167-OPEC01000167.1-human-gut-metagenome-genome-assembly--contig:-NODE-167-length-57283-cov-3.509733_CDS_0081	MANAKLLQPFILRWEGGFVNDPLDRGGATNKGITIGTFRQFYGKDATVEQLKNITDEQWLHIFKSGYWNPWKADEIVNQSIANIVVDWAWASGPGTSIKQVQGVLGVAADGIVGPKTLATINSADQRTLFADIHAARLKFVENIVRRDPTQARFLKGWKNRINDIKFEA*
ENA-OPDW01000579-OPDW01000579.1-human-gut-metagenome-genome-assembly--contig:-NODE-579-length-27896-cov-11.670594_CDS_0002	MAVYNIHGGHNPSGRIACGASDLLDESREDRKICKEVVRLLKKKGHKAYNCTVSNGTSQTDVLRKICTKCNKRQATLDVSIHLNSGRNDHKGDKKIAGTEIWCTQSVGIKKTVGNRILANMKKLGFTNRGIKTTGNLYYLNHTINKAILIEVCFVDDKDDYDLYKKTGYKKIAKAIADGITG*
ENA-OPDW01000271-OPDW01000271.1-human-gut-metagenome-genome-assembly--contig:-NODE-271-length-44907-cov-4.434629_CDS_0016	MSKLIIDVSYHNGVINWERVKASGCAGAILRCGYGDNIASQDDKQWIRNLAECERLGIPVGVYLYSYATCDRQAKSELEHILRLIKGHTFQLPIFIDVEEPGTQNYAPRCCEIVCEGLKAAGYTPGIYASLSWFNNYLGSVRGKYIEWMARYKNLPEDTYKGQYAIWQYSSDGQVDGVSGRVDVNHCYMEFGGSATPVTPSAPSKPVEKKDLGRVDITYQAYTTKWWPAVTNKADWAGKGDDVPIKWLAIKVSKGSIRCRVYTRKNGWLPYLTFGNSYNLNDKVNGILGDGSEILAVELYYITPDGYKYKMVHYRVSVQNNKNFYADQVDTLKASGMDGYAGDKYRFIDKFQAWIE*
ENA-OPEA01000075-OPEA01000075.1-human-gut-metagenome-genome-assembly--contig:-NODE-75-length-60586-cov-14.108787_CDS_0019	MLDPLREMYGKPIIVNSGYRSPEVNKAVKGAKTSQHVLGEAADITAGSKEENKKLFELIRDNFEFDQLINENDYSWIHVSYREGRLRKQILKLGK*
ENA-OPDO01000004-OPDO01000004.1-human-gut-metagenome-genome-assembly--contig:-NODE-4-length-95096-cov-2.669353_CDS_0064	MTTLKLGSRGNEVKTLQSKLNLIADGIFGPITEEVVKDFQKKNGLTADGVVGPSTWNKLGVTNSRYINEIIVHCSATAEGKDFTVADIKKWHLARGFSDIGYHYVIYRDGSINKGRDESKIGAHCTGHNSHSIGVCYIGGCASDGKTPKDTRTAAQKKALLELLKELKKKYPKASIHSHRDYANKACPSFDATKEYSSI*
ENA-OPDO01000002-OPDO01000002.1-human-gut-metagenome-genome-assembly--contig:-NODE-2-length-122271-cov-3.826921_CDS_0072	MADSSILQPFILSFEGGYSNKKSDRGGATMKGVTLETFRKVYGASKTASDLKKITDEQWHHIFKKYYWDACKADQINNQSVANLLVDFAYNSGVSRAVQKIQTIVGTKADGIMGNMTLAAINSYKQGQWALLDKLKVSRIAFLNAIVNNDPKQSVNLHGWLRRVGNIQYGKLVCNTGKIITW*
ENA-OPDZ01000419-OPDZ01000419.1-human-gut-metagenome-genome-assembly--contig:-NODE-419-length-12555-cov-160.679699_CDS_0002	MMKTSKKGVELIIAFEGFCSKATKAVHTEKYYTIGYGHYGKDVKENDTITKENAIDLLEKDLKRFETKVMKYNSVYNFTQNEFDALVSFAYNVGNIEQLTAKGTRTRKEIADAMLRYIKSGGNVLDGLRKRRTKERELFLNCSISNFYPKYNGASKDIDVVLSSIGVNSKFYGNYKKRIPLAEVNGIKNYTGSLSDNIKLLSLAKSGNLKKVK*
ENA-OPDU01000033-OPDU01000033.1-human-gut-metagenome-genome-assembly--contig:-NODE-33-length-36919-cov-1.752197_CDS_0003	MQRAHKRKIKVLVVDAAMMFAAVQMTVCMHGKQRYTASAQDVSGYEVSIEDNTQTITTEEPQETFKTEYTSTIMNEEINADDAYMLCKIAMAEAEGEDVEGKALVMLVVLNRTKAEGFPDTVSEVIYEKGQFTPVANGRFQKVEPNKECFEALQMIVSEKWDGSLGATYFESESSSTWHRDNLNYLYSHGGHDFYIDREE*
ENA-OPDU01000033-OPDU01000033.1-human-gut-metagenome-genome-assembly--contig:-NODE-33-length-36919-cov-1.752197_CDS_0047	MDKLFGIDISHWQGDLSIKQARDERGVQFVIVKAAGADAGKYKDSKFEDYYAQCKAIGMPVGAYYYGNAKSVADAQVEADHFLSVIAGKQFEYPIYYDVEGNMLKNAKDTLTDIVIAFCDRCEKAGYFVGVYTSDSHFQSHVDDSRLQRFTHWVAKYSSNTPATSHDIWQYGGGQNFIADKTICGRTVDQDFCYRDFPAAIKAAELNGFTANNDDSKDEPEVSAPEGTTLELVYRTMKDEFGGGDARKTALGSRYDEVQEVINHIYSASAQELADEVWTGKYGDDEVRRTVLGDRWQEVQDIVNDGGKKYHTIESGETLTSIAKDFETTVDALVSLNGIENPNLIITGDSIRVR*
ENA-OPEN01000017-OPEN01000017.1-human-gut-metagenome-genome-assembly--contig:-NODE-17-length-60858-cov-5.406575_CDS_0059	MAYKGIDVSSYQWNIDWSKVKWAGVQFAILKIIRKDLNPDKTFEQNWKGCTDVGMPIQGVYNYSYATTVDKTKTDAQRVIEVLNGRKTFVWLDVEDKCQQGLGQTLIDIINTYQSVIKSTGLNFGVYTGLSFYNQYIAPYANQINCPFWIARYPSTKGMSIGDEPNSAKKPVIQHPLYGWQYSSAFTCSGLNNSTDANLLYIELDKDDGIKNNPTPIATPAKDNAWKGNEEYYLNNEDVRKWQHAMNIGFDTDELKEDGKFGANSQRFAKNHNLWSGQKHNCPTAIKWLRKTLHDKYHFYKLDTDYKKWSDYLTKCVMVFQKNRGLKQDGYVGLITTYYLLKD*
ENA-OPEM01000185-OPEM01000185.1-human-gut-metagenome-genome-assembly--contig:-NODE-185-length-16545-cov-1.542450_CDS_0013	MHLVKYYLTENDCYKQGKPLKPVGICMHTTAADNPYLHRYIGPDDGKLGPNAYNNHWNRPGVEKCAHAMIGWLDNQQIATYQCLPWDMRGWHSGSGKNGNGNDYYIGIEMCEHGNNESYFDELLSEAVELVVYLCKMFGFTGDNIVDHAQLHRMGLASNHSDINPYFNKFDESIESFRQTVDYYLNMEDKDMFAVVIKGFDSKERAEELKALLLKADVVEYDDDEKPTPKPEPEPQPIELKVGDAVKMATGCNTFIDGQTMAGWVTTSKLYIRQMEQNGNVSLVSTEPVKDVYTGRVYTKDLVKW*
ENA-OPEF01000007-OPEF01000007.1-human-gut-metagenome-genome-assembly--contig:-NODE-7-length-26881-cov-4.913293_CDS_0005	MKYFTISELTRSDTASIKKIDNTPNKEITEHLIELVERLLDPLRSAWAEYCDVNRLGNPAISVNSGYRCNELNKAVGGSLTSAHLTGYAADIIPSNGQMKEFQVWITEAIEKYDFDQLIYEKPRNGIASWIHLGLKNKEGLQRRQKFTII*
ENA-OPFG01000566-OPFG01000566.1-human-gut-metagenome-genome-assembly--contig:-NODE-566-length-23769-cov-2.762208_CDS_0028	MAYTNSPLVNVTLLSPNHSGQRTHAIDTITIHCVVGQCTAKRIGEIFQPTSRQASSNYGVGLDGSIGLYVEEKNRSWCSSSNANDQRAITIEVASDTKEPYTVTDRAYNALIELVADICRRNGIKKLVWSTDKNKRMNHLDGCNMTVHRDYANKSCPGTYLYERHGDIAAKVNAKLGATTEVKPEPTPEKPSAVKVGDIVKLASNAVYYGGKAIPGWVKAKNWIVREVVSDRAVIDKSQDGRNAICSPVNTKYLTVVNAASTPPETAWTPKVGDTVMFNGNTHYSSSNGSRAVSCRPGKAKITQTYNGKHPYHLVRIIGGGATVYGWVDKGTFTKA*
ENA-OPFG01001010-OPFG01001010.1-human-gut-metagenome-genome-assembly--contig:-NODE-1010-length-15679-cov-6.090118_CDS_0008	MYYKKAKQISFSKNKRNKKDVKYIVIHFTGNRKDTAKNNVDFFAKNNTREAGAHFFVSANGDCAKSIPMNRSAWAVGGVFDEHAKYLNKCTNYNSVSIELCDAVGGWTVGHVTGTKKVIKYIRKYCPNAKIIICHHDVNGKNCPNWWKRFHNFKKLLEVK*
ENA-OPFG01000452-OPFG01000452.1-human-gut-metagenome-genome-assembly--contig:-NODE-452-length-27207-cov-5.003278_CDS_0015	MKHFTMGELCASTTADAHGIKNTPPLQEAGNLKALADNVLDPLREWYGKPISVNSGYRCPQLNRLVGGKASSQHLKGEAADITAGSREENRKLFEYIRENLPFDQLIDEKNFSWVHVSYKRDGNNRKQILKL*
ENA-OPER01000009-OPER01000009.1-human-gut-metagenome-genome-assembly--contig:-NODE-9-length-29669-cov-5.870838_CDS_0003	MSKITCVDISEFQQGINFNKMKSDGIKAVIIRAGYGRESSQKDSMFESHYKNAKSENMMIGVYWYSYADSVGDAEKEAKACLECINNKSLDMPIYYDLEDNSQTKLGKAKLTEIAERFCETIKKSNYRAGVYANLNWFNNYLDYDKLKKKYSIWLAQYNSVNELNCDIWQNSSTGKINGYGGNIDTNVIFNDSVFSKSESKVEKPTLTYRVYADGKWYNEVKGLSNVAGRKKQAISAIALKVSRGKIRYRVHLLNGDWLPWVDGYDINDSNNGYAGIKGKVIDAIQVEFSGVGDYKATYRVRKQHADFWDWQHNTEKDSSQDGYAGLLGTKIDGLQITLT*
ENA-OPFI01000029-OPFI01000029.1-human-gut-metagenome-genome-assembly--contig:-NODE-29-length-97012-cov-6.437287_CDS_0092	MKQRIINILLFIMLIGLGIYVYLDHDTNEHKPQPYVKLEQPEFLNEELSDSTLLKALIYYEINEPLIVLAQAKLESANYKSRLCKEKNNIFGLYNSKAGQYYNFDHWTNCILAYKNMIEYKQKDGEDYYHFLLRIKYAEDKLYVDKLRNLVKLMPP*
ENA-OPFI01000148-OPFI01000148.1-human-gut-metagenome-genome-assembly--contig:-NODE-148-length-36247-cov-12.844109_CDS_0059	MTLNGIDISNWQRGIDLSKVPCDFVICKATEGTGYVNPDCDRAYQQAKANGKLLGVYHYANGGSAEAEADYFLSNIQGYIGEAILCLDWEWQNNALCGTGGPARTWISNWCKRIVERTGVKPLIYSSASLYKEVSGIGDYGLWIAQYANNNPTGYQEHPWNEGYYTCAIRQYSSCGRLAGYAGNLDLDIAYMDATAWHKYANPSGEAKPVAPKPVKKSNEQIADEVIAGAWGNGEDRKNRLTQAGYDYNVIQDIVNKKAAPVRKSNEQIANEVIAGQWGDGNNRKNRLEQAGYDYNTIQNIVNQKLGASQAVYYTVRSGDTLSGIASRYGTTWQKLQAMNGISNPNVIYAGQKLRVK*
ENA-OPFI01000520-OPFI01000520.1-human-gut-metagenome-genome-assembly--contig:-NODE-520-length-17123-cov-17.537614_CDS_0016	MVDVQAWLERTQDQYWDMDGVYGAQCWDLWAKYCMDNYNLSLGDCITPTGYAEGNYTMFPTTSAVGRVFEKKDANYTPGMGDVVFWRFGSQNYPGSHVAIVWGGIQGDNIDVLTQNPTPAVHQTLPLAKGSQLLGYLHPTALPEPPESGDNPTGGNNPGVDVDGDISAWIQLQGDNLVYHSGWGTTSSQAIFYKSSAQTWVYRGGTGQPDADHGQGTPSVGDGKSSYALYVIGTVESSLRWDAVEPNNQGIGIAQWSFGRRLQVLNAMKAVDAVGYEAFAAAAPGIAALMGSGGTFDRAMTVSEVAAFQTWARRTESRQGQRNQFAEDYESYPQTYDDAKMQILWTSAYHQSPAGALNVPHSSTLAQLYDNILSTPPFGPYGTRYNTVYSLLNVWDGTS…
ENA-OPFI01000520-OPFI01000520.1-human-gut-metagenome-genome-assembly--contig:-NODE-520-length-17123-cov-17.537614_CDS_0019	MVKKIKATAYSVTAAITTLLLTFAPTASAADMIDVSSWQTGINVTTTGAQIVVAKATEGTGYVNPDCDRVVQDALTAGQGVGVYHFAHTENSAVSEANYFINNTRGYIGKGIVPILDWEPNATWDTNWALTWLQTVEASWGTKPIIYMNQYTENSNDWSAVVAGNYGLWIAAYTLGYTPIYGFNPPTIQPTLHNWPFTVAWQYTSNGHVNGWAGGIDLSVVYGDLNTWHAYAGSGQATPKPTPQPAPQPAPQPSTPNTPCDTNCVTIQSGQYVSMFWTDWWNVTVPSGNPSIVYPGDRVCHNGNSNTATTSRTYVIQSGDTLSDIAARLGVNIYNITGYSSGNMNLIYPGEILYY*
ENA-OPFR01000197-OPFR01000197.1-human-gut-metagenome-genome-assembly--contig:-NODE-197-length-33157-cov-3.739170_CDS_0003	MSYKFKEIWCNKGNFTESNRKSSEIDTLVIHYTGNNGDTAENNGNYFKNNAVETSAHYFVDDTTVVRSVADKNIAWHAGDWDINCRSIGIEIAGSTTECTGKTLENVIALTKGLMKKYNISKERVIRHYDANGKLCPAFWCGSQQKDRLFREQFWNKLGEKAEENKELKKPTLTYRVYADNKWYDEIKGLSNIAGRKKQAISAVAVKVSKGNIKYRVHLLNGDWLPWVTDYDINDNVNGYAGIKGKVIDGLQVEFEGVGNYKATYRVRKQGQKFFDWQHNTEKDSNQDGYAGLFGAKIDGLQITLT*
ENA-OPFP01000124-OPFP01000124.1-human-gut-metagenome-genome-assembly--contig:-NODE-124-length-39359-cov-4.399679_CDS_0039	MAYDVYLKNCLLPVTPEKIQTKINNKNKTITLINEGEINILKKAGLTDIEFECEIPQVKHPYAVYKSGFKDAGYFFDIFEELKKNNKPFQFIVCRKTPVGKQLLNTNIKVSMEDWKITEDAKKDGFDFRVKINLKQYREYGTKTVNIQIAASKPKASAEPKRETNNSPAPASAQTYTVVKGDCLWNIAKKFYGNGSKYTVIYNANKGVIGGNPNLIYPGQVLTIPAA*
ENA-OPFP01000124-OPFP01000124.1-human-gut-metagenome-genome-assembly--contig:-NODE-124-length-39359-cov-4.399679_CDS_0051	MSNSGLVCYTKLSPNHSGKRTHSIDRITPHCVVGQLSCESICGCFTSTSRQASCNYGIGSDGRISLCVDEGNRSWCSSSSANDQRAVTIECASDKTAPYAMNDAVYESLVNLCTDICKRNGKNKLIWFGDKDKTLAYEPKSNEMVITVHRWFANKSCPGDWLYERLGDLAARVTANLGGGQSSDGVLYRVQTGAFSVKDNADRMLAKVKAAGFDTYMVKVDGLYKIQVGAYSVKANADAMLAKIKAAGFDAFITTQGGEAVAASAPKKSVEELAKEVWAGKWGSGQDRINRLTEAGYDATAVQKKVNEMYG*
ENA-OPFP01000009-OPFP01000009.1-human-gut-metagenome-genome-assembly--contig:-NODE-9-length-117573-cov-4.511956_CDS_0145	MNDITYRPFIRDSALGDINIQIPNLEIPVYKPRYSQPLEDDTETEVQSQVEEIRNPEPIVQETTVHKFNSKKDFKDTMLPIYERLLKSKGLNPAFAKSLVAQDGLESAWGSKPAGSYNFGGIKGKGTTKRTREVINGKDVYINDQFRNFKSLEDYANFKIDLLNNKRYNAFSGDIKEFANRVHRGGYATDPRYANILNQVIASAKHGGVLKFQQGGIQEGKQWLEDWYKSRKGLVKQNVKQVLPIPLPVTESLVFNALKRNLDLTRAKINPSKVPDNASGVYYPFGRRIFLTDGSTSTAIHEWTYSSLPDAQEKVIKKYQDNFGDTVYDNKTIVPDEYLDNPQEIYARLMQLRYSINADPNHKFTKEEIQNIKKEHLDHYTLTNRLKNSEGKGSFSVSQ…
ENA-OPFM01000002-OPFM01000002.1-human-gut-metagenome-genome-assembly--contig:-NODE-2-length-176513-cov-8.967040_CDS_0071	MFSLQSNSKRMEHKVPEFMTAKNPTPELVYQCARYYGLQHAHVVVAQSILETGHYKSDGCTKHNNLFGLYDSRNKRYYRFDTWQSSVKAYKNKVQYRYQKGDYYAFLKRIGYAEDPNYIAKIKSIEKRYGKRIQTSKISN*
ENA-OPFU01000363-OPFU01000363.1-human-gut-metagenome-genome-assembly--contig:-NODE-363-length-21984-cov-6.129874_CDS_0018	MTPDEFIEMIGDTAGDVCAEYNLPASVCIAQAILESGWGRYCIGQYNYFGRKWNGWGNYVRQQTTEYENGHYITIYDKFQSYETLEEAIRDWCILITEDYKYAEVVEAWESTWSVEDFVRTLAPIYATDPDYADKVLSTIRANDLDRYDGWGDEDV*
ENA-OPGB01000001-OPGB01000001.1-human-gut-metagenome-genome-assembly--contig:-NODE-1-length-163958-cov-6.172169_CDS_0043	MINTPKYFELSELLRSDTAISKKIENLPTWEGIEKLSKLAIEYLDPLREAWGSAITITSGYRSPSLNKAVGGVSNSSHQYYEAVDLQPEDTSVKGVENFFNFIKDYFTRNKVIIDQCFIEKSGSTTWVHLGISPRMRNQYGELRV*
ENA-OPGB01000001-OPGB01000001.1-human-gut-metagenome-genome-assembly--contig:-NODE-1-length-163958-cov-6.172169_CDS_0049	MDITYKPYIRDSSFKELSIKSPTINIKGYKPKYTIKQDKEETITPVESPIEEIQMHKKPKIKEATAKAIRFESKEEFKDTMIPIYESLLVKRGLNPVFAKALVAQDGLESAWGSKPSGNFNFGGIKGKGAIKRTREVINGKDVYINDSFRDFNSLEDYANFKIDLLNSNRYNAFSGNISEFADRVQKGGYATDPNYSRTLNKVIATAKYGGTLKLQLGGVVQGKQWVKNWYKNRTFQIKRNIQQHQLIPIPVTGALGYNILAHNIDLTTASIDPSRVPTDSKGVYSYGGRKIYLRDDSPSTAVHEWVHSSRPDPQVKEIARIKNLLGDAFYDQNSVIPDDYLDDPQEIYARLMQFRYALGVDPNHKFTNEEIEDLKKKHVKQITLTNRLKGKDHNSFST…
ENA-OPGR01000004-OPGR01000004.1-human-gut-metagenome-genome-assembly--contig:-NODE-4-length-120525-cov-10.371578_CDS_0046	MSQSKLVNYTKLSPHCTKPRQGRIKGISIHTMAGPGSVEGCGQVFQQRKASSHYGIGPDGRIGQYVLEENRAWCTSHKVDHEVVTIEVSSIQSYKEPYECTKKAYVALINLCVDICKRNGIKKLIWKEGKQYCPAFTGNWAACNMVPHRYTRPDKSCPGNYLFSKYGEIAAEVNKRLQATTKPVEEVEEDMDINTFIKEMTPEQAYTLLQKASQYVASKPEPDWSKQEGHWNKATQQKLVNGEAPEGFLKRDEFIAVMGRKGLI*
ENA-OPGR01000046-OPGR01000046.1-human-gut-metagenome-genome-assembly--contig:-NODE-46-length-54663-cov-4.281552_CDS_0054	MNIIETNLKFGTLSKRSSTKRIILHHAAMNGSVEAVHNVHRAKGWSGIGYHFYVRKDGKIYRGRPEYAIGAHASGSNYNSIGICAEGNFENETMSDAQKNSIKELVAYLKNKYKITTVVRHRDVGLTACPGKNYPFDYITNGSVSADVSKPENNPVPNVPGKDAIVRNGQTHANNFAGVKISVDGIRGVNTIKAGIKVLQTAINLDYKKGIAVDGIWGNGSKTALGSHYVKRGEKQYMVTAVQILLMLKGYVCQLECPGIFGSNLESAVKQYQRDYQLTVDGIVGYNTFMSLIH*
ENA-OPGR01000034-OPGR01000034.1-human-gut-metagenome-genome-assembly--contig:-NODE-34-length-58447-cov-4.103302_CDS_0070	MAKRGIDISEHQGNINLSALKDQIDFVIIRVGYGVNGSIDSKFVRNADLCKELGIPMGFYWYSYALNTNGAEAEAHAFLEAIKPYVPEYGCWFDMEDADGYKKKNGMPSNSMLQDMCYRWCETVENAGYYAGVYASESWLKHQLSGDKLARFDKWTAQWPTTNSGKQRGLATSADSRDDVSLWQFTSAGRFTGYNGNLDTNYAYKVFPNPGTVSPMPEPAPDPEPTPAPIPVQKFNIGDRVVINGDLYTNANAKTAAGSISNKTTNITRYVAGAAHPYNTTGDLGWMNESDIKLAESKPVAPITKGCKVKFTGTKSYSGITLAGWTHNSIFDVIEVSGDRVVIGKGTAVTAAVNMKDCVKI*
ENA-OPGD01000050-OPGD01000050.1-human-gut-metagenome-genome-assembly--contig:-NODE-50-length-50003-cov-3.750060_CDS_0044	MARIEILSPFILSWEGGFTNHPADKGGATNKGVTIATWKAVGYDKDGDGDIDVEDLRLITEEDAVSRVMKPHYWDRWKADRIKSQSVANLVVDWVWASGKNGITGVQRILGVSVDGIVGEKTLAAMNGRNARELFADIKRARISFIEGIIKRDPSQMVFKKGWLSRLNCINYGSLTLNKKGKDKVLNFTDV*
ENA-OPGS01000139-OPGS01000139.1-human-gut-metagenome-genome-assembly--contig:-NODE-139-length-28379-cov-5.754131_CDS_0025	MANSSKLVPFILQWEGGFVNDPDDLGGATNKGITIGAFTEYKKRKGQKAPTVADLKNISDAEWHDVFKSLYWDRWKADEIKSQSVANILVDWVWASGSHGIKRPQRLLGVKADGIVGKQTIAAVNAMDAATLFKMIKDDRAKFIDEICKARPKNEKYRKGWLNRINAICYE*
ENA-OPHC01000066-OPHC01000066.1-human-gut-metagenome-genome-assembly--contig:-NODE-66-length-24687-cov-2.758323_CDS_0024	MTVKKPTMIKKTPAKISKYIAGGTRSKTTKIAWHYTGLHDVKGINTINNWFNSINRGYKQNGKYLYASAHFVMDLDGAIYEYVPMKRIAWTTNAANYYSIGIECATTGSDDHYSDKEYVSMVKLGAWLAQYYGLDPRKDFIRHTDVVGRAYKICPKYFVDHEDKWKQFKLDCYNYLKGKLTEKNIRNCTNGKGNSIVSSGTTTSQPSVKETACNKVGYVNVPNSTLNVRKGPGTTYGKLGSLKDDTKVEIKAICDNGWCKIVYDGSYGYVKESYLDGIEE
ENA-OPHC01000164-OPHC01000164.1-human-gut-metagenome-genome-assembly--contig:-NODE-164-length-14954-cov-6.165634_CDS_0009	MEKIIDVSKWQGSIDFGKVKKAGFTGVMIRAGFGNKNGYLYPDECFERFYADAVSAGMHVGAYFYTSGLFHQAGRGAKEAEYFLGLIKGKKFDLPIACDIELSPVGYRTATSKNAIDFCKYLENAGYYVMIYASDISGFKSRLDINMLDAHDKWVARYNKNGPQYVKDWGIWQYGGSTNYLAHVHVDGVYSTACDQNYMRRDYPDIIKRVGLNGYPKQASAAKLYSFTVDNISAGDKEKFVALANELQIKSEVKEK*
ENA-OPHA01000699-OPHA01000699.1-human-gut-metagenome-genome-assembly--contig:-NODE-699-length-17214-cov-4.636284_CDS_0007	MRKTFKGIDVSVWQGSINFDKVKLSGIDFVIIKAGGSDDGFYTDSCFEINYNRAKKAGLKVGCYYIVGSNFDTIQKATKNAQHFAKIIKGKTFDYPVFLDLELTSPSQKYGATTASITFCDYLKKLGYKVGIYASSISGFKDRLDINRIGKYDKWVAQYTSNKPTYPTDCKIWQHSSTGRIDGINCNVDMNISYYDYSSTGKNSNNSTSISATTNTNIKDVQKWLNANYNAGLTVDGIYGNLTKKALVKALQTELNKQYNANLDIDGIFGIKTKSAIRNISNGTRGNITKILQGLLICNGYSTNGFDGIAGNGTTSAIKSYQLKCNLTIDGIAGKDTFYSLCK*
ENA-OPHB01000320-OPHB01000320.1-human-gut-metagenome-genome-assembly--contig:-NODE-320-length-14580-cov-5.822788_CDS_0002	MILKECLFYANGAYKAAQRIKPVGIVVHSTGCDNEMLRRYVQPTSANVDTSTILADLGKNVYNNHHNQEYINGVYNDICMHAYIGCNDKGVVEVYHTLPYNYACWGCGSGSKGSYNYAPYPHIQFEICEDNLKNKEYFDKAFNAAIEYCAYLCKKLNITVENIVSHKEAARAGYASNHGDPENWLTKYGKNMDWFRTQVKNKLKTTADGSKTKTIYRVQVGAYTSEANAKAFLGKVKRAGFNNAFITKVEVKE*
ENA-OPHJ01000241-OPHJ01000241.1-human-gut-metagenome-genome-assembly--contig:-NODE-241-length-15982-cov-1.790544_CDS_0011	MTVKKAVDISYHNGVIDFERLKNAVDYVIIRCGYGQDMTSQDDKQWNRNVSECERLGIPYGVYFYSYAKTTSKIEGEIRHCLRLLQGHTPNLPVFFDSEEKGTQGVAKHNAKRFCDAMLTNGYKAGIYASKSWFENYIGETWGYDLWIARYSNVLGVDNVDIWQYSSNGSVDGINGRCDVNHVYKDYAVSSSTPTTPQTATTHEKLRNELIALGQQHAINFTGVKIAVDGIAGRNTKRMAVRVVQRAMNADYGKTLVEDGIVGRKTLAKAGKHYVKRGETQYLVTALEILCLLQGKDPNGVECPGTFGRGLARACGTEFVYAKDMLYMI*
ENA-OPHJ01000087-OPHJ01000087.1-human-gut-metagenome-genome-assembly--contig:-NODE-87-length-38906-cov-3.119302_CDS_0015	MKVTREQILAIMPNAKDKVDAFLPYINGYAEVFHIDTPKRMAHFLAQIAHESGELRYTKELGNKDYFHRYDVGKLKNMLGNLKDGDGYKYRGRGLIQITGRANYQAYQNSKYCTGDIMENPQLLELPLGATKSAMWWWWKHDLNKLADSDSFVAITKTINGGTNGLKSRRKFLTRAKKVFNV*
ENA-OPHR01000341-OPHR01000341.1-human-gut-metagenome-genome-assembly--contig:-NODE-341-length-11438-cov-2.641044_CDS_0011	MKISENGLNLIISFEGFCSKATKAVKTERYYTIGYGHYGKDVEENQTITKKEALLLLKNDVKRFESKVMKYNNCYNFTQNEFDALVSFAYNVGNIDQLTAKGTRTKKEVADAMLLYIKSGGSVLNGLRKRRNRERELFLNCSTSNVYQKYNGASKDIDVVLSSIGVNSKFYGNYKKRIPLAEVNGIKNYTGSLSDNIKLLSLAKSGNLKKVE*
ENA-OPHR01000029-OPHR01000029.1-human-gut-metagenome-genome-assembly--contig:-NODE-29-length-49972-cov-5.667668_CDS_0011	MKNTRKISLIVIHCSATRVTQDFTFEKLEACHLARGFRSIGYHYYITKDGVIYPGRPESEIGAHARHFNAHSIGICYEGGLDADGNPADTRTKAQKQSLQNLLTSLCVDYPEAEILGHRDLPNVHKSCPCFSVQAWLNEIKFHI*
ENA-OPHK01000018-OPHK01000018.1-human-gut-metagenome-genome-assembly--contig:-NODE-18-length-54256-cov-12.460287_CDS_0027	MRNLVIILDPAHGSDVAGKSSPDGTHKEYMWSRNICNSLAKQLEDLDFRVEFTNTSELEIGLSKRKQIANNIKIEPNQSKLLLTLHNNAAGMGNNWCNAKGYEVFTSWGNTNTKSNVFGKILVDNLKSSFPTYKYRGLKESNFTVLMGDYYALYIEWLFQDNKEDVRLLKNDLVNDRLVVTLVKAIVEMDNINNQS*
ENA-OPIO01000134-OPIO01000134.1-human-gut-metagenome-genome-assembly--contig:-NODE-134-length-28855-cov-3.019965_CDS_0033	MIVLIDNGHGNNTPGKCSPDMRLREYAYTREIAKRLEKALVAKGVDVMRITPEENDISLGERCRRANKYGSRDVILVSIHCNAAGTGKWMSARGWECYTSRGNTNADKLADCLYDAAESAGLKVRKDTSDGDADKEAGFYILKHTLMPAVLTENLFQDNKEDVEFLLSEAGKQAIVDLHVKGIMQYISEYEQAK*
ENA-OPIQ01000050-OPIQ01000050.1-human-gut-metagenome-genome-assembly--contig:-NODE-50-length-34406-cov-11.848068_CDS_0016	MKRIIIHHTAGAYKPNITDLKAYHFLVDNLGTVHSGVYKPEDNENCKDGKYAAHTYLGNTGSIGVSACCNYGFNLKHKQSLYPFTLKQFNTICKLCVYLSYKYDIQISNIYTHYGFDKSKGIHQGKIDITYLPWKPDLNPDEVQNYFRQEIRKLL*
ENA-OPIQ01000046-OPIQ01000046.1-human-gut-metagenome-genome-assembly--contig:-NODE-46-length-36249-cov-1.547964_CDS_0007	MSNSSLVNCTVKSPNHSGKRTHKIDRITPHCVVGQLSAEAIGGCFTSTARQASCNYGIGPDGRVCLVVDEENRSWCSSSSANDQRAVTIECASDKTSPYAMKEAVYSKLIDLCADICKRNGITKLLWLGGKEKTLSYEPKPGEAVLTAHRWFANKSCPGDWLYSRYGDLADKVNAKLGSSDKAPQPSDKVLYRVQTGAFKVKKNAEALEAKVKAAGFDTYVTIVDNMYKVQVGAFSKKDNATALAAKLKAAGFDCFITTNGQSDTKANTTIKKGSKVKVKSGAKTYTGGSVASFVYKGTYTVDELKGDRAVLDKSGICTPFNVKDLTLA*
ENA-OPIQ01000028-OPIQ01000028.1-human-gut-metagenome-genome-assembly--contig:-NODE-28-length-44851-cov-12.356862_CDS_0072	MELKGIDVSSNQGKPDWAKVAKSGVKFAILRVHQRSGIDNSFEYNYKGCKSNGILVGGYKYSYALTPSQAIDEAEDMIAALNGRGLDFPVFYDLEWSNQRKLGKQAVENIAVAFLIRMKKAGYKVGIYCNLDWYNNVLSDTLKKYDCWIARYPASDNGTVQTRLKPPVGVGWQYSSKGKVSGISGNVDMDVFYKDYRGAAQKGETKMVKISNCGHDENGRYAGGKAGDQTGTEYRIMNWYSRPWLCVLRFNDAKIAAMIADMAAKAAQNNLIGYDQGTAGNSNDRYSFWQHLKASNYDPAQITVACESDCSASTAAIVKGAGYRLNNAKLKAVSIYLTTRNMRAAMKTAGAKLLTDSKYLTSGDYLKAGDILLNDNHHVAIAVTTGAKVSTPSTTLTGA…
ENA-OPJB01000354-OPJB01000354.1-human-gut-metagenome-genome-assembly--contig:-NODE-354-length-11769-cov-12.596583_CDS_0003	MKRIKYFTLSEFINSTTAKRLGIDNMPTFEVVDNLNRLADYLDKIREKFGKPILVNSGFRCPMLNKAVGGVANSQHLKGLAADVVCGDMETLEKVIRETGGFDQFIKEHRKGSTSFWYHISVCNRNGKPRQQVIMNLEKK*
ENA-OPIU01000007-OPIU01000007.1-human-gut-metagenome-genome-assembly--contig:-NODE-7-length-39189-cov-5.598580_CDS_0009	MKYLVLHCTATPEGREVTSDEIRHWHTDPVKKGGRGWKQVGYTDMIHLDGKVERLVENNEDAEVDPWEITNGAAGFNSVSRHVVYVGGLATDGKTAKDTRTAAQQKAMIEYVRNFHERFPTIRIVGHNELNSHKACPSFDVQKWLRSIGIKQV*
ENA-OPJF01000010-OPJF01000010.1-human-gut-metagenome-genome-assembly--contig:-NODE-10-length-58231-cov-4.192983_CDS_0038	MAEIMDVSRYQGTINWEKVKASGKVDGVMIRAMGNSAEGRPSAPYTDPQFARNYAECKRLGIPCGVYGYFKAVNREQADKELAYFKKLLTGRSFELPVAVDIEDEVQKPLGKAALTDLTAYMLSTVESWGVYALLYTGLWFGSTFLYMGGAALKPYDVWLAAYRTKKPAPSWSFGMWQYTSKARVPGVTTNVDMSHAYKDYAGIISKKGLTRLREGK*
ENA-OPJK01000002-OPJK01000002.1-human-gut-metagenome-genome-assembly--contig:-NODE-2-length-98117-cov-5.210999_CDS_0094	MNKIKKLLIIVGLIILILFSISINDGKNMNSKQPLKEIPIECTATPELEEMLVMDPEDEIIAYEEVAEVVAEDQPDIFSAPQPQYSESDLMLLAKVIYAEAGSDFLSDEWKMCVGEVVLNRVASPEFPNTIPDVVYQPGQYHGARSGYIASLIPSERCIDVAKRLLNGERIMEPSVVFQANFKQGSGVYKALYDSHLGWTYFCYSSNMSLY*
ENA-OPJK01000026-OPJK01000026.1-human-gut-metagenome-genome-assembly--contig:-NODE-26-length-44085-cov-5.774813_CDS_0041	MYSFYFGSLLLPVTPQKLTTKIKGNNKTLTLVNEGDINFLRSPGLTEISFDVVLPMLGQYSFADSFRKPDYYLSVFENYMTSKTPFRFIVSRVSPSGRLLFDTNMKVSLESYNITEDATKGPDVTVSVTLKQYIDYATKTVTVTKPAAAARKPTIKEEKKRETSSKPKTKSYTVKKGDCLWNIAKKYYGNGAQYTKIYNANKGKIKNPNLIYPGQVLTIP*
ENA-OPJK01000026-OPJK01000026.1-human-gut-metagenome-genome-assembly--contig:-NODE-26-length-44085-cov-5.774813_CDS_0055	MSNSPLVSYTKISPNKSSPRNHKIDTVTIHCVVGQCSVETLGNVFAPTSRQASSNYGIGYDGRIGMYVEEKDRSWCSSNAANDNRAITIEVASDTKEPYAVNAKAYAALIDLLVDICKRNGIKELKWKADKSLIGQPDKQNMTVHRWFANKSCPGTYLYERHAQIASEVNKRLGSTNIKPAPEKPSGGLYRVQTGAFKSKANADAMLAKVKAKGFDTYMVKVGDLYKIQVGAFKVKANAEATLKKLQAAGFSAFITTEQGSAVGTGKSVDELAREVLQGKWGNGAERKKRLEAAGYDYATVQKKVNQLV*
ENA-OPJP01000012-OPJP01000012.1-human-gut-metagenome-genome-assembly--contig:-NODE-12-length-45195-cov-12.315175_CDS_0014	MVINMRKINEIIVHCTATAEGKNFKAADIDRWHKAKGWNGIGYHHVVDLDGTVEPGRPESEVGAHCLKHNANSIGVVYVGGLASDGKTPKDTRTPEQKAALVKLLTELKHRYPNATIHGHRDFAAKACPSFDATKEYKDIK*
ENA-OPJR01000001-OPJR01000001.1-human-gut-metagenome-genome-assembly--contig:-NODE-1-length-91735-cov-14.053785_CDS_0058	MADFKKALSKVLKWEAGYVNDPDDAGGETFAGVSRKNNKNWKGWPIIDKHKVGIMLPQGLSRLNEKLFADDKLMALVDELYKSNYWDPIQLDIITSQRIAEEIFDTAVNMGVGTAVKFAYEACGLEPSTKVTTELINTLVKIKS*
ENA-OPJW01000018-OPJW01000018.1-human-gut-metagenome-genome-assembly--contig:-NODE-18-length-31763-cov-5.735430_CDS_0004	MAQHFTLSELLHSDTAEARGIQNTPPHDVLRRLNYLMDNCLDPIRRLWGKPIGVNSGYRSPALNAAVGGVATSQHVKGEAADITTGTVEGNKQLFDMICASDISFDQLIDERNFRWLHISCKMGGIGNRRTILHL*
ENA-OPKI01000013-OPKI01000013.1-human-gut-metagenome-genome-assembly--contig:-NODE-13-length-24997-cov-2.916880_CDS_0029	MDFGNLNADVNKILTKHFTKGRGGNDIQFVVVHYNVGDLTVEGCYSVWQTREASAHYQVESSGRIGQLVWDGDTAWHAGNWAANQKSIGIEHANQGNSMTDACIENGAHLCAAICKYYGLGRPEWMVHVFPHCHFSSTSCPGPLKEGTSYHDKYMKRAQYWYDVMTGTQTERAGWVNQDDKWWYRHSDGSYTTNGWEPIDGKWYHFDSEGWMQTGWILDNDKWYYLTDSGAMATGWVSVDGKWYYLDDSGAMATGWIDVDGNRYYLNDSGAMVKDSTINVNGENYVIDKDGKMITGDLELYATESGQLKVRKKPEA*
ENA-OPKE01000032-OPKE01000032.1-human-gut-metagenome-genome-assembly--contig:-NODE-32-length-29249-cov-3.236795_CDS_0043	MIKERVVFLGIVAVMVATAIVCKTTEPRQEIQIEEVNADPVPVEVEVKEVEVVEQASTEETVCRILLNKEERELLCRTVYCEAGNQSIEVQEMVALTILNRLESDKFPDTLHDVIYQKNQYEVTTWSGFENYGWTEQVEQAVENALIENRHPSDMYYFRNGYYHSFGVPYMQSGGLYFSTEGR*
ENA-OPKE01000032-OPKE01000032.1-human-gut-metagenome-genome-assembly--contig:-NODE-32-length-29249-cov-3.236795_CDS_0050	MSNSKLISYTLLSPYHYNGRTHTIDTITIHCMAGDLTVEQCGNVFQNREASSNYGIGSDGRIAMYVEECNGSWCSSNKSNDMRAVTIEVANDGGESTGWHVSEKAMQALIELCTDICTRNGIDSLKWQADRSLIRQIDKQNMTVHRWFANKSCPGEYLYSKHFYIAEEVNKRLHPVEEKKGDFYNMNDGQKIVFVKTMYATYLGRVADDGGLNYWKNKLTDDASLVKIENEFAKSDEARKYAVKCAYKNVFNRNADSKGLEFWTEWLKSHLIAELYEQFTKMKKNGAK*
ENA-OPKO01000103-OPKO01000103.1-human-gut-metagenome-genome-assembly--contig:-NODE-103-length-22825-cov-2.606105_CDS_0017	MARKIKKIFVHCTASRQSWSVDALLKEFRNKGWHYPGYHWVVTADGKYRQLMTEDLPSNGVKGHNFDSVNVAYMGGISRTGKAIDNRTEAQKQGLRELLKELRNRYPEAKIMGHRDISPDKNHNGVVDPWERIKECPCFDAIPEYADI*
ENA-OPKQ01000013-OPKQ01000013.1-human-gut-metagenome-genome-assembly--contig:-NODE-13-length-51022-cov-3.382561_CDS_0011	MAKIDVLLPFILKWEGGFANDPADAGGATNKGVTIATWRNVGYDKDGDGDIDVKDLKLLSVDDVRDRVLKPHYWDRWKADQIQSQKVANILVDWVWGSGKHGIVIPQRLLGVVDDGIVGDKTLSAVNFADPDQLFDAIFKARVKFFNDITESSIKKYEKKIGRKATESELMKHTNKRFLKGWLNRLNDIKTI*
ENA-OPKZ01000060-OPKZ01000060.1-human-gut-metagenome-genome-assembly--contig:-NODE-60-length-45509-cov-3.482576_CDS_0019	MADVKELAPFILKWEGGFVNDPDDLGGATNMGVTISTYEAYCKKKGYPKPTIERLKNLSKEEWTEIMKTMYWDRWKADEIKSQSVANILVDWVWASGIHGIKIPQELVGVIPDGIVGPKTISAVNSKNPRELFDRIKIARFDFIEDICRKRPANNKFKRGWLNRINDIKFES*
ENA-OPLA01000257-OPLA01000257.1-human-gut-metagenome-genome-assembly--contig:-NODE-257-length-11301-cov-3.134092_CDS_0010	MSEVEIWSCTNEKVSAFVNAISPIVLNEYCKRIVEGDSVILPSVCIAQAALESGWNINATTLFGIKGNGVLLDTTEYVNGEYANVRDSFVQYPSIADAVRGYYNLMQYDRYNNATTCTNYVDCATAMQSCGYATDPEYAHKLINIINDFNLDFFDSADYINSICKDDIEYSFDNFPLGTDIETLAWAVIRGDYGNNPERKERLTSEYNEETYNAVQERVNQLKAEGAW*
ENA-OPKR01000001-OPKR01000001.1-human-gut-metagenome-genome-assembly--contig:-NODE-1-length-83451-cov-2.987302_CDS_0069	MRKFIMRNKWLKALIVTATIVTWSVVIALLLQVKSIVFQQSKVDTVSVIEVADTIINEQPKFFSQIPKEGLKEALSYYGLKHKDIVYAQAILETGHFKSDLCLNGNNLFGLYDSKNHRYYTFDHWKDCVIAYKEMIQYKYKDGDDYLNFLKEIRYARDSEYICKLKKLIKNPP*
ENA-OPKX01000037-OPKX01000037.1-human-gut-metagenome-genome-assembly--contig:-NODE-37-length-48824-cov-3.476635_CDS_0024	MKIGIDMGHTLSGEGTGSQGCGYKEQNLTRELGKIVIEMLKKEGHTIYDCTVDKSSNNAQQLIDRVNKANKQPLDLFVSIHFNACVNDVKGDGRTTGTEVLLHSMSSKAKPYAERIVKKIANVGLKNRGVKTHNAYVLKHTKAPALLIETCFIDDRDDMNVYLKNPRKVAKAIVEGILDKTITDVVETPKNGFYRVLVGSYKDKNNAIKRQEELKSKGIEASLIYFQE*
ENA-OPKX01000321-OPKX01000321.1-human-gut-metagenome-genome-assembly--contig:-NODE-321-length-11627-cov-7.450950_CDS_0003	MKKIKYFSLSEFLNSATAKRLGIDNTPSFDVVDNLNKLADYLDVIREKVGKPILISSGFRCPVLNKAVGGVSNSQHQKGLAADLICSDMESLEKAIRETGGFDQLIKEHRKGSKSFWYHVSVAPRNGKPRQQIIMNLEKK*
ENA-OPKX01000346-OPKX01000346.1-human-gut-metagenome-genome-assembly--contig:-NODE-346-length-10801-cov-3.219326_CDS_0003	MWLCFNEKVKRFVNGIYPIVINEYVKHISNGEKTVFPSVCIAQAALESGWNLNATTLFGIKGDGAILDTTEYINGEYVNVQDSFKLFPDIATAVQGYYKLMSWDNYIDVRNASTYEEACIALTTATYPYATDPDYATKLINIITDFSLDYFDEVSQFTDVNDISYITADVESLAWAVIRGEYGNGDERKEKLGDLYDIVQGRVDELKKEGAF*
ENA-OPLI01000005-OPLI01000005.1-human-gut-metagenome-genome-assembly--contig:-NODE-5-length-53326-cov-4.743669_CDS_0039	MANHKILEPFILRWEGGFVNDKDDLGGATNMGVTLATYRSVFGSKKTVNDLKRMTRVQWGIIFKKFYWDKWKADDIKDQNVANILVDWIWSSGYYGIKIPQRVLGVSVDGIVGSKTIAAINARDGRELFDTIKQERKDFIERICQTRPQNKKFKKGWLNRINSLAYETD*
ENA-OPLI01000038-OPLI01000038.1-human-gut-metagenome-genome-assembly--contig:-NODE-38-length-21868-cov-2.119791_CDS_0006	MVKRPFNDWDDDALAKAGRLVAKFEGFSPTVYRCQAGARTIGYGHTRGVVDGQTITKEDALRLLMSELSTLQKALASVIHVDVTEGQFVALLSLVYNIGMGNFRMSTLLRELNAGRIKHASEQFSHWIYVKKQPNKGLMKRREKERAVFDGEVKPCCH*
ENA-OPLR01000007-OPLR01000007.1-human-gut-metagenome-genome-assembly--contig:-NODE-7-length-71399-cov-3.835109_CDS_0048	MADSSKLVPFILSWETDKYTNNKKDKGGPTKYGITLATWRRVGYDKNGDGVLNEEDVKRLTEEDFHRVFKQNYWNACKADKIQDQSVANMLVDFAYNSGVSKAVKHLQLVLGITADGIIGNKTLYAINKSNGERLFEAFKKDRKAYLKRIAVGDQKGFLKGWLRRLSYITYDNLKLNK*
ENA-OPMF01001004-OPMF01001004.1-human-gut-metagenome-genome-assembly--contig:-NODE-1004-length-16893-cov-3.068773_CDS_0008	MNIINSILTNNPCYKAGRTIIVKGIMLHSVGCSQPNAKVFVRNWNKGDFDSACVHAFIDGNTGDVYQTLPWNHRGWHGGGSCNNTHIGVEMCEPATIRYTSGANFVVNNETDAKAVATRTYKSAVELFANLCKEYNLDPMGDNVIISHREGYTKGIASNHGDPEHLWKQLKLPYTMDGFRADVKKAMSGESVNDNNNSYTESNKKVIYRVQVGAFSVKQNAYNMLGKLKKAGFDGFITKVELNTEGK*
ENA-OPMF01000041-OPMF01000041.1-human-gut-metagenome-genome-assembly--contig:-NODE-41-length-96440-cov-16.136297_CDS_0047	MTITPDKIITIAGIQIKQKIIPDGLKWKDPTKARNAKFSPNALYKANVKMSKVNTVTIHNTADLDNIQDDAERYTLATYNENMGSVRPHLYVDESSVWQLLEFDEVAWCNARGTYNTGAIDDIAIECIMNENKQSDVIAEDKTARLAAYFLHENDLGVSALRTHTYWINKNLGLDGSVDYLNTHIEKGVTKVCPLYIMPHWDKFKTTVKKYLSEYEKPVENIPYKIRRSKDNVESQIGAYNNLETAKNIADYNRGYKVFDNLGNLVYKPSVYYSKYITTKDRTPIKYVPERNAKTISRLPKNTEIIVYLGSNVTAENGTIWVKFTSPECEKFPNKFAYIPFQYIQSLKG*
ENA-OPLQ01000001-OPLQ01000001.1-human-gut-metagenome-genome-assembly--contig:-NODE-1-length-143370-cov-2.228762_CDS_0076	MAFTNSPLVSKVHLSTKYNVRTEKISKITIHHAAGVISFENLLNYVATVGRDMSANYVLSGGKLGLVVEEKNRAWTSSSAWNDQRAVTIEVANSSKGGNWPISDADLNMLIKWCADVCKRNGISKLYYDGTKNGTLTFHEMFANTNCPGPYIKSKANYICHEVNKLIGAKSTTTASTKPSASSTASTSTGKQYHVVTSVYGYISASDAVSDKNRRVTVKPGTYYIYNETSTAVNVTKTKSSPGAWIAKSKNVTASTSSKPQTSIRYDWKKGQAVKLTKQKTQLFANDSTATPAAMLSPGTYYIYDGIKCGLGRFRITTKAENCGKTPVGKYVTGFVSADNFS*
ENA-OPLQ01000001-OPLQ01000001.1-human-gut-metagenome-genome-assembly--contig:-NODE-1-length-143370-cov-2.228762_CDS_0097	MAGNSNLASYIDNSSTNFNERTKSISKITIHIAAGSVTLDGLSRTMHDSSREVSWNYGIDDNGKIGLYIPEKYRAWTSSSQENDNVAVTIEVSNTVAKYPWPISDAAYSALLNLCEDICRRNNIPALNYTGNKSGNLTMHRWFSNKECPGDYLAAKFSDIAKQVNERLKKKKISSFLTNPETSESTSAGDAFLGTTTDIASMIDYTSFTPYIATISPSVKSFDGAKLKDLGVVGVAINSGTYFDSVHIQNSTYRSQNLDAHIKSAVSANLPFSLYTEIRSKTVSEVNRELDELQLCVQKYNPTMGVWIKIGFQNSKSMNNDIIDRCKKRLFMLGLKNKIGLYCTLEKLKLIDWKERSEDWLLWLDSHVSDVSEFECVLNPEFFMTGYD*
ENA-OPMA01000004-OPMA01000004.1-human-gut-metagenome-genome-assembly--contig:-NODE-4-length-29654-cov-2.009358_CDS_0011	MAYTNSPLVTYTKLTSNHSGQRKHIIDTITIHCIVGQWTAKQGCDYFANTDRQCSANYVVGKDGSIGLSVEEKNRSWCSGGTDKYGNPIRVNGISGADNDHRAITIEVASDTTHPYAVTDQAYNALVRLVADICKRNGIKKLLWKGDKSLVGKVSEQNMTVHRWFAQKACPGDYLYNRHAQIAVEVNKLLGNASDTPAPPKPPAQKTLYRVRKSWSDTKSQLGAFSVLANAKSLVDKNPGYKVFDESGKVVYEKGGTSTASVPYIVRVTATDLYIRRGAGTNYGTNGFIKPGVYTIVEEQDGQGATKWGKLKSGAGWISLDFVQKL*
ENA-OPMA01000043-OPMA01000043.1-human-gut-metagenome-genome-assembly--contig:-NODE-43-length-12491-cov-22.075024_CDS_0002	MKISENGLKLIIDFEGFCPKATKAVKTEKYYTIGYGHYGKDVDENQSITKEQALKLLKKDMKRFETKVMKYNDCYNFTQNEFDSLVSFAYNVGNIDQLTAKGTRTKKEIADSMLLYIKSGGNVLEGLRKRRIRERELFLNCSISNFYPKYNGASKDIDIVLSSIGVKSSFYGNYKKRIPLAKVNGIKNYTGNLSDNMKLLSLAKTGNLKKVE*
ENA-OPMG01000019-OPMG01000019.1-human-gut-metagenome-genome-assembly--contig:-NODE-19-length-95559-cov-26.608875_CDS_0013	MKQKVINILMLLLIGGLYGLYYMDYQEEHKEPEKVDVLRLEQPEFLLSEAPDDYLMEALEYYNVKHKNIVYAQAILETGHFRSKVCKEYNNLFGLYNSYKGDYYKFDHWSESVVAYLNYIQYRYKPPDDYYQFLIKIGYAEDPQYVEKLKNIVKRYE*
ENA-OPMG01000091-OPMG01000091.1-human-gut-metagenome-genome-assembly--contig:-NODE-91-length-55220-cov-6.486559_CDS_0061	MVQLKKKVTLKTKIADSDVKQDIQPKNTAPQEPVNKTGGGNKRNLWVFWGIVVLAAILFFVFVGKDNETSVQTNVAQNPVTAKADSIQPAKTEETAEKVDSTNVEKTDNTLKEETTKATAEMPSSESNSKQSSKPDVVKVEKKTQTSSAIPVNGSLEQKAIAVIRGTYGNGLERKQKLGDEYTVIQNKVNEMYRDGLVD*
ENA-OPMG01000004-OPMG01000004.1-human-gut-metagenome-genome-assembly--contig:-NODE-4-length-158283-cov-15.937053_CDS_0005	MNKSHILISMILRNEGGYVFDPDDSGKETYCGISRANFPKWEGWKIIDKFKPLKRGQLITTVKELEDLVEQFYADQFYNKCKIDDISNIYISAHLLDHSVNAGVSNGVKCLQKAILNLGHSLDVDGKIGSTTIRLANLCNSKNLLQEFISKRKEYYQEIVDRKPSQNKFLKGWLNRVDEVNTYVQNKFSQSI*
ENA-OPMO01000712-OPMO01000712.1-human-gut-metagenome-genome-assembly--contig:-NODE-712-length-23372-cov-2.259725_CDS_0019	MRINKEGLSIIKQCEGCRLKAYLCPSLIPTIGYGHTTGVKLGDIITQADADRYLLQDIKRFEQAVSALVKVPINENQFSALVSFAFNVGVGNLKSSTLLKKLNLRDYKGCSNEFDRWVYGSNKKPLEGLKKRRKLERELFNKSVTQ*
ENA-OPMO01000018-OPMO01000018.1-human-gut-metagenome-genome-assembly--contig:-NODE-18-length-109436-cov-7.681919_CDS_0107	MKYGIDTSKWQGSKVDYAKAKQVGIEFVFLRIGYNKTKDKCFERDYAAAIAAGLKVGAYYYTIGQRESDGTTDATRVLGWLNNRHLDFPIGYDIEDTKQKSTSRRKINSAMYNAFKSKIEQGGVYDAILYTGEYFYNTYFDKSKVTDDLWIAKYSNSAPNVGRQVSIWQYSSNAVNTAYYKGKLDVNKMLVDNFQGSRTPSTKPTSNPYPVPTRVLKKTIPCMRGNDVKWLQWELGMKENDCDGIFGKNTKNALIAYQKSHGLLVDGKAGSATRYAMLND*
ENA-OPMO01000273-OPMO01000273.1-human-gut-metagenome-genome-assembly--contig:-NODE-273-length-38513-cov-5.953742_CDS_0050	MIKGMDISKWQGAVDFAKVAASGIQFVILREGYRQAVDGKFFEYVNGCRANNIPVKGVYHFSYALNTDQARNEAAFCIAQVEKAGLGKDTVIFYDFEYDTVKQAKEKGVNLGKNECVAFTKAFCEYVTSHGYKAGIYSNIDYHKNMYTDELISQYIYWLADYTGDPDYPCMFHQYTSKGSVDGIAGNVDLDYFYGDTAQPESPKKSVDEVAQDVVNGKYGNGADRKAALEAAGYNYDEVQAKVNEILGVDTTPKKSVDEIAQEVINGAWGNGQDRKNRIEQAGYDYTAVQNKVNELCGTPKKSMDEIARAVIRGEYGNGTDRKNRITAEGYDYAAVQARVNALM*
ENA-OPMO01001043-OPMO01001043.1-human-gut-metagenome-genome-assembly--contig:-NODE-1043-length-18449-cov-7.033978_CDS_0009	MTAYNVHGGHSLKCRGASGLLDEVNEDRAVKNKLIELLRANGYTVYDCTDDYSTTQKANLSNIVSKCNAHNVELDISIHLNSGRNDSNGDGKIGGVEVFGYDDRIYGVAYKIAENISNTLGIGFHGSPVKYRKDLCVLRETRAKAILIECCFVDDKDDANKWNATKCAMAIASALGCKTNIPTVKPITNVSRETYTYFPVFNSSSCSIVDCLKSIGADYSFSYRKRIATKNCVANYRGSAPQNDKLVSLGKKGKLIKP*
ENA-OPMO01000013-OPMO01000013.1-human-gut-metagenome-genome-assembly--contig:-NODE-13-length-122434-cov-5.774994_CDS_0141	MNDITYRPFIRDSALGDINIQIPNLEIPVYKPRYSQPLEDDTETEVQSQVEEIRNPEPIVQETTVHKFNSKKDFKDTMLPIYERLLKSKGLNPAFAKSLVAQDGLESAWGSKPAGSYNFGGIKGKGTTKRTREVINGKDVYINDQFRNFKSLEDYANFKIDLLNNKRYNAFSGDIKEFANRVHRGGYATDPRYANILNQVIASAKHGGVLKFQQGGIQEGKQWLEDWYKSRKGLVKQNVKQVLPIPLPVTESLVFNALKRNLDLTRAKINPSKVPDNASGVYYPFGRRIFLTDGSTSTAIHEWTHSSLPDAQEKVIKKYQDNFGDTVYDNKTIVPDEYLDNPQEIYARLMQLRYSINADPNHKFTKEEIQNIKKEHLDHYTLTNRLKNSEGKGSFSVSQ…
ENA-OPMO01000014-OPMO01000014.1-human-gut-metagenome-genome-assembly--contig:-NODE-14-length-122068-cov-14.334112_CDS_0047	MINTPKYFELSELLKSDTALSKKIENLPTWEGVEKLNKLVVEYLDPLREAWGSAITITSGYRSPNLNKAVGGVSNSSHQYYEAVDLQPKDTSVKGVETFFNFIKNYFTDNDIIVDQCFIEKSGSTTWVHLGISPRMRNQYGELRV*
ENA-OPMO01000014-OPMO01000014.1-human-gut-metagenome-genome-assembly--contig:-NODE-14-length-122068-cov-14.334112_CDS_0053	MNITYKPYIRDSSFKELSIKGPTINIKGYKPKYTIKQDKEEAVIPVESPIEEIRVFKNSEINKAKTNTKKFESKEDFKDTMIPIYESLLIKRGLNPVFAKALVAQDGLESAWGSKPSGNFNFGGIKGRGSIKRTREVINGKDVYINDSFRDFNSLEDYANFKIDLLNSNRYNAFSGNISEFADRVQKGGYATDPNYSRTLNKVIATAKHGGTLKLQLGGVVQGKQWVKNWYKNRTFQIKRNIQQHQLIPIPVTGALGYNILAHNIDLTTASIDPSKVPTDSKGVYSYRGRKIYLRDDSPSTAVHEWVHSSRPDPQVKEIARIKNLLGDAFYDQNSVIPDDYLEDPQEIYARLMQFRYALGVDPNHKFTNKEIEDLKKKHVKQITLTNRLKGKDHNSFST…
ENA-OPMI01000221-OPMI01000221.1-human-gut-metagenome-genome-assembly--contig:-NODE-221-length-28479-cov-2.176998_CDS_0035	MNITNAGVRGYNPTGVVIHNDAGSNGANTGFYNSWLPNHDPENGFAHVYIASDGRLQASDFSNMAWHCANSYGNANYASWEVCQSEGDLSQFLRNEQAVLDDVAKYMKQWSLTPNHDTVKLHQELSATSCPRRSVEAHGGTVESCRSYFIAELNKRLTGQNTNTEKRKYKMFAIYSDGSNKQLYILNVATGKENKITNDERKAILADNVMKEMVVDFGKANRTSLGKSNEALKKFR*
ENA-OPMN01000059-OPMN01000059.1-human-gut-metagenome-genome-assembly--contig:-NODE-59-length-59331-cov-6.299767_CDS_0099	MRPIMDVSRWQGNIDWDKVKASGLVSGVMLRALGNSAEDLPSKPYIDPTFERNYRECQRLGIPCGVYYYCKAVNTEETDAELALLRKVLTGKTVQLPVAVDIEDKYVQAPLDKQTLTDIAAHALGTVERWGFYAMLYTGLYFGRDNLYMTGAALKPYDVWLAAYRCHKPEPGWNFGMWQYTSKGKISGVDLSVPYKDYAKIIAKKGLTRLREGK*
ENA-OPMM01000487-OPMM01000487.1-human-gut-metagenome-genome-assembly--contig:-NODE-487-length-16899-cov-14.426799_CDS_0007	MASYIYSPYEALIWKLLFNEFHNAFAVAGMMGWMNGESYLVPYTAENDTKSAGLKASATITRRFDRLGLNETGQFSGDYNGVWINDKLYAQYWVVNGRRYGGGYGLAQWTESGIGSRKYRMYEYWKTRYRAGDRYSIGDAHFQIKWLVHEMKTWYSGTYAALKRVNDVRRAMYIYGLNYEVGGNVAWTNQIVADRIYFGINLYNKYSGATPVNPPDPGIPVPPDPDPDPDPIPPEPGQPDTARMSLWMLIDYNR*
ENA-OPMM01000487-OPMM01000487.1-human-gut-metagenome-genome-assembly--contig:-NODE-487-length-16899-cov-14.426799_CDS_0008	MKVYLSPSGQTYNKYAYGNTTEADQCEKIGIACEEALKRSGVDVKRAPKTQHTDDNIKESNAWGADYHICIHTNAIGGDNSKPKAEGCVIFTAKANVNSTMPHVILDELQTLKGKTSPYGVRAHSGLYEINASRAKCIYIEVEFHDNAKLAKWIIENTTKIGEAIAKGVCKALAIEYKPKTKPLNPEMEKYKTLAVKKGIIKGYANGEYGWNDPVTREQLITILGRLGLI*
ENA-OPMM01000077-OPMM01000077.1-human-gut-metagenome-genome-assembly--contig:-NODE-77-length-48385-cov-3.921146_CDS_0008	MGLNGIDISGWQEGIDLSAVAADFVIMKATQGTGFVSKDFVRQYQQAKENGKLVGCYHYAEGGDYVAEANHFLDVVGNRVGEAILCLDWEGQDNPTFGENDFDWVKGFCDYVFSKTGVKPLVYIQKSAMERIDGIGDYGLWIAQYPDYTPTGYQETPWNEGAYACAIRQYSSVGQISGYNGNLDLDKFYGDADSWRAYAAINGENVSPEPTPQPVVNTPDGSTLELVERTMSGEFGDGDDRRANLGTRYDEVQSFINHIYEASANDLANEVLSGKYGNGDTRKAVLGDRYSEVQGIVNGEAEKKYYTIQSGDVLSKIAAANGTTVDNLVRLNGIGNPNLIYAGTKIRVK*
ENA-OPML01000014-OPML01000014.1-human-gut-metagenome-genome-assembly--contig:-NODE-14-length-47521-cov-3.297897_CDS_0037	MSYSRLTNKYIPASADNYMRGRGGYKVCKITPHHMACKWTAERCAQSFQVSGRMASANYCIGSDGTIVCNVDEENRAWTSSNYYNDCQAITIEVANETCAPNWTISTKAWNALINLCVDICKRYGFRLNYTGNANGSLTEHRMFASTSCPGPFLHDRMSQLAQEVNARLDVQTVAPTQPSTPNAPSGEKYSVGTPICTNTLSVNCYGTSKILKGDWSGSIGRVIKGAKYPYRIDRNGVAIGWTNDVGIDTDPHVPVGATQSNAEAIDQILHEGSYVTSVHMKIGNQGLKKIGDDLCCYLSQLGGWFPIRLVDKVPNSDGYNDNVLHTTNAVVYVSRIRVDAVNVQKNIVKIGGIWVDPTPLTEIA*
ENA-OPMQ01000159-OPMQ01000159.1-human-gut-metagenome-genome-assembly--contig:-NODE-159-length-65846-cov-25.596510_CDS_0036	MGCTANELVKAAQGWVGYSEKNGKFKEILDVYNAHTPLARRTKIKTTDEWCDCFISACAIKAGAVDLIGTEISCEKHIEIFKNKGIWIEDGAIKPKVGDIILFNWDQKTQPNDGWADHIGIVEQQYGNTIVCIEGNKGEAVARRTINVGWGYIRGFARPKYDTAPITVATKKKDVNTIAHEVIRGAWGSGVLRKNALTKAGYDYDKVQARVNELLRGNKNSITAVAKEVIAGKWGNGAARVNALKRAGYDPDEVQKKVNQLFTQK*
ENA-OPMQ01000159-OPMQ01000159.1-human-gut-metagenome-genome-assembly--contig:-NODE-159-length-65846-cov-25.596510_CDS_0039	MATTYTVKRGDTLSAIAKKYGTTVSALAKLNNISNVNYIYVGQVLRISGDPVTVKTNTTNRATVEYLGLQANTDRTIIASWAWDKPNTKEYKVRWWYAAADGVGLVGSESTTTFKRASWTAPSNAEKVSFYVQPVSQTYKPNGKTETSYWTAEWSTIKTYYFKNNPPSTPLTPKVTIDGYKLTASVDGLESLNASHVHFEVIKDNTGSVFAKADVPIESGYASHTWNIDAGSTYKVRCYAYRGDSKSEWTDYSDNSGTAPAAPGGINVCKATSATSVYLEWSGVSTAKTYDIQYATKEDYFDESNAVDTISGISATRYEKTGLESGQRYFFRVRAVNADGESAWTNPVSVVIGTKPAAPTTWSTTTTAITGDSLTLYWVHNSEDGSSQTYAELELTIDG…
ENA-OPMQ01000317-OPMQ01000317.1-human-gut-metagenome-genome-assembly--contig:-NODE-317-length-44776-cov-11.770779_CDS_0050	MEIKGIDVSSNQGKPDWTKVSKSGIKFAILRIHQKTGIDSSFEYNYKGCKSNRILVGGYKYSYALTPAQAIDEADDVIAALNGRGLDFPMFYDLEWSNQRKLGKQAIENIAVAFLTRMEEAGHKVGIYCNLDWYNNVLSDTLKQYDCWIARYPASDNGSVQERLRPNVGVGWQYSSRGKVSGISGNVDMDVFYKDYKEEVSAMDKAIEKVILIAKNEIGYLEKKSNSQLDSKTANSGSNNYTKYWRDIKPSYQGQPWCAAFVSWCFMEAFGQEKAKKLLKHWPYVYCPTLGNLFTRNANPKIGDIVIFYHNGTFTHTGIVTAVIGDRFYTIEGNTSGASGIIANGGGVCAKSYLNSQMPGTKFCTPDYSIASDASVPAKSENALPNTAQTGEKYMFNPE…
ENA-OPMQ01000146-OPMQ01000146.1-human-gut-metagenome-genome-assembly--contig:-NODE-146-length-69434-cov-4.984001_CDS_0074	MTIKGIDVSEHQGNIDWAKVKGNVSFVILRAGYGDAITYPNQIDRTFEKNYKGCKNNNIPCGVYWYSYAQSVEAAKQEAKACLKVIKGKKFEYPIYFDLEERSQFNKGKAFCDSIVKAFCGEIEKAGYYAGLYMSRSPLQNYISSDVAKRYTLWIAEYNSKCNYNDKHDIWQYSSIGKIDGIAVSVDVDYCYTDFPTKIKSANLNGYTKTKKLPTLEKSGYKKGDKTSGVLALKEMLIIAKARKLHNVSLDENGIFGEGTEKAVNALLKKWGYKQTSIAGEKFIKKLASAIK*
ENA-OPMQ01000495-OPMQ01000495.1-human-gut-metagenome-genome-assembly--contig:-NODE-495-length-34730-cov-6.512963_CDS_0004	MSNSKLVNYTKLSPNHSGKRTHSIDRITPHCVVGQCSVETLGNIFMNTACEASCNYGIGYDGRVLLCVDESNRSWCSSSNANDQRAVTIECASDTVAPYTMNSKVYNKLIALCVDICKRNGKTKLLWFGNEDKTLNYSPKSGEMVLTVHRWFANKSCPGDWLYNRLGNLADEVTAQLGGKTSNKENEEMIKYGAHNTATLAFKKQLITLYNMRIIKTKVDNSNGFGDGTLKAVKEAQRAGKVTVDGIVGEKTINAIYHLINDGIRAKDNKIANAKKALG*
ENA-OPMP01000098-OPMP01000098.1-human-gut-metagenome-genome-assembly--contig:-NODE-98-length-42154-cov-30.959524_CDS_0001	MEIVNVKDYHLHFNGTLKTRKVTDMIVLHHTGGSDMDASAPQIDRWHKCNGWAGIGYHYVIRKDGTIEKGRPDWTVGAHAYGENGHTIGVHLSGSFGVAKPTEAQIESTAMLLANLCTDYGLPMDEDHIVGHRDLMPTDCPGDNLYYEIPTIIGKAIWYANQ*
ENA-OPMP01001185-OPMP01001185.1-human-gut-metagenome-genome-assembly--contig:-NODE-1185-length-11835-cov-15.756434_CDS_0002	MKTFSQFALDFVGVKQGSKQHKQIVDGYNTIKPLPRGYRVTYSDSWCATFVSYVLMMCKAINPPFECSCYYMNKLATANKQVVKTPKVEDLIIYDWDNNGTLDHVGIIYKIDGTKLYVVEGNKSKQVGTRVIDKSNKEIECFIRVKQENATPETKTTDLEKVAKDVIKGVYGNRQERKDKLTSLGYNYNEVQKLVNKMLKNS*
ENA-OPMP01000114-OPMP01000114.1-human-gut-metagenome-genome-assembly--contig:-NODE-114-length-38463-cov-3.443684_CDS_0019	MSNSPLVSYTRISPNKTSPRKNKIDTITIHCVVGQCSVETLGNVFAPTSRQASSNYGVGYDGKIGMYVEEKDRSWCTSSAANDNRAITIEVASDTKHPYAVNDKAYAAMLDLVTDICRRNGIKKLVWSTDKNKRMNHLDGCNMTVHRDYANKSCPGDYLYNRHGEIAAEVNKRLGATVDTPAKEDKPTPPVTSSVKAGDTVKILSGATYYNGKAIPGWVKNKKWIVREVSGDRAVIDKSEDGKNAICSPINIKYLSVVSAASTLSQSVWTPQVGDYVSFTGKVHYASSNSDREVSCKGGKAKITQIYTKGKHPYHLVNMGGGCTVYGWVDRSAFTKA*
ENA-OPMP01000005-OPMP01000005.1-human-gut-metagenome-genome-assembly--contig:-NODE-5-length-122716-cov-7.732409_CDS_0199	MNDYGINSQVTATLLFSKRKGENMSYTLKTDLANRSNYGGQRNTNKIKYLVFHATSNDGDTDESNARYFKTHVVKASAHAFVDDNSVTVSVPANYVAYSVGGKRYSDYNRTGGASMYGKITNTNSYNIEMCDCNKNGIFNFTEATLENAVAYGKYIMNLYNIPITNVYMHFDVNGKHCPIQWWNKLEEWNKFKQRLGNINVSSTVAQETLYTRTQFIKDVQRVIGAGVDGKAGRETLSKTITVSATTNRKHAVVKPIQKYLNSKGFNCGTVDGCAGSKFDAAVKAYQRANGCIADGVITAKGKTWKKLLGLS*
ENA-OPMP01000767-OPMP01000767.1-human-gut-metagenome-genome-assembly--contig:-NODE-767-length-15697-cov-12.597686_CDS_0008	MTHGIDVSAWQGKIDFNKVKKSGYEFVILKAGGNDDGCYIDGRFETNYFAAKKSGLKIGAYYFVNRDFSVKNAQKLAEVFYNIVKNKTFDLPLFIDVETTPTSERTTVTIGINIFCSYLRKKGYKSGVYASAVSGFVDRIDTGFLNPCIYKWVASYSYKPAGVSSEFCIWQKSSTGRVNGINGNVDINECYVDFKSATNTNNKTLTIDNIHDKYYNVYKRYASDVISGKYGNGTERKNKLVSLNIDYNYCQSIVNEMLNNSVETAKATTKTKYNKIANDIISGKYGNGEKRFTNLKNANYDYTYAQMLVNNILKG*
ENA-OPNA01000285-OPNA01000285.1-human-gut-metagenome-genome-assembly--contig:-NODE-285-length-36287-cov-3.746771_CDS_0043	MALKGIDISKWQTGIDLSKVDCDFVIVKATEGIGYVDRKCDSFYQQAKRLGKKLGFYHFARPTKNNDPVREADFFYENCKGYFGKAIPILDWEAENKQNVAYAKAWLDRVYQRSGVKPVIYMSESVANAYNWSSVANADYGLWVAKYRDNNPDYNYNMANAGTRPRVKWWKFYCMWQWTSSGRLNGYNGNLDCNVFYGDGTTWDKYAGKSGTTQPVKPTQPVKKSNEEIANEVINGAWGNGEDRKKRLTDAGYNYTVVQAIVNKKMAAKNQSVYYVVKSGDTLSGIASKYGTTYQQLAKINGIANPNKIYPGQKIRVK*
ENA-OPNA01001359-OPNA01001359.1-human-gut-metagenome-genome-assembly--contig:-NODE-1359-length-12515-cov-8.926565_CDS_0015	MKISEKGIELIINFEGFSKHACKCVQTEKYYTIGYGHYGKDVASDATITKKEAIALLKKDLISFEKKVDKYNHIYHFSQNEFDALVSFCYNVGNIDKLTVNGRRTKSEIADAMLRYTHSGGKELRGLVRRRTMERELFLSDSGAIYYSKYVGTDKNIDVIFRKIGVESKYIGSYSARKHIANVNGISYYSGTYNENTTLILLAKQGKLKRA*
ENA-OPNA01000231-OPNA01000231.1-human-gut-metagenome-genome-assembly--contig:-NODE-231-length-39547-cov-5.536007_CDS_0011	MAKLKYLVIHCTATPSGREVSSNEIRAWHTNPVCKGGRGWKQVGYTDLIHLNGEVERLVANNEDANVDPWEITNGAKGYNSVSRHIVYVGGVAADGKTTKDTRTKEQKQALEAYVKDFHKRHPKVRIIGHREVAAKDCPSFDVQAWLKTIGINQ*
ENA-OPNB01001062-OPNB01001062.1-human-gut-metagenome-genome-assembly--contig:-NODE-1062-length-22266-cov-2.184638_CDS_0003	MAKFNIHAGHCPDGKGASGAVGILKESTEARKVKNKVIVLLKKEGHTAYDCTCDEKTTQSGCLTKIVKKCNAHTVKRDVSIHLNSGRDDLKGDGKTGGVEVYIYSNTSKAKKDAEQVCKNISKALGITNRGVKVNTSLYVLRKTKSPAMLIECCFVDDKDDAKKWDAAKCAEAIAKALV*
ENA-OPMW01000009-OPMW01000009.1-human-gut-metagenome-genome-assembly--contig:-NODE-9-length-105369-cov-4.731242_CDS_0019	MGIRFYSFYPGKANRLRFKKCLGIVWWMTWRIVVLASFIMLINKACIGVQCSKPIVTPTDSVNVATTLQDSVYGAIYALRIQHPDIVMAQCIEESGHFTSRLFVDGHNCTGMKVPSTRPTLAVGVLYGHACFNSWYECLVDYALWQTAFARNLSRDEYFAYLDRVYAEKKNYSQRIKTIIKTKGL*
ENA-OPMT01000016-OPMT01000016.1-human-gut-metagenome-genome-assembly--contig:-NODE-16-length-17509-cov-1.779363_CDS_0013	MRFVDISNWKADIDVSKIDADGVVVQCTWGAGECSNDHGLVNSVWTGADAKIQAAAKRGLAVGYMHYIRGVGASEEAYFFAGNTKGYLKKFVPCVDWEADDNAAWGNRAYLDEFLYQYIRLTGVKPLVYAQRSEIPFIKDICTKHDCGIWEACYASMDAVGWQDADSIWSYVAYPMRQYTSNGHIGGYAGSLDLNYFAGDKAAWDKYAGVGANTPVNPAPAPVVSPAPTVVATTYEVAVDALNVRTEPSLKGKVVASYGRGEKVVLDGWGAYADGFLWGRYIGASSGQLRYVAIGTDSGSDWYLTMCR*
ENA-OPMS01000643-OPMS01000643.1-human-gut-metagenome-genome-assembly--contig:-NODE-643-length-6235-cov-1.494660_CDS_0005	MNPELMKFVEWLLHRNIHFTVTSAFRTEEQNSACNGAKTSQHLTGDAIDLKPVDLSVDAFILLIKNSSFPYDQLIKYRTFIHISFARYRKPRHMELNFTDRK*
ENA-OPMV01000087-OPMV01000087.1-human-gut-metagenome-genome-assembly--contig:-NODE-87-length-35763-cov-2.569956_CDS_0017	MSNYRMTLIVGGREINIPVLPAKLNVSSPGKNERVTVLDLGEVLLLRKKGLRILSWESFFPADSAPYTTGQVRDPISIIQAIQKARDSKTPVRFLITGTDLDCNIRMGIESFEYEERSGELGDLYYTIKLYEWKDTSPKKIVLPEKKNTPAKTQEPARAGKPEKKSKTYTVKKGDRLWNIAKKFYGKGSDYTKIYNANKGTIGKNPNLIYPGQVFTIP*
ENA-OPMV01000103-OPMV01000103.1-human-gut-metagenome-genome-assembly--contig:-NODE-103-length-32160-cov-2.162934_CDS_0006	MLHAILNFLASLFSSLSRAADVSTSDPVSTVDTQSAAPPGWEGAPPYRYIDVSRYQGKITLDGWRKVKAAGYKGVMLKTVSTNRKLSKRSDGLYIDLTFETNYRNARAAGLDVGVYYYTYATSEAMADAELALLRQAVYGKEFSLPICVDVEENKLKQLSTLDLSNLTAYALEQVERMGFYAQLYTYTGYKYELDMARLSSRWDVWLADYTGKTPNVTFNYNAHQHTSKGAVPGISGDVDLNVTTLNYPKIIRKKGLTRLREGA*
ENA-OPYG01000125-OPYG01000125.1-human-gut-metagenome-genome-assembly--contig:-NODE-125-length-61543-cov-5.647996_CDS_0057	MKDTKYFKAKEFQCKCGCNTNEMNQEFVDKLTLAREIAGIPFVITSGYRCPAHNKAVGGVAGSSHTTGYAADISAATGEQKFKIVQALITAGFTRVGIAKSFIHVDSDPKKPSPTIWLY*
ENA-OPYG01000263-OPYG01000263.1-human-gut-metagenome-genome-assembly--contig:-NODE-263-length-43640-cov-25.660870_CDS_0050	MTPQTRVIETARAEIGYLEKATNSQLNDKTANAGYNNWNKFAAFLDDLGVVYNGKKNGYSWCDCFVDYCFIYTFGLELGMAMTFQPKKGEGAGCTYSMRYYKKAGHFFKDPQPGDQIFFTNDEGASSYHTGLVEKVEGGRVYTIEGNTSSAPGVVPNGGAVRNKSYKLSYSHIAGYGRPDWSLAGEEIEEEMTQDKFNEMFKVAMAAYRAELQDNDCGQYSEKGRKFVVENGILVGGSTLPNGEPNYMWQDFLTREQFATVLSRFAEKFGLK*
ENA-OPYG01000322-OPYG01000322.1-human-gut-metagenome-genome-assembly--contig:-NODE-322-length-38867-cov-6.690843_CDS_0045	MRKINKVIIHCSATPEGRDYTVADIDRWHRERGFNEIGYHYVVYRDGSIHAGRDVAKIGAHCKGQNADSIGVCYIGGMTADNKQAKDTRTPAQKTALRELVAKLKAEYPGITVHGHNEFANKACPCFNVKTQL*
ENA-OPYG01000324-OPYG01000324.1-human-gut-metagenome-genome-assembly--contig:-NODE-324-length-38833-cov-2.924725_CDS_0032	MIIGVDKGHTVQNGGVCGACGLLKESVENRPVGNKVIEKLRILGHTVIDCSCDYSKDRDEQLATIVKKANAQKLDLFLSLHLNAGGGTGAEIYTTNTSRAKEEAKRLIETYCKRTGFRNRGHKYKELYVLRHTVAPAMLLEMAFVDTEADFKKWNDLGAELIANAIVEGITGQVVQEKPVENKPIIKEEGKLLKNCKKNVLKYGAKGTYVFLAQSSMKALGLYNGPIDGSYGPAKGNGSFYQAVVNLNAKLGFKNDSNLGPACWEYILNK*
ENA-OPYG01001541-OPYG01001541.1-human-gut-metagenome-genome-assembly--contig:-NODE-1541-length-13950-cov-3.719539_CDS_0010	MKGLDISSYQNGINFNQIKNAGVQFLILRAGFTGWGTGVNYNKDTCFENFYKQAKQVGIPVGAYWYSCANNYEKGVAEAKFMYENCLKGKQFEFPIYIDVEEDRHQKVGKTYVTSAIKGFCETLENLGYYVGIYANLNYFNNYINTPSLYMYDKWFAYWKKDLNKPSFPYGDYGLWQNSSDGYVAGQRVDTNIAYKDYPTIIKNAKLNGFTDNNVIVNELDKYTDEQLAKMVWQGKFGNGEERKIQLGDRYDRVQNLVNQGVGKLKSIDEIAKEVINGKWKNYPERKTLLENAGYNYSEVQKRVNELLR*
ENA-OPNL01000167-OPNL01000167.1-human-gut-metagenome-genome-assembly--contig:-NODE-167-length-67786-cov-3.492123_CDS_0102	MSIYTGRTQVPYYYSCYGYTRGNGKTWHGGIDLVGLDSTTILMPDYSGKSISGTVVSSRKVDKSTGDLTWEWGWYVCVQLDANQTPDVVNFIYFCHNEKNLVSVGQKVKTGDAIAIMGNSGNAALANPPIKHCHLEVRATRSGKGLDPTKYAGCSNSVGIYNYSNDNSNISSEIKGIDVSKYQGTINWPQVKAAGYNFAFIRVGYCNYDGTINDGYDPYYQTNMAGAIAAGINVGVYVYSYAKTVSSAKVCAQAVAEKVKPYTITMPIAFDCEDSALYSQIGKQTNTDICKAFLSETKNLGYYPILYTYTNFAKTLLDMSQLSAYDLWLADYTGNPSYTGPYTIWQYSSKGSVSGISGNVDMNIAYKDYPSIISGGSTGGGDVENLSVLRYRVKIENKC…
ENA-OPNL01000082-OPNL01000082.1-human-gut-metagenome-genome-assembly--contig:-NODE-82-length-98221-cov-23.084225_CDS_0112	MREWYGKPIIVNSGYRCEALNKAIGGAKSSQHMLGEAADITVGSKEENEKLFDYIKDNLEFDQLINESNFSWVHVSYREGRLRKQVLEL*
ENA-OPNK01000028-OPNK01000028.1-human-gut-metagenome-genome-assembly--contig:-NODE-28-length-60924-cov-3.784455_CDS_0080	MSYIGIDVSSYQGNIDWTKVKAVGIQFAILKIIRKDLNRDKQFEANWSGCKANGLTIQGVYNYSYATTVTKARNDARKVAEVLNGRETMVWLDVEDNCQKRLGSKLIDIINAYGDVIRSYGLTFGVYTGKSFYNSYIKPYGGVKYPMWIAAYGKNKGNMDLKYQPQIENMVGWQYTSKGTVSGVNGNVDMNVWYRELNELQTVYDTHNNPYAEPTRTLYKKFPCMRGDDVKWLQTELIYHKCLPATNAKGKSNIDGILGNDTASAIGVFQKRVGITVDCKAGKVTREYLKR*
ENA-OPNK01000040-OPNK01000040.1-human-gut-metagenome-genome-assembly--contig:-NODE-40-length-56958-cov-5.762824_CDS_0019	MNGIDISAWQGDENIDLSKVPFDFCIVKATEGTSYKNRYFTSHCNKVLSKKKLLGAYHYANGGDVQKEADYFLAYVKKYIGKAVLVLDWEAKNNPLFGVKDLEWCLQWCSYVQKKTGIKPLIYIQKSAMSAVKKAGYGLWVAQYPDYVETGYQKHPWNEGAYNCLLRQYTSVGKLSGYSGNLDLNKAYISAASWRKLATKAVKIAAIKPVKKSVNTIAREVLAGKWGNGADRKARLTKAGYDYNKVQAAVNKLVKASQMTQDKIINAVAHEVIAGRWGNGQERIDRLKAAGYDPDKIQKRVNELMK*
ENA-OPNK01000057-OPNK01000057.1-human-gut-metagenome-genome-assembly--contig:-NODE-57-length-50169-cov-1.940715_CDS_0034	MERKLLPIIDFAHGSDVPGKQSPDGKHKEYLWSRKVGNMLAERLKQEGFKVAFTNTGDTEIGLSRRKEIANNLDPLGGTKFLLSLHNNAAGIGNEWCTARGFEIYTTKGQTRSDLFATVIFEQLQEDFPTTDGYKHRMDKSDGDPDKEENFTVLMGNNYWGVLLEWLFQDNPDDVALLEDDNVNRKLVESLTKALIFIDENLDKLKL*
ENA-OPNJ01000121-OPNJ01000121.1-human-gut-metagenome-genome-assembly--contig:-NODE-121-length-35856-cov-2.221111_CDS_0019	MTNKNNLEELSLSYLVDVVKLNEGFSSKIYKDTKGIETIGYGRNLKDVGITEVEATLLLKNDIKNAALFVKSLPAFTKASPIWKLVLTDMTLNMGIEKLKKFKGMLGHLSNGNTFGALVELIDSNWYFEVGYRAKRAALAIANSESCWLSETSLKKIDEGIYNLIPELIKECERSYYVVPKRLYKANSDAFDKLAKKGK*
ENA-OPNI01000004-OPNI01000004.1-human-gut-metagenome-genome-assembly--contig:-NODE-4-length-116351-cov-14.240344_CDS_0105	MSFKGIDVSEFQGNINWEKVKNDGIQFAILRATYGVGGTDSKFKRNADECTRLGIPFGVYVYSYALSVQGAINEANYLLNTIKGYKLSYPVIIDMEDADKYKKRNGMPSKSTLVDICAKECEMFEAAGYYAMIYASKSWFDSKLKSSKLDRYDKWMAWWYDGAKFDTNKYGIWQYTSSGSVSGISGRVDMNISYKNYPEIINGGSEPKPEPKPVEIEVKYVYADPYLNVRNGAGTNYKVVGKLYTGEKVTVYEKENGFGRIGTNKWVSLTYLVNEKPKTSKYVLGRYKVNTPEGLNVREKPNTKSRIKKVYKNGTVFDTYEIKGSWGRTPSGWVCLDYCKLIYEY*
ENA-OPNN01000741-OPNN01000741.1-human-gut-metagenome-genome-assembly--contig:-NODE-741-length-11762-cov-2.165798_CDS_0013	MKKIKYFSLSEFLNSATAKRLGIDNLPTFEVVDNLNRLADYLDGIREKLGKPIRVNSGYRSPMLNKAVGGVANSQHLKGLAADVVCADMESLEKVLRETGGFDQFIKEHRKGSKSFWFHISVCSRNGKPRNQIIMNLEKK*
ENA-OPNN01000749-OPNN01000749.1-human-gut-metagenome-genome-assembly--contig:-NODE-749-length-11703-cov-6.176597_CDS_0013	MRISEKGIELIISFEGFSKHACKCVPTEKYYTIGYGHYGKDVASNATITKKEAIALLKKDLASFEKKVDKYNNVYHFSQNEFDALVSFCYNVGNIAKLTVNGRRTKAEIADAMLRYTHSGGKELRGLVRRRTMERELFLADSGSQYYSKYVGTDKNIDVIFRKIGVELKYIGSYSARKPIAKVNGISDYRGTYNDNTTLILLAKQGKLKRA*
ENA-OPNN01000416-OPNN01000416.1-human-gut-metagenome-genome-assembly--contig:-NODE-416-length-17141-cov-2.586211_CDS_0018	MGFNIEKYHIRNNTVSRTDTVKFIVVHYVGDGNSSAGSARRNCVYFDGGYRGASAHYFIDDEYIYEAADPRTRATWHCGDGHGKYGITNQNSIGIEVCNNGGPYTDAEIARLAWLVQKLMNDFGVPASHVVRHYDASRKECPLYYVENPSAWAKLQAQITGSAALDGGSTSSNALAIDGYWGKDTTLALQKYFGTPQDGIVSSQCEGWRGINPGLTSGWEWVTNAGCGSQLMCKIQAALGVTVDGLFGRNTANALIARYANETGCIQDGKLDAESPTIKAMQEHLNAGTF*
ENA-OPNW01000523-OPNW01000523.1-human-gut-metagenome-genome-assembly--contig:-NODE-523-length-23837-cov-3.712556_CDS_0002	MAYTIKQDIVVPYQYVYNTSQLQPGFHQIHLHSTGNPNSSVQNERDYLAGHYNLANYTHLVGITNGAVDIRQVMNTNGGAWDVGGDWNWETWGAIEFVEGSIKSQADFNKAYPAYIWLARYLAKQAGISYTIDNSNISGIKTHNYASATGHGSDHVDPIQFLANWGISRNQLYKDIISGIDEPKETQPSTTNKKAVLKDMLLFKSDVDTNFGSKNNVYLADNGVVIRIDSTSTLSELQKDGVPYTTMTRKNTESIINALGGLK*
ENA-OPNW01000317-OPNW01000317.1-human-gut-metagenome-genome-assembly--contig:-NODE-317-length-33685-cov-5.668332_CDS_0030	MGYIFKTNIANKANYGGKRNTNNIKYLVYHYTSNDGDHDESNAKYFHNNIVKASAHYFVDDDSVTQSVYDDYVAYSVGGKCQSNHHPLYKICTNSNSISIEMCDTVKNGVVSISEATLENAITLGRLLMQKYNIPLDRVIRHYDVNGKLCPNCNDLLNDKTWNAFKSRLNSAIVHIPNTNTNTHNETASTTHKNGYDEWVARLQKELNNQFHKGLVVDGLRGPRTLDACITVKRGARGNITRLIQERLNSVGFHISTDGIFGSGTENAVRVFQRNRGLSQDCIVGRNTWDWLLRGTKK*
ENA-OPNW01000011-OPNW01000011.1-human-gut-metagenome-genome-assembly--contig:-NODE-11-length-146242-cov-4.999077_CDS_0142	MKYNSSNKPLYCPMTQSTWYKETYTQTPVGVLWHSTGANNPTIKRYVQPSDNASDRDYWLKIIGKNNYGNDWNHIEQDAGVNFWIGKLADGSVSAVQVAPLNYRPWGCGSGSNGSCNNGWVQFEICEDSLSDKSYFDKVYQEAVEITAYVCKTYGIDPYGKSACGNTIVPNITCHSESHSYGCGSNHSDVMHWFNRYGKTMQDVRDDVSALLGSYNPGTETNVYELFVDCPVYPTANDAINMTNSKIQYPKGIYYIYNKYPNGYKGVYNITKDSTGGAAGGWVNPSENKKPIETHNFIAGDLVKIVVGATWYGSAESVPNWVYNLNWYVKEVSGNRAVIDKSEDGTHSINSPIDVANLEMVKGTTTDTPSTSSELYRVRISWNDVESQKGAFSMFENAK…
ENA-OPNW01000072-OPNW01000072.1-human-gut-metagenome-genome-assembly--contig:-NODE-72-length-77455-cov-6.287106_CDS_0010	MAKSEILVPFILSWETDKYTNNKYDRGKATKYGITLATCRRVGYDKNGDGVLNEEDVKLLTEEDFHRVFKKNYWNACKADQIQDQSVANMLVDFAYNSGVSRAVRHLQLTLGITADGIMGRKTLFAINKSNGERLFERFKKTREGYLKSIAKGNQKHFLKGWLRRLSYITYGHLKLNE*
ENA-OPNW01000434-OPNW01000434.1-human-gut-metagenome-genome-assembly--contig:-NODE-434-length-27011-cov-2.400653_CDS_0016	MVVLIDNGHGKDTAGKRSPDGRLREYAYTREIAARLEQALKARGMDAVRITPEENDVSLGERCRRANKYGAQDVILVSIHCNAAGNGSWMSARGWEAWTSVGNTKADKLATCLYKAAGRAGFKLRKDETDGDPDKEGHLYILKHTVCPAVLTENLFQDNREDVEYLLSETGKQTIVDLHVNGIVEYINSATK*
ENA-OPNY01000063-OPNY01000063.1-human-gut-metagenome-genome-assembly--contig:-NODE-63-length-99247-cov-32.065096_CDS_0011	MRNKWLKALIVAATVVPWSVVVALLLQVKSIVSQQPKVETVPVIEVADTIINEQPKFFSQTPKEGLEEALSYYGLEHKDIVYAQAILETGHFKSEACLKYNNLFGLYNSKEKRYCKFKHWTESVVAYKEWIQNKYQPPNNYYAFLEEINYAERKSYTRLLKEIVKNRKDDKRGHTERDSFT*
ENA-OPNY01000180-OPNY01000180.1-human-gut-metagenome-genome-assembly--contig:-NODE-180-length-57829-cov-15.990844_CDS_0023	MSKLFGIDTSRWQGDFDFQRAKDNEGVDFAIIKAGGADDGLYEDREFENSYNKLESAGIHKGAYFFGNALSADEAVNEARYFTQLLAGKSFCYPVFYDVEAGMVTGNDLTDIIMAFLDEMRNAGYKNVGLYSYENCVNNYVDISRVKEAGYAIWVAKYSDAEPRIAVDYDMWQFGGSVNYLRDAQINGQTVDQNYCYTDYCTNHVVEEITVPDYEPVPDTKYHKGDTVKVINAIQYDNGEPFSTYYDEYSVLSANGRRVVIGVDGVTTAAIDEDNISLVKCIYDNDNDVNTDTVSRGNGKKVRVLDNIDYDGARFTTYYDEYDVIEEDGDRIVIGIGTTITAAVNIANLEFVGGASSDDTPTDIPFSEDIEEGSTVRFVGDTDYDGTPIKAWYDEYTVS…
ENA-OPNY01001575-OPNY01001575.1-human-gut-metagenome-genome-assembly--contig:-NODE-1575-length-15139-cov-6.814174_CDS_0014	MKGIDLSGWQTNVDYMKLKANGIEFAILRCGYGRHAGQKDIEFETHYRGCKYAGIKIGAYLYSYASTVEGARAELKNCLDFIYGKSFDLPIFYDLEDEKTTGKASRETITEMAKIFCEGIKNAGYNAGVYANLYWFTSKMNVSELEKYNIWLAQWGVSKPTASFKYDIWQYTSKGQVDGIKGNVDIDILYNVVENGGNYVENPNIEELAQAVIRGEYGNGEERKQKLGNLYEQVQARVNEILSQNVSKETIYIVQPRRYIIGYCKKIRDNISKNCERQ*
ENA-OPNY01000026-OPNY01000026.1-human-gut-metagenome-genome-assembly--contig:-NODE-26-length-134549-cov-3.745424_CDS_0230	MAVPLSVYNAETVRKLYYLPTSGCKAYNCQYLAGYFQKANAWYTTPEVGDLIFFQSFNPNGSIKYNYAHVGLVIEVTSTTITTIEGNTSGASGVISNGGGVCKKQYSRNYKGIKGFGRPCYDVKAAKSPEENTTKLIQLQVRQLRKGMSGDDVRTLMLRLKDLGFYSGNITSSDKEFGPKMDAAVREFQSTNKLTVDGIIGNQTWSKILQF*
ENA-OPNY01000026-OPNY01000026.1-human-gut-metagenome-genome-assembly--contig:-NODE-26-length-134549-cov-3.745424_CDS_0231	MREFGIDISRWQGDFNFSEAIKQGVKFVIIKGGGGDDGLYTDRQFVNNYNKALQNNLPKGCYWFSKALSSSDAIKEAEYFYNNCLKGRQFELPIYIDIENKEQLKLSKRELTDIIIEWCNYIRRKGFLPGIYSSKTYFDTYMYDNELQPYEHWIAQWSTNCTYQRDYGMWQFGGEINKIQSNKIANVVCDQDYMLKDYPSMMKERGLNGFKREEAIPMSVKTSVNDVVKYALNEVGYIEKATNSQLDSKTANAGSNNFTKYTRDVDNSGLCDARFQG*
ENA-OPNY01000009-OPNY01000009.1-human-gut-metagenome-genome-assembly--contig:-NODE-9-length-192611-cov-19.513684_CDS_0150	MLPINQYITQRNRTISNRTSIQYLTIHYVGAVSSAKNNCSYFYSTYRGASAHYFVDDNSIWQCVLDKDIAWHCGTNGTYYNGCRNSNSIGIEMCCYSNNGTLDMSDATINNTLDLAAYICKKYNIPIDRVVRHYDVTHKNCPAPFVRDVSRWNDFKNRLSNMLNGEVVVPSQPTENNTMNKVMYVTANSGLNVRSGAGTNYAIVGGLSKGTKVTVYEMSNGWARIGSGQWVSAQYLTDSTQSAQTKTMYVSANSGLNVRTGKGTNYRIIKALPKGTKVTVYEESNGWARIGDGQWVSAQYLSSNGSSSSSTKIMYVKANGGLNVRSGAGTGYKIVGGLANGSKVTVYEESNGWSRIGSGQWVSSQYLTSSNQSSTTTKTVNAKSGLNVRAGKGTNYKII…
ENA-OPNY01000624-OPNY01000624.1-human-gut-metagenome-genome-assembly--contig:-NODE-624-length-28794-cov-2.500052_CDS_0011	MGKTITAGFIGDTINGIGINSSIKCNNNNLNNNTSRSVSYVVMHYTGNSKDTAKANANYFSGAGRNASAHFFVDDAEIYQSVELRDTAWHCGAKSYKHGSCRNANSVGIEMCCTAGNYRISDRTKENAAYLCAFLCKMLGIGASGVDSYVLRHYDVTGKNCPAQMVSNPTEWQTFKNKVKGILGGSASTGGQHTAQPTTDNVASYRVKITADVLNVRVGPGTDYGVATQVKQGEVYTIVGEVRNGNTTWGKLKSGVGYISLGYTEKLAGTTTNTPQDTSYRVKINTAVLNVRKGPGTNYPVTTQVKQGEVYTIVGEEKNGSTTWGRLKSGAGYISLGYTQRA*
ENA-OPNV01000086-OPNV01000086.1-human-gut-metagenome-genome-assembly--contig:-NODE-86-length-62138-cov-2.993879_CDS_0087	MNIGQKGLNLIKKYEGCSLIAYQDSSGIWTIGYGWTGKVNGKSIYKGLKIDQKTADNLLLDNLILYENKVNKYQNIYRFNQNEFDALVSFCYNIGNIDQLTNNGKRTREQIKDHWTAYCKSNGKILQGLINRREAELKLFNQKDNNYITVYKNNQPINLQAVNINGNNYIKLRDIEKISNLKVEYINGTIYIK*
ENA-OPNR01000001-OPNR01000001.1-human-gut-metagenome-genome-assembly--contig:-NODE-1-length-174410-cov-7.616954_CDS_0032	MNDITYRPFIRDSALGDINIQIPNLEIPVYKPRYSQPLEDDTETEVQSQVEEIRNPEPIVQETTVHKFNSKKDFKDTMLPIYERLLKSKGLNPAFAKSLVAQDGLESAWGSKPAGSYNFGGIKGKGTTKRTREVINGKDVYINDQFRNFKSLEDYANFKIDLLNNKRYNAFSGDIKEFANRVHRGGYATDPRYANILNQVIASAKHGGVLKFQQGGIQEGKQWLEDWYKSRKGLVKQNVKQVLPIPLPVTESLVFNALKRNLDLTRAKINPSKVPDNASGVYYPFGRRIFLTDGSTSTAIHEWTHSSLPDAQEKVIKKYQDNFGDTIYDNKTIAPDEYLDNPQEIYARLMQLRYSINADPNHKFTKEEIQNIKKEHLDHYTLTNRLKNSEGKGSFSVSQ…
ENA-OPOB01000495-OPOB01000495.1-human-gut-metagenome-genome-assembly--contig:-NODE-495-length-16506-cov-5.295180_CDS_0008	MADINKAVSFMIDTAKDNIHGYDQQHRNGPDYDCSSLVGTALSYAGFAVSPYSWTGNLESQLRKAGFVDCKAPWKAGDVHLNRGNHVCMSINESQIVEASINEKGTATGGKTGDQTGKEIRITSYYNYYLGWDLHLRFTGASTNSNKAYTIEEIAKQVVAGKWGVGNERKRLLENAGYNYNEVQSYVNELFTKGGYRPNGEVAREVIRGEWGVGEERKNRLEKAGYDYDEVQKLVNQMLG*
ENA-OPOB01000867-OPOB01000867.1-human-gut-metagenome-genome-assembly--contig:-NODE-867-length-11624-cov-6.145648_CDS_0012	MKMQRLGIDLSEHNGDFKSSRLDDFEFVMIRTGYGSINKDKQEDKQVYNNAKKCIKAKIPFGFYHYTYALDTKMAEAEADFCLSIVDKISNQGHRPMYPIAFDIEDKKLDKLTIAQRTDICIAFCDKIEKAGYYAVIYASTSYFKSKLDLQRLTRFDKWLADWTKKKDEDLQKIIPHGIRQFKVDRNENLDYNYAYKDYPDIIGKMYGIKKELKVGSVVKVLKPIIYGTNKKFKQYYEYYEVLSIGKIRKNRIVIGRDGITTSAIDKKYLEVIK*
ENA-OPOB01000380-OPOB01000380.1-human-gut-metagenome-genome-assembly--contig:-NODE-380-length-19660-cov-16.160538_CDS_0020	MNIDVNKYYDYRRKVLGTYVDRDGAYGSQCWDLYFDWCEKNGFKGANCTSSGYVKDIWLNRETNGMTYNCIEITELQPGAIVVFKEVPNITPFSHVAIFDSDINGVYGRFLGANQGDKNGLVNIVTLPYSATFDTAFMPKAMILSDEKTEKVLNEIPSDFIKEYGTFYPNCTIKIREAPSQKGNDTGLYYTNGMNVRYDGYVKRDGYVWISWIGNSGKRRWMAGGELNSKGINYLPYGVFK*
ENA-OPOB01000526-OPOB01000526.1-human-gut-metagenome-genome-assembly--contig:-NODE-526-length-15922-cov-10.278025_CDS_0005	MIVLRIWRSVLSCVCALSLLFAPSASADMRGVDVSNWQCDIDTYTLDADFVVAGATWGVGGFNNMCLTNGVNQAANYQLGRAVDSGKSIGVYHYAMGRDANTEADFFIDNVRGYVGNAVLVLDWESQDNPSFGNGAWVETWVRRVHDRTQVWPIVYVQASALGQLTQFVREHCGVWVAQYASMNVTGYQETPWLYGAYGEAMRQYTSNGYVSGYAGRLDLNYFRGERWQWDAYAHGDGANVSAPETNAGGSASQSACVVVASGDTLSGIAERTGLLPWQSWYGYGSGNPAMIYPGETVCYGGGVVAQPDTARTHTVASGESLWSIFGGDWARVASLNGLSNPSLIYPGQILRY*
ENA-OPOB01000011-OPOB01000011.1-human-gut-metagenome-genome-assembly--contig:-NODE-11-length-176799-cov-9.552460_CDS_0017	METLYRKISREPDELQGYLPRFNTEEREEPRPQTVASPIIDSIETSEEEPRAEKESKPTYTTSTNTTSSSFKSKNEFKATMLPIYERILSQMGLNTAYAKALVAQDGLESAWGTKPSGKFNFGGIKGKGSVKRTREVINGKDVYINDSFRDFDSLEDYAKYKISLLNNNRYKAFTGDISGFADRVFRGGYATDPKYADTLKRVIASAKHGGILKFQAGGTGEIRPDNRSWLRRKWDNVITAYNSSSWANSAPADVIAGFTPYGLFHYSATGDEDSARLAVLPGAVGTSEVAKNTVKAAEEGVNLIYKHYGNDLSKYFHGALKWLRNARKGSIPAAERLEVPKQISKVRLGNPKHDYAFFKDAKTGETILEISQTAQNPLRSGEKAASKQLLQELVGTKD…
ENA-OPYF01000012-OPYF01000012.1-human-gut-metagenome-genome-assembly--contig:-NODE-12-length-132465-cov-14.618579_CDS_0032	MPNYTNSSLVNYTKISPMQSGSRVNSRYNPSGKITVITIHHMAGNLSVETCGNVFQTREASANYGIGSDGRGGMYVEEKDRAWTSSSPSNDYKAVTIEVANCAYGDPWPVSSSAYEKLILLCADICKRNGIEKLNYTGDTTGNLTMHCWFAATACPGPYLKARFSDIANRVNAILDASKPGPTPVPSGNLAVGDVVTFVGGSHYYSADASSPASTDLKPGEAKVTAIYKSGKHPYHLIHTDSSTSVYGWVDASAIRELEEKPSTPSTGSYDVGNIVNFKGGNHYSSANASSPASTGLRAGPAKITYKANGAHPYHLVHTDNQTTVYGWVDASQIEGASSAPSTPSVEKFNKGDKVKIKSSTTRWVGGASIPSWVKNSQLYICGFRDSDPCVTINSDLSG…
ENA-OPNX01000023-OPNX01000023.1-human-gut-metagenome-genome-assembly--contig:-NODE-23-length-19516-cov-11.212836_CDS_0012	MQMKLIDVSYHNGNINFAKVKETGVEGVIIRAGYGFKTIDKCFYNNITNAIATGLHIGIYWFGYASTVQQAQHEAKYLVSLLKDYKGQIDLPIYYDWEYDSYDYVKEHYGVKATKELVSNMTRAFCEVLENNGYFSGFYANIDYLNNFYTNSVKERFTTWVAQWGSKCTYQGNYAIWQYTDKDKINGITGNVDSNYLYSDLPTIIKNGGYNGYGKVTIDTSKFIYDVNQDGVIDEKDLKALEDYLRKQGVID*
ENA-OPOG01000239-OPOG01000239.1-human-gut-metagenome-genome-assembly--contig:-NODE-239-length-31789-cov-6.178263_CDS_0003	MTYQDITTYNSPNYTSGRPYGIHYIVIHWWDDPSNHPMFDAVINTLCNPKRGASAHYIAEAGRVACIVDPDDRAWHAGDGVGVGSKGNDKGIGIECNPRQSDGDYATIAELIRDLRAMYGDLPLIRHRDCSSTQCPGTYDLDRLDKLARGLTAPANPVPTQPATSCTTKLEVDGSWGPLTMKRAQEIAGTTPDGIMSGQIKCDANANIYAAKWGTGGSDWVEWASKHFGITDRPRNAGPDFIRHFLIEMNGYSGNGVIDPAPSQAVKEFQRRLNEGRIFN*
ENA-OPOG01000968-OPOG01000968.1-human-gut-metagenome-genome-assembly--contig:-NODE-968-length-12598-cov-1.415212_CDS_0009	MKIIEPRYVWNGTLSKRTQPIYRIILHHAAASHCSAVQVHSWHKARGWVGIGYHFFITKDGDIYRGRPIDCIGAHAGGYNYDSIGICFEGNFENEVMQNAQEEAGRALVKSLTSQYKTIKVVQKHCDVNATACPGKNFPFDYIAHGVVPDSDPKEETVYGIEVAEIARGATGPDVLILQKMLIGNGFSCGRTKADGQFGRNTEQAVIDFQKSRSILVDGIAGKQTWYKLFLKEDTHGS*
ENA-OPOG01000092-OPOG01000092.1-human-gut-metagenome-genome-assembly--contig:-NODE-92-length-61099-cov-7.603548_CDS_0052	MSNSPLVSYTKISPNKSSPRNHKIDTVTIHCVVGQCSVETLGNVFAPTSRQASSNYGIGYDGRIGMYVEEKDRSWCSSNAANDNRAITIEVASDTKEPYAVNAKAYAALIDLLVDICKRNGIKELVWSTNKADRVNHKNGCNMTVHRDYANKSCPGTYLYERHAQIASEVNKRLGSTNIKPAPEKPSGGLYRVQTGAFKSKANADAMLAKVKAKGFDTYMVKVGDLYKIQVGAFKVKANAEATLKKLQAAGFSGFITTEQGAGKSVDELAREVLQGKWGNGAERKKRLEAAGYDYAAVQKKVNQLA*
ENA-OPNZ01000002-OPNZ01000002.1-human-gut-metagenome-genome-assembly--contig:-NODE-2-length-69797-cov-3.622896_CDS_0031	MKNIIDISYAQGKISDHQWEYFKENLTGLIIRFGYRGYGNGALRLDNCVTYNIFKCQQYNIPYGLYFFSQAINKQEGIEEANAMINSEYYQNATLGIWFDSEFSNEEHNGRADAISVKSRTDAAKGFCDTIIASGKQAGIYASSSWFKTNLDMSQLPYPVWVAHYASDYSYKKNVVLWQYSSSNPMRVPGFDRLDCDKIIDESFFGGQPNIKTKKDYIKQIQSALCVTTDGIAGRKTIAATITVSKTKNNRHAVVKPLQEYLNYLGYDCGNADGIAGAKFDSAVKKFQRDHRCVVDGELTAQKNTWKRLLTV*
ENA-OPOF01001360-OPOF01001360.1-human-gut-metagenome-genome-assembly--contig:-NODE-1360-length-15854-cov-2.810621_CDS_0008	MPMIETAVSWAEHIAADNSHGYSQVNRNDPDYDCSSFVGTALSKAGFAVSKYSTTRNLESQLIKCGFKKCNAPWKRGDIHLAAGHHVTMSTDASNIVHASQSENGGIDGQTGDQTGREICVRSYYCLPYSNLVHYRYKGNDEPQTIAPQAIKPESARSFNRKIAGAYHTNDRYNLRVGAGMNKRVILTLPTGTGVRNYGYYTGEWYLVKAVVDGCTYTGYVAKEGLTRG*
ENA-OPOF01000168-OPOF01000168.1-human-gut-metagenome-genome-assembly--contig:-NODE-168-length-60136-cov-3.265026_CDS_0020	MATYNVHGGHSLKCRGASGCLDEVNEDRAVKNRVIELLRVAGHTVYDCTDDVSTTQKQNLKNIVAKCNQHAVDLDISIHLNSARNDYAGDGVTGGVEVYNYSSKTAAVSDRICQNISNALGLTNRGTKYTKGLYVLNHTHSPAILIECCFVDDKDDADRWNADICAKAIAEGILGTTVSGGSSSPAPQPTPTPAPSQDSSDDIAVDGKWGKDTTRKAQKVFGTTVDGIISRQKYSCKKYLLNAYTSSWDFRTSNFGNGSQLIRAIQARIGAVVDGFFGPNSVKKLQVFLGVPADGYLGPVTVKAFQRWLNAQ*
ENA-OPOF01000893-OPOF01000893.1-human-gut-metagenome-genome-assembly--contig:-NODE-893-length-22227-cov-21.933069_CDS_0017	MACRDINELTPLAQRACRLFMETCRKNGLDIFITETYRSQKRQNELWEQGRNKPGKIVTWTMHSRHTDRRAWDIACNGSNLYDRAVLKKAGRIAENLSITWGGTWTTPDMPHFEITDNWKAPKEDEEMTQEQFNKFMDNWLAERRSLPVSDWAKEEVEQAKEEGITDGTAPQAFATREQVAAMILRSKDK*
ENA-OPOF01000398-OPOF01000398.1-human-gut-metagenome-genome-assembly--contig:-NODE-398-length-38100-cov-5.487239_CDS_0058	MALKGIDVSTFQGRPNWKKVKLDGVDFAMIKATQGRSETSNMYLFTDSKFAYNIKAASDEGIQCGTYHYFTAKTSAEVKKEAQYFINAMRPYKKYISLYAAIDVESKHLKGLSKDELTGLVLQFCDYVRAAGYTPIVYTNPDWLRNRLNGIGDELLWLALWRDKHSTPTGYKNMVMWQWGGESVNGIVGKVDSDFGYFDLPSKYFPKINYIGTSIVDALSVIKAPTSFAYRRKIAIANGISGYIGTAAQNTKLLNLLKQGKLIKP*
ENA-OPOF01000596-OPOF01000596.1-human-gut-metagenome-genome-assembly--contig:-NODE-596-length-29385-cov-2.776986_CDS_0005	MRTKGIDISRAQEQFDFTAAVSAGVKFVIIRAGIGRDEDTYFSRNIEQCRKLGIDFGCYWYITATDSQELDRQINACIKTIGDEKPSYPVFCDMEEQRQIDNLTSKERTDMALEFCDRLNKAGLPSGVYANPAWLESYYQKERIVGKRDIWLAHWTESPDYASRYDYGQKMWQWGIDNIAGKDVDGDICFVDYPAITAKWYKENCGDKPEKPVNLFKKGDSVRVKRGARFTNGVEPYSYVYDTVYTVQQVSASGKETLIGIGSVPTGWLYTENLYKAESDEITQKFAVGDKVKVNYGAKTYNGGSLALFVYTNVYEVMQAGSGDREDYIVIGQGGQVTAAVRAEDITKI*
ENA-OPOF01000015-OPOF01000015.1-human-gut-metagenome-genome-assembly--contig:-NODE-15-length-173145-cov-5.979652_CDS_0121	MNDITYRPFIRDSALGDINIQIPNLEIPVYKPRYSQPLEDDTETEVQSQVEEIRNPEPIVQETTVHKFNSKKDFKDTMLPIYERLLKSKGLNPAFAKSLVAQDGLESAWGSKPAGLYNFGGIKGKGTTKRTREVINGKDVYINDQFRNFKSLEDYANFKIDLLNNKRYKAFSGDIKEFANRVHRGGYATDPRYANILNQVIASAKHGGVLKFQQGGIQEGKQWLEDWYKSRKGLVKQNVKQVLPIPLPVTESLVFNALKRNLDLTRAKINPSKVPDNASGVYYPFGRRIFLTDGSTSTAIHEWTHSSLPDAQEKVIKKYQDNFGDTVYDNKTIAPDEYLDNPQEIYARLMQLRYSINADPNHKFTKEEIQNIKKEHLDHYTLTNRLKNSEGKGSFSVSQ…
ENA-OPOT01000259-OPOT01000259.1-human-gut-metagenome-genome-assembly--contig:-NODE-259-length-47475-cov-7.604829_CDS_0081	MNIIKMIVPESKYNIKCPYSMTPTRIVVHNTANDATARNEIAYMTNNNYETSFHYAADDKEIVQGLPENRNGWHAGDGHGKGNMEGIAIEICYSKSGGERFIKAEQNAVDLIVDILKRYNWRIDKVTKHQDYSGKYCPHRTLDMGWDRFIKMIENKLNASNSKTEKINVKYQVYAGGKWWSDIVNYNNVNSDGYAGVYGKPISGFRGNTVGTVEAAGNLIYQVHTINGKWLGMITDRQIEKSSGDDFAGILGKPIDGIAIRSTKGTARYRVHTKNGKWLGWITKCDTSDAMYGMAGIYGKEIDAIQIEII*
ENA-OPOT01000134-OPOT01000134.1-human-gut-metagenome-genome-assembly--contig:-NODE-134-length-63395-cov-10.374913_CDS_0070	MATYTVKKGDCLWNIAKDKLGDPYKWKALADVNKISQSNPVIYPGQVLNLDIGGSSSGGSSGSTTKKKNTSNKPTIQYFGVQAGTDSTIFATWSWDKSHTDNYKVMWYYDTGNKVWFVGNDGTSDYKQSTYSAPSNAKRVKLKVKAISTKHTVNKKEVSYWTGNWSTEKIFNMSNTPPVAPSAPSVEIKNYKLTATLDNLDVNATEIQFQIVKDDKKVFKTGKAKIVTAHASYSCTVAAGSKYKVRARSVKDGKYSDWSDYSSNSETAPSKPSGITTCRANSKTSVYLAWSKVANATSYDIEYATKKSYFDGSDQTTTISNVEFTHYEKTGLETGQEYFFRVRAVNDSGKSGWTTVKSVTIGKPPSAPTTWSSTTTAITGDPLNLYWVHNAEDSSNQTY…
ENA-OPOT01000490-OPOT01000490.1-human-gut-metagenome-genome-assembly--contig:-NODE-490-length-30350-cov-3.073147_CDS_0049	MSKITCVDISEFQQNIDFNKMKNDGIKAVIIRAGYGRETSQKDTMFESHYRNAKEAGLKIGAYWYSYADSVDDAEKEAKACLECVENKYFDMPIYYDLEDNSIVKLGKAKLTEIAERFCETIKKSNYRAGVYANLNWFNNYLDYDKLKKKYSIWLAQYNSVNELNCDIWQNSSTGRVSGYGKNIDTNIIFNESVFNSKKEDDKDKGKITKPDIFYRVRCDGVWLPEVKNLEDYAGLKGKAITDIAIKVSEGKVWYQVHTKSGWLPKVSGYDIDDLENGYAGNGSKIDAIRVYYTTPQNIAESLNKYLVAKYKVSAISKEYFDWQHDDQTSNGQDGYAGLFGNNIDRVLLVLE*
ENA-OPOQ01000052-OPOQ01000052.1-human-gut-metagenome-genome-assembly--contig:-NODE-52-length-59024-cov-4.107361_CDS_0012	MASVSGLTIKRQTGSSAYYATWDFDSSISQSTGGGVNEGDWVTINDGATWYNGVEIADWCFSETWMVIQVSGDRAVLGENQGGGHDIQSPINVNDLSGGSGESTETITDTLENYDVQWYYDTGDDIWFEGSSDSPTSTHSVYSSPPSNALRIKVKVTPVSKTYTVNDNETSYWTGEANEEEFSLAGDPPETPTTPTTEIEKLKLTASIENISDPRTDQIEFEVYNDLVKVNSTIVDVKLCMASMSTNVIAGGKYRVRCRAINLYYSSKIYGEYSEFTSELLTIPAPVTNVVASADSKTSVVLDFDKSSTATGYKIEYATNRDYFDTSSQTSSLSVTTNRAHVIGLDTGKEWFFRVAATNSKGDSEWSDIVSLTIGSAPAAPTTWSSTATAIVGEPLNLY…
ENA-OPOM01000755-OPOM01000755.1-human-gut-metagenome-genome-assembly--contig:-NODE-755-length-12460-cov-106.972592_CDS_0003	MKKIKYFSLKEFITSPTAKRLGIDNLPTFEIVDNLNRLADYLDGIREKLGKPILINSGYRSPMLNKAVGGVANSQHLKGLAADIVCADMKSLEKVLRETGGFDQFIKEHRKGSNSFWFHVSVCSRNGKPRNQVIMNLEKK*
ENA-OPOR01000235-OPOR01000235.1-human-gut-metagenome-genome-assembly--contig:-NODE-235-length-57390-cov-8.051086_CDS_0088	MTKKRNIISVSILIIVWILFITTVKSAQDDLYAENNETNKQVTVVATAKPDVEENDTDIVQSCEVHPSYWMDNDEYELFAKCVEAEAGTEGFTGKQYVVDVILNRVDSDKYPNTVKDVIMQKHQFEVVSNGRIYDVTPTEETYKAINTELESQLDNEITAFRMSHYHSFGTPKFHYKNHYFSID*
ENA-OPOR01001853-OPOR01001853.1-human-gut-metagenome-genome-assembly--contig:-NODE-1853-length-15955-cov-15.749157_CDS_0006	MNIDTNKYYNYRQKMMGKRVDKDGYYGCQCWDGYMDYCQYNGFKGANCTTSGYVKDIWENRKTNGMLTHCIEATQLQPGAIVVFKVVPGVTPYSHIAIFDSDVDGSYGRFLGTNQRGNNEGFNVITLPYSAMYPTVFIPKSMILNETVEHILNYIPSDFHREIGVFYPNCTIKIRRAPSLKGEDTGLYYTNGMHVQYDGFVKREGYCWVSWIGSDNSRRWMACGELNSRGYNTTPYGVFK*
ENA-OPOR01000293-OPOR01000293.1-human-gut-metagenome-genome-assembly--contig:-NODE-293-length-50838-cov-4.595219_CDS_0044	MAIKAYSLAKDGNKKLSANFAVKEFRCKDGTDPIFIDDVLVKLLQNIRNHFGKAVTITSAYRTAAHNKAVKGATYSQHCYGMAADIRIQGVDVETLATYAETLLKNTGGIGRYPVKTGRPAGWVHIDTRAVKSRWVG*
ENA-OPOR01000390-OPOR01000390.1-human-gut-metagenome-genome-assembly--contig:-NODE-390-length-43444-cov-5.398327_CDS_0015	MKRRRKRRASPAPLICLLAVLACIIALRISVSEETAASAQMTGKLENPATTAPVRLLEAEMTEAEQVTRAEDRPARAARYVNIEMTDEELAELAAVVFLEAGNQRAEGQQAVVEVVFNRVLHSAFPDSVHDVLHQGEDGDVPQFSTIYAVSTATPTQAQYDAINGALYGDTILDADVVFFSRNGENDRVWGQIGDHVFCREYIWR*
ENA-OPOR01000390-OPOR01000390.1-human-gut-metagenome-genome-assembly--contig:-NODE-390-length-43444-cov-5.398327_CDS_0046	MSNSPLVSYTKLSPNHSGQRTRKIDRITPHCVVGQCSVERLGDIFLPASREASCNYGIGADGRIGMYVEEKNRSWCSSSNANDQRAVTIECASDGAEPYAFRDVVYQSLITLCVDICKRNGKTKLLWLEDKDKTLAYTPAPDEMVLTVHRWFANKSCPGNWMYARMGDLAEKVTAQLSAGMDEEDDDMDINKFKELWREMRKELQDNDASAYSEEARKWAVDNGIIRGGNSDEFNGMWEDMTTREQLVTVLYRFAQKFGLS*
ENA-OPPA01000482-OPPA01000482.1-human-gut-metagenome-genome-assembly--contig:-NODE-482-length-28073-cov-6.514241_CDS_0015	MNDYGMTIIAGGREIEIPVLPQKLKVTSPGNNDKATVLVLGDILILRKKGLRTVAWDSFFPVNDAPFVTGRITDPVEIVRAIQDARDGLDPVRFLITGTDLDINVRMGVETFDYEERSGELGDFYYSIKLSEWKDYSPRRIVLPPEPKKPAQAKEPKRPGKPPAAAAKTYTVKAGDCLWNIAKKFYGKGGDYTKIYNANKGTIGSNPNLIYPGQVFTIP*
ENA-OPPA01000482-OPPA01000482.1-human-gut-metagenome-genome-assembly--contig:-NODE-482-length-28073-cov-6.514241_CDS_0030	MSNSPLVDYTRISPNKNSPRNHKIDTITIHCVVGQCTVETLGNIFAPTSRQASSNYGVGTDGKIGMYVEEKDRSWCSSNAANDNRAVTIEVASDTKHPYAVNDRAFAALLDLVTDICKRNGIRKLVWSTKKADRVNHKNGCNMTVHRDYANKSCPGDYLYNRHGEIAAEVNRRLGVEDTAPDAGAAQDVTVYTVKKGDTLSQIAAKYGTTYQAIAAYNGIKNPNAIRVGQKIKIPASTAPAALKKGDRVKVLNAVTYDGKLFRTYYDTYDVIQVSGARVVIGVGATVTAAVNAANLRKV*
ENA-OPPA01000011-OPPA01000011.1-human-gut-metagenome-genome-assembly--contig:-NODE-11-length-131614-cov-4.748866_CDS_0006	MSVITYSMKKDWNKKLSKNFSAYEFACNDKSDEFKVATELVETLQQIRNHFGKPVIINSAYRTPAYNTSIGGSSRSQHCMGTAADICIKGVDPIRIALYVASLPYFQTHGGIGYYNRAQATGGFVHIDVRPSVSRWISKSGTSYKVANKIMPTIKMGVKDGVNGSGYAVTALQRHLGVAADGIFGTGTKAKLVEWQKAHGLAADGICGAATWGSF*
ENA-OPPB01000258-OPPB01000258.1-human-gut-metagenome-genome-assembly--contig:-NODE-258-length-29616-cov-17.394303_CDS_0041	MKRTPKHKRFKRSMVKPVAGLTLSTAIMLAPSVAMADMNGVDVSGWQPANITRVIPADFAIVKATEGVDFTNSSWVSQITGAIETGKIHGLYHYANGGSAIAEADYFVNTVGSYVGRSMLVLDWESYRNAAWGNGNWVRQWVNRVHERTSVWPVVYVQASAVWQIPQDVRQHCMLWKAQYASNAVTGYQAQPWNAGSAGEGMLQYTSHGMLNGYGGFLDLDLFFGDKTAWGRIACGERSGCVPNSFANTGTTTTVRHDTPNTTSNGDVNQMANDVIAGRYGNGATRKALLGGYYDSVMRIVNNRLGCGTAQSSAQCVYVQSGDTLSSIASRYGGSWNEWTGYRSGNPNIIYAGERVCRRGSSVSTGGARRYTVRYGDTLSGIASRYKISMSQIKGYRSG…
ENA-OPPB01000079-OPPB01000079.1-human-gut-metagenome-genome-assembly--contig:-NODE-79-length-50931-cov-31.893349_CDS_0002	MASSEDILKIAAGEIGYYAPDDPEPGSKYGRWMAELTGEEWLAGPSTSIWWCMIFVSWVFAQANSEFPGYPSYNTDSTVSAARDNGSLINPRDAQPGDIVVFDWNKKTAATDHVGIVEKNYGTYIQTIEGNTSGSDWGSQSSGNGVHRRTRSWGSVAYVIRPDLSGFSYEEEDSSRIDYGDLIAVDGAWGSATTTKAQRVINAPYIDGVISRQTIANKQYLSGCTSGWEFLDGYASGSQTISILQNKWNTYADGVIGKNTVKAMQSYYGTYVDGYLDNPSPAIKAFQRALNNNVV*
ENA-OPPD01000101-OPPD01000101.1-human-gut-metagenome-genome-assembly--contig:-NODE-101-length-30953-cov-1.810085_CDS_0035	MKYFTVEELTESSTAIKENIDNTPSKEITEHLIELIEELLDPIREKWAEYCNINKLGNPAISVSSGYRCKELNKAVNGSVTSAHMTGYAADLQNVSGSREEFYQFLLNFLKDRNFDECFIEKSRTSQWVHIALYSIKGLQRRKKGNLYV*
ENA-OURH01000056-OURH01000056.1-human-gut-metagenome-genome-assembly--contig:-NODE-56-length-178900-cov-8.868004_CDS_0030	MKFKESSLLKKHKQLLGNKRDKRKKVVKSTSPTPDLKKAVIKKQEGGTLFSIYNSIDPYIPPAIDFNAPELETEIVTNPIKKRQAKVIEEAKKSTTNSEAQELKEINSEVPSKKIPKSSETWKSPYSNKNEWVSDLTNAYKKAGITNDNAIRMLISQDALESGWGRSAQGKFNFGNLTTGSSWKGAYVEGKDHDAKGNPIKQRFRAYDSMNEYAADKIQFLKRLYDFDENDDINRFTAKLTGENKGKRRYAEATNYATSLANIYNKFAEGGIIKAQNGSKLEELLIKKALEFGQKTSEKMSPYDIRLIDFIKSKEGFRPKPEKDKTDGKWTVGYGLTDPKLIRKYRNGITEEEASKHLIQHLQMGADSLATMPYYDNLNLGEKTALNDLIYNVGWNKFK…
ENA-OURH01000662-OURH01000662.1-human-gut-metagenome-genome-assembly--contig:-NODE-662-length-37637-cov-4.330005_CDS_0021	MGLIGETTPEKIWNFLKSKGLSSCGAAGLMGNLYAESGLNPQNLQNSYEKKLGHTDASYTAAVDNGSYGNFARDGAGYGLAQWTYHTRKAALLEYAKAAGKSIGDLETQLGFLMKELTEGYKATLSVLKSAQTVTAASNAVLTQFERPADQSDTVKTKRAGYGQKYYDQYAAGAVSNKKNGGTSNMNVSEVRKKFAARAAAYVGVKEGTAAHHAIIDAYNNHKPLAQGYKVTYRDAWCATFGSKIAIEAGYTDIIPTECSCDRQIKLWQQMGRWCENDAKVPEPGDYIYYDWDDNGAGDCTGSSDHVGVVESCDGNTITVVEGNKSNAVERRTLEVNGRYIRGYGVPDFSKKATSEPAKPAAPAQPAQGTAGEQVYTVQKGDTLSGIAAKYGTTYQKLA…
ENA-OURH01001968-OURH01001968.1-human-gut-metagenome-genome-assembly--contig:-NODE-1968-length-14771-cov-17.283877_CDS_0012	MFQIRTSKPSSGNKFYITTSRGGYSSCIEGYPTDKDCNVLANCVGYACGRFNEIIGSMRYPYLNCNAENFIERAINTYGLEIGQTPKAGAIMVWQKGSTLSGNDGAGHVAIVEKVIDANTVYTSESGYGSSAFWNSTRKNSNGRWGIGSGYTFRGFIYNPSVKEETPKKDVDTMANEVIQGLWGNGEERKQRLTDAGYNYSEIQNRVNEILRPSKPSVDILDLVRKTIRGDFGNGDARKQALGDNYSEVQRQVNLNYQNGTTNWNNIKLY*
ENA-ORJR01002303-ORJR01002303.1-human-gut-metagenome-genome-assembly--contig:-NODE-2303-length-15547-cov-3.033290_CDS_0010	MFPYKKTIIKNGGGNIKISQNGLNLIKEFEGCRLTAYKPVPWEKMYTIGWGHYGVTAGTTWTQSQADSQLEIDLNNEYAPMVDAYVKGKANQNEFDALVSLAYNCGNVFVADGWAEFSHSYVASMIPKYRNAGGQVLQGLVRRRQAELDLFNKPVTGTSNQNNQTGGMIKMYLIQGLDNSGKVKHWYVSDGVSVRHIRTMRMLENYQNKWAKLNLPVDTMFITEIEKEFGRKIDMDSGEVK*
ENA-ORJR01002382-ORJR01002382.1-human-gut-metagenome-genome-assembly--contig:-NODE-2382-length-15099-cov-4.839968_CDS_0007	MKLLQAMATNNPCYKEAKPVKKITGIVVHSTGCDNELLRRYVQPSKTDKNYDTIMKDLGKNLYKNDLNEPNAEICMHAFIGQNDKGEVETYQTLPYNYCCWGCGSGSKGSYNYPPTARIQFEICEDSLTNKSYFDKAFREAIEYCAYLCKRFSLPVTAISSHKESCAAGYASAHGDPENWLTKYGKNMDWFRAEVKKLIEKEPDNDVKTLYRIQVGAYANKANAEAHLKRLKAKGEQGFIVTVQKGE*
ENA-ORJR01000581-ORJR01000581.1-human-gut-metagenome-genome-assembly--contig:-NODE-581-length-41379-cov-15.086291_CDS_0057	MATTYTVKNGDCLWNIAQSQLGDPLRWTQIAELNGISKSNPVIYPGQVLNLEVGSSSSSSASKPNTSTMATIQYFGLQAGTDRTLFATWKWDRSHTENYKIRWWYCTADGIAMLGTESTVDFPQCTYNAPNNAVRAWFHVMPISEKYQSNDKDVSYWTAEWSTQKTWDFANNPPTKPSAPSVEIKDFTLTAELDNLNVNGTAIEFQIVKDNNSIYQNGKASILFGHAAYSCTVPAGSEYKVRCRSIRDEIYSDWSDYSSNVDTPPSAPSVFTELKALTETSVYAEWDAVPNAESYGIEYTDKITYFDSSNKVQSMTVQSIVHHAEIEGLTSGTEYFFRVRAVNSKGNSAWSEIRSIVVGKKPSAPTTWSSTTTAIVGESLVLYWVHNSEDGSSQTYAEL…
ENA-ORJR01000117-ORJR01000117.1-human-gut-metagenome-genome-assembly--contig:-NODE-117-length-102660-cov-3.825575_CDS_0076	MITGSEGLSLIKRFEGLYLESYLCPAKVWTIGYGHTKGVVKGQKITEEEAENFLKKDLAVAEKTVNSLNVQLTQNQFDALVSFVFNLGSGNFLSSTLCKKVKKDPNDSTIKNEFGRWVNSKGKKLPGLVKRRQEESELYFS*
ENA-ORJR01000502-ORJR01000502.1-human-gut-metagenome-genome-assembly--contig:-NODE-502-length-44863-cov-10.036373_CDS_0011	MSTNEKRIWDYLTGKGLSPAGAAGLMGNLYAESGLNPQNLQNTYEKKLGYTDAAYTAAVDSGKYQNFVHDSAGYGLAQWTYWSRKQNLLAFARAAGKSIGDLDMQLDFLFEELSTGYKSVLSTLKTATAVRTASDSVLLNFERPANQGEAVKIKRAGYGQTYYDKYAAPANGGNSMSNSSLVNYTKLSPNHSGKRTHAIDRITPHCVVGQCSVETLGNVFAPTSRQASCNYGIGVDGRVLLCVDEGNRSWCTSSNANDQRAVTIECASDTTAPYAFKDVVYQKLITLCVDICKRNGKKKLLWLGDKNKTLNYSPKSDEMVLTVHRWFANKSCPGDWMYARMGDLASKVTAQLGGSTSQPSTPTTPSTPAAGLDIGAVVNFAGGKHYTSANAASGSAAKA…
ENA-ORJR01000127-ORJR01000127.1-human-gut-metagenome-genome-assembly--contig:-NODE-127-length-98084-cov-10.297673_CDS_0006	MNELTIHDYLQKKGLNEYGIAGLMGNLFAESGLNPRNLQNSYENVLGMNDNAYVAAVDNGTYTNFVQDKAGFGLAQWTFWTRKQALLDFAKASGKSIGDLIMQLDFLWKELSGSYPGVLAVLRAATSVLEASNAVLLNFEKPANQSKDVQKRRAEYGQRYYDQFASQTASASDSDLEQFRKLFQEMRAELQDNDCGQWSAEARQWALDMGLITGNGTVINGEPNYMWQDLVTREQFVTVLYRLAQIMGSPA*
ENA-ORJR01000476-ORJR01000476.1-human-gut-metagenome-genome-assembly--contig:-NODE-476-length-46966-cov-15.604555_CDS_0003	MMKASELVGKAIDIAKNDKTLYVMGCFGAPLTTANKKRYTTNHSYNKATARLKMINAASEDTFGFDCVCLIKGILWGWCGDKSKTYGGAKYASNGVPDIGADQMITKCPDASATGWADMEPGEVVWTTGHIGIYIGDGLAVECTPKWKNCVQITAVGNIGSKAGYNTRTWKKHGHIPYVEYDKAPSVKPPEPDTVVPAPVTEVKATGTAKSFNKAVAGSYKVTASSLNVRNAAGTEHKVLTTIPKGTVVKNYGYYTVVNGVKWLYVKFTYKRVTYTGFCSAAYLKK*
ENA-ORJR01001185-ORJR01001185.1-human-gut-metagenome-genome-assembly--contig:-NODE-1185-length-25885-cov-4.651775_CDS_0005	MSNSALISYTKLSPNHSGKRTKKIDTITIHCMAGQLSVESCGALFAQSSRQASSNYGIGNDGRIALYVDEGNRSWCTSSNANDQRAVTIEVASDATHPYAVNSKAYDALLDLVTDICKRNEIKKLVWSTNKNERMNHLNGCNMTVHRDYANKACPGDWLYNRHGEIAAEVNRRLGSGSSTPSTGETTGSTADIKIGDVVEFTGTKHYVSSTAKTASSCKPGKAKVTALAKGKAHPYHLIAVSGGGSTVYGWTDAADIKTSAAATDTSYLVKVTTDVLNIRKGPGTNYGTNGDIRDKGVYTIVAESDGPGASKWGKLKSGAGWISLDYAKKV*
ENA-ORJR01002349-ORJR01002349.1-human-gut-metagenome-genome-assembly--contig:-NODE-2349-length-15333-cov-6.066597_CDS_0002	MIKAIDVSSNQGMINWEKLPSQIDYVILRSVLKSGKPDSQFDYNVRKLNELRIPYDVYKYVYATTVEGINQEIYDVIKLIQDTGAKAKRIWLDIEDDSLQKLGCDTLTGIVKIGIEATLKNGFYAGVYTGYYCLAENWFTMPDFPLWIARYPSNVMYGLNDKHPSTAYVDAYEWSGWQYTSKARIVGIPNLCDLSIFDEDIMLPHWKNTDTYLQNTIFGNSIQKALEEIGVDGSYKNRKKIALRNGMNNYTGTAEENLKILKLLRNGELLKI*
ENA-ORJR01000797-ORJR01000797.1-human-gut-metagenome-genome-assembly--contig:-NODE-797-length-33853-cov-3.455027_CDS_0036	MKATGSSTERTIWNYFCCKGFSPAGVAGLMGNLYAESGLNPINLQNTYEKRLGLTDAEYTAAVDSGSYSNFVRDSAGYGLAQWTYWSRKEAMLNYAWKTGASIGDLMMQLDFMFQELKGHVAAFQVLRTARTVKEASDIVLTKYERPADMSNAVKVKRAGFGQAYYDAYANTTTTPEKEEITVSNSPLVTYTNITKNKTSPRNHAIDTITIHCIVGQWTAKQGCDFFATTDRECSANYIVGKDGSIGLSVDEADRSWCTSSRENDNRAITIEVASDTEHPYAVTDAAYAALIKLIADICKRNGIKKLIWSTNKADRVNHANGCNMTVHRDYANKACPGQYLYDRHGAVAAAVNELLGSGTTQPPEAAPGAVQGFPATPFTVRVIIPDLNYRKGPGMSYA…
ENA-ORJR01000549-ORJR01000549.1-human-gut-metagenome-genome-assembly--contig:-NODE-549-length-42640-cov-12.752273_CDS_0043	MNKPTYIIIHCSATREDKDFTEKQINDSHVARGFGKWGYHYYIRKDGRVIPMRAENEVGAHDNFIVPGTNTSYNRCSIGICYEGGLDKNGKAKDTRTDAQKKAMRELVQDICHRHDIIDILGHRDTSPDKNGNGIVEKCEWMKECPCFDVKSEFTSFLPPVIVRP*
ENA-OWRF01001522-OWRF01001522.1-human-gut-metagenome-genome-assembly--contig:-NODE-1522-length-19239-cov-18.201835_CDS_0009	MEYWLKKQNGDSLRLPVPPSEYNISKGVNIETEKVNELGEVGLFGGKNLQQIELTSFFPNQEYSFCQYKGFPKPNECTKFIDDIKDNGEPVRLLITGTDINAEFLIENFEYGERDGTRDIYFTLVLREYRRISVPVVKKTTPEPQQTQRPASTQTQTTKKTYTVKKGDCLWNISKRFYGKGSLYTKIYNANKDKIKNPNKIYPGQVLVIP*
ENA-OWRJ01000271-OWRJ01000271.1-human-gut-metagenome-genome-assembly--contig:-NODE-271-length-76363-cov-4.898268_CDS_0045	MKNVIVILDPAHGKDVLGKCSPDKSHFEWIWSRERCKELEGILTDMGYEVHLTNCSDNEIGLTKRKNFASSIRPGKRKLLLSLHNNAAGNGDKWKDATGVEFWTTVGVTDADICADILFQQFKTDFPELRFRLNEDVYLRRDKEKNFTVLTGNGYMGVLIEWLFQDNIGDVERLKTRTYNDRFNLSLVYGIEKINAYFSKHEETK*
ENA-OWRJ01007686-OWRJ01007686.1-human-gut-metagenome-genome-assembly--contig:-NODE-7686-length-5514-cov-20.301520_CDS_0003	MLHEYSLFNQGTHQVSEHFKVKEFAQKDYQCDEVLIDSELIKVLEDVRTNFKMPVIITSGYRTPEYNKKIGGVKNSQHTKGTAADIKVKTVPASEVQRYLNRKYPDKYGIGRYENFTHIDVREKKARWRG*
ENA-OWRJ01000334-OWRJ01000334.1-human-gut-metagenome-genome-assembly--contig:-NODE-334-length-67397-cov-29.822072_CDS_0022	MSVITFKPNDHTKITTDFERHEFACPCGCTAQMIDPELVQKMQTIRTKLGKAIKVTSGYRCVKHNADPKVGGSRTSRHLYGIAADWRTKDRSVNPVALGIIAAAQGFGAVGIYWHDKAAIVHTDTRGGKATWLCVQPGVYPSTTYNKFVLPTIEQGCEGAANRAATVMLQRLLGIPHDGSFGPATTKALMTAQRKHGLVPDGICGPKSWTALSGASKYLL*
ENA-OWRB01000354-OWRB01000354.1-human-gut-metagenome-genome-assembly--contig:-NODE-354-length-61063-cov-11.154832_CDS_0018	MSVITFKPNDHTKITPDFERYEFACPCGCTAQMIDPELVQKMQTIRTKLGKAIKVTSGYRCVKHNADPKVGGSRTSRHLYGIAADWRTVDRSVNPVALGIIAAAQGFGAVGIYWHDKAAIVHTDTRGGKATWLCVQPGVYPSTTYNKFVLPTIEQGCTGAANRAATVMLQRLLGITHDGGFGPATTKALMEVQRKHGLAADGICGPKSWTVLSGADKYL*
ENA-OWRB01000354-OWRB01000354.1-human-gut-metagenome-genome-assembly--contig:-NODE-354-length-61063-cov-11.154832_CDS_0034	MIFKSNRQLWLTHDGEREKMQFPVLPEKFSVSLGTKNTSVTISGLGEIIILQDRPAVEVSWDGFFPATYFPGLQTWSITPPKVLLQKLCEWKNSDKPVHLILTGTSANFYAAIQTLQPYEQGGDPDSIYYKIKLKEYREVKVRQVKVDSAGTATVSKSSTRTDNRVQAKTYTVKPGDCLYNISKTALGDGGRYNEIYALNKDKIKNPNLIYPGQVLQLP*
ENA-OQUN01000351-OQUN01000351.1-human-gut-metagenome-genome-assembly--contig:-NODE-351-length-63980-cov-8.369075_CDS_0078	MTINYQIWLTWNAEKEKMRLPVLPEKFDVKNGSNNRSVDLTGLGEVTIMQSRPALQFSFSSFFPAHGFPGMKSLIAVPPILYVRMIERWKKSRVPIHFICTGMYINLYCTIESFNYREDGGDVGTYHYDITLKEYQEVSLKTVTIDSSLVATVQDTVARVDSTSTPKTYTVKKGDCLYNIAKSLYGDGSKYSSIYAANKSLIGSNPNLIKPGQVLQIP*
ENA-OQUN01000428-OQUN01000428.1-human-gut-metagenome-genome-assembly--contig:-NODE-428-length-58119-cov-5.749182_CDS_0067	MMATELELRNKVVEVMRGWLGWSETNGKYRAIIDLYNTQDPLPRGYPVQYDDEWCATCVTAAGIQAGLHDIILGECGCGKMIELYQAAGRWEENDAYRPEAGDIIMYDWQDSGKGDNTGGADHVGIVEKVVGNTITIIEGNKGEAVARRTLAVNGRYIRGYCLPDYASKAEEDDDMDQTKFNEMFLTAMAEYRNKLRDNDSGTWSREAREWAVSVGLFAGNGTTDNGDPNMMWEDFLTREQAAQLFYRYAQQHGLV*
ENA-OQUN01000855-OQUN01000855.1-human-gut-metagenome-genome-assembly--contig:-NODE-855-length-39572-cov-4.744322_CDS_0045	MTQEQKAFIERVGALAAADMRASGVLASLTIAQAILESGWGKSGLTVKANALFGIKAGRSWKGKVYSAKTQECYDGVTFTTVTALFRAYDSWAESVADHSALLTGAARYKAVIGERDYKTACRAIKAAGYATDPKYPDKLIQIIESYGLTAYDGAGRPGVPDGSNDTPGAGKPTDGKGTGKMKASEFIKKLQNIVDNHKTLYVMGCFGAPLTGGNVSRYCTNHSYNKQAARTKMIRAAANQNPPVYGFDCVCLIKGVLWGWSGDASKTYGGAAYASGGVPDIGADMMITKCSGLSTDFGKIVPGEAVWLKGHIGVYIGGGKVIECSPAFKNCVQVTACLNIGAISGMNGRRWTKHGKLPYITYDTAGAATGGAGTAQKPGGASDTSGALAFAVGDVVQF…
ENA-OPPG01000084-OPPG01000084.1-human-gut-metagenome-genome-assembly--contig:-NODE-84-length-23854-cov-2.605992_CDS_0001	MGKHITAAYPIAKAGGIPINTSIPASKETYDRLGVAFVVLHYTGNVSDTAEANCKYFAGGDREASAHYFVDEDSIYQSVPACDRAWAVGSPDPVHPLCRNTNSISIEMCCSGNYHVSERTKANAAALTAELCKLLGISGVDTYVLRHYDVTGKSCPRQMAGKNNAEWEAFKASVKALLNEQPKPA
ENA-OPPJ01000002-OPPJ01000002.1-human-gut-metagenome-genome-assembly--contig:-NODE-2-length-213380-cov-11.416604_CDS_0087	MLKGIDVSVWQGSIDWSKTKDEIDFAILRAGYGRHVSQKDDRFEEYYAACEKYNIPKGAYWFSYATTKDEAIQEAKACIECLKGKKFEFPILFDIEHSTQTNTAVASAIIPAFCDTIRAAGYYPGIYSYYSFLKSYVPSSVYSKYDIAVAHYASSTPWTQKTMWQYSSTGRVAGISGNVDLDYCYVDNYPEKIKALGLNNLTGSVNESKPVTPTGYLVTTAKAPENKVTSFGVNDKTQISKHFNVQEFKCKCGKSHEIKINLYLVYILEKLFETFECSMIIVNSGYRCPDYDKKIGGFVGQHGIGNAADVVLYDKHKKAISTKLVSCAAQDLGVGGIANITSSYTSIHLDCRTSNIWKGDECVSNNTVTSNFYQYYGLTKDDVYKNKAVPTTPAKPTTP…
ENA-OPPJ01000161-OPPJ01000161.1-human-gut-metagenome-genome-assembly--contig:-NODE-161-length-36061-cov-10.183136_CDS_0031	MGTLRYLVIHCTATPCGREVTGAEIRRWHTSPVSQGGRGWKQVGYTDLFHLNGGVERLVNNNEDACVDPWEVTNGVKGYNSVSRHVVYVGGVARDGKTPEDTRTSWQKRAMERYVKDFHRRFPGVRIVGHNELAAKACPSFDVQEWLKSIGIHQ*
ENA-OPPJ01000129-OPPJ01000129.1-human-gut-metagenome-genome-assembly--contig:-NODE-129-length-44015-cov-4.027093_CDS_0019	MQKDNIEVLRKILYAVESGGQIYGRQNYAAFIGAGANCANEKAITIGAGQWYAGEAKRLLQKIQRTNPAQFKKLDTQGIETDLLKKNWATYAVSTTSAKAKCIVAIINSTLGRKCQDELMDEQITKYAASIAKTYGSMSDTAMMECINIIHQGGSAALKRILAKTKKPYTAKSIYAALNTDPADPRPNQVGDYATRQKKVYEYITKYASDTATGATTSTETKKEETTVSTVQDRINKAINWMEETAKDDRHGYCQDHRWGTDGDYDCSSAVITAWEQAGVPVKTKGATYTGNMLSVFKANGFVDVTAKVNRSTGAGLVRGDVLLNAVHHTAMYCGNGKEVEASINEKGTAHGGKPGDQTGREFLIRSYRNYPWTNVLRYTGGNSASATTKNYLEMGDSG…
ENA-OPPJ01000652-OPPJ01000652.1-human-gut-metagenome-genome-assembly--contig:-NODE-652-length-12461-cov-9.490327_CDS_0014	MKISEKGLNLIISFEGFCPNATKAVKTERYYTIGYGHYGKDVEENQTITKKEALLLLKNDVKRFESKVMKYNDCYNFTQNEFDALVSFAYNVGNIDQLTAKGTRTKKEIADAMLLYIKSGGKVLNGLRKRRIREREIFLKCSTSNFYPKYNGASKDIDIVLSSIGVNSKFYGNYKKRIPLAEVNSIKNYTGNLSDNIKLLSLAKSGNLKKVE*
ENA-OPPJ01000137-OPPJ01000137.1-human-gut-metagenome-genome-assembly--contig:-NODE-137-length-41493-cov-4.385926_CDS_0041	MTEKELRAKVVSIAEKYLGCKESNGSHRKIIDLYNSHKPLARGYPVKYTDAWCATFVSAVFIEAGLTEIAPTECGCGAMINLYKKIGRWEENDAYIPSPGDVVMYDWQDNGVGDNTGAADHVGIVVSVSGNSIKVIEGNMSDAVGYRTLRVNGKYIRGYCLPKYSAKAGSTGSNTATPPSNGSASKPASAKKASEAARSFNKTLAGTYVVTANVGLHIRNGAGTGKASLAVLPKGTKVANYGYYTLVGNVKWLYVQVTYKGVTYTGFCSSQYLKK*
ENA-OPPK01000024-OPPK01000024.1-human-gut-metagenome-genome-assembly--contig:-NODE-24-length-112985-cov-5.649526_CDS_0055	MDWKNIQADVTKILPCDYTAGREGANITGITIHHMAGNLSIDQCYNLWSHSQTSAHYAVQSDGKIGQMVNDWDTAWACGNWYANTHTISIEHANNNSNPWTVFPAALESGAHLVAALCLYYNLGRPQWLVNVFPHRYWSSTACPGELYGSQKDEYINRAQQWYDAMKNGSQAAPTPSTNKPTPAPTPTNKPAPGKSIVNVHYALRNLNGGWNDTVTNFNNSDSNGFAGVPCGKHDYLCAWADRGTLKYQVHTQQDGWLDYVSQGNKNDLVNGCAGIGGHAIDGVRMYYITPKGEEYKQVYYRSQTVAREGWLNSVCDDGSTYGGDDFAGMYGEALDRLQVCISDANPF*
ENA-OPPS01000937-OPPS01000937.1-human-gut-metagenome-genome-assembly--contig:-NODE-937-length-13990-cov-2.140797_CDS_0009	MTVTQLRELLVATARAYMGANTYNGQKQEIIDIYNKNHPLPRGYKVQYTDAWCATFVSAMGYIAGFSRIVLPECSCPEMISKYMFANCWEERDDYIPKPGDIIFYDWDDNGYGDCAGVPDHVGIVETCNGYNITVIEGNKGDTVGRRNLLVNSRYVRGYGVPNYSLLADEKEKPETKPESEETEMVYKTLNDVPKWAYKDIKALIDCDAIAGDGMGNIDLNETLMRAAIIMKRYVDMKG*
ENA-OPPQ01000707-OPPQ01000707.1-human-gut-metagenome-genome-assembly--contig:-NODE-707-length-19546-cov-2.248320_CDS_0018	MKYFTIKELSHSDTAVARGIDNYPTAEAIHNLTKLVENVLDPLREKYGKPIRVSSGYRSAILNRSVNGATSSQHRIGEAADITVGSKEENRKLFEIIRQELPFDQLIDEKDFSWVHVSFREGRNRKQVLKL*
ENA-OPPQ01001063-OPPQ01001063.1-human-gut-metagenome-genome-assembly--contig:-NODE-1063-length-14446-cov-12.881319_CDS_0009	MKTGIDVSKWNKKIDWEAAKADGVEFAIIRAGYGNGNIDPYAHMNCVKCNSIGIPIGIYWFSYAYTEEMCRNEARKAVEFAQKHLIELPIYFDFEYDSEEYAEDHHVNVSRETYCKFVTAFCTEVEKSGYYAAFYVNKDYMLRKTTQDLRDRFDMWLADYDRPVYFNNAHMIQITDKGTMKGVTGYVDLNQTDRDYPSIIRKAGLNNIK*
ENA-OPPU01000636-OPPU01000636.1-human-gut-metagenome-genome-assembly--contig:-NODE-636-length-15823-cov-6.480476_CDS_0008	MSKIEKTVAWAEQIAADDRHGYSQVHRNGPNYDCSSFVGTALAKAGFPVSQYSTTRNLSEQLENAGFVKCGKPWKRGDIHLAAGHHVTMSVDANRIVHASQSENGGIDGQTGDQTGKEICVRSYYDLPYENTVHYRYAGKNDKPQNVMESSIKAESARSFDRKIAGAYHTNDRYNLRVGAGMNKTVILTLPTGTSVRNYGYYTGEWYLVKAVVNGIVYTGYVAKEGLTRG*
ENA-OPPY01000038-OPPY01000038.1-human-gut-metagenome-genome-assembly--contig:-NODE-38-length-81578-cov-2.045018_CDS_0093	MRLSSIFISIVMMFMIIDVFFKTQVIYDKIKAIEDITVIKDTVYLPIKYDVVEFSPEEFYASINESGIKFPKVVMAQAILESGNFKSELFKQNSNPFGMMRPRQRPTTSIDKEQYAKYEHWKHSILDYWIWQHSYAKTIKNEEEYLNLLQSIYAEDKNYTKKLKRIMRRLN*
ENA-OPQD01001039-OPQD01001039.1-human-gut-metagenome-genome-assembly--contig:-NODE-1039-length-18156-cov-7.693221_CDS_0004	MMLNFIDISSYQATLNLVAVSKSIQGVIIKATEGTNYVNPYCDRHYQQAKKCNLLRGFYHFAGTDKPEAEAEYFWNNCRNYFRDGIPILDWEGDQSVDWVNRFVRHLKDISGIWCWIYANPWRFNQGGVEPNCARWVASYPAVSHPTFTQAANWNCPDTDGNVVAWQFCSDGRLNGYGWNLDCSLYYGDKESWLKYAGADASDCSSTENGSNSSAKPVTLSGNGYKVTIERT*
ENA-OPQD01002094-OPQD01002094.1-human-gut-metagenome-genome-assembly--contig:-NODE-2094-length-11399-cov-3.289228_CDS_0009	MAITFDDWINQTQGRYWDMDGAYGAQCWDLWAKYCMDLYGASVSDCITPTGYAEGNYTHFPTNAKMAAIFEKKPADYSPVKGDVAFWNFSSHHPGSHVSIVIEDGVHDGRITVLSQNPNPAKRMTFDLTAFLGYLHPKALGEGGGTTSTEKNPTGDNSHGSADSSRGGAWIHWQGDNLYLHESDNTGTRTRIFYKATANNFLEKASQSQPSSDKGQAHPSVSLSAQNSYALYVVGTVESGLRWDAVEAANRQGIGIAQWSFERRLQVLNSMKAADPAGSATFETAAPEIAALMKSGGTFKRPLTSDEADAFRTWAQRSESRDGQRKQFAQDYAGYPKEYEDTKMQILWVTAYHQSPANALKVPKASNLAQLKSNILSTFPFGPYTTRYNQAYSLLSVWD…
ENA-OPQN01000043-OPQN01000043.1-human-gut-metagenome-genome-assembly--contig:-NODE-43-length-91458-cov-8.299388_CDS_0025	MAHFDKEFEKVILAEGGYVNDPDDAGGETYLGISRKNNPKWDGWISIDQLKKHHPKDFKKLLKQTPELTDKAKRLYKENYWDVLELDDILSQGIAHQLFDTAVNMGVSSAIRIAQQVIGMTITGKWSEELKYNLMQYGKDE*
ENA-OPQN01000971-OPQN01000971.1-human-gut-metagenome-genome-assembly--contig:-NODE-971-length-17060-cov-6.906028_CDS_0015	MLKFIDISNWQAGFDPATAPVGGVICKATEGLNYVDPHCDGFIQKADGAGKLWGFYHFAGNGDPLAEAAFFYRNTMNYSGKGIPVLDWEGQQSVNWVNQFVRQYHNLTKVWPWIYANPWRFNQGGVEPNCARWVASYPAVTAPTHDTAAGWKCPDADGNVVAWQFASDCPVGGWKLDGDLFYGDAAAWNAYARGGRSIVDDAAANISTFENESVKVTVEVKK*
ENA-OPQG01000037-OPQG01000037.1-human-gut-metagenome-genome-assembly--contig:-NODE-37-length-57109-cov-2.371192_CDS_0074	MADFNVAYKRTEKFEGKNVYTKTPGDAGGETWSGISRVANPNWAGWKILDAIPNKKHNQVITTPELEKLKLDLYRSNYWNPVWGDKINKQEVANDMYDTAVNMGPATSIKLSERQFKMKETGKMSNELLTKLNSVV*
ENA-OPQG01000117-OPQG01000117.1-human-gut-metagenome-genome-assembly--contig:-NODE-117-length-35193-cov-1.936934_CDS_0052	MRINVHGGHSLKCRGASGYLDEVNEDRKVKNRVIELLRANGHTVYDCTDDNGATQNANLRAIVNKCNSHSVDLDVSIHLNAGGGTGTEVYIYNSKSKAKDEAERIVKNISNTLGIRNRGVKTSTKLYVLRKTNSPALLVECCFVDNAIDKVKWNSDLCAKAIVEGILNKSVNEHVETPTSKPQSNASNALGTYMITASDLSVRTGPGANCRRKTYEELTKNAKAHDYDKDGCLNYGTRVTISKFDGDWAKIPSGWVARKYLKKV*
ENA-OPQH01000229-OPQH01000229.1-human-gut-metagenome-genome-assembly--contig:-NODE-229-length-50705-cov-3.565805_CDS_0048	MTVNKPKIINKTPKLTRFNNGGKRAKTTKIIWHYTGKAGVKAIDTINNWFNEITKGYIQNGKYLYASSHYLADLDGSLYSYIPENYIAYTSNSANSYSIGVECATTGKDDHYTEEEYKSMVELGAWLAYKYGLDPRKDFLRHTDIVGKAYKICPRYFVEHPTEWKKFKQDCYDYMHKDKNTPTAKTQYLRVLQEVNVHDKPNFNKDSICGKAEKGEALTIVKKIERTGTDMYLVKAGYYITASTKYVEVFER*
ENA-OPQR01000104-OPQR01000104.1-human-gut-metagenome-genome-assembly--contig:-NODE-104-length-63329-cov-19.535449_CDS_0037	MRTITLIIIHCSATPEGRSLSFEECRRDHIMHRHFRDIGYHFYITRDGTVHDGRPIEKVGAHCEGHNSHSIGICYEGGLDANGKPADTRTEAQRKALKSLVERMHRLFPKALIVGHHDLNPRKACPCFKVEP*
ENA-OPQO01001216-OPQO01001216.1-human-gut-metagenome-genome-assembly--contig:-NODE-1216-length-18410-cov-4.463035_CDS_0015	MNKRQYYAFDCTLPNVNYGNIKISEHFTLREFKCHDNSRMVFIDCELIDVLEDVRNHFGKPVIVNSGYRTVAYNAKLKDSAPGSQHTLGKAADIKISGIEPAVIYNYLCSKYPSKFGIGIYNTFVHVDVRDVKSRFDKRTK*
ENA-OPQO01000805-OPQO01000805.1-human-gut-metagenome-genome-assembly--contig:-NODE-805-length-26225-cov-3.046886_CDS_0004	MAKTFKGIDVSQYQQNIDFKKVKASGVDFVIIRAGYGKYANQKDPYFERHYKAAKAAGLKVGAYWYSYAASVEDAKAEAQTCINAIKGKTFEYPIYFDLEERSQFAKGRAFCNSLVKTFCNALEHAGYWAGLYISRSPLQQYISAYVAKRYALWVAEYGSRCNYGRTYGMWQYTSSGKVSGISGNVDMDICYVDYPAKIKAAGLNGFKKQAIRPTNKPTTSSTKKTVTYTVKRGDTLSGIARRYKTTVAKLVKNNGIKNPNIIYAGQKIKIK*
ENA-OPQO01000345-OPQO01000345.1-human-gut-metagenome-genome-assembly--contig:-NODE-345-length-51937-cov-9.943487_CDS_0004	MRNISQLHPELKKKAVKLQKECLKVGIKIKIGECVRTVAEQNALYAKGRNGVPGPIVTKAKGTDYRSMHQWGVAFDIFLDMDVDKDGKKSDDAFNNATKLFNEVGAIGKKLGLEWGGDWKSIKDLPHFQLPDWGSTAIQLKKKYGTPEKFKETWDDKKEVKHVKSKPNNTVTASKNPTEPARHRDSKYNGLYTTTSNLNLRTGAGSKKPIVTVIPKGTRVACHGYYTNVGSDVWLFVQYGKYTGFVSKKYLK*
ENA-OPQU01001268-OPQU01001268.1-human-gut-metagenome-genome-assembly--contig:-NODE-1268-length-16093-cov-3.501309_CDS_0012	MKILLIAGHGQGDSGAVGCDLVEADETRALLSLVYEKLKYYVSAVRYDTSVDCYQQSKAGNVPNYALYDYVVELHMNSYSDPSAHGSEILIHTSEPAHTVEDEILENLADIGFTNRGVKRRSDLLNMNNCRGRGVSYALIETCFISNWEDVSLYNKNKSKIAGAIASGILDGFGIKHDSGSADVPANDGVLYRVQVGAYRNKANAEAMRNRLKADGYDCIIKVD*
ENA-OPQT01001117-OPQT01001117.1-human-gut-metagenome-genome-assembly--contig:-NODE-1117-length-11712-cov-4.134954_CDS_0002	MYQKLILPINKCMLTVGYKNSWYPKNYRGQIHYGVDMVHRDGLTTLYGCGDGVVSHCGYDEICGNVLIIKYANCLLKDNRLKNIVVRYFHLDRLNVRVGDKVNIETVLGYYGKTGVQVNGAHLHVECDLDYDYPSFTPCLKGNSNILKASPKGYPDTTIDPTLVFYIKESSPEKQMVGVKYSGSVSQSDLKYDKLR*
ENA-OPRA01001021-OPRA01001021.1-human-gut-metagenome-genome-assembly--contig:-NODE-1021-length-22678-cov-3.182779_CDS_0029	MTTIKKGSRGADVVALQKKLNLIADGIFGPITDEAVRDFQRTHNLTVDGIVGPNTWAALGVVSQTNARRIDKIILHCSATPEGEDFSVEQIRQIHLQRGFTDIGYHWYIGRNGTIFKGRDESKVGAHTTGQNAHSIGVCYCGGCPPRSVKDWDRKGKDTRTSAQRAAIIKLCKELKSRYPGATLHGHNEVANKACPSFIFKNDPDLCAI*
ENA-OPRA01000152-OPRA01000152.1-human-gut-metagenome-genome-assembly--contig:-NODE-152-length-66246-cov-4.622094_CDS_0094	MLKGIDVSAYNGTIDWGTVAAYGMDFAILRITEKGNVVDSSFERNYKGCIDNHIPVGVYKYSYALNVSEIQEEARKVLSTLNGRKLNLPVWLDLEWDKQKELGTKKISMLAEAFIKVITDAGYKAGIYCNAKQWYESVIGNDLKQKYDFWIASYPTHDDGTLQERLRPSYGVGWQYSSNAKIPGVPTVVDRSVFCKDYTKEESKPVKMEEIKVSKLQEFINLGHYYANNGGNKPYLEKRTEEYLDDFQKNAGYNNYTKFARDVNRLGQPGCQGQPWCAEYKFWELVQVLGITKALKIMGGGFYNCASVMNHAKENGTWHTKPKKGALVIFRRGAHIGSVDSYDENYVYTNEGNTSSVPGVVANGGAVRNKRYSINDSSITGYVWIDWGEETSAEKWVAT…
ENA-OPRA01000152-OPRA01000152.1-human-gut-metagenome-genome-assembly--contig:-NODE-152-length-66246-cov-4.622094_CDS_0097	MSQFSDGTSGSSSLNDVFTDGSEYTTNLSAQVQITEFGLEKGTTRNVFIKWTWNQLHTKEFRVVWYYFTGQGTSFIGSDAKIKNKYSSYNAPSNATKVKVKILPIADSRKIGNYTAAYWTAKWTTLREYSFENNPPTVPSAPSVTISNKYKLTASLANVNSDTEQIEWYVVRDDKTKYYSVKTKVNKNAASMTCTIDAGGKYKVKCRAWKGNQHSDWSEYSGNEGTVPTGVGEITRLEAFSETGVLVDWTGVKNCTGYEIQYTTRQGYFDSNPNEVKSQTVPSNISHAEVTGLELGQTYFFRVRATNDQGNSPWSSIKSITLGKDPTAPTTWSSTTTAIVGEELVLYWVHNATDGSSEKQAELELNVDGTTTTETIVNTATGDDKDKTKSKKIDTSKWS…
ENA-OPQV01000010-OPQV01000010.1-human-gut-metagenome-genome-assembly--contig:-NODE-10-length-41976-cov-7.520026_CDS_0024	MATAEKILEIARSQIGAKESPAKSDNVKYNTAYYGREVSDGKHPWCAVFVWWVFREAGAPELYYGGGETAYCPTLMSFHKKQKVTDYRPGDIVFFNFSGRSSAGHVGICESWDGTYITTIDGNTGSASEDNGGAVLRRRRHKKFIVGAYRPEYQEDDDMTQDQFNSFMDNYLKAKAKEPASDWAKPFIDTAIDVGAMTDVGGTIERPKSWMTREELSVVVAALARKG*
ENA-OPRC01000351-OPRC01000351.1-human-gut-metagenome-genome-assembly--contig:-NODE-351-length-41616-cov-4.585405_CDS_0057	MAKTFKGIDVSQYQQNIDFKKVKAAGIDYVIIRAGFGKYAHQKDPYFEKNYKAAKAAGLKVGAYWYSYAATVADAKAEAQTCINAIKGKTFEYPIYFDLEERSQFAKGRAFCNSLVKTFCNALEHAGYWAGLYISRSPLQQYISAYVAKRYALWVAEYGSRCNYGGTYGMWQYSSTGRVSGISGNVDMDICYVDYPAKIKAAGLNGFKKTTSSTTKPSASTAKKTVTYTVKRGDTLSGIARRYKTTVAKLVKNNGIKNANLIYVGQKIKIK*
ENA-OPRC01000018-OPRC01000018.1-human-gut-metagenome-genome-assembly--contig:-NODE-18-length-178314-cov-7.175166_CDS_0020	MKFKESSLLKKHKQLLGNKRDKRKKVVKSTSPTPDLKKAVIKKQEGGTLFSIYNSIDPYIPPAIDFNAPELETEIVTNPIKKRQAKVIEEAKKSTTNSEAQELKEINSEVPSKKIPKSSETWKSPYSNKNEWVSDLTNAYKKAGITNDNAIRMLISQDALESGWGRSAQGKFNFGNLTTGSSWKGAYVEGKDHDAKGNPIKQRFRAYNSMDEYAVDKIQFLKRLYDFDENDDIDKFISKLSGANKGKRKYAEATNYATSLANVYNKFAEGGIIKAQNGSKSEELLIKKALEFGQKTSEKMSPYDIRLIDFIKSKEGFRPKPEKDKTDGKWTVGYGLTDPKLIRKYRNGITEEEASKHLIQHLQMGADSLVTMPYYDNLNLGEKTALNDLIYNVGWNKFK…
ENA-OPRC01001326-OPRC01001326.1-human-gut-metagenome-genome-assembly--contig:-NODE-1326-length-15332-cov-5.734634_CDS_0011	MADTIFVRIPETIALAIEVINGAYGNGEDRKKALKRAGYDYTKIQNCVNNLLPIWNKYKE*
ENA-OPRC01000025-OPRC01000025.1-human-gut-metagenome-genome-assembly--contig:-NODE-25-length-163936-cov-6.895272_CDS_0042	MSLDKAKELTKLSEGLRLEAYQDTGGVWTIGYGWTHGVHQGMTCTKAQAEAWLDQHYSQIIEQIHGVVKVELNDNQLGALCDFVYNLGIGQLKSSTLLRLLNAGDYDGALSQFDRWVYDNGQRLPGLVTRRRREKELWLTGDFAASN*
ENA-OPRC01000731-OPRC01000731.1-human-gut-metagenome-genome-assembly--contig:-NODE-731-length-23641-cov-2.111676_CDS_0019	MDIYITGKNAKGANQKIQLPVIPEEIETSLDGKFAEYDIYRFGQINVPNGKNLSELGWDSFLPGESRKGMKFVHKWTDPAVLDALLNYWTVHGTVVNVCITGTKINKDMMISQYVSTIKSLKDYYYTIRFIDYEKISVSSSKRKRKTTKVKKKKVKVKKGQTLRKLAKKYLGSSKKYKLIYNANKKLIDARNKKERKKHPKKKISKYTIYKGQVLVIPVPSSKSVSNSKVTELKKAMNKDGYSKLKVDKKLTSAMKSAMKKIKIRRGRRGKVVKFVQKIVRTKQDGIYGSKTAAAVKRYQRKHKLTVDGVVGYKTLLKMIGG*
ENA-OPRC01000731-OPRC01000731.1-human-gut-metagenome-genome-assembly--contig:-NODE-731-length-23641-cov-2.111676_CDS_0031	MRIALTVGHSLLKNESYTSASGEDCGGVNEYKYNKKLMKKVKKYLESDGHSVDLYICPEKVFTAASQEKSWKLTRLNAKNYDLVVEGHLNCYNGKAHGTEVLYVSKNGKKYAKRVQKKLVSAGFTDRDVQKRTNLYMLNGTKATTIMTESFFCDSKSDYKIGKNVNKIAKLIAEGICNKKLGTATKVKEAVKTAVKKVTKATVYAKVVTKSDPLMIRNSANRSSKIIGKIPKGSKAEVIKKGSTWTKVKYKSVVGYSATRYLKF*
ENA-OPRD01000028-OPRD01000028.1-human-gut-metagenome-genome-assembly--contig:-NODE-28-length-103665-cov-22.202596_CDS_0079	MKKVIIFGTAHLDSTPGKCSPDGAFREAVYSRELIADIKAIMERTYGYTCFTDYAPLQPLKPWTDARKRLGYKDGEQAAELNYRCQQVNKICQQYGKDNCLYVSIHVNGAGDDGKWHGAGGWCCYTTPGTTKSDRLAECFYDAAITNLRPYVDIIDEGKRRGDYTEKQVPFRMDKSDGDRDMEANLFVLRKTVCPAVLTENLFQDNRRDVAFLTSDVGRQAITRLHVEAILAYCDKY*
ENA-OPRB01000375-OPRB01000375.1-human-gut-metagenome-genome-assembly--contig:-NODE-375-length-48253-cov-10.317046_CDS_0028	MGKFKNKSKPITAIIAAIIAMLLATAPAIAMADMVGIDVSGWQAANVTCTASYDFAVVKVSQGVGFENGSWRTQAKCVTDRGKSLGLYHYAGGNDASSEADFFVGRARDYIGKAVLVLDWESYQNAQWGNGDWVRRFVQRVHTLTGVWPMVYVQSSALNQIPSDVRANCGLWVAQYASNAPTGYQSRPWNYSIYGEAMRQYTSNGWVSGYNGPLDLNYFRGDASQWQAYANPAGKAQTTTPPQVETPPTQTVDLQALATATIRGDYGNGQQRRDALGANYDKVMAIVNQRLNAGATTQTQQTTSNATRVTVRAGDTMSAIATRTGLWPLSKWSVPSGNLNLIYPGQVVTYNGGGSTATAGNAPPATRTVTVRSGDTLSGIAARLGISYTQLSGYRSGNP…
ENA-OPRE01000256-OPRE01000256.1-human-gut-metagenome-genome-assembly--contig:-NODE-256-length-33261-cov-6.599410_CDS_0038	MSIVTYKRGDKTALTKNFTRDEFECQCKKCDAQMIDLELVDKLQSIRDVLGVKLKVTSGYRCITHNAKVHGSSHSKHLYGFAADWRTLDRVVNPVALGIIAQAVGFGGIGIYWHSEAAMCHADTRAGKATWLCTSPGVYPSTTYNSFILPTIRHGSVGAANRSAIILLQKLLKIKEDGNFGPATTQALLSAQKQNGLVADGICGPASWKKLSGADKYLAKL*
ENA-OPRE01000169-OPRE01000169.1-human-gut-metagenome-genome-assembly--contig:-NODE-169-length-39934-cov-3.837960_CDS_0002	MEIKGIDVSSYQGNPDWSKVSNSGIKFAILRIHQKSGTDASFEHNYKGCKSNGILIGGYKYSYALTPAQAVDEAEDVLSVLCGRGLDFPIFYDLEWAQQRSLGKQAIENIAVSFLTRIKKAGYKVGIYCNLDWYNNVLTDALKQYDCWIARYPASDNGSVQERLRPNVGVGWQYSSKGKVPGISGNVDMDVFYKDYRGTTQKGETKMVKISNCGHDEHGRYAGGKAGDQTGTEYQIMNWYSRPWLCVLRFNDAKIATMIADMATKAAQNNLIGYDQGTVGNSNDRYSFWRHLKASNYDPAQITIACESDCSASTAAIVKGAGYRLNNAKLKAVSIYLTTRNMRQALKNAGAKVLTDKKYLTSGDYLKAGDILLNDSHHVAIAVTSGSKSSNTANNTTTT…
ENA-OPRG01000068-OPRG01000068.1-human-gut-metagenome-genome-assembly--contig:-NODE-68-length-93321-cov-4.613289_CDS_0008	MKQRVFNILISFAVGVLGAIQVHSYLKEDEPPEIKVVHIVNEKQPDFFSKSPQEGLMEALEYYGVKHPQIVYAQAVLETGHFKSDLCLNGNNLFGLYNSKKHRYHTFDHWTESVVAYLDYVQHRYKPPNDYYKFLSDIGYAEDPNYINKLKGIVSRNDKKSLK*
ENA-OPRI01001917-OPRI01001917.1-human-gut-metagenome-genome-assembly--contig:-NODE-1917-length-15771-cov-15.725515_CDS_0009	MTMSKKGIDISEHNGNAETAIKGADFVMIRSSWGHFAIDKKLEDNVKLCKKHGKPYGFYHFSYARNYKEAKDEAHKCMNLISRYGNTYPIALDLEWDDGANWKKNNGITYASEMEVLKAWKEVVEQECKTYLLLYCNRSFYNQLKAVNEARLKSVDLWLAEWGVSEPSIPCGMWQYRGDPLDLDVAYYDYPTLLKGLHKGNSQKPTTEIKVGDKVSPKEAVNYDGVKLIADVKGMKLDVIEISGDRVVVSYPTGGTEAFAKSNLKK*
ENA-OPRJ01000317-OPRJ01000317.1-human-gut-metagenome-genome-assembly--contig:-NODE-317-length-27748-cov-7.303434_CDS_0037	MKTIDSIIIHCSATRFGQDLRAKDIDRMHKQRGFNQIGYNYVIDIDGTVENGRPLSVDGAHCNTKGDSGRSYNKHSIGICYIGGLDVNGKAADTRTEAQRIALRDLVEKLCRDYPIIEVLGHRDTSPDLNDNGEVEPFEYIKACPCFDVRKEFSNFMKPVIIRP*
ENA-OPRH01000089-OPRH01000089.1-human-gut-metagenome-genome-assembly--contig:-NODE-89-length-35028-cov-4.294141_CDS_0001	MKYFTMKELTKSSTADKLGIDNTPTTEVSVALSNLVTHVLDPLREMYGKAITVNSGYRCPKLNTAVSGAKNSQHMRGNAADITAGSKEENKKLFELIRDNLPFDQLIDESNYSWVHVSYVSSSKNRKQILSL*
ENA-OPRL01000214-OPRL01000214.1-human-gut-metagenome-genome-assembly--contig:-NODE-214-length-18221-cov-3.987724_CDS_0018	MNLGVYWVEDVTAPDNLDAKVSEHFKLREFKCNDNSRVVVLNSELVAVLEMARCHFGKAIKINSGYRTVAYNSTLKNSSPNSQHTHGNAADIVVTGVKPIDVYKYFNMSYPDTYGVGIYNTFVHIDVRPNKARWDNRTKEK*
ENA-OPRS01000904-OPRS01000904.1-human-gut-metagenome-genome-assembly--contig:-NODE-904-length-15311-cov-3.909150_CDS_0010	MPWISRAGALNQQEMENNADIVIHTYQNKGYDNATIAALLGNMQNESSINPERIEAGGGGGYGLVQWTPQSVLIEHCQILGLSPYNDGDVQLQVILAEVTNQSGVAEWYSSQAFIEPYYNSGATSDMIGVTGQQFLSNSMGWSPDKLAVLFMVCYERPSYDPETNHYQQRMEDALTWYDYIGGGGCTFTPRFTDNGMMNNPLWYADNPFYLAGYGLPNCTCYAWGRAFEIMGKRPTLSTGNADEWYSYTQDGYERGSTPRLGAINCYTGGPYNTGHVGVVEQINDDGTIITSNSNYGAEYFVTYVLQSDYHMEGLTFQGFIYLPCGKPPPPTARKRMPLLFYLKKRRLRYYG*
ENA-OPRS01000904-OPRS01000904.1-human-gut-metagenome-genome-assembly--contig:-NODE-904-length-15311-cov-3.909150_CDS_0011	MKTYGLDLSEHNGSLDFDAIAKTHDFVILRAGYGTVRKDNKFAEYYKLAKSKGLKVGAYWYSYSLNTEQALEEAKMFLDVIKGKKFEMPVFIDMEDADSYKRNNGFPSNKMLCDICDVFCQRMELSGYFVGIYASESWLTGYLASLVKKNRYTLWCANWGTNDGTLQADRSKDYNLHQFTSEYRLNGKRFDRNVMYYDYPKLIQEMGFNGFTKSDKPATVKPSTPKKEFKKGAKVKVTSRTDYNGVVNDAWVLDTTFTILENPKGERVVIGKNGQVTGAWKKSALKLV*
ENA-OPRR01000468-OPRR01000468.1-human-gut-metagenome-genome-assembly--contig:-NODE-468-length-41958-cov-11.711739_CDS_0036	MSNSPLVSYTKLSPNHSGKRKHAIDTISIHCMAGNLSVERCGELFQNKERQASSNYGIGSDGRIGLYVDEANRSWCTSSASNDNRAVTIEVANTVAKDPWPVSDAAYKSLIDLLVDICQRNGIPRLLWKGDKNLVGQVDRQNMTVHRWFAAKACPGDWLYSRHGQIAAEVNKRLEAAKAGKDEETMDTKQLTSCADTGDNPSAWAKEATDYCKRKGIFAGDGAGNYGWQKPITREATAQIIYNLLEAAGMLEKLPDVK*
ENA-OPRR01000728-OPRR01000728.1-human-gut-metagenome-genome-assembly--contig:-NODE-728-length-32592-cov-6.361588_CDS_0012	MKREDIDSIIIHCSATRAGQDLRAKDIDRMHRARGFNQIGYNFVIDLDGTVENGRSLSIDGAHCNTKGFSGISYNKHSIGICYIGGLDASGHPKDTRTEVQKNALCDLVAKLCREYDIVELLGHRDTSPDINGNGEIEPVEYIKACPCFDVRSEFTNFLRNIVVKP*
ENA-OPRT01000130-OPRT01000130.1-human-gut-metagenome-genome-assembly--contig:-NODE-130-length-48374-cov-7.923653_CDS_0059	MDKIIILDAGHGNNTAGKRSPIWGDGSQLLEWEFNRDIVRRIAAMLKAEGIKFEILVPEDNDVSLPERCRRANVIYDDCGQNAVLFSIHGNAGGGTGWECYTSVGKTKADEIATVLCNEAEKEFAPDGWKMRFDHCDGDPDKESQFYILKHTVCPAVLSENFFFDNEKDCRFMMSDDGKERIAKVHFEAIKKIV*
ENA-OPRU01000459-OPRU01000459.1-human-gut-metagenome-genome-assembly--contig:-NODE-459-length-28696-cov-2.937013_CDS_0037	MGTYNVHAGHCPQGKGASGAVGILQESVEDRAVKNEVIRLLRAEGHTVYDCTCDENTTKQGCLNKIVAKCNQHSVDLDISIHLNSGRNDYGGDGSTGGVEVWNYDTGTQEISNRICEAIATELGIRNRGTKYDKDLFVLANTKSKALLVECCFVDDKDDAKAWDAKRCAEAIAEGILNKKIGTTGGSTVNTTRRIGPGSAHLNSDCPIYDATWKNVIINAKKGDHITVLDSGTEGVKVRHNSTVGYMHCKYVMPDIKKGDKLRAVEDITVTIKKGTQLVSQDGGYMGNIVNCNFIINSKSVEKV*
ENA-OPRW01000520-OPRW01000520.1-human-gut-metagenome-genome-assembly--contig:-NODE-520-length-36966-cov-6.724093_CDS_0001	MKIKGIDVSSWNGVIDWQKVANYGMGFAILRVTEKGNKTDSSFERNYAGCITHNIPVGVYKYSYATNISEIKYEAETVINVLKQRKLDYPIFLDIEDKCQEDLSQNLMMQMINTFHDIVIRAGYKFGIYCGYYWYKTKLPEDAKKYDCWLAAYPSQDDGTMQERLKPSAGTGWQYSSKAKIPGITGSVDRNIFYKDYTADIKNESEVEGAVKKTKAQIIQNIINDAIEFAVNIANDNAHGYSQRIRSLYEINDPKSFDCSSLACTAYYYAFLKNGLTAQARYLKEHCSYTGNMLNMCNCGFEIVARNQTAHSQMQKGDLELNTTYHVAVAIDKDNIVHARSSEGTTDTKDNSGNEIRTQPWYLYSHGWTHRLRFTGNGIDFTTLTTDTDKSTTKTTPTG…
ENA-OPRX01000394-OPRX01000394.1-human-gut-metagenome-genome-assembly--contig:-NODE-394-length-29505-cov-12.251613_CDS_0042	MSYEYITKYDSPNYTSGRPYGVKAIVIHWWGDPNTHPTFEGVINTLCSKARGASAHYVVEAGRVACIVDPDDRAWHAGDGVGVRSKGNDMGIGIECNPRQSDGDYLTVAQLIRDLRAEYGDLPLIRHRDCYNTQCPGTYDLDRLDRLSRGLVAPSNPVPTQPATQSVTKLEVDGSWGPLTMRRAQEVAGTTVDGVMSGQIRCLENQNIACLKEGTSGSDWVEWMSHRFGITDRPRNAGPEFIHRFLMEMNGYAGDGMIGTAPSPAVVEFQKRLNDGRIFN*
ENA-OPRX01000308-OPRX01000308.1-human-gut-metagenome-genome-assembly--contig:-NODE-308-length-35067-cov-3.659517_CDS_0002	MANANDFVAVAASQIGVKENPAGSNHVKYGEWYGLDYNPWCDMFVSWCADQVGALGIVGKFAYCPSHVNYAKKLGRWLDREEKPQKGDIVFFSNGSRACHVGIVESRNGSASVTTIEGNTSVSSNDNGGAVMRRTRSYGVKGSNWFIMGFFRPAWDGQSANVPSPEPEYGSTNNSGWSFSDWVRRLQRECNAQGYSHQTVDGIPGTNTLNGCPQLGRKSRGNITKLMQERLIFLGYNCGSCGADGINGGDTQRAIKAFQSDNGLADDGIVGRNTWRKLLKL*
ENA-OPSJ01000359-OPSJ01000359.1-human-gut-metagenome-genome-assembly--contig:-NODE-359-length-41397-cov-8.199313_CDS_0056	MNINTSLISNNNSYAGQTPRYIVIHNTDNIAKTADAKAHATAQHNGNFHGYSAHVFVDDKSAYQALPYNRGAWHVGVNYGGKLFGTVNNHNSIGIEMCMNAGYNYEKAYQNTVDVCKQLMKKYNIPAFRVVQHYDVCAKNCPSVIRKNGDWDRFKKLISSETTTTSTTKPTAKVDKYYRVRKTWKDSKSQIGAYKSLENAKKACKAGYTVFDWNGKVVYSMTAKKSVAQVAKEVINGEWGNGQDRRDRLESAGYNYAEVQKKVNELLK*
ENA-OPSJ01000414-OPSJ01000414.1-human-gut-metagenome-genome-assembly--contig:-NODE-414-length-38709-cov-5.174807_CDS_0017	MKATGSSTERTIWNYFRCKGFSPAGVAGLMGNLYAESGLNPINLQNTYEKRLGLTDAEYTAAVDSGSYSNFVRDSAGYGLAQWTYWSRKEAMLNYARKTGASIGDLMMQLDFMFQELKGYVAVFQVLRTARTVKEASDIVLTKYERPADMSNAVKVKRAGFGQAYYDAYANTTATPEKEEITMSNSPLVTYTNITAHKNSPRNHAIDTITIHCIVGQWTAKQGCDYFATTDRECSANYVVGKDGSIGLSVDEADRSWCTSSRENDNRAITIEVASDTEHPYAVTDAAYAALIKLVADICKRNGIEKLVWSTNKTDRVNHANGCNMTVHRDYANKACPGEYLYERHGAIAAAVNEILGSGTTQAPEAAPETVQGFPETPFTVRVIIPDLNYRKGPGMSYA…
ENA-OPSJ01000727-OPSJ01000727.1-human-gut-metagenome-genome-assembly--contig:-NODE-727-length-28371-cov-2.198686_CDS_0012	MSKLQEFLNLGDYYASNGGYLEKKSNAYLDDFKKNAGYNNYTKFARDVSSWGQPGCQGQPWCAEYQFWKLVKVIGITNALQIMGGGFYNCVSITNWAKKKGTWRNAPKVGALVIFRNGSHVGSVQSFDSSRIYTNEGNTSSAAGVVANGGAVRNKSYSINDPAIDGYVWIDWNEAAGDTWKKTGTRIATVNDLYVRETPNGYVMGSIDKDTVVDIDGKVSGKWTHVKVSGIGIGWIWTGYLAKESVNKPVNKPIVISNKQDKSQVLFKGNVTATALNVRTWAGEEYPKIKKYPKLNQGNEVEVMNFTQKDKNGSKWYYIRIAGKYYGFVSAKYIKKQ*
ENA-OPSH01000871-OPSH01000871.1-human-gut-metagenome-genome-assembly--contig:-NODE-871-length-15056-cov-15.652690_CDS_0009	MKKSKDLIALFLSVMLVVSLPVTASANMNGIDVSNWQRGIDVTQMHDVEFVIAKATEGEGYVNPDCDRVYQDAKESGKKTGVYHFARNGDAIAQAKYFVNHISGYIGQSVLVLDYESSAVDQGVGWAKDWLDAVYNMTGVKPVIYMSNTVVHRYDWSEVAKNYSLWNAGYYAGYNTIYGFIDNPPLHYDLGEFSGKTPLFQYTSSGRLNGWTGNLDLDVFYGDSADWDKLAGCVASDNYKPSEPNHKAEDRVVYYTVRSGDTLSRIAQRYNTTYKYLAELNGIANPNLIYPGQVLTISGAYSSNTNTESVTTYTVKSGDCLTSIGKRLGVSWIDIANRNGIHSPYTIFPGQVLTVASSSQASNVSQYYTVRSGDTLSDIASRYNTSYQTLAKLNGIKNP…
ENA-OPSH01000762-OPSH01000762.1-human-gut-metagenome-genome-assembly--contig:-NODE-762-length-16550-cov-43.452016_CDS_0014	MATYNVHGGHSLKCRGVSDLLDEVDEDRKVKNKLIELLRANGDTVYDCTDDYSTTQGANLSSIVSKCNAHNVDLDISIHLNSARNDRVGDGKCGGVEVYGYDDRIYGTAYKIAENIANTLGIGFHGSPVKYRKDLYVLRKTKAKAILIECCFVDDKDDVNKWDSTKCAMAIASALGCKTNVSTVKPTPNVSRETYFPVFKSSSCSIVDCLKSIGVDSSYAYRQRIASKNGIANYKGSAPQNDKLVSLGKKGKLIKP*
ENA-OPSH01001143-OPSH01001143.1-human-gut-metagenome-genome-assembly--contig:-NODE-1143-length-12388-cov-188.004902_CDS_0014	MRTSEKGINLIIGFEGFCGKATKAVSTEKYYTIGYGHYGKDVNENDTITKSDAIELLKKDIKKFETKVMKYNTVYRFTQNEFDALVSFAYNVGNIDQLTARGTRTRKEIADAMLRYIKSGGTVLNGLRKRRVRERELFLNNSIPKCSTSNFYPKYTGASKDLNTVFSAIGVPSHLNGSWEKRKAIATKNGIYDYVGSLTDNIRLLALAKSGKLKK*
ENA-OPSO01000678-OPSO01000678.1-human-gut-metagenome-genome-assembly--contig:-NODE-678-length-14354-cov-9.948528_CDS_0015	MKKYGLDLSEHNGSLDFQAIKNAGNDFVILRCGYGSESTQKDTHFEYYYTQAKKVGLHVGAYLYSYALNTEEALAEAKQFCEWLKGKQFDMPVYYDMEDADGYKKKHGMPSNATLSAMCQTFCSYMEKQGYYVGIYASESWLKNQLALVVSKNKYNLWCANWGTNNGTLQSDKSSAYRLHQFTSMYSLSGKRLDRNVLYYDYPTLLKERGFNGYKGGSVIKPTKKTIEELANEVIKGLWGNGAERVSKLTQAGYDANAVQNKVNEKLGVKVKSIDTLAREVIQGKWGNGAERVTKLTQAGYNATAVQKRVNEML*
ENA-OPSQ01000015-OPSQ01000015.1-human-gut-metagenome-genome-assembly--contig:-NODE-15-length-154122-cov-14.044604_CDS_0217	MAYRIIDVSSNNGQLDWDTIKSSIDGVIIRIGYGSDIESQDDSQAIRNMQECERLGIPYGVYIYSYCLNIEEVRSEAAHILRMIQGFNPVLGVWFDMEDADGYKRNHGLVPEQNGELLTDFCIEFMQIVKDAGYTTGVYANYSYFTNVLNDGRLMSFEGFNRWLAHWGIDEPSMDCLLWQCTSDAVIDGSSARTDFNYYYGELPNVEPIIPSEPIEDNSESDDIKTKYHVGDYVSYHTIYASSTSENELTPSITGGTITNIIASARNPYLINDGTGWINDDCIVENNENTSEPESSDEEESTGLTHSVGEYVTYSALFASSTSEEPLNPLYTDGTITAIAEGARNPYLIENGRGWVNDSVINGSSAPENTYEEPSYDTYEVESGDCLSAIGDKLDVDWY…
ENA-OPSK01001139-OPSK01001139.1-human-gut-metagenome-genome-assembly--contig:-NODE-1139-length-21427-cov-4.288836_CDS_0016	MTAYKPVPWEQMYTIGWGHYGVTEGTTWTQSQADSQLEIDLNNKYAPMVDTYVKGKANQNEFDALVSLAYNCGNVFVADGWAEFSHAYCASMIPKYRNAGGQVLQGLVRRRQAELDLFNKPVTGNSNQNNQTKGEIKMYLIQGLDNSGKIKHWYVSDGVSVRHIRTMRMLENYQNKWAKLNLPVDTMYIAEIEKEFGRKIDIDSGEIK*
ENA-OPSK01000676-OPSK01000676.1-human-gut-metagenome-genome-assembly--contig:-NODE-676-length-29910-cov-3.651717_CDS_0015	MQSSLRKAVTAAIGGGAIAIASMLITGPSGNDGLEGVSYIPYKDIVGVWTVCYGHTGKDIMLGKTYTEAECKALLNKDLATVARQINPYIKVDIPETTRGALYSFVYNVGAGNFRTSTLLRKINQGDIKGACDQLRRWISAGGKQWKGLMTRREIEREVCLWGQQ*
ENA-OPSN01000805-OPSN01000805.1-human-gut-metagenome-genome-assembly--contig:-NODE-805-length-15361-cov-124.983144_CDS_0001	MVINVHAGHNPHGKVACGAVGLISESLENRRVKDLVVSELRRMGHTVYDCTVENGVSQSDVLNRIIRKCNKHVVDLDVSIHFNAASNSQANGAEVYVYSESSQAVNTASETLNAICSLGFRNRGVKTANKLAFLRRTSAPAMLIECCFTTSPKDVALYNAEEMAAAIVYGITGRRCIAAGSTGQCTPDDEIDIAEKTDDSKVYRVSVLDQKGAFHNIENAHNLLAALESAGFKAIITEG*
ENA-OPSN01000805-OPSN01000805.1-human-gut-metagenome-genome-assembly--contig:-NODE-805-length-15361-cov-124.983144_CDS_0013	MAAIKDYGYIKATWDALAGLIPNEIGRAGLLGNWYAESKVIPYIKQGNTRPPWSPSTTYTNNVDNGIISKSSFINDSVGYGFAQWTYWSRKELMYTIAENLGMSIGAFDVGIAMVTNEMTQGAQEYKDTLTVLLNATDIRTASDRVLHHYEKPQDQSINAEIERADYGDQIYNLLHGSAPIERKSLTITPTSASIIDGGTVTISVEATGEWAYSLGQYLSLVEKTDGALVISGNAQTAQITTAVAFWLVDDASVQAQCQIGINRSAPPAPTISVTPYSQTANVNTIVRFMVSANRAWSVKVPSGASLYRKDGNSVYILIGNTALTRIVLRFYINDDVNIYQDVPVNILGVSPIPSSRKTPLIYYLKPFFRKGR*
ENA-OPTB01000284-OPTB01000284.1-human-gut-metagenome-genome-assembly--contig:-NODE-284-length-52486-cov-5.462513_CDS_0004	MATAKQIMNKATSYIGVKESPANSNNVVFNTHYYGRVVSGASYPWCCAFVWDIFRMCGASNLFYDGKKTAYCPTVKNWGTSKGLTVDKNSGQYGDIVIFDWNKDGIGDHIGLIEKNNGNGTYTTIEGNTAVGNDSNGGEVMRRTRKVSQIQCIIRPKYNGTASKPLTENKANNPVVKTDAWKGDKRYYIENAYVKEWQKYMNKGFDTRTLSEDGKFGQNSQAFAGSHLLWSGQTHNCISAINWLRRQLHYVYGFTKLPLTGYWDKYLSQCVKVFQGNRGLTPDGIVGLITTYYLLSGIKK*
ENA-OPTB01000670-OPTB01000670.1-human-gut-metagenome-genome-assembly--contig:-NODE-670-length-31642-cov-4.262735_CDS_0004	MATDNDIIQFAENLANAGIGTDADGAYGTQCVDLPNSISINFFGRALWGNAIDLLNSAAAAGYEVEYNQVGNLDSRPRRGAVFVMDTTYIAGHSYGHTGLVIEDSDGYTMRTIEQNIDGNADSLYVGGPARYNTRNFDGIVGWFYFPTDNQSQAPAPTPTPFDGIITINEETGSFTVEVSALNVRAGAGLGAEIVAVYGAGETINYDGWCDVDGYIWISYISWSGNRRYVAVGQSENGRRVTSFGSFA*
ENA-OPTB01000021-OPTB01000021.1-human-gut-metagenome-genome-assembly--contig:-NODE-21-length-138801-cov-10.684020_CDS_0084	MVSKPKMIESFITKNKYSRPGTKRSRTTKIAWHYTGAHDVSAKATMNYFKNLATTHTTYASSHFVCGLDGEIYYIVPMSEIAYTTNSANYYSIGIECATTGTDDHYSDKEYVSMVKLGAWLAQYYGLDPRKDFIRHYDVTRKVCPRYFVNHKDKWNQFKLDCYNLKEGKIKVSDIVNCTNGKKHTSKVPSTTTKKQYLRVLQDVNVHSTPDFKSSSVCGKAEKGEALTIVKKIERAGTDMYLVKAGYYITASSKYVEVFER*
ENA-OPSV01001485-OPSV01001485.1-human-gut-metagenome-genome-assembly--contig:-NODE-1485-length-16087-cov-104.188436_CDS_0013	MCLQTAAVKLPTTVAGAILVIGGMYGNGEERKTALKKDGFNPEEVQKAVNDLLPIINKYKE*
ENA-OPSU01000816-OPSU01000816.1-human-gut-metagenome-genome-assembly--contig:-NODE-816-length-13533-cov-4.426406_CDS_0011	MRSSNKAYELIKKYEGLRLIAYKAVSSEKYYTIGYGHYGKNITKGMIITKETAESLLHNDIKKAENAVNIYNPLYSFNQCQYDALVSFAFNVGNIKQLTNNGKRTISQIANALPLYCKSGGVKLNGLVKRRNEELTLFLSETNELETVARQVLTGKWGNGQARKEALTLAGYDYKEIQSIVNKLLKEV*
ENA-OPSX01000739-OPSX01000739.1-human-gut-metagenome-genome-assembly--contig:-NODE-739-length-16592-cov-23.616799_CDS_0011	MTVTAFNLPETVSVSFLVIAGQFGNGEDRKQRLKKAGYNAEEVQKCVNDLLPILNRYGG*
ENA-OPTA01001419-OPTA01001419.1-human-gut-metagenome-genome-assembly--contig:-NODE-1419-length-14368-cov-3.353315_CDS_0008	MPNIMKAVQFMIDTANDNTHGYDQTRRNGPDYDCSSLVGTALHEAGFDVSPYSWTGNLESQLRAAGFVDCKAPWLPGDVHLKTHHHVAMSISNSQIAHASINEKGTVTGGKTGDQTGKEICIRSYYEYSGGWDVHLRYAGQNTDVTSDDSVDTVAREVIAGKWGNGDTRKKLLTEAGYDYDTVQAKVNALLSGKELKSNGEIAREVIAGKWGNGDTRKQKLTAAGYDYSAVQKLVNQMLA*
ENA-OPTA01001214-OPTA01001214.1-human-gut-metagenome-genome-assembly--contig:-NODE-1214-length-16039-cov-2.458271_CDS_0017	MRGFDVSNWQCDIDTYVLDADFVVAGATWGIGGFNNVCLVNGINQAANYQLGRAVDSGKSIGVYHYAMGNDAVAEADFFVDNVAGYVGRAVLALDWEADDNPQFGNGAWVETWVRRVYDRTKVWPIVYTGAYSLGQLTPYVREHCGVWVAQYASNAPTGYQTVPWLYGAYGEAMRQYTSNGYVSGYGPLDLNYFRGERWQWDAYARGERDGGVSTPAPEPVPDAGCASTCVTVGPGDTLAGIAAATGLWPWSDWTGYASGNPNVIYPGETVCYGGNTVAQSSTNTVRTYMVQPGDSLWSVFGVDWSRVASVNGLSNPSLIYPGQILRY*
ENA-OPTX01000714-OPTX01000714.1-human-gut-metagenome-genome-assembly--contig:-NODE-714-length-16270-cov-17.883318_CDS_0016	MTCTAINMPETVSVALLVIAGQFGNGEDRKMKLEKAGYNYAQVQKCVNELLPILTKYGGK*
ENA-OPUE01000073-OPUE01000073.1-human-gut-metagenome-genome-assembly--contig:-NODE-73-length-84915-cov-108.609816_CDS_0012	MRAIMPKAGERIDTYLPYINDYADAFNINTPLRMAHFLAQVAHETAELVHMREIGNADYCHKYEVGRLAKMLGNTQKGDGYRYKGRGFLHLTGRANYQAYTNSKYCKGNVVAAPKLLEQPRGAVKSGMWYWLTRGLNAVADKNDIEAVTKKINGGTNGLASRTKYWKRALRAFNI*
ENA-ORIC01001998-ORIC01001998.1-human-gut-metagenome-genome-assembly--contig:-NODE-1998-length-17750-cov-4.525830_CDS_0018	MHLIRNYLTNNDCYKAGKPINIRGIMVHSTGANNPNLKRYVQPDKDGIGVNKNSNDWNHAGIDTCVHAFIGRLDDGSIATVQTLPWNMRAWHAGSGRWGSANNSYISFEICEDDLTDPDYFNAVYTEAIELCAYLCRLYRLDPSQEDILICHSEGFTLGVASNHADVMHWFPLHNKTMNDFRSDVYALMQSPGGASPEEIVREYRKTLQDNDAEAWSKEAREWAVKNKLITGYEGNYMWQDFVNREQLVTILKAFNEAMGNPVP*
ENA-ORIC01000374-ORIC01000374.1-human-gut-metagenome-genome-assembly--contig:-NODE-374-length-59138-cov-29.345423_CDS_0004	MKIFGKKSPKHKKIPRNMRLPFAGLVVALCMIIAPIASANMNVIDVSGWQSADVTRVVDADAAVVKVTEGGGYVNPSWRSQIDWARQTGKACGGYHYADGGNVTAEVNHYLNQFNGYVGQCVLALDWESYGNHAWGNGDWVRQWVNQVYSRTKVWPIVYVQDSAVYQIPSDVRSHCMLWKAQYASMNATGWQSTPWNAGSKGEGMVQYASTGYLNGVGPLDLNLFFGERDAWQKIANGDRGKTKTEVRHDPVKPQVTTTPDYNDMATKVIRGVYGNGNERRQALGGAYDRVMAIVNQRLGGGSTVSAPANTNCGSVCVTVKSGDTLSTIAARNGGSWNQYTGYRSGNPNIIYAGETVCRRGTGVARQPVSNTYSTHRYTVRSGDTLSRIAGYYRVNMYS…
ENA-ORIC01000480-ORIC01000480.1-human-gut-metagenome-genome-assembly--contig:-NODE-480-length-51236-cov-7.464434_CDS_0040	MSNSSLATYTLISPNKNSPRNHKIDTISIHCFVGQVTAKRGCEVFQPSSEQASCNYVVGYDGSIGLCVEEKDRSWCTSSSSNDHRAITIETASENKAPYKVTAAAYAALLDLVTDICRRNGAKKLLWFGDKAKTLAYAPKSGEMVMTVHRWFANKSCPGDYLYNLHGEIAAEVTKRLGGSSSTTSPSTGTGASGSAQTAVNYTVKVTATDLNIRSGPGTNYGSKGAINPGVYTIVAEAGGTGASKWGKLKSGAGWISLDYATKNGTSSSTASKAVTVGSTVTIQAGAVYGGLATSRGAKVPDYVSGKNRRYTVKQIATHKGVQEALLKEITSWVALSYLTVV*
ENA-ORIC01000419-ORIC01000419.1-human-gut-metagenome-genome-assembly--contig:-NODE-419-length-55400-cov-4.757623_CDS_0053	MAIIDFARDDPRMITANFGLAEFQCPPTCGCNAQLIDDDLIKRLQTIRDKLGGKIKITSGYRCIKHNKCVGGGKASKHLYGVAADWRMQDRSINPVALGIVATRYFGAVGIYWYGDSAFVHTDTRKGKATWLCTAKGKYVYTSYRSFILPTIKKGCTGDVNKSAIQLLQRLLGIPVDGNFGIGTENALRKAQAAHGLTVDGICGPASWKAISRADKYL*
ENA-ORIC01000463-ORIC01000463.1-human-gut-metagenome-genome-assembly--contig:-NODE-463-length-52322-cov-3.545832_CDS_0025	MRSIKRIFVHCTAGNQHQKIADLQAEFKRKGWKNPGYHYVIQADGTITQLLGEQFISNGVKGYNSTSINVAYMGGIASDGKAVDNRTPEQKESLLKLLKELKGRYPKAEIMGHRDISPDTNGNGIVDPWERIKECPCFDAKEEYKEL*
ENA-ORIC01000127-ORIC01000127.1-human-gut-metagenome-genome-assembly--contig:-NODE-127-length-106264-cov-4.554324_CDS_0062	MALKFKTRTAKSVSYGSKRSTSSIKFIVIHFTGGEKDSAKNNADYFATGNTRSAGAHYFIDDEDIVWKSVPVNRIAWAVGGFFTQANGAGKYYKNCTNANSLSIEMAGVANGVSKKTYNNAVALTKKLMKKYNIPASHVIRHWDTNGKRCPEPWCGKNNKQWAKFKADISGSTVVKPKASSKFKSYKVKVTASALNVRKSPSTTAAIVRDAYKKGTTVTIKAVKNGWGKTKDGWIKLSYTKKC*
ENA-ORIC01001087-ORIC01001087.1-human-gut-metagenome-genome-assembly--contig:-NODE-1087-length-28478-cov-3.349565_CDS_0009	MKLVQNFLTKNDCYKSGRKITVKGLMLHSVGCSQPNASVFVKNWNRSGLEACVHGFIDGNTGTVYQTLPWNHRGWHAGGAANNTHIGVEMCEPACIKYTGGATFTCSDTATAKAVAKRTYEAAVELFASLCKQYNLDPMKDGVIISHKEGCVRGVASNHGDPEHLWNQLGTGYTMNGFRKAVQAAMKGGGVTTTPSTGNAATGGTGATVKPYLVRVTVSDLYIRKGPGTNYGKNGFIAPGVYTIVAESAGAGATKWGKLKSGAGWISLDYAKTV*
ENA-ORIC01001048-ORIC01001048.1-human-gut-metagenome-genome-assembly--contig:-NODE-1048-length-29387-cov-7.271682_CDS_0002	MRIGINCGHTVSGTVGCGAVGYIDESVEARKVGYALENLLKGAGHTVYDCTNDHADSVSENLNNIVNMANAQQLDLFVSIHFNSGGGNGTEVWTYGGKKFDEATNTCEAISKLGLKNRGIKDGTKLYVVRHSNAKAMLVECCFVDTDDTEKYKSIGANEFAKAILKGITGQTVESEDLTMERYNELKSLIEKQAAAISALQEENKQLKAVLQNTMVYDYVDKNMPPWARKAVQAAMDNGAIQGDENGRLGLSYKDLRAICREYRCGLYNK*
ENA-ORIC01000764-ORIC01000764.1-human-gut-metagenome-genome-assembly--contig:-NODE-764-length-37192-cov-11.521864_CDS_0008	MEIIETNLQFNSNHSPMKKVEGIALHHSGVTVLQSVEVIHNYHKSKGWAGIGYHYYVRKDGSVYRGRPENMAGAHCPGVNSISIGICAEGNFSEETMSNVQKQALIELVKDIKSRYDIKWIKGHREITSTSCPGDNFPLEEIKNVIASVETPQTTNSIEELAQKVIAGEYGNGEERKQKLGSLYNEVQNKVNEILSGKSSTTKSNEELANEVIEGKWGNNPERKQKLLEAGYNYDAIQKLVNQKLK*
ENA-ORIC01000285-ORIC01000285.1-human-gut-metagenome-genome-assembly--contig:-NODE-285-length-67725-cov-3.383662_CDS_0047	MEIKGIDVSSNQGKPDWAKVAKSGVKFAILRVHQRRGIDNSFEYNYKGCKSNGILVGGYKYSYALTPAQAIDEAEDVIAALNGRGLDFPVFYDLEWSNQRKLGKQAVENIAVAFLTRMKKAGYKVGVYCNYDWYKNCLSNALKQYECWIANYPKKELDNGTLQERLRVPVGVGWQYSEHGIVSGISGNVDMDVFYKNYKEEVSVMNKAIKKVILIAKNEIGYLEKKSNSQLDSKTANAGSNNYTKYWRDIKPSYQGQPWCACFVSWCFMKAFGLNKAKKLLKHWPYVYCPTMSGLFTLNANPKVGDIVIFKHNGTFTHTGLVTAVVGDRFYTIEGNTSGASGIIANGGGVCAKSYLNSQMPGTKFCTPDWKIVNRTSTNTSTGGKYMFEPKTVVAGSTG…
ENA-ORIC01001071-ORIC01001071.1-human-gut-metagenome-genome-assembly--contig:-NODE-1071-length-28841-cov-9.629641_CDS_0009	MAAPKVYLSPAMHRANPCVYPRPDGKQCYEALENNEYIDILEPILNRCGIATKRGYRRTPMNSDNGDTIMKQNVAESNAWGADVHYVSHTNASANGTAQGCHPMYYTYSANGKKLGEIMVKYRKEIYPRTVKLVPRADLYELKKTNAVAFYEEHAFHDNLEDITWFHTHMKEIAESAAKGLCEWFGIPYVEETKPAEPETPEQPTVTETYTVKVTRSADGKSGTWEIVK*
ENA-ORIC01000464-ORIC01000464.1-human-gut-metagenome-genome-assembly--contig:-NODE-464-length-52310-cov-12.930561_CDS_0005	MTENQLRQKVVKIAVSYLGCKEADGSHRKIIDLYNSHKPLARGYAVKYTDAWCSTFASAVAIAAGLTDIIPTECGCEKHIALFKKLGAWVENDAYVPKPGDYIFYDWQDGTNYATTDNTGAADHVGIVTEVNGSTITVIEGNMSDAVGYRHIAVNGRYIRGYGVPKYASKATGTDAGTTSGETGGTGNTGAGTCKVGDIVSFTGGKHYTNANAATGTACKPGKAKVTQVYQPGKAKHPYHLVAVSGGGSTVYGWVDAADIGGSASGGTRTHAVVRGDTLWALASTYLGSGSRYKEIMRLNGLTSEIIHVGQVLKMPAK*
ENA-ORIC01001307-ORIC01001307.1-human-gut-metagenome-genome-assembly--contig:-NODE-1307-length-24788-cov-11.920319_CDS_0015	MADAQKLVPFILSWEGGYVNDPDDVGGATNKGITIATWRLHGCDNDGDGDIDADDLRIITNEQWMEIFKCQYWDRWKADEIENQSIANIVVDWVWASGVHGIKQVQKILGVEVDGIVGRKTLAALNSRPADPLFHQIQAARIAFVENIVRRKPSQRKFLRGWKNRILAIKFEP*
ENA-OURC01000092-OURC01000092.1-human-gut-metagenome-genome-assembly--contig:-NODE-92-length-44358-cov-5.86218_CDS_0067	MKYFTMKELTKSSMADKLGIDNTPTTEASAQLSNLVTHVLDPLREMYGKAITVNSGYRCPKLNAAVGGAKSSQHMRGNAADITAGSKTENKKLFELIRYNLPFDQLIDESNYSWVHVSYVSSSKNRKQILSL*
ENA-ORIH01000255-ORIH01000255.1-human-gut-metagenome-genome-assembly--contig:-NODE-255-length-28345-cov-5.40908_CDS_0003	MAINAYSLAKDGAKQLSTNFKVREFKCKDGSDPIFIDSELVELLQKIRTHFGKEVNINSGFRTASWNAKQKNSAKYSQHLYGKAADIWIAGVSVDTLAAYVETLMPNKGGIGRYYTDNFVHVDVRATKSRWVTK*
ENA-ORIH01000107-ORIH01000107.1-human-gut-metagenome-genome-assembly--contig:-NODE-107-length-53139-cov-13.4056_CDS_0068	MSNSSLISYTKISPNRTSPRKKPIRKITIHHMAGNLTVEQCGAVFAPTSRKASSNYGIGTDGRIGMYVEEKDRAWTSSSPDNDNQAVTIEVANNTLGPNWTVSDKAMASLIDLCVDICKRNGIQRLNFTGDKTGNLTMHCYFKSTLCPGPYLKSKFPYIASEVNKRLGAEATPEPFIVQITASSLNVRKGPGTSYAVAQTVRKGQVFTIVQQQGGWGKLKSGAGWISLKYTARK*
ENA-ORIH01000107-ORIH01000107.1-human-gut-metagenome-genome-assembly--contig:-NODE-107-length-53139-cov-13.4056_CDS_0069	MQAEELKYLSHEAVIKKVAPLATLDNVTSGIPAAFTLAQFIIESFWGRSPLASASNNCFGMKKNLSGNNWPGSTWTGKSMTWVSSEASSGETVRQPSEFRVYASVEDSISDHSAYLAGAMNGTDLRYKGLRWQLDYRTAAQIIKDGGYATAPDYVEVLCAMIERYNLTQYNVAQPPFLVRVTVPMVAARKGPGSEYPATVVVRGPNIFTITEVQGSYGRLKSGAGWLNLRYAEWICSE*
ENA-ORII01000026-ORII01000026.1-human-gut-metagenome-genome-assembly--contig:-NODE-26-length-54681-cov-8.87511_CDS_0090	MADKTILDVSRWQGRINWDAVKRSGKIDGVMLRAMGNSGAGKASKPYLDPYFARNYAECARLGIPVGVYGYFKAVTRAEADKELAFFRSALGGRTFQLPVAVDIEDAYQTALGKSKLTDLVAYCLSVVESWGVYAMLYTGLYFAQNNLYMGGAALKPYDVWLAAYRKDKPAPGWPFGMWQYTSKGKIPGVSGPVDLSHAYKDYAKIIAKKGLTRLREGA*
ENA-ORIL01000650-ORIL01000650.1-human-gut-metagenome-genome-assembly--contig:-NODE-650-length-32406-cov-5.293081_CDS_0025	MALNGIDISNYQRGLDLAQVPCDFVICKATEGTTIVHNTCDPWIQQAIKLGKLWGFYHFMNGEDPIAQAKHFVASCRNYFGNGIPVLDYEMYGRIGTDKAKQFLDYVYDQTGVRCIVYMSRSVCTEEDWSKIAPNHALWVAQYANNNRTGYQSSPWLPDGGFGAWGSCAIHQYTSNGRLNGFNAPLDLDIAYMTREAWGKFANPSGAAAPDVPPAEVAEPSPEGTTLDLAAAVMRGEYGVDDERREKLGDRYQEVQDLINYIDGASASQLADDVERGMFGVVPTRSDVLGDRFSEVQAIVNQRAGVGAARVYTVKSGDTLSEIGASLGIDWHTIASKNGIGAPYTIYPGQKLSY*
ENA-ORIL01000647-ORIL01000647.1-human-gut-metagenome-genome-assembly--contig:-NODE-647-length-32452-cov-116.767073_CDS_0030	MMKILIDNGHGVNTSGKQSPDGRLREYAYAREIAKRVENCLKCRGYDAERIVTEEDDVSLSIRCKRVNDICRKLGSKNVMVLSIHNNAAGGDGKWHDARGFSAHVGLNASARSKKLATFLWDEAINLDLKGNRAVPKEKYIAQNLAICRDTLCAAVLTENLFQDNKEDVDFLLSEEGKQKITELHVNAIITYIKSL*
ENA-ORIL01001591-ORIL01001591.1-human-gut-metagenome-genome-assembly--contig:-NODE-1591-length-15304-cov-149.414928_CDS_0011	MSKIENAVAWAEQIAADDRHGYSQVHRNSPDYDCSSFVGTALANAGFPVSIYSTTRNLGEQLENAGFVPCGKPWKRGDIHLAAGHHVTMSVDANRIVHASQSENGGIDGQTGDQTGKEICVRSYYDLPYENTVHYRYAGAADEPPKNVTERWHKTESARSFDRRIAGAYHTNDRYHLRVGAGMNKTVILTLPTGTSVRNYGYYTGEWYLVKAVVNGTVYTGYVAEEGLTRG*
ENA-ORIL01000567-ORIL01000567.1-human-gut-metagenome-genome-assembly--contig:-NODE-567-length-35030-cov-5.569422_CDS_0042	MTETSAEPKRKLPLRSVLAVVLALVAALAAPCGAEAYQSVDKYVSGGHGYLNASYLVIHETANPGASAYNHTLLWSRDDTYAVHHVMELDGSTVYNTVAENRICWHVGNGNGYTIGIELAHATNAADFSKQWGEAVKWAGDELRAHGWDTSRLLSHYEAAQRWGGSDHTDPNGYFAQYGKSWWEFKQAVASYLGSGYIAPIAPTNGNGGTYEGGGYSSPAASFPKSTGACVNVHYALHNRGGGWNSEVTNFDDSSENGFAGMPYGSHDMLIAWADTGTLRYRVHTRESGWLDWVQAASYGDSVNGMAGVWGQTIDGVQMYYVTPGGDYRQVYYRSQDVDHAGWWGEVCDDGTTYGGDDYAGYYSHALDRLQVYISDGTRR*
ENA-ORIL01000111-ORIL01000111.1-human-gut-metagenome-genome-assembly--contig:-NODE-111-length-89834-cov-40.754203_CDS_0027	MSRNQEYVEQYAEYAMEQMRRYGIPASVTLAQGICESASGQSELSRKGNNHFGIKATSGWVQNGGKYLVYTDDRPNEKFCQYASVGDSYEHHSQFLKGNKRYSSLFKLSPDDYKGWTNGLQNSGYASNKKYASSLQSIIEKNNLQKYDQMVMKEMKEQGKSFGTETNPRQQGEQNSQKTRVSKPAESEKYSYPLKRNEFMLVTSPFGMRKDPLNPANTQMHKGIDIQAKHDNVLATEDKGKVTRVNNNPNTAGGLSVTVEYNRNDGSKYQCTYMHLSSIAVKAGDNVNAGQRLGVTGNTGTRTTGEHLHFGVKSISADGKARDIDPAAYLAEISQKGNIQLQTLHNGKDITAQYKVSNPASQGEVQDMTQSPEAWMKKLLSSEDSGVKMPGEDPIIEMA…
ENA-ORIL01000111-ORIL01000111.1-human-gut-metagenome-genome-assembly--contig:-NODE-111-length-89834-cov-40.754203_CDS_0075	MRKIKEIIIHCSATKEGRDYTVADIDRWHRNRGFFCIGYHFVIYRDGSIHVGRSVEEVGAHCRGHNLVSIGICYIGGLSKNGKPKDTRTPQQKAAMKSLIEQLKEEYPRATIHGHNEFASKACPCFDVKEEFG*
ENA-ORIL01000560-ORIL01000560.1-human-gut-metagenome-genome-assembly--contig:-NODE-560-length-35287-cov-33.386453_CDS_0026	MYHSRDIADLRADVRTNCVIFLDLCKEAGLSVLVTETVRDDEYQRYLAANGYAAKTATRPTFHGVKAGLAFDICKNVKGHEYDDPSFFARCGQIGKQVGFSWGGDWKKFPDKPHFQWDDHLRYTGGMILAGKYPPEMEEYMDQATFNKMMDAYLAQQRTKPVSSWAKPVWDAAKEEGITDGTAPQAFITRQEAVTMIQRATK*
ENA-ORIO01000134-ORIO01000134.1-human-gut-metagenome-genome-assembly--contig:-NODE-134-length-55341-cov-23.6427_CDS_0012	MGLNGIDVSGWQEGIDLSAVAADFVIMKATQGTGFVSKDFIRQYQQAKENGKLVGCYHYAEGGDYVAEANHFLDVVGNRVGEAILCLDWEGQDNPTFGQNDFNWVKGFCDYVFSKTGVKPLVYIQKSAMERIDGIGDYGLWIAQYPDYTQTGYQETPWNEGAYACAIRQYSSVGRINGYNGDLDLDKFYGDADAWKAYAAVNGESISPEPTPQPEVNTPDGSTLELAERTMKGEFGDGDNRRNNLGTRYDEIQSFINHIYEASANDLANEVRSGKYGNGDTRKAVLGDRYSEVQGIVNGEAEKKYYTIQSGDVLSKIAAANGTTVDNLVRLNGISNPDLIYAGTKIRVK*
ENA-OURD01000553-OURD01000553.1-human-gut-metagenome-genome-assembly--contig:-NODE-553-length-18311-cov-2404.42_CDS_0010	MTETNLREILVATARAYMGANAYNGQKQEIIDIYNKNQPRPRGYKVQYTDAWCATFVSAMGYIAGFSRIVFPECSCPEMISKYMFANCWEERDDYIPKPGDIIFYDWDDSGIGDCNGVPDHVGIVETCNGYNITVIEGNKGDAVGRRNLLVNSRYVRGYGVPNYSLLADEKDEPETKPESEEDEMVYKTLNDVPKWAYNDIKALIDCDAIEGDGMGNINLNDTLMRALIIMKRYVDTKE*
ENA-OURH01000613-OURH01000613.1-human-gut-metagenome-genome-assembly--contig:-NODE-613-length-40309-cov-3.582223_CDS_0043	MRINVHCGHNAAGRVACGAVSILNESRENRKVGKEVIRLLRIDNTVYDCTVDNAKDVNKNLQEIVAKCNAHEVDLDVSIHFNSGAKNQKGNGKVTGTEVWVTENKGIKRVVGENICNNMKRLGFTNRGIKKTSGLYVLNHTKAKAILIEVCFVDDLDDAKLYRKVGYKAVARAIAEGIVGHKIDERPKYKAVRNVNIRKSPTIHSDKLGAIKKGETIKGIPVENNWLKTDRGYVRIKGLKTYLKREK*
ENA-ORJO01000813-ORJO01000813.1-human-gut-metagenome-genome-assembly--contig:-NODE-813-length-26207-cov-4.352468_CDS_0008	MNILNKGKPKHKRMNPRRQWRKLLTALTVAISMAVAPAAMADMNGYDISNWQCGIDTATVPADFVIVGTTWGSGGVYGGCLSNGVNTDANRQLAGAINSGKETGVYHYARGGNPETEARFFVDNVRGYVHKSVLILDWEAQDNAAWGDKQWPRRWAREVKRLTGVNPIIYTMDSGYWQVAGMETELNCGIWIAQYATNLVTGYQTAPWNIGARGEVMRQYTSNGSLSGWSGRLDLNKFRGDRTAWRKYANPDDKGAADLPSVKPKPQPTTAPTVDLNALATRTIRGDFGNDPARRQALGGNYAAVMQIVNSRLGGGSGGTAATGSRSVVVRSGDTMSAIAARTGLQPVSAWRVPSGDINRIYPGQTVTYGGTSVSTASSGVGGHVVRSGESLWSIYGSG…
ENA-ORJN01000773-ORJN01000773.1-human-gut-metagenome-genome-assembly--contig:-NODE-773-length-42697-cov-6.587799_CDS_0035	MYSFFIDGMELPIAPQKLTVKIKGNNKTLTLINEGDINFLRAPGLTEITFDAVLPMLGQYSFANGYRRPDSYLNKLESLMAGKEPFRFLVSRVSPSGRLLYDTNMKVSLENYTVTEDATKGPDVTVSITLKQYISYSTKTVTVVKPKPEKKPVVQQKKKRETSSAPKVKTYTVKSGDCLWNIAKKYYGNGAQYTKIYNANKGKIKNPNLIYPGQVLTIP*
ENA-ORJN01000773-ORJN01000773.1-human-gut-metagenome-genome-assembly--contig:-NODE-773-length-42697-cov-6.587799_CDS_0049	MSNSKLISYTKISPNRTSPRNHKIDTVTIHCVVGQCSVETLGNIFAPTSRQASCNYGIGADGRIGMYCEEKDRSWCSSNAANDNRAITIEVASDTKHPYAVNAKAYAALIDLLVDICKRNGIPRLVWSTSKADRVNHKNGCNMTVHRDYANKSCPGEYLYSRHAQIASEVNKRLGSTDTRPQPEKVLYRVQTGAFRNKAGAEALLQQVKAKGFDTYMVKVNGLYKVQVGAFAQKSNAIAMAAKLKAAGFSTYVVSGGGKPVEEIAREVLQGKWGNGADRKARLKAAGYDYAEVQAKVNTLV*
ENA-ORJN01001517-ORJN01001517.1-human-gut-metagenome-genome-assembly--contig:-NODE-1517-length-24224-cov-4.785232_CDS_0027	MAKYFTLSELLHSDTAEARRIDNAPSHDVIRRLSALMAECLDPVRELWGNPIGVNSGYRSPALNAAVGGDPSSQHMKGEAADITTGSVADNLRLFERIAASAIPFDQLIDENRGRWIHISYRADGKNRRQVLHL*
ENA-ORJV01000190-ORJV01000190.1-human-gut-metagenome-genome-assembly--contig:-NODE-190-length-87617-cov-3.744597_CDS_0131	MALKGTTAQERAWNFFCAKGLSHYATSGVMASIRAESGFNPRNLQNSCEKKSGYTDETYTAAVDNGSYGNFVRDSYGYGYAQWTYWSRKQNLLNFAKKKNKSIGDEEMQLEFLWEELTGSYKGVLSKLKAAKSAQEASDIILTGYEKPKDQGQKAKATRGSYAEEYYEQFSVEKEENTMKVIIGSARRDENGKYAGGKPGDQDGVEVSTQNYYLHSKGWYLYRPINPEHAKKLAQAMYDACMNDNVGYCQTHRSIITMLKKYGSMKAIAEKTETDCSNLVRGCIYEATGKDAGNFNTSTEPTALEKTGLFEKKVAVTASTQFKPGDILVTKTKGHTVVVVSVDGSTPSSTSTPAKPAASTSSSKKVESAKSKDAAIAGKYKTTGNLYLRVGAGTGKTAI…
ENA-ORJV01000825-ORJV01000825.1-human-gut-metagenome-genome-assembly--contig:-NODE-825-length-32742-cov-4.274636_CDS_0023	MKKALQYLVIHCTATPEGREVSAADIRRWHTAPVSEGGRGWRQVGYTDLFHLDGTVERLVGNNEDAFVDPWEITNGAAGYNGVARHIVYAGGCAADGKTPKDTRTHAQREALERYVIDFHEKNPKVKIVGHRDLPGVRKACPSFDVAAWLKSIGIECPQK*
ENA-ORJV01000850-ORJV01000850.1-human-gut-metagenome-genome-assembly--contig:-NODE-850-length-31961-cov-3.751694_CDS_0025	MSETKALTAWPVKLAADFIEQWEGFRETAYLCPAGVLTIGFGHTGPDVKEGRVVTYKEAYAMLIEDLKRYASGLAPWVNVKVTEGQYVALMSLAYNIGVDGVVYKCPKLMRAVNAGDVEEAASQFLDVNKANGKVLPGQNCFLGSRAQLGHE*
ENA-ORJW01000761-ORJW01000761.1-human-gut-metagenome-genome-assembly--contig:-NODE-761-length-38094-cov-16.761370_CDS_0014	MRYFTLKELTYSDTASQLGLDNTPGVTESDNLIYLVEKLLDPIRERYGAPIIVTSGYRSPAVNEAVGGVATSQHLRGEAADISAGAVTLNKQLFELIRTSGLEFDQLIDEKNYQWVHVSLTSRGTNRNQVLHL*
ENA-ORJW01000525-ORJW01000525.1-human-gut-metagenome-genome-assembly--contig:-NODE-525-length-49413-cov-11.176180_CDS_0022	MAYKMYLDGVLMPITPSKVKVKINNQNETLTLISGEEINILKAAGLTDVSFDLLLPQVPYPFTNGGAQPADYYLSLFERLKTAKEPFQWILNREKPNGSRLFYTNLTVGMEDYQITDDAEEGFDITVAVSLKQYRHYSTKTVTIQPAPTPATKPTATVEPPKRETSQAPKQSTYTVKSGDCLWNIAKKYLGDGSRYNEIYNLNKDKIKNPNLIYAGQVLTLPS*
ENA-ORJW01000525-ORJW01000525.1-human-gut-metagenome-genome-assembly--contig:-NODE-525-length-49413-cov-11.176180_CDS_0037	MSNSPLVDYTRISPNKNSPRNHKIDTITIHCVVGQCTVETLGNIFAPTSRQASSNYGVGTDGKIGMYVEEKDRSWCSSSAANDNRAVTIEVASDTKHPYAVNDRAFAALLDLVTDICKRNGIKKLVWSTKKADRMNHKNGCNMTVHRDYANKSCPGDYLYNRHGEIAAEVNRRLGVTDTAPDAGAGQGVTVYTVKKGDTLSAIAAKYGTTYQKIAAYNWIKNPNVIRVGQKIKIPTATAPESFAKGDKAKVLNAVTYDGRSFKTYYDVYDVIEVSGDRVVIGVGSTVTAAVKAANLRKV*
ENA-ORKI01000133-ORKI01000133.1-human-gut-metagenome-genome-assembly--contig:-NODE-133-length-106537-cov-12.212718_CDS_0030	MAEFLTAFRRTAAFEGGYVNDPDDNGGETYKGISRKANPKWAGWKIVDAYKKKKNFPKNLNSDDELQSLVSQCYKSNYWDKVWGDRINHQKVANDMYDVAVNCGVAMSIKLSERQFGFKETGKMSEALLNKLNSVV*
ENA-ORKI01000728-ORKI01000728.1-human-gut-metagenome-genome-assembly--contig:-NODE-728-length-38050-cov-5.013931_CDS_0003	MNIKGIDVSVWQGKIDWKKVKADGIVFAMIRVGYGSSQGDNCKMDTYFKANVEGALAAGVEAGIYFYSYAKSAQAAAKEAAWVVKQIAPYKGRILYPIAYDLEDNKQAGLGRDVLTAMVTAFCTTIEAAGYYASFYCNTNWCKNMLNMDDLKGFDLWLAQWASQPTTAYSFGMWQRSSSGSVAGINGRVDLDVAYKDYAAIIKRTGLNGYKETAQPAQEPEKPAQPTETPDVNDTRKKIVRKAIGELGVCEPTGDDKYIRWYNTEVLKTWSLPLDAAWCAMWVSYVTNYLAGIARDIVKPYCGCSTGMAFFKAQGVFHPSAACGGTYTPLPADIAFFKDKKSTAESTHTGLVEYVKDGVLHTIEGNTSNAVKRRQYDLNDTYIVGYAAPDYGKENIDSM…
ENA-ORKI01001390-ORKI01001390.1-human-gut-metagenome-genome-assembly--contig:-NODE-1390-length-22863-cov-5.462565_CDS_0029	MVNIIKKLVPESKYGIKCPYSMTPTRIVVHNTANDATARNEIAYMTNNNYETSFHYAVDDKEIVQGLPLDRNGWHSSDGNGKGNREGIAIEICYSKSGGDRFIKAEENAVDLIVYLLKKYNWGIDRVTKHQDYCGKYCPHRTLDMGWNRFINMIKAKLEDNSQISTNVVNCYYKVRTQKHQWLPEVKNLDDYAGYENSPITGLAIKVDKGSIRYRVHLKGKGWLPFVTGYDINDFNNGFAGDIVNIIDCVECYYYTPNNIRPYKKAKYKVNDYPYQYDNEKKNGQDGYAGVYGVTATKFQIIIE*
ENA-ORKL01000014-ORKL01000014.1-human-gut-metagenome-genome-assembly--contig:-NODE-14-length-219633-cov-63.910465_CDS_0086	MKRFFYIHIYIILAGLFFCTPAFSQNNLVQCEDTCTHVHGIDLSHYQGEVFWEAVGNNSKMAYVYLKATEGGDRIDHMYEQNIELAHKYGLKVGSYHFFRPKTELSKQLKNFKTQCRPSQQDLIPMIDIEVKQGMSTEAFRDSVAKFLDMIEETYHQKPLIYTGTNFYNKNLVGLLDGYKLMIAQYSANEPILADDKDYMLWQYTGKGYIDGVRGYVDKSRFMGRHGLRELKYQRRR*
ENA-ORKL01000014-ORKL01000014.1-human-gut-metagenome-genome-assembly--contig:-NODE-14-length-219633-cov-63.910465_CDS_0161	MHTKSILTLLLIMALRACTEKQQSTQTPWGDTFGTDTTTSQTFSLRDIQESGEMVVLTISGPDTYYEYRGKQLGTQYLMCEKFAQKIGVSLRVDICRSIDEMVKKFKSGDADMIVYPIPTSTKGIIPCGYSTDQGKLSWAVRDGNTELADSIKNWYKPEIAANVKREEKELFSTQSIHRHVYAPMLNTQAGIISNYDHLFKRYAPIARWDWRLLAAQCYQESCFDPKAYSWAGAKGLMQIMPETARHLGLADSDIYKPEQNIYAAVRYINELNSHFTDIRNPEERKFFVLASYNGGFFHIRDAMALAKKNGKNPHKWIQVAEYVLKLSTPECYNDPVVKYGYMRGSETANYVSAIYSRWQKYRGVRNASSLAPTDDVPTVYEPHKASKKHRFKLKNVKD…
ENA-ORKL01000360-ORKL01000360.1-human-gut-metagenome-genome-assembly--contig:-NODE-360-length-49232-cov-31.983603_CDS_0039	MAATIKGIDVSMYQTNVDFAKVKAAGYSFVIIRCNNWDHTKNCVVKDPLFETHYKNAKAAGLDVGAYYYTWQTTVSGAKQDAVLCLDYIKGKTFEYPIYFDLEWQKAFARGKTVCSDMVKTFCTALEEAGYFAGLYISRSPLQTYITNDVARRYALWIAEYNSKCNYGGTYGMWQYSSTGKVSGVSVPVDMDYCYVDYPSVIKAKGLNGFKATNTSTSKVLDSSGFKKGDKSDGVLALKQLLMLAGYKLDNNGTFGDGTLKAVNALLKKWGYTQNGIAGTKFIKKLSATIK*
ENA-ORKP01000999-ORKP01000999.1-human-gut-metagenome-genome-assembly--contig:-NODE-999-length-32556-cov-4.023738_CDS_0032	MTNEQKSFIERVGKLAAADMQKSGVLASLTIAQAILESGWGKSGLTVKANALFGIKAGSSWKGRVYSTKTQECYDGVNFTTVTALFRAYGSWAESVADHSALLTGAARYKAVIGERDYKTACRAIKAAGYATDPQYADKLIQIIESYNLTAYDGAGSATQPAGQPEISGGQIDTAGGKTPADAKGKGKMKASEFIKKLQDIVDNYKTLYVMGCFGAPLTGGNVSRYCTNHSYNKQAERTAMIKAAANQNPPVFGFDCVCLIKGVLWGWNGNASKTYGGAGYAVNGVPDIGADTMITKCSGVSTDFSKIVPGEAVWLSGHIGVYIGGGKVIECTPAFKNCVQVTACLNIGAISGMNGRRWTKHGKLPYITYDTAADGAEAPKPSAGSSDTSAALAFSVGD…
ENA-ORKP01001420-ORKP01001420.1-human-gut-metagenome-genome-assembly--contig:-NODE-1420-length-25065-cov-3.854770_CDS_0017	MSNSTLAGYTRITKNRTSPRNHKIDTITIHCYVGQVTAKQGCDYFATTDRECSANYVVGKDGSIGNSVKEKDRSWCSSNEANDQRAVTIEVASDTKHPYAVTDKAYAALLDLVTDICRRNGIKKLVWSTKKSDRVNHKNGCNMTVHRDYANKACPGDYLYNRHGAIAAEVNKRLGASTTEPEKPSTGSGTLYKVQTGAFKQKSNAQALEKKLKAAGFDTYVVNTGGYYKVQVGAFSKKANAEAMLAKLKAAGYSDAFITTGSGGFREGRKQGSLEAGRENLRREKPCFFRV*
ENA-ORKP01000757-ORKP01000757.1-human-gut-metagenome-genome-assembly--contig:-NODE-757-length-39392-cov-11.540506_CDS_0023	MAKLQYLVIHCTATPEGREVSAADIRRWHTSPAPAGRGWKQVGYTDLFHLDGRVERLVANNEDANVDPWEITNGAAGYNSISRHIVYAGGCDASMKPKDTRTAAQKEALRKYVLDFHARHPSVKIVGHNQLAAKACPSFDVAAWLLEIGIKQ*
ENA-ORKF01000089-ORKF01000089.1-human-gut-metagenome-genome-assembly--contig:-NODE-89-length-57199-cov-8.12276_CDS_0027	MKKEHSIRIDRKKLHPWLNYKLGLLLKECAKNGIYLIITEGLRTKAHQDSLYAQGRTKPGVIITNAPGSSYSSQHQWGIAFDIAINDSKLLYNDKLIRKVAKIAKSKKVGLKWGGNWKSIVDTLHFYLGKWGSTTKKLKKTYGFFDKFKKTWTGKLRCNTYLRKGRLFTSKKLMTIKKGETVRILWKSKVSRVAKIEYAGKYGFIRLKNLA*
ENA-ORKV01000855-ORKV01000855.1-human-gut-metagenome-genome-assembly--contig:-NODE-855-length-29330-cov-10.089905_CDS_0020	MKKIADISKWQGNVVWAKAAAELEFVILRASCGISMDVKYLRNVEGCVQHGIPFGAYHYVKAGTAEEARRKASYFVFCTEKAAKQPSFFIADIEYEAQTQMTTEAVCVAFLDELRKLGCKKIGLYINTRYKWAGAAIGMCDIVWIPHWGLNDGNIPADKYKPSCPHELWQYTSCGRLAGVNGNVDLSLLSGGKPLDFFTGVETIPAPDETEGSVKKMFTNIRLAEFALKVFEAKWVYWYGTYGNKCTQSKYESKAKQYPAHYTASRKNGYMKDIANGCTCADCVGLIKAFFWKNGDLNATPKYGANGCPDKGANSMFALCKESGPISSIPDIPGIVVWKSGHIGVYVGNGYTVEMRGFAYDCVKRKVSEGPWTHWGKLPASMLTYAADGTVSQPESTKK…
ENA-ORKV01000482-ORKV01000482.1-human-gut-metagenome-genome-assembly--contig:-NODE-482-length-48364-cov-4.063599_CDS_0009	MKKSSKRRVLFAVRTATMIGAAWFAVNGITDTLGQEKEKSRPVYIATEGVAEATYSPEAGATETQPTETAKATEEPLIASMDWDKDDSYMLCKIAMAEAESEGVEGKALVMLVVLNRVWSEEFPDTIEEVIFQKNQFSPVANGRYDEVEPDKECYEALEMIQVEHWNESQDALYFESKSDSKWHSENLEFLFKYGRHYFYK*
ENA-ORLC01000441-ORLC01000441.1-human-gut-metagenome-genome-assembly--contig:-NODE-441-length-15581-cov-5.94905_CDS_0008	MGRRSDYRDYGYTRAVWNGLYNLINNEIGLAALLGNLWAESGIVPYRCENDNNSTNFFNRSRIYTNSVDNGTVTREQFINSGLDGDTVHKGYGLAQWTYYTRKTGYYDAWKSGGYSSIGSIELALYYLSYELETSFSSTLEVLRNATDMRTASTYVLKNFENPTLQGQDVQDYRFACSMDVYDDMHGNLPPEIKVLTIDPISANMVDGESIRITVNANSDWTYSIGQYLTATKETNALIISGNANGAQVTSVVSFWLVEDQSITAQCQIGINRPAPPAPEINVTPYSQQANVGTVVRFNVRSIYDWGVSVPNGAELVKKERGYCYIKVNVTALRRVIIRFFVLSDTNIYQECTINISGVAPIPSARKTPFIYYLKPFLGKGR*
ENA-ORLM01000527-ORLM01000527.1-human-gut-metagenome-genome-assembly--contig:-NODE-527-length-35635-cov-5.479330_CDS_0014	MAHLFVIAGHGAGDCGAVGGGYTEAERVRYLASRLSALGGSNVTIADTNRNWYADNGIMSLNIPKDWQILELHMDSAGASTKGGHVIINSAYSADQYDTALANFIGSFFPGRAKNIVPRSDLANPNRAATRGYSYRLLENGFITNSGDLNKFNGQMDDLARGILNAFGIATASPAKEDSDGKVTPGGTSQDSVQHYGKVSYQSHIRDIGWACWQSDGRMSGTTGQNRRIEAFRLVPVGETDVVVHIKDVGDKEYKNISKDTILGTTGQNKRIEAIKITGKDTPYIYRVHQKNIGWTDWTFNGNWAGTKGKGLQIEAIEIMAAKFLVNPHVQNRGWLGERACENIIGITGHNLRLEAFKIDPLNMTIKAKAHIQGIGWKDYGQIDKNTVIGTVGENKRIE…
ENA-ORLO01000662-ORLO01000662.1-human-gut-metagenome-genome-assembly--contig:-NODE-662-length-41360-cov-4.003343_CDS_0021	MKEQDFIQKICGYAISDMKENGVLASVTIAQAILESSWGTSELAENANNYFGMKCSLSSNSWGSVWDRVSKYTKVTNEQDEAGKTNTIKADFRAYPDIEMSIKDHSLYLVGAMNGTEHRYCGIANEKDYRKAVEIIKAGGYATDINYVSKICSIIEKYKLTQYDEMEELNMGIEIRKQIATNSPCNKTGDEITVKGSMLHSVGCPQPKPEVFAKIWETSTGACVHAVTGADAYAIQCLPLFPERKKARRGWHGASGKNGSVNNTHLSLEMTEPATIKYVGGATWIETGDGSNTKRHVLATYANAVQVFAKWCKEFGLNPLEDGVIISHHEGNQRGIASNHGDVEHIWNKFGLTMDQFREDVKKAMGGQAIDTVPDAPVDNSSDDTSSQAVNPLSGSVKI…
ENA-ORLO01000016-ORLO01000016.1-human-gut-metagenome-genome-assembly--contig:-NODE-16-length-234432-cov-17.022005_CDS_0048	MNIYKLRHAILTLLIFTLSIAHLSAQIKWNSAYQAYIDQYKDLAIEQMLKYNIPASITLSQGLLESGAGKSWLTKSSNNHFGIKCHGWTGRRVFHDDDARGECFRAYDNPRQSFEDHSRFLATQSRYARLFSYSRTDYKSWARGLKQCGYATNPQYASKLIQIIELYQLNKFDKATRFDQFMVKHSTEDGLAPDGTFHVIKAYNHNYYIIARKGDTFKSLSKELCIGKRRLAKYNERYYKDELNPGDIIYLKRKRKKATKEYKNVPHVVKNGESMYSIAQKYGIRLSSLYKKNGLSPDFEIRVGDRLRVY*
ENA-ORLO01000016-ORLO01000016.1-human-gut-metagenome-genome-assembly--contig:-NODE-16-length-234432-cov-17.022005_CDS_0141	MKRIFYIHIYIILGLFYSCPVFSQDNLVQCEDTCAHVHGIDLSHYQGEVFWEVIGNNTKMAYVYLKATEGGDRIDHMYEQNIDLAHKYGLKVGSYHFFRPKTDLSKQLANFKTQCRPSQQDLIPMIDIEVKQGMSTEAFRDSVAKFLVMVEKAYHQKPLVYTGTNFYNKYLVGVLDDYKLMIAQYSKNEPILADDKDYILWQYTGKGYIDGIKGYVDKSRFMGRHSLRELKYQRR*
ENA-ORLO01002182-ORLO01002182.1-human-gut-metagenome-genome-assembly--contig:-NODE-2182-length-15841-cov-13.598072_CDS_0012	MNKIEKTVAWAEQIAADDRHGYSQVHRNSPDYDCSSFVGTALAKAGFPVSIYSTTRNLGEQLENAGFVKCGKPWKRGDIHLSAGHHVTMSVDANRIVHASQSENGGIDGQTGDQTGKEICVRSYYDLPYENTVHYRYAGAVDEKPHNVMESSIKTESARSFDRKIAGAYHTNDRYHLRVGAGMNKTVILTLPTGTSVRNYGYYTNEWYLVKAVVNGIAYTGYVAKEGLTRG*
ENA-ORLW01002877-ORLW01002877.1-human-gut-metagenome-genome-assembly--contig:-NODE-2877-length-14375-cov-5.811932_CDS_0011	MSVKKAVDISEHNGIINFERLKNAVDYVIIRCGYGQDMTSQDDKQWNRNVSECERLGIPYGVYLYSYAKTTARIEGEIKHCLRLLRGHRPSLPVFFDSEEKGTQAVAKHNAKRFCDAMITNGYKAGIYASKSWYENYIGETWGYDLWVARYANVLGVNNVDIWQYSSNGRVDGISGSCDVNHVYKDYGGSIITPSTPQKPVTHEKTRKELIALGQQHAINFTGVKIAVDGIVGKDTKRMGVRVVQRAMNLDYGRTIAEDGIIGKKTKAKASWHYVKRGETQYLVTALEILCLLQGKDPNGVECPGTFGSGLARACGVGIIYAKNMLYMI*
ENA-ORLW01000763-ORLW01000763.1-human-gut-metagenome-genome-assembly--contig:-NODE-763-length-42314-cov-3.731065_CDS_0042	MSCKVYFNKTLFPVAPEKITMKIKGKNETVTLINSGEVNILKSPGLTEVSFDLLLPSVKYPFSVYKNNKFQKPEYYLKKLEAFKLKKKSFQLIITRRTVGNKLRFNTNLTVALEDYEIKEEAKQCDDITVSIKLKQYRPYQIKTVKKLKSKTGTKTSKKKKRASSKDSGNKKYIVKKGDCLWNIAKMFYDDSTKYTLIYNKNKSVIENTAKKHGLKSSSGGHWIYPGTEITIPEDV*
ENA-ORLL01000001-ORLL01000001.1-human-gut-metagenome-genome-assembly--contig:-NODE-1-length-174220-cov-60.7828_CDS_0017	MKFKESSLLKKHKQLLGNKRDKRKKVVKSTSPTPDLKKAVIKKQEGGTLFSIYNSIDPYIPPAIDFNAPELETEIVTNPIKKRQAKVIEEAKKSTANPEVQELKEINSEVPSKKIPKSSETWKSPYSNKNEWVSDLTNAYKKAGITNDNAIRMLISQDALESGWGRSAQGKFNFGNLTTGSSWKGAYVEGKDHDAKGNPIKQRFRAYDSMDEYAADKIQFLKRLYDFDENDDIDKFISKLSGANKGKRRYAEATNYATSLANVYNKFAEGGIIKAQNGSKSEELLVKKALEFGQKTSEKMSPYDVRLIDFIKSKEGFRPKSEKDKTDGKWTVGYGLTDPRLIRKYRNGITEEEASKHLIQHLQMGADSLATMPYYDNLNLGEKTALNDLIYNVGWNKFK…
ENA-ORLY01000628-ORLY01000628.1-human-gut-metagenome-genome-assembly--contig:-NODE-628-length-47963-cov-8.552291_CDS_0027	MRWKVMLDFLRDIFSALSHAAGDSADKEEPAPAPDVPTVDTVTGWTGEPPYRYIDVSRYQGTIDWAQVAAAGYKGAMLKTVSTNRKLSKRADGLYIDPTFETNYRNARAAGLDVGVYYYTYATSEAMADAELYLVRQAVYGKELTLPVAVDVEDNKLVSLDKQSLTDLTAYALHEVEQMGFYAQLYTYTSFAKAHLFVGGAALHPYDVWLADYTGKTPKVDFKYNAHQHTSKGSVPGISGNVDLNVTTINYPKIIRKKGLTRLREGK*
ENA-ORLU01000035-ORLU01000035.1-human-gut-metagenome-genome-assembly--contig:-NODE-35-length-140976-cov-11.038233_CDS_0034	MIRKVLILLFLLIGSTSSAFAVDFVTCEIRCIADNVWFEARGEGKEGWDAILTVMQSRIKDKRFPNEYCKVVKQKRKNICQFSWVCDSRLNNSAKHRNTKLYREIYDYCETFYQAPHYFIDEKIDGALYYHSNKVKRTALGKMKLSEPVKVGNHYFYREHQKKASAKNI*
ENA-ORLU01000035-ORLU01000035.1-human-gut-metagenome-genome-assembly--contig:-NODE-35-length-140976-cov-11.038233_CDS_0142	MKISKYFSDTEFMSKDGDNSSTPFPKTIVSPKLLELLDKIREEIGVPVLVNSGYRSPAHNKAVGGVSNSQHVFGTAADITIKDKNKLKSLKEICDRLNPDGGVGLNYNTFVHVDVRGKRARW*
ENA-ORLU01000796-ORLU01000796.1-human-gut-metagenome-genome-assembly--contig:-NODE-796-length-27558-cov-3.700120_CDS_0005	MAIKAYSYAKDGNRKLSANFAVKEFRCKDGSDPIFIDDELVTLLQKIRDHFGKSVTITSAYRTAAHNKAVKGATYSQHCYGKAADIRVQGVGVEAVAAYAETLLPNRGGIGRYPVKAGRPAGWVHIDTRAAKSRWVS*
ENA-ORLU01000575-ORLU01000575.1-human-gut-metagenome-genome-assembly--contig:-NODE-575-length-34212-cov-3.434744_CDS_0011	MAKYMGVDLSYCNGGVDYKSLKKAKIDGGAVKFAMLRTSYGCNKDRLLDKHYNGCKAAGIYVGAYHWLRAQNVEQARQEAEWLVKLLRDYSFDYPIALDFEDGDLFALKLIKEQYSAIVDAFMSVLERENYYVVLYTNPDTILNRLTGSTLRKYDLWLAHWTHGKTPGQYGQTMWQFAAYGNAAEVRSGNATDIGTVSGSGGPVDVDISYVGYAYRIKKLGKNQPLITVTATKRVISGELSGIKKQLEKLGFTIS*
ENA-ORMC01000398-ORMC01000398.1-human-gut-metagenome-genome-assembly--contig:-NODE-398-length-15148-cov-9.09408_CDS_0009	MKKSKNLIALFLSVMLVVSLPVKASANMNGIDVSNWQRGIDVTQMHDVEFVIAKATEGTSYVNPDCDRVYQDAKNSGKKTGVYHFARKGDAIAQAKYFVDHISGYIGHSVLVLDYEASAVDQGVGWAKDWLDAVYNMTGVKPVIYMSNSVIHRYDWTSVSEHYSLWNAGYYSGYNTIYGFVDNPPLRGSLGEFYDNTVLYQYTSSGRLRGWPENLDLDIFYGGSADWDKLAGYVASDNYKPSEPDHKAEDRVVYYTVQSGDTLSRIAQRYNTTYKYLAELNGIANPNLIYPGQVLTISGAYSSNTNTESVTTYTVKTGDCLYTIGKRLGVSWLDIANRNGIHSPYIIHPGQVLAVASSSQASNISQYYTVRSGDTLSDIASRYNTSYQTLANLNGIANP…
ENA-ORMC01000345-ORMC01000345.1-human-gut-metagenome-genome-assembly--contig:-NODE-345-length-17422-cov-34.8612_CDS_0004	MIKGAFVEEIALYICMHAPHYHINCNSAVIAQAIVESGWGESTLANKYHNYFGLKCGTAWTGPSVNLSTQEEYTPGQMTNIRDNFRVYSSMEEGVIGYFEFIQLPRYLNLKGIRNPREYLTTIKNDGYATSSSYVDTCMNVIEQYNLYEYDGGLLVSTELWTKTAELMAEQIGYLEKRSNSQLDSKTDNAGYNNYTKYARDIDNIGLPGCQGQPWCAVYQFWICVQIFGKEKALDIMGDCFYNCTAITNHAKASGTWGVEPKLGALVIFRKGAHIGRVTKVTSTHIYTNEGNTSATSVNQVVANGGCVADKLYTRVYSGIDGYVYIDYKTAVKDFYCYGDKGVGVKAMQEQLRLCGYDIKADGDFGPDTQQAVINFQKANGLTPDGNCGPATQKELVIE…
ENA-OWPE01001218-OWPE01001218.1-human-gut-metagenome-genome-assembly--contig:-NODE-1218-length-19236-cov-6.249101_CDS_0019	MKYFTIKELSHSDTALAKGIDNFPTAEAISNLTKLVDNVLDPLREKYGKPIRVSSGYRSAILNRSVNGATSSQHRLGEAADITVGSKEENRKLFEIIKSELPFDQLIDEKDFSWVHVSFREGRNRKQVLKL*
ENA-OWPE01000474-OWPE01000474.1-human-gut-metagenome-genome-assembly--contig:-NODE-474-length-39639-cov-10.057296_CDS_0039	MKTIDAIIIHCSATRAGQDLRAKDIDRMHRARGFNQIGYNYVIRIDGAVEKGRSLVVDGAHCNTKGFSESSYNKHSVGICYIGGLDANGKPTDTRTIAQKAALRELVAKLCKEYEIIEVLGHRDTSPDLNGSGEVEPAEYIKACPCFDVRSEFSNFLRNTVVRP*
ENA-OWPE01000530-OWPE01000530.1-human-gut-metagenome-genome-assembly--contig:-NODE-530-length-36878-cov-4.801510_CDS_0007	MKTIDSIIIHCSATKAGQDIRAKDIDLMHKQRGFSQIGYNFVIDLDGTVENGRSLSIDGAHCNTKGFSGISYNKHSVGICYIGGLDANGKAKDTRTDAQKNALCDLVAKLCKEYPIIELLGHRDTSPDLDGSGEVEPLEYIKACPCFDVRSEFSNFLRNVVVKP*
ENA-OWPB01001057-OWPB01001057.1-human-gut-metagenome-genome-assembly--contig:-NODE-1057-length-28037-cov-3.656315_CDS_0020	MGKKVIDVSGYNGAVNWKKAKEYGVDGAILKIIRKDLTKDKQFDNNYKGCHKNGITWGVYNYTYATTAKKAESDMNLVCDILDGLDKKHFKYGIWFDIEDSVQAKLSKSKIAEIINAAQRVVEKRGYKFGIYTGMSYRAEHIDKKAVNCKVYWIARYYKGYEEMKIATNPNEKYRPAGRDAAWQYTSSCIFPESISTGNNDKFDASIWYTNEDTKKEDTKQENAKKEEKKGYTGSFPVLKAKEYLARPDGIKTTSKRTNIKKMQCFLNWALSEGLKIDGKFGSKTEIAVERFQELVGIKVDGMFGTMSLNKAKAYKK*
ENA-OWPF01001425-OWPF01001425.1-human-gut-metagenome-genome-assembly--contig:-NODE-1425-length-21007-cov-7.945972_CDS_0021	MVNNTNKVDAIIIHCSATREGQDIGAKEIDAMHKQRGFNGIGYHYVIRLDGTVEPGRSETAIGAHCNTKGFSRESYNRHSIGICYVGGLDKNGKAKDTRTPQQKEALINLINDICRRYPIVELLGHRDTSPDLNGNGEVEPAEHIKACPCFDVRSEYGLLKKDVVITP*
ENA-OWPF01000132-OWPF01000132.1-human-gut-metagenome-genome-assembly--contig:-NODE-132-length-88213-cov-5.408630_CDS_0022	MKGIKSIICLLALSFSLMFTNIAKAETTNPYETISISEDDIDLLAALVFHEARGESLDGQKAVVEVVLNRVLDSDFEDTVYDVIYEKRQFSTASKLKGTVPNEENYEAVKYVVENGPTIFSTNYVYFSVGKSNGRNFTKLGNHWFSTK*
ENA-OWPH01000652-OWPH01000652.1-human-gut-metagenome-genome-assembly--contig:-NODE-652-length-39447-cov-12.592176_CDS_0039	MGKLLELLEKLVRAIFGPGDKQDAEEAKPAPEPPEPPGAEAVTGWEGDPPYRFVDVSRYQGLIDWAQVAAAGYKGAMLKTVSTNRKLSKRADGLYIDPTFETNYRNARAAGLDVGVYYYTYATSEAMADAELALLRQAVYGKEFSLPICVDVEENKLKQLSTLDLSNLTAYALEQVEKMGFYAQLYTYTGYKYELDMARLSSRWDVWLADYTGKTPNVTFNYNAHQHTSKGAVPGITGNVDLNVTTLNYPKIIHKKGLTRLREGK*
ENA-OWPH01000469-OWPH01000469.1-human-gut-metagenome-genome-assembly--contig:-NODE-469-length-46992-cov-6.424441_CDS_0070	MDIYITGKNSKGNDQKIQIPIIPEEIESSIEGKFAEYDIYKLGQVSIPNGKNLSELSWECFFPGEARKGMKFVREWTDPETLDALMKYWAKYGKVVNICITGTKINVDMLVSEYDSTIKSLNDYYYTVRFVDYEKISVSSASTKRSTKTTKKKVTVKKGQTLRKLAKKYLGSSKKYKVIYNANKKMIDARNKKERKKHPKKKISKYTIYKGQVLVIPVPSSKLVSNSKVEELKKAMNKDGYSKLKVDKKLTSSMKSAMKKITIRTGRKGQVVKFVQKMVGVKQDGTCGSKTVSAIKTYQRKHKLTVTGVADYKTLLKMIGG*
ENA-OWPH01000862-OWPH01000862.1-human-gut-metagenome-genome-assembly--contig:-NODE-862-length-33373-cov-3.633411_CDS_0015	MANANILLPFILRWEGGFVNDPTDRGGATNKGVTITTWRQVGYDKDGDGDIDVDDLKLLTNEDVRDRVLVPHYWNRWKADTINDQKIANILVDWVWASGSHGIKIPQRLLGVDVDGIVGPKTIEAVNFADPKSLFLAIYDERVKFINNIVERSVSEYEKKIGRKATEAELLKYTQKRFRKGWLNRLSELKNL*
ENA-OWPH01000682-OWPH01000682.1-human-gut-metagenome-genome-assembly--contig:-NODE-682-length-38451-cov-16.159313_CDS_0047	MKFFTIAELCKSTTADRLGINNRCRQEHVTALTALVDNVLDPLRTWWGKPITVNSGYRCPELNEAVKGSKSSQHMKGEAADIDTGDRQQNKLLFEYIRKNLPYDQLIDESNFAWVHVSFRADGKNRKQVLSL*
ENA-OWPH01002951-OWPH01002951.1-human-gut-metagenome-genome-assembly--contig:-NODE-2951-length-14648-cov-12.750839_CDS_0008	MYKDEFIETIGELANQINNSLTKHILPSICVAQACLETGYGQSETMMRYNAPFGIKSTSSWGGSCYNSTTHEYYDNVKVAEGGCFRAYDSLKSAVADYYNLLTESSYYTGAVNNYDFINAVEHLKAYATDPNYTETLKSIITSNNLTRFDNLGDSGNVTEIALAVFRGEYGDGLERKAVLGGKYEKVQNEVNRLYNLVTQTKNGNFGNGQERKSALGSDYSAVQYLINNNLI*
ENA-OWPH01002600-OWPH01002600.1-human-gut-metagenome-genome-assembly--contig:-NODE-2600-length-16074-cov-7.491165_CDS_0010	MTHGIDVSAWQGKIDFNKVKKSGYEFVIIKAGGNDDGYYIDRYFETNYTKAKKAGLKVGAYYFVNRDFSSTNAQKLAEVFYNIVKNKTFDLPLFIDVETTPPSANVSVTTGINIFCSYLRTKGYKSGVYASAVSGFVDRIDTRYLNPCIYKWVASYSYKPTDVGKNNGYCIWQKSSTGKVNGINGSVDINECYVDFKSATNTNNKTLTIDDIHNKYYEIYKRYASDVISGKYGNGTERKNKLVSLNIDYNYCQSIVNEIINKSAKTAKATAKTKYNKIANDIISGKYGNGEKRFTNLKNANFDYTYAQMLVNNIMKG*
ENA-OWPD01000850-OWPD01000850.1-human-gut-metagenome-genome-assembly--contig:-NODE-850-length-30009-cov-8.699873_CDS_0033	MKYFTIKELCYSSTAQAKGVDNTPPGEAIEKLTELTDNVLDPLREWYGKPIRINSGYRNQTVNKLVGSKSVNSQHIKGEAADITIGSKQENKKLFNYIKDNLEYDQL
ENA-OWPG01000656-OWPG01000656.1-human-gut-metagenome-genome-assembly--contig:-NODE-656-length-30895-cov-8.184825_CDS_0028	MSKIDEVLNHAAYRIGYYAPDDPEPGSEAGRWLANKMGQPWLAGPSESVWWCMAFVSMVFDMAGEIDAIGGFSYNTDVTKNRMEKVSIEDAQRGDVVLFDWDGDGLTDHVGIVEANLGDGWLQTIEGNTSSSNAGSQSAGNGVYRRQRSWGIDCVLRPKWSDEETEDSSEGTNSMTDAWWGRATTYALQASLNTPADGIISGQDPDVEDDVTRAGTGWETEEDPEGSQVIEALQEKLGVDVDGLIGPDTIAALQQHLKNRGHDLEVDGVAGYRTVECLQYELSNGTLWS*
ENA-OWPG01000493-OWPG01000493.1-human-gut-metagenome-genome-assembly--contig:-NODE-493-length-39083-cov-5.505560_CDS_0035	MKINKRLAKSISYGNARSLKNIKYIVIHFTGNKGDTAKNNADFYATGNTREAGAHFFVDKKSEIWESVPMEYTAWAVGHFFTRKNGAASYYKKCTNDNSVSIELCDCKKGVSWEQMLAVRELVLYIQKRCPNAKTIIRHWDVNGKECPKPMIGKGNLKWKHLHNKLTYNYQYKAKVTKVAAIRASKGVKPGNKIGSIKPGEVVKISKVVGAWGRLLDKKGDKWQWISLKKVKEI*
ENA-OWPL01000604-OWPL01000604.1-human-gut-metagenome-genome-assembly--contig:-NODE-604-length-24706-cov-3.262991_CDS_0030	MSYSSLTNKYIPASADNYMCGRGGYKVCKITPHHMACEWTAERCAQSFQVSGRNASANYCIGSDGTIVSNVDEENRAWTSSNYYNDCQSITIEIANDNTDTWTISPKAWNALVNLCVDVCKRYGFRLNYTGDSTGSLTEHRMFAATSCPGPYLHSKMPQLAQEVNARLDGQTVAPSAPSTPNTPSGEKYSVGIPICTNTLSVNCYGTSKILKGDWNGSIGRVIKGAKYPYRVDRNGVAIGWTNDTGIDTDPHTPVGATKSSSEAIDQILHEGSYVTSVHMKIGNQGLKKIGDDLCCYLSKLGGWFPIRLVDKVPNSDGYNDNVLHTTNAVVYVSRIRVDAVNVQKNIVKIGGIWVDPTPLTEIA*
ENA-OWPL01000239-OWPL01000239.1-human-gut-metagenome-genome-assembly--contig:-NODE-239-length-41641-cov-4.238446_CDS_0004	MNKIDAIVVHCSATKAGQDIGKKEITQMHLQRGFSTIGYNFIIRLDGTVEVGRSLTIDGAHCNSKGFSGISYNKHSIGICYIGGLDANGKAADTRTPEQKKALAKLIKELCMKYQIVEVLGHRDTSTDLDGDGIVESNEWTKMCPCFDVRAEYPFIPEIVVKP*
ENA-OWPL01000388-OWPL01000388.1-human-gut-metagenome-genome-assembly--contig:-NODE-388-length-31227-cov-56.084339_CDS_0020	MARMKYLVLHCTATPEGREVSAADIRHWHCDPPSKGGRGWRQVGYTDLFHLDGKVERLVRNNEDAEVDPWEITNGAAGFNAISRHIVYAGGLAGDGKTAKDTRTQAQLKAMTEYVREFHRRFPQIRIVGHNELNHGKACPSFDVQKWLQSIGIRQV*
ENA-OWPJ01001358-OWPJ01001358.1-human-gut-metagenome-genome-assembly--contig:-NODE-1358-length-10228-cov-10.551_CDS_0002	MNYTLMHFLEYLLYSNVHFSVTSARRTPEQNKACNGSPNSQHLVGEAVDLKPYGSTPFSKLLEMIHIFSDNVSPFDQLIIYPTFIHVSFCPRNRRQVIDKRK*
ENA-OWPK01000379-OWPK01000379.1-human-gut-metagenome-genome-assembly--contig:-NODE-379-length-60344-cov-15.852958_CDS_0029	MSKLFGIDTSKWQGDFDFQKAKDNEGVDFAIIKAGGADDGFYEDREFKNSYNKLENTGIHKGAYFFGNAFSNDDAVNEARYFAKLLAGKSFCYPVFYDVEASMVTGNDLTDIIMAFLDEMKNAGFKNVGLYSYRNCINNYVDISRVKEAGYAIWVASYSDTEPSIAVDYDIWQFGGGVNYLRDTQINGQTVDQNYCYTDYCTDHVVEEVTVPDYEPVPETKYHKGDTVKVINAIQYDNGEPFKTYYDEYSVLSASGRRVVIGIDGVTTAAIDEDNISLIKCIYDNDNDVNTDTVNRGDGKKVRVLDNIDYDGNRFGVYYDEYDVIEENGDRVVIGIGDVTTAAVNIANLEFVGGASSDDTPTDIPFSEDIEEGSTVRFIGDTDYDGTPIKAWFDEYTVS…
ENA-OWPK01000610-OWPK01000610.1-human-gut-metagenome-genome-assembly--contig:-NODE-610-length-46330-cov-84.627272_CDS_0012	MTTEQKNVLRKIIYAVETGGQVYGQQDYSDFTEAYTNSSGEHAITIGAGQWYATEAQTLLKRIHDADTEAWDRLDNIGLWEQVQEADWSCFNISRNSQFANLIVQLISSKIGVKCQDSLMDEQLATYADEALKQGVTDARAQAMCVNFRHQGGLGAVTRILAKTQKPYTLDNLYAACQTDTGNQVGAYKDRQKFVYDALKTYFPESEETGMNAIDKLIQIAKNEVGYLEKASNSQLDSKTANAGSNNYTKYWRDVKPSYQGQPWCAGFVSWCFMKAFGQEKAKELLKHWPYVYCPTLGNLFTKNANPKIGDIVIFYRNGTFTHTGIVTAVIGDMFYTIEGNTSGASGIIANGGGVCAKSYLNSQMPGTKFCTPNYSLVKDTTPVSDSDTVKKQNTRAYI…
ENA-OWPK01000547-OWPK01000547.1-human-gut-metagenome-genome-assembly--contig:-NODE-547-length-49490-cov-2.859593_CDS_0023	MNNIDSIIIHCSATKAGQDFKAKDIDRMHRARGFSQIGYHFVVDLDGTIEEGRSLQIEGAHCNTKGSSGLSYNKHSIGICYIGGLDMTGQAADTRTDAQKQSMRDLVMRLKQEYPIVEVLGHRDTSPDLNDNGIVESSEWIKMCPCFDAAQEFGYCPTVLIRP*
ENA-OWPR01000923-OWPR01000923.1-human-gut-metagenome-genome-assembly--contig:-NODE-923-length-33413-cov-87.014329_CDS_0002	MSNSKLVSVNKLSPNHSGLRTHTIDRITPHCVVGQLSAESICNCFTSPSREASCNYGIGTDGRVALVVEEKNRSWCSSSNANDQRAVTIECASGLEEPYTMNRKVYKSLVKLCVDICKRNNKKKLLWFNSKSKSLSYKPKSDEMVLTVHRWFDNKSCPGNWLYSRLGKLAKTVTKKLQKKEKFKLQSNAGLYKYSFKDPIGNSSKKLKTLKKGTTVQVIEDDGTGWVKVKALLTTGWIATSHLGNACNHSNYKTITVSKGTRVRRLNRAETKFETDTKLGASHKFRLICTITKGKYAGCKYAKLISKDVNNGRMYYIY*
ENA-OWPR01001568-OWPR01001568.1-human-gut-metagenome-genome-assembly--contig:-NODE-1568-length-22853-cov-39.646987_CDS_0006	MAMTFDEFVKKYKGKGIDFDKAYDVQCFDLANQYNRDVVGCGMFIGLHAYLIYTNFDNQPTKKYFTKIANTPSFVPKKGDIVVWGKSLNGEDGHVAIATGEGNTKYFYSYDQNWLGRNDPCTRIYHNYNHVLGVLRPKNQNVINPPTLETKGYKKGASTDGSYALKQLLILDGAKLDDNAVIGKGTVSAINSRLKGWGYKPNGIAGRKFIKKLREKIKK*
ENA-OWPR01000165-OWPR01000165.1-human-gut-metagenome-genome-assembly--contig:-NODE-165-length-88056-cov-62.188941_CDS_0103	MATTIKGIDVSHWQGTNVDFNKVKKAGYDFVMINAGYGKHIDQKDECFETNYKKAKSAGLKVGAYWYSYALTKAEAELEAKVFLEAIKGKTFEMPIAFDIEDCTQCDLSASTIGSIINAFCGYCEKKNYYVMLYSYTAFLNSKVPSDCKNKYCVWLAEFDKSKPSYGGSYGMWQYTSKGSVSGVNGNCDCNYAYKDFTAIIKKKGLNGFKKQKTNELPTLEKSGYKKGDKTSGVLALKEMLIIAKARKLHNVTLDENGIFGEGTEKAVNALLKKWGYKQNSIAGEKFIKKLASAIK*
ENA-OWPR01001656-OWPR01001656.1-human-gut-metagenome-genome-assembly--contig:-NODE-1656-length-21960-cov-47.546085_CDS_0009	MAKTFKGIDVSQYQQGVDFKKVKASGVDFVIIRAGYGKYANQKDPYFEKNYKAAKAAGLKVGAYWYSYAASVEDAKAEAQTCINAIKGKTFEYPIYFDLEERSQFAKGRAFCNSLVKTFCNALEHAGYWAGLYISRSPLQTYISSSVAKRYALWIAEYGSRCNYGGTYGMWQYSSTGRVSGISGNVDMDICYVDYPAKIKAAGLNGFKKTTSSTTKPSASHAKKTVTYTVKRGDTLSGIARRYKTTVAKLVKDNGIKNANLIYVGQKIKIK*
ENA-OWPN01000942-OWPN01000942.1-human-gut-metagenome-genome-assembly--contig:-NODE-942-length-31773-cov-2.966454_CDS_0045	MKYFTIKELSHSDTALLRGIDNYPTAEAISNLTKLVNNVLDPLREKYGKPIRVSSGYRSAVLNRSVNGATSSQHRLGEAADITAGSKEENKKLFEIIKKELSYDQLIDEKNFSWVHVSYREGRNRKQTLKL*
ENA-OWPN01000585-OWPN01000585.1-human-gut-metagenome-genome-assembly--contig:-NODE-585-length-47215-cov-3.734500_CDS_0033	MTKDEIFNSVLGKEGGYVDHPDDKGGPTKWGITQNSARAHGYRGDMRDLTREQALEILEADYWYGPRFDQVAALSSDIAAELCDTGVNMGPIVASKMLQRWLNVFNLRGKLYPDLDADGRIGPRTINALRAYLGNRGKDGERVMLTSLNCTQGERYLELAEKREANESFVYGWMKERVVV*
ENA-OWPN01000006-OWPN01000006.1-human-gut-metagenome-genome-assembly--contig:-NODE-6-length-380259-cov-22.124967_CDS_0529	MEKWELLIRMVLTHEGGYANVSGDAGGQTYCGIARKANPNWKGWKIIDANMPLKHNQKLNNSELDNLVFDVYKKNYYVPMKIDMIDDLMISAHVFCHGVNAGNKAAIILLQKAINAIYGVNIAVDGIIGATTLQYANRTDRVIDLGKELIQQRNNFYRNIVKNKPSQKKFLNGWLNRVTGTTNTVLKAEQKPVQNVLYADYQVKESDTTNLLTSIGKGIINLFKRKIS*
ENA-OWPO01000225-OWPO01000225.1-human-gut-metagenome-genome-assembly--contig:-NODE-225-length-73362-cov-57.340704_CDS_0107	MTNEQKAVLRKIIYAVETGGQVYGQQDYSDFTEAYTNSSEEHAITIGAGAWYATEAKTLLERIYDANPEQWENIDKVRLLEQVQTANWECFNISRVSQLADTIVALISSDLGVKCQDNLMDEQLATYADEALKQGVTDARAQAMCVNFRHQGGQGAVTRILAKTQKPYTLDNLYAACQTDTGNQVGVYKDRQRFVYNALKTYFPESEETDMKAINKLIQIAKNEIGYLEKASNSQLDSKTANAGENNYTKYWRDIKPDYQGQPWCAAFISWCFMKAFGLDNAKKLLKHWPYVYCPTLGVLFVKNANPKVGDIVIFKHGGTFTHTGFVTKVAGDRFWTIEGNTSGASGIVANGGGVCQKSYYNSNLPGTKFCTPNYSLVKNITSDSDSDIVKKQNTRAYI…
ENA-OWPO01000159-OWPO01000159.1-human-gut-metagenome-genome-assembly--contig:-NODE-159-length-93396-cov-4.966746_CDS_0068	MKKFLLIYSILITAVFGFYFLYKEHKAVPESMEVGVVLAQPEFLFKELNDSILMLACEHYGLKEPKIVTAQAILETGWFRSKVFREYNNPFGLFNSRTMQYFRFRHWSDAVIMYRDNIQKRLKRNEDYYNFLKRIGYAEDEDYINKVKALTDSLR*
ENA-OWPO01001265-OWPO01001265.1-human-gut-metagenome-genome-assembly--contig:-NODE-1265-length-21908-cov-3.291264_CDS_0003	MRRVTTMALKINDTIRATRVGGRRTLSAIRAIVFHYTANTGQHATALGNARYFANGSDGRAASAHFVVDEGDTVYQCVPLDVVAWAVGDGRSGKYGKVYNNYNTVSIEMVSHTDASGKYYIPEATMHNAARLYQMLLKQLPNVQAAIRHYDISMKLCPLPLIDERKWADFKTLLEEVDEVITKAKMIIDGKEIEVERILKDGTNYIKIRDIAKALDLDVSNKGNVPILNHKGG*
ENA-OWPW01000359-OWPW01000359.1-human-gut-metagenome-genome-assembly--contig:-NODE-359-length-52882-cov-4.694077_CDS_0086	MSLIGSTNEEKIWNYLKAKGLPDCGIAGLMGNLYAESCLIPTNLQNSYEKSLSFTDAAYTAAVDNGTYQNFVKDSAGYGLAQWTYWSRKKNLLDFAKKKGKSIGDLEMQLDFLWNELQGYTVVISTLKTAKTVRAASDSVLLNFERPADQSDAAKARRAGFGKKFYDKYATDSTAQKGVSGVSKCYASAVIAVAIGELGYVEKATNSQLDNKTANPGRANWTKYARDFDEKYPKWYNGKKNGYEWCDMFVDWCFVTAFGYENALRLLCQPERSCGAGCTWSAKYYKQKGQFHTSNPKMGDQIFFGTSIDNCTHTGLVEKVDASKVYTIEGNTNNQCARRSYALNSAKIVGYGRPKYDGVGTTTPVTPTKPSAGGQTSGADHKIGDIVQFNGKTHYVSSQ…
ENA-OWPW01005412-OWPW01005412.1-human-gut-metagenome-genome-assembly--contig:-NODE-5412-length-6441-cov-4.650485_CDS_0003	MYIPKWFTLEELIHTDSTSQENNIPSWDCIVRLMALCRYVLDPVREKYGNPITVTSGYRSHFLNELVGGVSTSQHRFGLAADLVCDDPKALFDLIAESDLPFDQLIYYQKRKFVHVSYSPTYRHSVIVRPD*
ENA-OWPW01001382-OWPW01001382.1-human-gut-metagenome-genome-assembly--contig:-NODE-1382-length-21741-cov-4.877709_CDS_0025	MRAVLKKWGMAFLEWLFTGVAFGLGVLFVAALFFGICATFAGAAQAETVTIPRAAYQHRDTLIRASRVVWGLDAPVSIFAAQIHTESWWKNNTVSSAGAQGLAQFMPSTARWLPAVAPEVGAPAPFNPGWALRACVTYDKYLWDRLAAKGTQKKALTPCNRMAFTLSGYNGGMGWTNRDRNLATRRGLDPDRYFGSVETVNAGRRASAKRENQRYVSFIFERQAAYVKAGWGPGVRCE*
ENA-OWPZ01000585-OWPZ01000585.1-human-gut-metagenome-genome-assembly--contig:-NODE-585-length-38779-cov-52.148435_CDS_0007	MTNEQKTVLRKIIYAVETGGQVYGQQDYSDFTEAYTNSSEEHAITIGAGQWYATEAQTLLKRIHDADTEAWNRLDNIGLWEQVQEADWSCFNISKNSQFANLIVQLISSRIGVKCQDSLMDEQLATYAEEAIKSGVTDARGQAMCANFRHQGGQGAVARILAKTKKPYTLDNLYAACQTDTGNQVGAYKRRQRFVYNTLKTYFPEEEQNNMNKTEKAIKQMESWAQDSSHGYDQDYRWGEKGDFDCSSAVIQAWQNAGVPVKAKGATYTGDMKAVFLSCGFKDVTSKVNRSTGSGLLRGDVLLNETHHVAMYCGNGKEVEASINEKGTAHGGQPGDQTGKEFLIRSYRNYPWDCVLRYSESSAADNAVVKKQNTRAYIAQIKKDTKCYTKSNKNSPSKL…
ENA-OWPZ01000483-OWPZ01000483.1-human-gut-metagenome-genome-assembly--contig:-NODE-483-length-44814-cov-4.217319_CDS_0071	MSIPFKQCNDGNYRKGREFPINWICLHFTANNGDTAQNNADYFAREVVEASAHYFVDPNEIYQSVKDSDTAWHCGRERGGSYYNDCRNANSIGIEMCSVIRNGVYVIPEETMKRAAKLTRELMAKYHVPISRVCRHYDVTHKQCLPLDSTELLTRDGWKALSDVKTGEEVMQYDTDTDRLSFGAVSSVVEPYEAELLSCHGFEATANHRMWSANNSHVNEYGFNWREQLWGDMLTGCRQNAVKNGALYSGAGLPLTDDEIRFLVWVQGDGHYMKGTYQDVCGIEFHVKKQRKIDRIKEILDNLMIDYTVSSKKDGSVSYRNYGTDLYHWCEQWLKDKQFQYNLLEMNEHQYDVFWNECLRVDGCEAAHLYTSAIQNNLDVVQAVCATKGYRTNKTRLGR…
ENA-OWPZ01000577-OWPZ01000577.1-human-gut-metagenome-genome-assembly--contig:-NODE-577-length-39353-cov-3.413685_CDS_0003	MKTIDAIIIHCSATRAGQDLRAKDIDRMHRARGFNQIGYNFVIDLDGMVEEGRPLTIDGAHCNTKGFSDSSYNRHSIGICYIGGLDASGKAADTRTPVQRTALRELVSKLCKEYPIIEVLGHRDTSPDLDGSGEVESREYIKACPCFDVRSEFSNFLRNTVIRP*
ENA-OWPY01000473-OWPY01000473.1-human-gut-metagenome-genome-assembly--contig:-NODE-473-length-53595-cov-25.136010_CDS_0047	MTNEQKTVLRKIIYAVETGGQVYGQQDYSDFTEAYENNSDEHAITIGAGAWYGTEAKTLLERIYDADPEQWEKIDKVRLLEQVQTANWEYFNISRVSQLADTIVALISSDLGIKCQDNLMDEQLATYADEAFEQGVTNARAQAMCVNFRHQGGQGAVTRILAKTQKPYTLDNLYAACQTDTGNQVGAYKDRQRFVYNTLKTYFPESEETDMNAIDKLIQIAKNETGYLEKASNSQLDNKTANAGSANYTKYWRDIKPDYQGQPWCAAFVSWCMMKAFGLDTAKKLLKHWPYVYCPTMADLFTLNSNPKVGDIVIFYRNGEFTHTGIVIKVSGDRFWTVEGNTSGSSTIIANGGGVCQKSYYNSNLPGTKFCTPNYSLVKNTTSVSDSDTAKKQNTRAYI…
ENA-OWPY01000425-OWPY01000425.1-human-gut-metagenome-genome-assembly--contig:-NODE-425-length-56647-cov-5.025428_CDS_0093	MEKLLEFLVGLLKLLFGRDSESPVPETPRETPVEETVTGWEGDPPYRYIDVSRYQGAIDWAQVAAAGYKGAMLKTVSTNSKLSKRADGLYIDPTFEDNYRNAKAAGLDVGVYYYTYATSEAMADAELALLRQAVYGKELTLPVAVDVEDNKLGKLDKQSLTDLTAYALHEVEQLGFYAQLYTYTSFAKAHLFVGGAALHPYDVWLADYTGKTPNVTFNYNAHQHTSKGAVPGISGNVDLNVTTLNYPRIIRKKGLTRLREGK*
ENA-OWPY01000862-OWPY01000862.1-human-gut-metagenome-genome-assembly--contig:-NODE-862-length-38005-cov-4.559051_CDS_0011	MKDKLKNIFKSKERTIGLIISILCASVLLLNCYLEYDKTGQVDTNKISEAISTVVDEINKSSTEIPQLTENDEQSLEVQEVENEGFEEQGLVAYEGSEKTPNVQVGEYAGLTYYSQLDNRWKNQMYSSVGNSTQTIGTSGCGPTSSAMVVSSIKGNITPNEMANLYTQYGYRSANQGTYWSAFKWTADVFNIGYSECYKLDEAVAKLKDNHYIIASCNQGLFTYGGHFIVLIGVEGDYIKVYDPYLYSGKFLTSSRIGKAEVKGNTVYVSIENFREYANYQKFFCFKNDRTDTKENTTTTVVTDKVETNVNTVNYQVKVTANSGLNIRSGASISYARIGGYIKNSIVTILAESNGFGKTNLGWISLAYTSRYTTVAKSTTVQKYTTGTYKVNCSKLNVR…
ENA-OWPY01000588-OWPY01000588.1-human-gut-metagenome-genome-assembly--contig:-NODE-588-length-48069-cov-7.125130_CDS_0009	MGKTITAGFIADTINGIGVNSSIKCNNDNLNNNSSRNVAYVVMHYTGNSKDTAKANANYFSGAGRNASAHFFVDNEEIYQSVELRDTAWHCGARSYKHGSCRNANSIGIEMCCTAGNYRISDKTKENAAYLCAFLCKMLGIGAGGVDTYVLRHYDVTGKNCPAQMVSNSAEWQEFKNKVKRILGGSASTGGQQHTAQPTTDNVAEYRVKINTDVLNVRIGPGTDYGIATQVKQGEVYTIVGEVKNGSTTWGKLKSGAGYISLGYTQRVGTAATAPSTPQDTSYKVKINTAVLNVRKGPGTNYGIATQVKQGEVYTIVGEVKNGSTTWGKLKSGAGYISLGYTQRV*
ENA-OWPS01000460-OWPS01000460.1-human-gut-metagenome-genome-assembly--contig:-NODE-460-length-51650-cov-4.509_CDS_0075	MGIKTRVTFAAAMAIAVAFLPKVEDTKYKVYTDIAGVSTVCEGITGPDVIKGKTYTRSECDALLAKHIQVAKRVVDSKIKVAVPDTFRASMYSFTFNAGGGAYSGSTMLKLTNQGRLYEACEQLYRWTYYRNPKTGKMEKSRGLHNRRDQEFNLCIKDLK*
ENA-OWPX01002196-OWPX01002196.1-human-gut-metagenome-genome-assembly--contig:-NODE-2196-length-16194-cov-15.385131_CDS_0002	MMQRMVTMRLIKQILEKNDCYIVGAEMKVAGIMLHSTGANNPKVSRYVPGSDIIGYNKYNNHWNQPRPGGRSVCVHGFIGRAADENICTVQTLPWNMEAWHCGGYANHTHIGVEMCEDSMLNKHHLTLCLNEAADLFACLCITFNLDPTKKGVIISHKEGHDMGWASGHGDPDHWMQKFNLTMNDFRSMVTDRCNKLKEELTDMDQNKFNEMMEVYLSQRANFAGSDYAKNAMERMAARKIITNENPQGFVTREMLMFILDKVNV*
ENA-OWPT01000071-OWPT01000071.1-human-gut-metagenome-genome-assembly--contig:-NODE-71-length-106874-cov-6.872073_CDS_0109	MLETEEIYPGGYPPKKNRLWKKIEDKMEQVRADVFKEKPIHWFSILWWGLVFLCAFIVMKSCSDPEAVPAGGCYAAVEETMPEVGDSIPETFFDEVYDYIFKLRLDHPDIVMAQCIEESGTFTSKLFREGHNCLGMKVPSTRPTLAVGTMMGHARFNSWHDCITDYAIWQSTFCRRFTRDEYFAYLDRLYAEKKGYSDRLKNIIKSRGL*
ENA-OWPT01000603-OWPT01000603.1-human-gut-metagenome-genome-assembly--contig:-NODE-603-length-42357-cov-4.791263_CDS_0007	MAKVSVLLPFILKWEGGFANDPADSGGATNKGVTIATWKQCGYDKDGDGDIDVKDLKLLTDKDVLDRVLKPHFWDRWHADDIHSQKVANILVDWVWASGKHGIVIPQRLLGVNADGIVGAKTLNAVNFADPDQLFEVLYNARIKFLKDIVAQSIKAYEKKIGRKSTTAERKKYTKQRFLAGWLNRLKSIRSL*
ENA-OWPT01001012-OWPT01001012.1-human-gut-metagenome-genome-assembly--contig:-NODE-1012-length-30004-cov-4.180307_CDS_0002	MKILLISGHGDGDPGTSSKFGVEATETVVMVQKIKETLGNYAQVDLYPTNRNAFKDLGKGCCQVKFGDYDYVLEVHFNSCVNDLAGDGKTTGTEIYVTTAEKTVGVETKIVEKIAALGLKNRGVKRTNWRVIARAKASGTSSALLEVCFIDDKDDMQIYTAKKDQIAAAVATAIAEQFGLRKSGNSGNQGSKGITVGSTVTIKDGAVYGGLSSARGKTVPAAQRGGKKHTVDKIQVNNGVQEARLKDITSWVAVSSLQAV*
ENA-OWPT01001404-OWPT01001404.1-human-gut-metagenome-genome-assembly--contig:-NODE-1404-length-23519-cov-4.218334_CDS_0021	MNIPFLQANSSNFYSGRGGNSIKYIVMHYTANNGDTAMNNAQYFHNNSVQASAHYFVDENSVVQSVRDSDGAWHCGGSFESSHHPLHGICMNRNSLGVEMCSDKVNGKFIITAQTVDRTVELVKMLMAKYNIDADHVVRHYDVTGKDCPEPWVRDESQWKSFKARLTAKETPKEEKPMTDKEFTAYLNRYQAEKANQKPHPYAAEAWQAATDAGIMDGTKPQSPLTREQLAVILKRIGLLGKGVK*
ENA-OWPV01000452-OWPV01000452.1-human-gut-metagenome-genome-assembly--contig:-NODE-452-length-48646-cov-52.433825_CDS_0059	MGVKTRVTFAAAVAIAVAFLPEVEDTKYDVYMDIAGVPTVCEGITGPDVIKGKTYTRSECDALLTKHIQVAKRTVDSKIKVDVPDTFRASMYSFTFNVGGGAYSGSTMLKLTNQGRLREACEQLYRWTYYRNPKTGKMEKSKGLHNRRVQEYQLCIKDLK*
ENA-OWPV01000391-OWPV01000391.1-human-gut-metagenome-genome-assembly--contig:-NODE-391-length-52478-cov-4.428762_CDS_0065	MSIPFKQCNERNYRKGRAFAISWICLHFTSGNGDTAQNNADYFAREGGLNASAHYFVDTERIVQSVKDGDTAWHCGRERGGSYYNDCRNANSIGIEMCSIIRNGVYVIPEATMKNAAKLTRELMAKYHIPVSRVCRHYDVTRKNCPEPWIRNPQLWEKFKTMLTEKEVEDMTEAQTRAIAKQEIANAENAKKVYNTVDAVPAWGKETVQKLINKGFLQGDDQGKLALTTDLLRLLVINDRAHLYG*
ENA-OWPV01000068-OWPV01000068.1-human-gut-metagenome-genome-assembly--contig:-NODE-68-length-123921-cov-3.684708_CDS_0123	MPWNYKGWHCGKGNKGSRNSSHISFEICEDALTDATYFNKVYKEAVEFAAYLCQLYNFDPLKDGVIIGHYEGHQRGIASNHADPRNWFPRFGKSMDIFRQDVAAKMGKKVAPTTHTNTETTVSYSGIVTASVLRIRKGPSVSSSIAGTLKKGTGVSIILEDNGWGKLADGSGWVSLTYIKKNSTPTSTFKSYRGKITASSGVNIRTGAGTNYSKNGALTYNSVVTIVSEKKVSGITWGKLADGRGWISLAYLKKI*
ENA-OWPV01000068-OWPV01000068.1-human-gut-metagenome-genome-assembly--contig:-NODE-68-length-123921-cov-3.684708_CDS_0157	MRKTTVEWFYRWVGFSVANGKHKWIIDIYNRIIPLPANHMMLYTEPWCAATVSALGERLNLTEYIYPECSCNRMIALYQKNGRWEEKDDYKPQIGDLCFYDWQDNGIGECTGEADHVGMVCDVSGNTFKVLEGNYSNEVKSRTMQIDGKYIRGFGLPNYAKAAIGYKVPVDKTNIRTMAGQVPYLNIDNNNKAVKMAKILFNSLGFNAGTDTIFDE*
ENA-OWPV01000766-OWPV01000766.1-human-gut-metagenome-genome-assembly--contig:-NODE-766-length-33844-cov-4.263695_CDS_0030	MKILISAGHTLTGKGTGAVGFINESQENRVLAKFIVEHLKKLGHEVDYHEVNSGSDYINQQAKKANSKKYDVVVQIHFNCSDNATANGTEVIYRSSKGKVFAQRVQDKLKAEFKDRKIKHDINDLKRDLGWLRLTKPPAILIETCFVSNKSDTDKYTSDRKKIAKLIAEGIANQTISENSNSSTSFTNKKLYAVCIGAYSDKSVADSKVEELKKKGYKDAYLIPR*
ENA-OWPQ01002892-OWPQ01002892.1-human-gut-metagenome-genome-assembly--contig:-NODE-2892-length-5978-cov-3.1013_CDS_0007	MYKPKYFSLFELVDTSFTDLSNNIPDWNSLENLLTLCEKILDPLRSAFGKSLYVNSGFRSDFVNERVGGVSTSQHKLGCAADITVRDVSSLPKLFDLVQELCLPFDQLIYYKKRKFIHVSWSPCPRSQVIVRDA*
ENA-OWPQ01000360-OWPQ01000360.1-human-gut-metagenome-genome-assembly--contig:-NODE-360-length-64027-cov-12.6983_CDS_0070	MSIITFQRGDSTALTKNFTKSEFECSCGCGQQSVDTELAEKLQLIRDKVKRPLKITSGYRCIAHNASKSVGGSPNSKHRYGMAADWRTENRSINPVALGILAQAVGFGGIGIYWHSRGAFVHADTRGTKATWLCTTPGKYPSTTYNKFVLPTIRRGCTGDANRSATIMLQKLLKLKADGLFGEGTENALMRAQEAHGLTVDGICGPASWKALSGADKYL*
ENA-OWQA01000706-OWQA01000706.1-human-gut-metagenome-genome-assembly--contig:-NODE-706-length-38041-cov-4.217949_CDS_0007	MMKSKTFIEKLIDAAQNHKTLYVMGCFGAPMTAANKTRYTQNHKYNRQAARTAMIKAASADTFGFDCVCLIKGILWGWSGDKSDVYGGASYASNGVPDIGADSMIKKCQNVSTGNWGSMTPGEALWVPGHIGVYIGDGLAVECSPAFENDVQITAVGNIGKKAGYNTRTWQKHGRLPYVDYSDAGGSAPVVTPPASGGETVYTVKKGDTLSAIAAKYGTTYQEIAAYNGIANPNLIRVGQKIKIPSGTASQSFKKGDKVKVLNAVTYDGKSFKTYYDTYDVIQVNGDRVVIGVGATVTAAVNAANLRKA*
ENA-OWQA01000706-OWQA01000706.1-human-gut-metagenome-genome-assembly--contig:-NODE-706-length-38041-cov-4.217949_CDS_0022	MSNYGMTIIAGGREIDIPVLPETLKVTSPGNNDTATVLVLGDILILRKKGLRTIAWDSFFPVYNAPYVTGRARDPVEIVQAIQAARDSLEPVRFLITGTDLDINVRMGVETFDYEERAGELGDFYYSIKLSEWKDYSPRRIALPAEPEQPAQAQEPERTGEPETAKAKTYTVKAGDCLWNIAKQIYGKGSDYTKIYNANKGTIGSNPNLIYPGQVFTIP*
ENA-OWQA01000537-OWQA01000537.1-human-gut-metagenome-genome-assembly--contig:-NODE-537-length-45857-cov-7.598729_CDS_0040	MKYFTIKELTKSSTAEAKGIDNTPTPEVERNLTALVDNILDGVREIYGKPITVNSGYRCPELNKAVGGSATSDHVKGFAADITGGSKEENERLFNIIKHNFHFSQLIDEKNFSWVHVSYNPNNLKNQTLKL*
ENA-OWQG01000766-OWQG01000766.1-human-gut-metagenome-genome-assembly--contig:-NODE-766-length-36211-cov-4.895204_CDS_0040	MSIQQSIVNGFTSRRGLVTYSMFGSRNGSDGTGDCSGIMSQVLKEAGIGIQGLPSTVTLGQQLSNNGFYRVCRNESWDALPGDIVLMSWGADMSSSGGAGGHVGVMIDDTYFISCDYSTQGAPGQAINTYPWNDYYGWNQPAYIEVWRYADTAPQTNNQANTTVVPQSKAYYEANEVKYVNGIWQIKCDYLAPVGFDWTENGIPVSMVNWVDADGNDLPDGADQDFKAGMFFSFAGDETNITDMTDGGYYGGYYYRHFEFGQFGTVWLSCWDKDDLVNYYE*
ENA-OWQG01001050-OWQG01001050.1-human-gut-metagenome-genome-assembly--contig:-NODE-1050-length-28630-cov-5.260402_CDS_0039	MAEVKKLVPFILKWEGGFVNDPDDLGGATNMGVTIATYEAYCKKKGYPKPTIERLKNLSKEEWTEIMKTMYWDRWKADEIKSQSVANILVDWVWASGVHGIKIPQELVGVLPDGIVGPKTITAVNSRNPRELFDQIKLARFDFIEEICRKRPVNNKFKRGWMNRINDLKFES*
ENA-OWQG01000703-OWQG01000703.1-human-gut-metagenome-genome-assembly--contig:-NODE-703-length-38213-cov-12.577153_CDS_0031	MKEKLIDVSTWNGNIDWDKVYKSGVRYAMIRSSFGVENPNQVDNKFVRNITNAQRAGVKCGIYHYSYARSATEAKKEADFCLKTIKNYKIDLPVAFDIEDSSQTHLGKDTLTSIVIAFCDRIKSAGYRPMLYCNPNWLCNYLHKDKLINKYDIWLANWGVSAPSYNCAIWQYSENGSVPGISGSVDMNWIYKDYTSTKPATTKPVTKPSNVKKTDYSVKVTAQAGLNVRKGAGTNYNIITALKCGTVVTVSKASGNWGYVGKYGGWICLDYTAKVSTTSTVKSDKVYYTVKSGDTLSYIAYRYNTTVDKLVSLNNIKNRDLIYVGQKIRVK*
ENA-OWQE01001030-OWQE01001030.1-human-gut-metagenome-genome-assembly--contig:-NODE-1030-length-34020-cov-3.960430_CDS_0028	MAMPQKLRNKLSAAVVGLILAGASAPVILDQFLDEKEGNSEQAYRDGGGLWTICRGATMVDGKPVVQGMKLSAEKCAQVNAIERDKALAWVDRNIKVPLTEPQKAGIASFCPYNIGPGKCFPSTFYKRINAGDRKGACEAIRWWIKDGGRDCRLTKGQKNGCYGQVERRDQESALACWGIEQ*
ENA-OWQE01001140-OWQE01001140.1-human-gut-metagenome-genome-assembly--contig:-NODE-1140-length-31253-cov-3.379415_CDS_0006	MGVSSGKITDKKLGSAKVTVDILPNGRCIPGGSMSPTYITIHDTGNDAPAKNQHNYLKNNNRNGSNAKASWHFSVDDTEIIQAVATNKKAWHAGNATGNGKSIGIEISQRGNATKQKQAYLNAIEIVRVLMKAYNIPISRVVRHKDWTGKDCPYNMNHSKYGLNWNWFKKELSAPSKKEVFDMDKVVLYCGDADVFAAVVVAQKYKCPMMKESDFKISGLKAKEVVQIGGKAEDANRFQTFKNAAKLL*
ENA-OWQE01001140-OWQE01001140.1-human-gut-metagenome-genome-assembly--contig:-NODE-1140-length-31253-cov-3.379415_CDS_0008	MYFNKNDISEITDVTAEELENAVNSLKEDNGLEGLGDYFIEAQDKYNINAIMLVAIACLESAYGTSKLAIEKNNLFGLRANDEYRDDPSKYGDYFSTKEDCIDYACHKLRYQYLEEDEKAPWCYCNGETDIYSIGSIWCSNPEWGDYVVDLSARLSKVIESERDSHIDYKAKYLKEKDKLDRIRAILNEDEIDTYNLEDEEEDEPSYEY*
ENA-OWQJ01002732-OWQJ01002732.1-human-gut-metagenome-genome-assembly--contig:-NODE-2732-length-11490-cov-17.589779_CDS_0004	MRNISENGLAFAAAWEQFAPIAYRATAKEEYLTIGFGHYGKDVYPGMRISRADALALLRKDMAKVNATCDKYVSHKFNQAQYDAIVDLCFNAGDAFIIPDNVKDDFDDAVRFGQIERTRAIMSTFIYQKGVPLLGLKRRTAGRLALFDGKHWKEAEEIGRMLMR*
ENA-OWQF01000538-OWQF01000538.1-human-gut-metagenome-genome-assembly--contig:-NODE-538-length-43651-cov-3.396940_CDS_0044	MGTTPTKTIKRKEKTKMSKVVILDGGHGVDCAGKRSPIWGDGSQLFEWEFNRDIVRRIAAMLKAEGIKFEILVPEDNDVSLPERCRRANVIHADCGNNAVLFSVHGNAGGGTGWECYTSVGQTKADAIATVLCKEAEKEFAPDGWKMRFDYVDGDPDKESQFYILKHTVCPAVLSENFFMDTEKDCRFMMTDAGRERIAKVHYNTIKRIL*
ENA-OWQK01000878-OWQK01000878.1-human-gut-metagenome-genome-assembly--contig:-NODE-878-length-40480-cov-3.535584_CDS_0031	MAKVQFTKRQETSQIFVHCSATKATMDVGVREIRQWHKEQGWLDVGYHFIIRRDGTVEAGRDQDAVGSHVKGYNSTSVGVCLVGGIDAKGNPEANFTPQQMRALKGLLHELKGTYPKAVIMAHHDVAPKACPSFDLQRWVRTGELVTSDRG*
ENA-OWQK01001044-OWQK01001044.1-human-gut-metagenome-genome-assembly--contig:-NODE-1044-length-35737-cov-5.189423_CDS_0010	MERKGLDISSYQKGINFDEIKSKVDFLILRAGFTGWGGDGTNKNKDSCFENFYSKSKARGIPVGAYWYSCANTYEKGKAEAEYLYNNCLKGKQFEYPIYMDVEEDRHQQVGKSRMADAIKGFCEYLENKGYYVGIYANSNYFNNFIDTAKLSMYDKWLAVWTSNKPSFKYGDYGLWQNSSSGYISGMRVDTDYAYKDYPTIIKKAGLNGYLKGTPETPKVEPTKKSNDEIATEVINGNWGNGADRKNALTNAGYDYAVIQSIVNARLGVTPKPSAKYHTVVKGDTLWAIAKKYYGDGNKYPEIARANNIANPNIISVGQKLLIP*
ENA-OWQI01001675-OWQI01001675.1-human-gut-metagenome-genome-assembly--contig:-NODE-1675-length-19739-cov-3.169224_CDS_0020	MEIKGIDVSAWQKNIDWKTVADYGMGFAILRITEVGNVTDNYFEKNYAACQEHNIPTGVYKYS
ENA-OWQI01000995-OWQI01000995.1-human-gut-metagenome-genome-assembly--contig:-NODE-995-length-29959-cov-20.852896_CDS_0016	MGKYFTIAEMVKSETADRRGIDNRLPKALICNVYGLIDNVLDPLREAYGKPITVTSGYRCEALNKAVGGSKTSEHMKGMAADIVGTPNTKAENKRLFNLIQELNLPFTQLIDEKNFSWVHVSYDSCNVKKQILKL*
ENA-OWQI01000452-OWQI01000452.1-human-gut-metagenome-genome-assembly--contig:-NODE-452-length-51394-cov-4.010129_CDS_0058	MDIYITGKNAKGANQKIQLPVIPEEIETSLDGKFAEYDIYRFGQINVPNGKNLSELGWDSFLPGESRKGMKFVHKWTDPAVLDALLNYWTVHGTVVNVCITGTKINKDMMISQYVSTIKSLRDYYYTIRFIDYEKISVSSSKRKRKTTKVTKKKVKVKKGQTLRKLAKKYLGSSKKYKLIYNANKKLIDARNKKERKKHPKKKISKYTIYKGQVLAIPVSSNKSVSNSKIEELKKAMNKDGYSKLKIDKKLTSAMKAAMKKIAIRTGRKGQVVKFVQKVVGVKQDGTYGSKTVAAVKTYQRKHKLTVNGVADYKTLLKMIGG*
ENA-OWQQ01001177-OWQQ01001177.1-human-gut-metagenome-genome-assembly--contig:-NODE-1177-length-27335-cov-4.278446_CDS_0034	MAIYNIHGGHNPSGKIACGASDLLDESREDRKICKEVVRLLKKKGHKAYNCTVSNGTSQNDVLKKICAKCNKRKAALDVSIHLNSGRNDRKGDKKIAGTEIWCTKEEGIKKAAGNRILANMKKLGFTNRGIKTTGGLYYLNHTINKAILIEVCFVDDEDDYNLYKKVGYKKIAKAIADGIAG*
ENA-OWQZ01001141-OWQZ01001141.1-human-gut-metagenome-genome-assembly--contig:-NODE-1141-length-30754-cov-10.709763_CDS_0034	MAINAYSLAKDGTKKLSTDFKVREFRCKDGSDPIFIDSELVEVLQKIRTHFGKAVNINSAFRTASHNAKQKNASHYSQHLYGKAADIWIAGVSVDTLAAYVETLLPNRGGIGRYYNDNFVHVDVRAAKSRWKG*
ENA-OWQL01000638-OWQL01000638.1-human-gut-metagenome-genome-assembly--contig:-NODE-638-length-35690-cov-5.093672_CDS_0002	MSGKDENNMSMNGIDVSGWQKGIDLSKVPADFVIIKATQGTSYVNSDCDRAYQQAKAAGRLLGVYHYFSGGDPVKEAEHFVNNIKGYIGDAILVLDWEPQQNKKFSQGQAVAKPFLDKVRELTGVKPLIYISKSFCRSYDWSTVAPEYGLWVAQYANNNATGYQANPWTDAKDYGAWGMPAIFQYSSHGRLSGYNGDLDINIAYMDATAWKAYAKGTQAIQTPKADAPNGSVLDLVYGVMLDKYGKRDARKTALGSRYNEVQNEINHIATASAATLAAETKAGRYGNDPVRKTVLGSRYDEVQKIINGRSTGSGSGAVYYTVKSGDTLSGIAAKYGTTYQKIAQLSGISNPNKIYAGQKIRVK*
ENA-OWQN01000358-OWQN01000358.1-human-gut-metagenome-genome-assembly--contig:-NODE-358-length-47393-cov-5.28201_CDS_0069	MTLNIVDLSSNNGPVNLATLKKAGCDGVIIKATESNWYVNQYFASQVKQAARLGMLIGTYHYSDGGSVSANINHYWDAVKPYAKYIDWHILDYEGRNIIRGGVGHAYLALKAMKRLTGKTPMIYMGLSDENSHNWSSVTSYPLWVAQYNDMSNHYGFNPRAMYGHLRNWKKMAIFQYSATSYIGGIGPVDASVYYGSKSSLSKGSVAMSEHWKAPVEFDDLGAFKVMQKTATFWDDANNNKKVGTTSAGKIYRITKAKDGFYKIANHDMWLDGRTGDFHANPVAYSDKIHAKIVVVKPTAGHKDLTTKVVGKTFKVGSTWKMFGYKTFKSASGAVWHWARVGAGNNKYINLDKCRVLV*
ENA-OWQT01000414-OWQT01000414.1-human-gut-metagenome-genome-assembly--contig:-NODE-414-length-51887-cov-8.032760_CDS_0007	MAKWAVRGGHTEKATGANGLINELTEDRKIKEAVIKYLKLSGETVLDCTPPANANLNAKTDLAYGVNKANEWGADYFISCHFNNAYNSYDGAIGTEVCVYNTYDMAQRVVNKIASLGFINRGQKVRTGLYELKNTAMKAMIIETCFVEATKDVALYKSVGSDTIGKMIVEGLLNKTIESEKTNKDLYRVVVNGTHVGSYSVTSNILNQVKKAVASGCSEIKITKV*
ENA-OWQT01000848-OWQT01000848.1-human-gut-metagenome-genome-assembly--contig:-NODE-848-length-33252-cov-9.632738_CDS_0043	MRTINDGFPIKQFNGIDIDTSIQSSSANYYTYSSRVVKFIVIHYTGNKKDTAKNNATFFHNGARKSSANYFMDEAECYQSVALNNAAWAVGGTSVYKHADCRNKNSISIEMCCSGNSIVSEKTINNTAYLCAELCKYIGITADTVDIFVLRHYDVWDKQCPAQWATENSAGWMTFKEKVKAILRNEEGLTMEQYNELKNLIEKQAAAISALQAENKELKAVVQSTMVYDYNDGNMPSWARTAVQAAQDYGALVGDEQGRLGLSYKDLRTICREYRCGMYDK*
ENA-OWQT01000328-OWQT01000328.1-human-gut-metagenome-genome-assembly--contig:-NODE-328-length-59434-cov-29.120834_CDS_0052	MIKCGDFSAWNGVVDWSRVKAAGLTHAILKVIRRDFDPDKQFENNWKGCQLAGVHICGVYNYVCTPTVEEAIAAAKRVLEVLDGRKVTVWMDVEDECMRNLGSELIDIIKAYKEVIESAGYQFGVYTGLSFYGSYIKPYTNPSDLDCPFWIARYYLGYDEMQLNDDVNADKTPSIDHYLAGWQYTSSARIDGVDGVCDLSEFYGFHNDEDNTEDNSEEDNTEDNTDEHVYATYAAYTDRWWGEVEDREDWAGAGDNKAITALIIKVSRGSVKYRVHLKGGDWLPYVTDFNYNDFNNGFAGDQKTPIDAVEIIYYTPEGEPWKYAKYMVSVFNNRNFYPEQIDDETSNGMDGYAGVMGNAIDKFQLVVE*
ENA-OWQT01000444-OWQT01000444.1-human-gut-metagenome-genome-assembly--contig:-NODE-444-length-50204-cov-1372.547808_CDS_0030	MADIKILAPFILSWEGGFVNDKDDLGGATNKGVAISTWKSCGYDKDGDGDIDVDDLHLLTCEDVIKRVLKPHYWDRWKADLIISQSIANILVDWVWASGKNGIVIPQKILSVKPDGIVGIKTLTAVNNFENQESLFLSIKKARIDFIDTICAKRPANNKFKKGWLRRINSIGWDFLKNNT*
ENA-OWQS01000436-OWQS01000436.1-human-gut-metagenome-genome-assembly--contig:-NODE-436-length-53932-cov-4.548193_CDS_0030	MMTGAGMPPGRCPAPFFLLLFSYLQFKMRTITLIIIHCSATPEGKSLGFEECRRDHVMHRHFRDIGYHYYITRDGVVHNGRPIEKVGAHCRGHNSHSVGICYEGGLDADGNPADTRTDAQKRALSVLAGRLKARFPKALIVGHRELNPEKACPCFDVAKDLAPGR*
ENA-OWQS01002249-OWQS01002249.1-human-gut-metagenome-genome-assembly--contig:-NODE-2249-length-17117-cov-7.299730_CDS_0017	MKYFTIAELCRSNTADKFLIDNKCTKEQAANMMALVNNVLDPLREAYGKPIRVNSGFRCEKLNKKVGGSKTSDHLHGMAADITAGIPKENKRLFYLIQELGLPFKQLIDEKGFSWVHVSYDANNLKRQILAL*
ENA-OWQS01006412-OWQS01006412.1-human-gut-metagenome-genome-assembly--contig:-NODE-6412-length-6237-cov-5.680524_CDS_0007	MNPELMKFIEWLLRRNIHFSVTSSLRTVAQNEACNGSKTSQHLTGDAIDLAPVDFPIGVFYSVIEGSPFEFDQLIRYRTFIHISFARGRNPRQMKLDFTDRK*
ENA-OWQY01001299-OWQY01001299.1-human-gut-metagenome-genome-assembly--contig:-NODE-1299-length-20458-cov-2.679557_CDS_0001	MKKKKILITLATCAALLFSVQLNTPSVQAARGEHGVDAAVFQGASGKWGYARDKFMISQIGGTTTGWNLYDQWTYPTQVSSTIAQGKRAHTYIWWQNVTSNSQADYVLNYFLPKIQTPKGSIVALDVESGYQNTQAIAHAIQRIKDAGYTPMVYGYKNYLVNNTNLSYLSTLCQLWLAEYPNYAVTPEPNYNYFPSFNNIGIFQFTSTYVAGGLDGDIDLTGITDNGYKNGNPEKPKTHTPAVDAGIKADNTPKRDITVGYTVKVNYSASRWATGQYIPSFIKGNSYKVIQVSGNKVLLDGVMSWINKSDVEILQTTAQVQSNNSSYYTVKYGDTLSGIAYKYGVNVYTLARNNGISNINWIYPGQRLKITGNVSNQRTYTVRYGDTLSGIAYRYGVNV…
ENA-OWQY01000559-OWQY01000559.1-human-gut-metagenome-genome-assembly--contig:-NODE-559-length-37214-cov-11.181329_CDS_0001	MNTEQKNFIKTVGALASTDMKKSGVLASLTIAQAITETGWGTSGLAVEGKALFGIKATKSWKGKVYCKDTKECYDGVNLVEVKNTAFRAYDTWEESVTDHSAFLKANKRYKEVIGETDYKKACNAIKAAGYATDPEYANKLIEIIEQYKLTEFDGKTESQENQGAGAAGADAGKYYRVQAGAYRRREGANLMAEQIKKTGHTDVFVRLLNGLYKVQVGAYTEKKNAEATVKRLKAAGIVCFITYA*
ENA-OWQY01000559-OWQY01000559.1-human-gut-metagenome-genome-assembly--contig:-NODE-559-length-37214-cov-11.181329_CDS_0002	MKILLISGHGAGDPGAVSQFGKEADETIYMVEEIKKTLSAYAQVDLYPTERNAYKDAKAGKLAVNFGNYNYVLEVHFNSGAADTRGNGQTTGTEIFVTTAEKTVGVETKIVQSIAALGFKSRGVKRTNFTVIYRAKAAGVSSALLEVCFIDDKDDMSIYEAQKTQIAAAVANAIAVQFGLKKGSQEAGNSPAAAPKIKAGSVVTIKSGAVYGGLSSTRGKAVPAAQLGGKRHTVDKVQTNKGVQEAKLKEINSWVAVASLTAV*
ENA-OWQY01001722-OWQY01001722.1-human-gut-metagenome-genome-assembly--contig:-NODE-1722-length-16338-cov-15.531966_CDS_0012	MSKIENAVAWEEQIAADDRHGYSQVHRNGPDYDCSSFVGTALAKAGFPVSQYSTTRNLGEQLVNAGFVKCSNPWKRGDIHLAAGHHVTMSVDANRIVHASQSENGGIDGQTGDQTGKEICVRSYYDLPYENTVHYRYAVKNEKPQKPIEKCIKTESARSFDRKIAGAYHTNDRYNLRVGAGMDKTVILTLPAGTGVRNYGYYTGEWYLVKAIVNGIVYTGYVAKEGLTRG*
ENA-OWQO01001895-OWQO01001895.1-human-gut-metagenome-genome-assembly--contig:-NODE-1895-length-19160-cov-4.971945_CDS_0018	MNKIDSIIIHCSATRAGQDLTAKDIDRMHRARGFNQIGYNYVIRIDGTIEKGRFLTVDGAHCNTKGFSESSYNKHSVGVCYIGGLDANGKPADTRTPSQKATLRQLVAELCKEYDIIDVLGHRDTSLDLDGSGEVEPKEYIKACPCFDVRSEFPNFLRNTVVRP*
ENA-OWQO01000445-OWQO01000445.1-human-gut-metagenome-genome-assembly--contig:-NODE-445-length-57750-cov-248.647127_CDS_0094	MDKLLELLEKLVRAIFGPGDKQDAEEAKPAPEPPEPPGAEAVTGWEGDPPYRYIDVSRWQGKIKMEGWQAIKGAGYKGVMLKTVSTNKKLSKRADGLYIDPTFEDNYKNAKTAGLDVGVYYYTYATSEAMADAELALLRQAVRGKELTLPVAVDVEDNRLGNLDKQSLTDLTAYALHEVEQMGFYAQLYTYTSFAKAHLYVGGAALRPYDVWLADYTGKAPKVDFAYNAHQHTSKGSVPGITGNVDLNVTERNYPKIIRKKGLTRLREGK*
ENA-OWQW01001157-OWQW01001157.1-human-gut-metagenome-genome-assembly--contig:-NODE-1157-length-26433-cov-6.150845_CDS_0025	MIIITEAYTFILGYVLLPVTPSKITTSYNGNNKEVTLVDGTIINKLNPPGLVEYKFDAVLPKDPEVPYANKQIDRLTGKIITYPQDYYLKYLHDIYANNKQVPFMIYRTKLGNGYDKGMASTLDVRGNGIVTSKPVSIEEYEVEEDADSNGMDMVVSLKLKEYIPYYTRTITLTDTTTDSSDSDKKGTATATTETERRDDKEVPATYTVQKGDCLINIAKKYYDDASKYKDIVELNNLPNANKIYIGQVLKLK*
ENA-OWRI01000015-OWRI01000015.1-human-gut-metagenome-genome-assembly--contig:-NODE-15-length-183076-cov-12.225679_CDS_0154	MAMKFKESPLVKNHKILTGTKRDMRKKVVKSTTPTSDLKKPTTLKRQLGGNIFTTYNSIAPYEGPVFEQPVATVEIEELPVNRLETNRRNVIAKAEEKKEEPVVEEKVNTEPLPTSKEETPVVENKESTPINIKSKDEFIKTMTPAFENALKAKGLDTKYAKYLVAQSALESNWGKSQSGKFNFGGIKGKGTIRKTREVINGKSIHINDSFRDFKDINDYANYHVSLLNNKRYQAFSGGDFIDRVVKGGYATDPNYKRALSNVYNQIAKAQEGMKIPKLKGAGELRARILRQFNREKAVNRNEEQLIGFDWSRYKSNKPKPETTPTQSEQLENGGVIKAKDGWLSEKIEKLKSFPSPSTIIPDEVKNIAIKAAPTFVTLLTGNPILGNLFNSNEGKPVA…
ENA-OWRI01000024-OWRI01000024.1-human-gut-metagenome-genome-assembly--contig:-NODE-24-length-165178-cov-22.580894_CDS_0070	MNKKHFLIKLILHSESGYWMDPDNLDSGGETYCGISRANFPKWEGWKIIDKFKPLKRGQIITTVKELEDLVEQFYADQFYNKCKIDDISNIYISAHLLDHAVNAGVSNGVKCLQKAILNLGHSLDVDGKIGPTTIRLANLCNSKNLLQEFISRRKEYYQEIVDRKPSQNKFLKGWLNRVDEVNNYISNKYKS*
ENA-OWRC01000447-OWRC01000447.1-human-gut-metagenome-genome-assembly--contig:-NODE-447-length-52473-cov-13.849441_CDS_0033	MSKLFGIDTSRWQGDFDFKSAKENEGVDFAIIKAGGADDGLYEDREFENSYNKLESAGIHKGAYFFGNALSADEAVNEARYFAQLLAGKSFCYPVFYDVEAGMVTGNDLTDIIMAFLDEMRNAGYKNVGLYSYENCINNYVDISRVKEAGYAVWVAKYSSNNPNIAADYDMWQFGGSVNYLRDTQINGQTVDQNYCYTDYCTDHVVEKVTVPDYQPVPDTKYHKGDTVKVLNAVQYDNGEPFSTYYDEYSVLSASGRRVVIGIDGVITAAIDEDNISLIKCVYDSDINTDTVSRGDGKKVRVLDNIDYDGVRFATYYDEYDVIEENGDRVVIGIGTTITAAVNIANLEFIGGSSSDDTPTDIPFSKDIEEGSTVRFVGNTDYDGTAIKAWFDEYTVSEK…
ENA-OWRC01000747-OWRC01000747.1-human-gut-metagenome-genome-assembly--contig:-NODE-747-length-38056-cov-5.887529_CDS_0013	MSRIESSIARMRHLQAIPVHYDMGDRYGNDADGDGRIEFDCSSAVSYALEINLNNNTETLQQALPAIGYAKIFDAVDGTFDAKYGDVVIWAPRDGSSSLGSFGHVLIMTGENTAIHCNYGMDGVTENDYNYIWNLNGRPREIVFRESGTPIPAPAQNEFDRELDVNTRLAKSDKPYYEGTLTTDYYVEAGPRIDSQDKEFLPAGTRVRVYEKLNGWSRINHPDSAQWVEDKYLDDCTDM*
ENA-OWRO01000426-OWRO01000426.1-human-gut-metagenome-genome-assembly--contig:-NODE-426-length-44824-cov-11.677009_CDS_0057	MDKQTFISQVAAYVIKYAAQYGIKVHSPIIAQAILESGWGQSGLAAKYHNYFGLKCGSAWTGKSVNMATSEEYTPGVHTNIRDNFRVFDSMEDGVKGYFDFINYSRYANLKGVTDPQTYVENIKADGYATSSTYVTNLMRVIRDNNLTQYDGAAPQTPSKSVDEVAQDVINGKYGNGADRKAAVEAAGYNYDEVQAKVNEILGVSTAPKKSVDEIAQEVINGAWGNGQDRKNRIEQAGYSYDEVQNKVNELCGATPKKSIDEIARAVIRGEYGNGQERKDKITAEGYDYAAVQARVNDLM*
ENA-OWRL01000594-OWRL01000594.1-human-gut-metagenome-genome-assembly--contig:-NODE-594-length-43609-cov-9.614456_CDS_0043	MESRQMIIQSVMQVLKSKVDQETLDIVQDALTIELNRYEVQERTTELSVVDNSAVGMLRRYIATKRIEGKAEFTLKRYWEQNLQLICQESEQHHKALIFAQICAGAMPRKDKNMELKGIDVSSWQGKPDWPKVSNSGVKFAILRIHQKSGVDTSFEHNYKGCKSNGILIGGYKYSYALTPAQAIDEAEDVLSVLCGRGLDFPVFYDLEWKQQRSLGKQAIENIAVAFLTRIKKAGYKAGIYCNLDWHNNVLSDALKQYDCWIARYPANDNGSAQERLRPNVGVGWQYSSKGKVPGINGNVDMDVFYKDYRDSDQKGETKMVKISNCGHDERGRYAGGKAGDQTGTEYQIINWYSRPWLCVLRFNDAKIATMIADMATKAAQNNLIGYDQGTAGNSNDRY…
ENA-OWRL01000201-OWRL01000201.1-human-gut-metagenome-genome-assembly--contig:-NODE-201-length-81121-cov-11.523228_CDS_0034	MTENLIMVGILYKKFMLKSISFGVLFIMRFFNLNNERRPYMNINTSLISNNNSYAGQTPLYIVIHNTDNTAKTADAKAHATAQHNGNFHGYSAHVFVDDKSAYQALPYNRGSWHVGVNYGGKLFGTVNNHNSIGIEMCMNAGYNYEKAFQNTVDVCKQLMKKYGIPAIRVVQHYDVCAKNCPSVIRGKGDWDRFKKLISGESVTVPTTKPTAKVDKYYRVRKTWKDSKSQIGAYKSLKNAKKACKAGYSVFDWNGKAVYSVTTKKSITQVAKEVINGEWGNGQDRRDRLEAAGYNYTEVQNAVNKLLK*
ENA-OWRK01001147-OWRK01001147.1-human-gut-metagenome-genome-assembly--contig:-NODE-1147-length-27932-cov-3.173118_CDS_0024	MAKVQFTKRQETSQIFVHCSATKATMDVGVREIRQWHKEQGWLDVGYHFIIRRDGTVEAGRDQDAVGSHVKGYNSTSVGVCLVGGIDAKGNPEANFTPAQMQSLRSLLVELKVQYAGAVLMAHHDVAPKACPSFDLKRWWERNELVTSDRG*
ENA-OWRS01000961-OWRS01000961.1-human-gut-metagenome-genome-assembly--contig:-NODE-961-length-36749-cov-52.389546_CDS_0056	MRYFTIVELVKSETADKKAIDNRLPQELLPNAQALVDNVLDPLREAYGKPITVTSGYRCPALNKAVGGSKTSDHMNMCAADIVGTPNTPKENKRLFNLIQELKLPFDQVIDEKNFSWVHVSHRREGNRNQVLKL*
ENA-OWRS01000996-OWRS01000996.1-human-gut-metagenome-genome-assembly--contig:-NODE-996-length-35774-cov-33.762227_CDS_0004	MRTINDGFPIKQFKGIDIDTSIQSSSANYYTYSSRVVNFIVIHYTGNAKDTAKANATYFHNGSRGASAHYFVDENSCYQSVALNNAAWAVGGTSVYKHADCRNKNSISIEMCCSGNSIVSEKTINNTAHLCAELCKYIGITADTVDTFVLRHYDVWDKQCPAQWATENSAGWTAFKEKVKAILRNEEGLTVSQYEELIEKIKELDNKKADKSEMIYDCIDHNMPEWAHKPVQWCLDNGIVSGTDDAHLNLNNTKLWVCVVLYRAVKFVAGLMKIKI*
ENA-OWRS01000996-OWRS01000996.1-human-gut-metagenome-genome-assembly--contig:-NODE-996-length-35774-cov-33.762227_CDS_0014	MRNCESIIFIIEKGTHDVLSIPWTPQKIKFHSGGQNFAEYDIMDLGTIQEPTGTGVRSIRWDDGILPGRMQANMPWQNGAWQPPVNFQGMFSMWKANKTVLTILITGTPICMDVHLSDYDITYQDGFGSYHYYIEFTDCVKPTFTVTNAEPDSADGTDRDKDPTPAIYTIVENDTLWGIAQCYLGDGLRWEEIYELNKDVIEDTAKQHGFSSSERGWWIFPGTVIKIPGTSSGDNSAGATVELNNAPIYVSSDAESIAGRVTGTYYLYDGKEILGRYRITDKSSDVGRTPVGEYVIGWLPKEYI*
ENA-OWRP01000242-OWRP01000242.1-human-gut-metagenome-genome-assembly--contig:-NODE-242-length-59378-cov-6.542639_CDS_0042	MSIVTFKSGDKTALTENFTRSEFACPCGCNSQMIEQELADKIQGIRDKLGKKIRITSGYRCVSHNASKKVGGSKQSRHLYGIAADWRTEDRSVNPVCLGILAQKAGFGGIGIYWHSRGAFVHTDTRGGKATWLCTTPGQYPSTSYNAFILPTIKQGCSGAANRSATIMLQKLLKVNADGIFGSGTTKALMLAQQKHGLVPDGICGPKSWAALSGASKYL*
ENA-OWRP01000242-OWRP01000242.1-human-gut-metagenome-genome-assembly--contig:-NODE-242-length-59378-cov-6.542639_CDS_0055	MICLIPGWNGTPFLFSIMPEQIAVKYGAKYQTFDTISRGTVKVPRGTDVTSVSWSSEFFGFKRRNEPIVNRLLWMPPAACRSIIEEYIENETVLTLIVTDIWLNIDVTVSSFEVTGYGAFGNLKYSITFEQKKPLEIYTTDELNTDSYAKKTVPRIDLAAATTGSGQNYTIVKGDSLWKIAQKQYGDGSQWKKIYDANKDAIESAAKKYGKKSSDSGKWIYPGVSLIIP*
ENA-OWRP01000427-OWRP01000427.1-human-gut-metagenome-genome-assembly--contig:-NODE-427-length-44453-cov-3.615839_CDS_0003	MEKLFGIDISHWQGDFNIEQARNERGVKFVIVKAAGADAGKYKDSKFENYYAQCKAIGMPVGAYYYGNAKSVAEAEAEAEHFLSIIAGKQFEFPIYYDVEGDMLNNGRGTLTDIVIAFCDKCEKAGYFVGVYTSDSHFSSHVDDSRLQRFTHWVAKYSSNEPSTDHDIWQYGGGQNFIADKTICGITVDQDFCYRDFEAEIKNAGLNGFFTDSGNADPEEPAPAEPEGSTLDLVYRTMKDEFGSGQERKDALGSRWQEVQDVINHIHNASTQELVDEVWADKYGGGEVRRTVLGDRWQEVQDAINAGNKKYYTIENGDTLSGIAKKFGTSVEALANLNGIENPDLIIAGDTLRVK*
ENA-OWRP01000427-OWRP01000427.1-human-gut-metagenome-genome-assembly--contig:-NODE-427-length-44453-cov-3.615839_CDS_0019	MDIKLIPVGKGSKFTFPALPEKVQGKYAAKYQSFDIISLGTVKVPKGTDVSEFSWDGVFFGPSKKNEAIVKKNAWQSPNECVKILNDFMMNETVLTLIVTETWINVDVTISSFQPRPVGAYGNVEYSITFVQKKPLKIYSTNELKITAFVKKTKPRETSQSSGGGSYTVVSGDTLSGIARKKMGSASSWPKIYDANKDTIESTAKKHGKSSSDHGHWIWPGEVLTIPG*
ENA-OWRP01000598-OWRP01000598.1-human-gut-metagenome-genome-assembly--contig:-NODE-598-length-37174-cov-4.892562_CDS_0006	MRTVPPMVVSIAAGVVFFTAGVYAIKGSATMQLQNTEHRTIVSTQEESPTVEISSSELTYTQSPAPTYQSLVKSRDWDADESQMLMQIAMAEAEGEDTEGKALVMCVVLNRVWSEGFPDSIEEVIFQPKQFSPVCEGGRYYTTEADADCRAALEMVMNGWDESEGALYFESCENSSWHSRNLELLFQHGGHRFYR*
ENA-OWRP01000693-OWRP01000693.1-human-gut-metagenome-genome-assembly--contig:-NODE-693-length-34151-cov-44.508153_CDS_0009	MENWKELAAFVLEREGGYCNRKADKGGPTNKGVTLATYRSVFGQNKTIEDLKRITDAEWEHIFKRYYWDKCKADYIRDKSVAFILVDWAYNSGVKTAVTHLQRIVGTTVDGIIGKQTLQAVNTRSPLPLFGALKQDRIAFYKAIVAKNPSQKVNLNGWLNRVNHFAYGKFV*
ENA-OWRP01001267-OWRP01001267.1-human-gut-metagenome-genome-assembly--contig:-NODE-1267-length-22634-cov-47.056114_CDS_0008	MARMKYLVLHCTATPEGREVTSEEIRHWHTDPVSKGGRGWKQVGYTDLIHLDGKVERLVANNEDAEVDPWEVTNGAKGYNSVSRHVVYVGGLAKDGKRAKDTRTPAQLKAMTDYVRNFHERFPQIKIVGHCDLAGVKKSCPSFDVGKWLQSIGVYQQ*
ENA-OWSA01000565-OWSA01000565.1-human-gut-metagenome-genome-assembly--contig:-NODE-565-length-43777-cov-13.682814_CDS_0010	MVRKYYQRRLPSDSSKDYYYIIRNTPNNETLIVEYGFLDNDADAKRLKSNYKKYAEAVVRAVTLYGGYKYVPVSGSNYYVVKKGDSLWSIARANGLTVDELKSLNNLSSNVLHVGDTLLISSADSTGDDGNDNYYVIKNGDTLWSIARKYNLSVNELKALNNLSSNVLSVGQRLIVGKESSNDYVVSAGDTLWAIARKFNVSVDDIKALNNLSSNNLSIGMTLKIPPYSNKQNEETNVYVVKSGDSLWSIARMFNSTVDEIKSLNGLKSNVLRIGQRLVVPS*
ENA-OWSA01002176-OWSA01002176.1-human-gut-metagenome-genome-assembly--contig:-NODE-2176-length-19904-cov-3.012394_CDS_0002	MAQKKIIDVSVYNGTIDWKKVKKYGCDGAIIKIIRKDLGKDKKFEANYKKCEELDIPWGVYNYTYATTTAKAKSDMELVCDILDKISKKHFKYGVWFDIEDKVQAKLTKGMIASIINAAQTVVESRGYKFGVYTGKSYFSEHIDKNKVKCKNWWIARYYKGYNRMAFKATPNKSYKPANVDDLMAWQYTSSGVFPTKVSTGNGGKFDLNILYHDFPAAAQKEETAKKVKYTGKFPKLPPRGYYTFLDGITVLKNAREEIEKLQKFLNWAIGSKLEIDGKYGEKTEDAVSIFQSKCKLKIDGKFGTKSLKAAKLFSK*
ENA-OWRY01000816-OWRY01000816.1-human-gut-metagenome-genome-assembly--contig:-NODE-816-length-42944-cov-4.175919_CDS_0035	MAALTGGTMLGGAITGVVQHNEGLSLEAYKDSAGVPTICYGETKGVKMGQRATLSDCQKQLIQSAGEHAKALDGLPMQLSDVALVGSIDFIYNVGVAGFNGSAVKRHLKSLNYAAAGKAVLDWRYISKYQQKSPGTGWVYKGSNRWTFDCSQYINGKRNRVCWGLWERRQWQSKAIGNQYKNVNAVVTALTKTGG*
ENA-OWRY01003161-OWRY01003161.1-human-gut-metagenome-genome-assembly--contig:-NODE-3161-length-15818-cov-16.611416_CDS_0013	MKANDFLKNTYGKYYDVDGYYGAQCWDYFAYLCTVIGSKIINCTSTGYVIDIWNNRKNNGVLDKFKEVPVSSLQNGDVVVFKNGGSLTPLSHIGVFAGWLNKGSAFTLQAQNQYGSASVNKGLMYVSDIAGCLRPKVWDNKSPDLPIKSKGKASAKYDYIRVRNKPSLDNSALTGDWYNTGMKLNYQNVVKADGWYWLEYVSSKTNKKHYAAYGTTDGKTVYWKID*
ENA-OWRY01002783-OWRY01002783.1-human-gut-metagenome-genome-assembly--contig:-NODE-2783-length-17541-cov-44.901750_CDS_0018	MAKIFLSPSDQFENTYAGGTTNEGEQMGLLAEKLAPILQRCGFEVKIVHQARLATKCYQSDAWGADLHLPLHSNAFNGTVTGTRVMCMRTVEGQLGYEYSKKIFKQLDAVTPGTSSNISAQPQLYEIHDPQAPTVYVEVDFHDVPMVANWIIHNLDVIADAIARGVCDCFGVQYKEADPVGDPAIYRVQVGAFKNRDYAEAMKAMLIAAGYPAFVVKSNQ*
ENA-OWRY01005316-OWRY01005316.1-human-gut-metagenome-genome-assembly--contig:-NODE-5316-length-9365-cov-16.712137_CDS_0005	MNTTLMDFFCNLLCFNFHFTVTSAKRSIVENKAAGGVFNSQHLVGEAIDIKPYGSTTYSRLLEYIHNYSDNVHVFDQLILYPTFIHISFGARNRHQVIDKRN*
ENA-OWRY01003106-OWRY01003106.1-human-gut-metagenome-genome-assembly--contig:-NODE-3106-length-16065-cov-20.337717_CDS_0005	MRIWRSVLACVCALSLLFVPSASADMRGVDVSNWQCDIDTYTLDADFVVAGATWGVGGFNNMCLTNGVNQAANYQLGRATNSGKSIGVYHYAMGHDANAEADFFVDNVRGYVGNAVLVLDWESQDNPQFGNGSWIETWVRHVHDRTQVWPIVYVQASALGQLTSFVREHCGVWVAQYASMNVTGYQETPWLYGAYGEAMRQYTSNGYVSGYAGRLDLNYFRGERWQWDAYARGDGANVSTPETDAGGNVSQSACVVVASGDTLSAIAARTGLLPWQSWHGYASGNPSVIYPGETVCYGGGTVAQPDTTRTHVVVSGESLWSIFGGDWARVAELNGLSNPSLIYPGQILRY*
ENA-OWRU01001378-OWRU01001378.1-human-gut-metagenome-genome-assembly--contig:-NODE-1378-length-19673-cov-6.933072_CDS_0033	MKIGLRGGHSPNCKGAIGLIDEQAEVRKIYNELAPMLQAVGHTVVDCNSNASNVSGELSDGTNKANSAGCDIYVTLHMNAAGAASAGGTEVWLYDASNQTMNTIASNICQNFANKGFANRGVKYSSGYHDLNVSNMPGMIVETLFCTGTGDVARYRNLGTKGIAELIAKAIDSRASACSEQKNNQNTGIEQEGEEEMKCLFTVEGKGAVYYFDGQKVITLGHPDELKIIQKIYKDNNGKDIPCYKWSPKAPWYARLMSVIYSKETTSI*
ENA-OWRU01000475-OWRU01000475.1-human-gut-metagenome-genome-assembly--contig:-NODE-475-length-45556-cov-4.347399_CDS_0047	MKVFINPGHDINLDSGAVNPVYGTRECDVARDAGKMLARYLETAGCEVRTLQDDDLGLVCAESDSWGADIFVSLHCNAFNTQARGTETLYKSFNGQRLANDIQSQIIRSINTVDRGVKKRDDLWVLNGTDATAVLVEMAFIDNEEDHAMLTNDLDTIVRAIARGITDYAGGL*
ENA-OWRU01000569-OWRU01000569.1-human-gut-metagenome-genome-assembly--contig:-NODE-569-length-40459-cov-5.941714_CDS_0062	MKILLIAGHGAGDQGASGCGYKEANLTRELVNLIAPKLRKYATVDVYNQNRSAFYDVQNGTFKISKYDYVLEVHFNAFDGSGHGTEIFVTDSEKYTDVEQAIMNKLGKHFVKRGGSGVKVTNWLVIYTCKCLGISSALLETCFIDNKADMAEYQASKESVAQGIVDGIAEGFQLKANSTEQKPGNKPAEHKKPSKPAKPAQPDQILHVGEYFTIPGVHSVDQVLANMDSIWCEEMTGNGGNSIQAGPLTKCDKNGKITKSQVFSVGDYWKCDKKFKVLAVDKPTNSVQANVGGRKIWLYAGPLREV*
ENA-OWRW01001077-OWRW01001077.1-human-gut-metagenome-genome-assembly--contig:-NODE-1077-length-24726-cov-4.061570_CDS_0024	MDIQIKQGPQCHPSNCYTYRNGDIKYIVIHFTSNNGDTALNNCNYFSGANRGASAHYFIGDDGIYQSVPDKWAAWAVGGTKIYKHPYCRNMNSISIEMCSRIGADGKYYIRDGIVEQTIKLTRYLMNKYGVPVENVLRHYDVWDKKCPEPFVRQPELWDNFKRRLTGSEELTMEQYNELKNLIEKQEAAISALQIENKELKAVVQSTMVYDYNDGNMPSWARTAVQAAQDYGALVGDEQGRLGLSYKDLRTIVREYRCGLYSK*
ENA-OWRW01000235-OWRW01000235.1-human-gut-metagenome-genome-assembly--contig:-NODE-235-length-77833-cov-6.515917_CDS_0019	MTNEQKTVLRKIIYAVETGGQVYGQQDYSDFTEAYENNSDEHAITIGAGAWYGTEAKTLLERIYDASPKQWEKIDKVRLLEQVQTANWECFNISRVSQLADTIVALISSDLGIKCQDSLMDEQLATYTEEALKQGVTDARAQAMCVNFRHQGGQGAVTRILAKTQKPYTLDNLYAACQTDTGNQVGAYKSRQRFVYNELKTYFPESEETGMNAINKLIQIAKNEIGYLEKASNSQLDSKTANAGENNYTKYWRDIKPDYQGQPWCAAFVSWCMTKTFGLDTAKKLLKHWPYVYCPTMADLFTLNSNPKVGDIVIFYRNGTFTHTGIVIKVSGDRFWTVEGNTSGGSTIIANGGGVCQKSYYNSNLPGTKFCTPNYSLVKNTTSDSDSDVVKKQNTRAYI…
ENA-OWSF01000062-OWSF01000062.1-human-gut-metagenome-genome-assembly--contig:-NODE-62-length-118196-cov-6.604947_CDS_0153	MSICGGVAGRRGRNPIGIFIHNDAGGSSMNAAYWANSLANGSHNKEEGFAHAYCGSDGIQQVEDDANCAWHCGNTNGNTNYLSIEVCQSMGDLNTFKANEERALQWCAQKCKQYGITPNENTIRLHQEVFATACPHKSVEIHGGVAATKAYFIKRIKELMGGNQNVIEQEGENEEMRCLFTVEGKGAVFYFDGYKVITLGHPDELRIVQQIYKDNNGKDMPCYKWSPSAPWYARLMAVVNRKETTSI*
ENA-OWSB01000601-OWSB01000601.1-human-gut-metagenome-genome-assembly--contig:-NODE-601-length-45291-cov-27.705434_CDS_0061	MTTQEFIDSIAGYIKKYAAAYNVCVFSPIIAQAILESNKGTSELAVNAHNYFGLKYRKGRCKTCVGVYHKVGSEQNPDGTYTSSAMEWCKFGSMEDGVIGYFDFTNISTYSNLKGVTDPRQYLENIKADGYATSLKYVDNLMAVIERYDLTRYDKEEMKMSNSSLVSYTKISPNKNSPRNHAIDRITPHCVVGQLSAESICGCFTSPSRQASCNYGIGYDGRISLCVEEKDRSWCSSSPANDHRAVTIECASDKTHPYAMTNSVYASLINLCVDICKRNGKKKLLWFGDKNKTLAYSPKSDEMILTVHRWFANKSCPGDWLYSRMGDLAAKVTARLGGNTAEEKPASTTTLYRVRKTWADSASQKGAFSSLANAKACADKNPGYKVFDGSGNAVYPAES…
ENA-OWSB01000414-OWSB01000414.1-human-gut-metagenome-genome-assembly--contig:-NODE-414-length-55548-cov-8.081091_CDS_0074	MKKENITVLRKILYAVEAGGQVYGNQNYGAFAGVGANTDNEKAITIGAGQWYAEEARTLLLSIQKKYPKEFKKLDTAGIAADLNKSWGTYGVTKTSAKGKCIIAIITSAGGIKCQDALMETQIKTYAASIEKKYGSLSDDAMMECINIIHQGGSEALTRILAKTQKPYTAKTIYAALCTDPADKSNNNQVGDYEDRQKVVYGFITKYCNKEGVNTMGYSRQAVADLVNSWVGKNEADGSYKTIIEIYNGYKGAFPRGTKMDYSWPWCACTWSAVAIKLGYTPIMPIEISCYYLIEAAKKKGIWIENDAHVPKVGEGVLYYWKDGTNFATTDCTGVPDHVGTVTEVYEKAGYFVVTEGNYSNAVKKRTLLINGRYIRGFISPKYTDNTVTPVTPAAGKDL…
ENA-OWSB01000435-OWSB01000435.1-human-gut-metagenome-genome-assembly--contig:-NODE-435-length-54212-cov-27.735768_CDS_0013	MTTIERVIATARAEIGYIEKATNSQLEDKTSNAGSGNWTKYAAFLDGLGVYNFPKNGYAWCDMFVDWCYISTFGLSVAMKMTNQPMGGYGAGCTQSAGYYRAVGRFHKSNPQPGDQIFFTNDGGKSMYHTGLVEKVSGGRVYTIEGNTSSAPGVVPNGGMVRDKSYSINCAQIGGYGTPDWSLVKEEEDMAEITQDKFNEMFKVAMNAYRAELQDNDCGNFSADGRKFVEETGLLVGGSKLPNGEANFMWQDFLTREQFATVLYRFAQKFGLS*
ENA-OWRX01000068-OWRX01000068.1-human-gut-metagenome-genome-assembly--contig:-NODE-68-length-166257-cov-9.04709_CDS_0209	MAKYNVHGGHNPANKIACGAADLLDESIEDRLVCKSVIKYLKAAGHTAYNCTVNNGTGQRDVLQKICAKCNAHNVTLDVSIHFNSGRNKHKSNGKPGGFEIWATNYTGIKKEASKRIIANLKKLGMNTHGDPYKTTSNLYYLNHTNAKAILIEVEFVDDVDSKNVYKKIGYDKIGKAIAEGIIGKSIDSKKVTVKPKASSKFKSYKVKVTASALNVRKTASTTAAIARDAYKKGTTVTIKAIKNGWGKTKDGWIKLSYTKKC*
ENA-OWSL01006244-OWSL01006244.1-human-gut-metagenome-genome-assembly--contig:-NODE-6244-length-5828-cov-72.298285_CDS_0007	MIESYIMNTDGNVQLTRHFKVKEFACKDGSQIVFIDRYLVSILDILRNQIGKPVIITSGYRTPEWNKKCNGAKYSYHMRGMAADIRVNGMSAKELANKLNEIIPDGCGIIVYNTWVHFDVRSGKKYRKGM*
ENA-OWSE01000845-OWSE01000845.1-human-gut-metagenome-genome-assembly--contig:-NODE-845-length-30270-cov-3.574781_CDS_0018	MTTRAGTVPLSDLQFLKIYFNRRRLRSTTANLKKMLAEAGGDAICNGSIFLRNQQPACHLKADGKVYKAPAYRAWAISWNTPADFGVKTVPNKDRNYMECVHLIIDGKKIYPVTCGSDMRYRAPRTAIGTKDGRFAYYVSRDRRTPEQLRDLLAASGWDNAIMMDGGGSTCFMDKAGKGFTGDGRVIPFFLVWKKKSGDACEPEGEKPMVEINAYSKAKDGGKKLSTHFKVKEFACKDGSDAVLVAPRLVMVLQSIRSHFGAAVTINSGYRTPQYNAKVGGVAHSQHCYGTAADITVKGQTPETVAAYARELMPDWGGVGIYAKKGFTHIDTREVRADWNG*
ENA-OWSD01000437-OWSD01000437.1-human-gut-metagenome-genome-assembly--contig:-NODE-437-length-45579-cov-57.605659_CDS_0005	MVELHKYRCNFIMNKIDSIIIHCSATKAGQDIGKKEITQMHLQRGFSTIGYNYVVKLDGTVEVGRSLTIDGAHCNSKGFSGVSYNKHSIGICYVGGLDAHGKAADTRTPEQKKALAKLIKELCGKYQIVEVLGHRDTSPDLDGDGIVEPEEWTKMCPCFDVRSEYPFVPEIVVKP*
ENA-OWSD01000733-OWSD01000733.1-human-gut-metagenome-genome-assembly--contig:-NODE-733-length-32357-cov-3.651322_CDS_0034	MATYNAFVFEGHGLSEKTGAFDPGATNGSVTENSLVDAIVKEAKAYLDKTGLNIHYDENNYADCDLAGNTYTSKCGISVHINSAIGASGVEAFVPLGEKFLDYDVEICTSIAKKLGIPNRGVKSRDYDTEKTVMRTNGVKLSGTDYYKEIRDAWSRGISLCILEVGFIQNDLSKIQANIKHLGYLVAKYIANACGKEITENVASTNTSKPSSALIRVYSDSKKVGAYSNLDNAIAETKRCLSIPSTRIVRLERI*
ENA-OWSI01000219-OWSI01000219.1-human-gut-metagenome-genome-assembly--contig:-NODE-219-length-80197-cov-27.098787_CDS_0076	MKNIIDISYAQGKISDAQWKYFKENLTGIIIRFGYRGYSNGNIKLDKCLDYNVFKCQEYNIPYGLYIFSQAMDKQEGIEEANAIISSEYFNNATLGIWFDSELADDGNGRADNISVESRTEATKGFCDTIILANKKTGIYASSSWFISRLDMSKLQYPIWVAHYGNDYSYKKNVVLWQYSSSNPMLIPGFAKLDCNKIVDESFFNNSSPVLAKSKKYFIQQIQKALGVKADGIFGPKTLAATITVSKTKNRKHPVVKTLQEYLNYLGYNCGAADGIAGVKFDNAVKQFQKEHGCIVDGELTAQKTTWKRILTI*
ENA-OWSI01000673-OWSI01000673.1-human-gut-metagenome-genome-assembly--contig:-NODE-673-length-41842-cov-3.175198_CDS_0002	MPQSKAYYEANEVKYVNGIWQIKCDYLVPIGFDWTENGIPVGMVNWVDADGDDLPDGADQDFKAGMFFSFAGDETNITDTEDGGYYGGYYFRHFEFGQFGTVWLSCWNKDDLVNYYE*
ENA-OWSI01000673-OWSI01000673.1-human-gut-metagenome-genome-assembly--contig:-NODE-673-length-41842-cov-3.175198_CDS_0003	MSVQQSIVNSLISRRGLITYSMFGSRNGSDGTGDCSGIMSQALKEAGIGIQGLPSTVTLGQQLANNGFYRVARNESWDALTGDIVLMSWGADMSSSGGAGGHVGVMMDDTYFISCDYSTQGAPGQAINTYPWNDYYGWNQPAYIEVWRYADTAPQTNKLILR*
ENA-OWSM01000387-OWSM01000387.1-human-gut-metagenome-genome-assembly--contig:-NODE-387-length-51360-cov-6.067927_CDS_0022	MMKTFRANGEGMKIVKEFEGCQLKAYRDEVGVWTIGYGITNSDKGITGRTIKSGMRITKDTANKWLLESLRKKYSPLVNKYDNIYHWNQNEFEALVSFCFNIGNIKMLTANGTRTKKQIAEKMLSYNKAGGRVYRGLTRRRKAERALFLKAVEPTTYKDVFPVLPPRGYFQIGDGYKTYTEYPTQIKRVQELLNWLVDADLKIDGKYGESTAKAEEKAQKMFKLTVNGKFGKATLNKAKKYKK*
ENA-OWSM01001154-OWSM01001154.1-human-gut-metagenome-genome-assembly--contig:-NODE-1154-length-26896-cov-31.130360_CDS_0008	MKITFKGCNPSNYRKGREFPVHWIVLHFTANNGDTAQNNADFFARESGLRASAHYFVDPNEIYQSVKDTDTAWHCGKERGGSYFNDCRNANSIGIEMCSVIRNGVYVIPEETMKRAAKLTRELMAKYHIPVSRVCRHYDVTRKNCPEPWIRNPQLWEKFKTMLTEKEVEDMTEAQTRAIAKQEISKAESAKKVYNSVAECPAWAKDTVQKLVNKGFLQGDDKGKLALTTDLLRLLVINDRAHLYG*
ENA-OWSM01000560-OWSM01000560.1-human-gut-metagenome-genome-assembly--contig:-NODE-560-length-42958-cov-5.891103_CDS_0023	MEIKGIDVSSYQGKPDWPKVSNSGVKFAILRIHQKSGVDTSFEHNYKGCKSNGILIGGYKYSYALTPAQAIDEAEDVLSVLGGRGLDFPVFYDLEWSQQRSLGKQAIENVAIAFLIRIKKAGYKVGIYCNLDWYNNVLTDALKKYDCWIARYPASDNGSVQERLRPNVGVGWQYSSKGKVSGINGNVDMDVFYTDYRTEQKGEVTVTKTKLQKFTDLGDYYANNGGNKPYLEKRTNAYLDDFQKNAGYNNYTKFARDVDNWGQPGCQGQPWCAEFQFWKLVKILGITKALQIMGGGFYNCQSITQWAKKNGTWRSTPKDGALVIFRDGSHIGSVRSYSNTYIYTNEGNTSSAAGVIANGGSCRNKRYLRSDPVIDGYIWITWGDEKTSTETWKATGTVT…
ENA-OWSM01005611-OWSM01005611.1-human-gut-metagenome-genome-assembly--contig:-NODE-5611-length-6996-cov-2.591413_CDS_0002	MKISIHAGHGKEGTRAHGAVGYCDESRYARKIIESMKNRLDGKVAYNDCTYNGNKYSQSEILVSLARKINSYNPDLAISVHLNASNDLSANGIECLVHPKTSKENYNRAVEIVNDLSLTFSFINRGVKTRSDLYILRKTKCPSIIIEVGFCTNYNDSRIIMENYDAIGHRIADLLSNANNKRYTVKVHNIDENTATKLTDIAYNAGAVYQKEEL*
ENA-OWSK01002056-OWSK01002056.1-human-gut-metagenome-genome-assembly--contig:-NODE-2056-length-17132-cov-25.686830_CDS_0017	MIIGSRAGHSKNCLGAVSLRNEWACMNILEQEVNKILKAHGHTIIDCNSSASTENGELSEGCRKANAQHIDIFLSYHMNASKKHNAYGTECWLHPNARASCKDMAQRICNNMSKLGFYNRGVKTGLLYEMNNVNAPNIIIETCFCDNEKDVSIWSPTPYEVMARHIANAIDPSIPLEEKPKRWQVRIYAFTSKEEALKCSERVTKELKAYNVVEEI*
ENA-OWSK01000755-OWSK01000755.1-human-gut-metagenome-genome-assembly--contig:-NODE-755-length-39153-cov-3.543199_CDS_0004	MSIPFKQCNPDNYQKGRSFPINWICLHFTSNNGDTAQNNADFFARESGLRASAHYFIDPNGVVQSVKDSDTAWHCGKERGGSYYNDCRNANSIGIEMCSVIRNGVYVIPEATMQNAAKLTRALMAKYHVPVSRVCRHYDVTRKNCPEPWIRNPQLWEKFKTMLTEKEVEDMTEAQTRAIAKQEIANAEKAKKVYDTVDAVPAWGKATVQKLVNKGFLQGDDKGKLALSTDLLRLLVINDRAHLYD*
ENA-OWSK01000827-OWSK01000827.1-human-gut-metagenome-genome-assembly--contig:-NODE-827-length-36698-cov-10.490053_CDS_0005	MNKIDAIVVHCSATRAGQDIGKKEITQMHLQRGFSTIGYNFVIRLDGTVEVGRSLTIAGAHCNSKGFSGLSYNKHSIGICYVGGTDAHGKAADTRTPAQKKALRELIAKLIKQYPDIKEVLGHRDTSPDLDGDGIVEPNEWIKMCPCFDAAEEYKDLLP*
ENA-OWSG01000279-OWSG01000279.1-human-gut-metagenome-genome-assembly--contig:-NODE-279-length-76296-cov-6.372687_CDS_0084	MSQSLLQTEMTDAVNSGIVGRADKSEKSLKSGLYSVGKKASTGGATSAALAAVTKSHGGRKDSTSTAIKNNVINGALSDSELEGADTVYYGGKGTYRAVRGIQKRIGARASTDGKPTTEKIQVKRQLKNALKGTSVNAAREAISGTELEGADTVYYGGKGTYRAVHGIQKRMAGKDALSSKKSLGKLSEKKSQSKSMDTLEAKRKAQAKGYFKKTVYDTAEKVKAAAVAEKTIGGKVLVSKGGSGLLMSVAPIILPVLIIAMLVIILFLGILGGIAGDDAQKKASLDGMPSWVTYDLVLSCLKAHEEYGYPPSALLGQMMIENGTSDEGSDLGRLYHNYGGVKYFGTIDGLITGSVSMLTTEYINGRPVQMYCNFAVFASDAAYMKYRCEYLYKQPNYT…
ENA-OWSG01000539-OWSG01000539.1-human-gut-metagenome-genome-assembly--contig:-NODE-539-length-49629-cov-21.079215_CDS_0008	MENLRVIDVSEHQGTINWDAVKGHIDGAILRCGYGDNIASQDDKQWKRNADECTRLGIPFGVYIYSYATSDAQAKSEAEHVLRMVSGYKLSYPIYLDLEQAGTENGAIQRANIFGDIIEKAGYWCGVYANTNWWTNYLVGLERFVKWVAQYNSVCTYQGTYDIWQYTSGGSVPGISGNVDMNHCYRDYPAEITGGDTKPTPPAVAPSGSTLDLVVGVMQGKYGDGDARKNALGNRYNEVQNMINYIASASVDTLVKEVYAGKYGNGDTRKAALGNRYNEVQNKINGSSGGGAVYYTVQSGDTLSGIAAKYGTNYQAIANLNGIQNPNLIYPGQKLRVK*
ENA-OWSU01000965-OWSU01000965.1-human-gut-metagenome-genome-assembly--contig:-NODE-965-length-35090-cov-4.748052_CDS_0032	MSRYRMTLIAGGREINIPVLPASLKVSSPGKNERTAVLELGEVLILRKKGLRTIEWDSFFPKSSAPYTTGQVRNPTAIIQAIQSARDGRTPLRFLITGTDLDMNVKMGVESFEYEERSGELGDFYYSIKLYEWRDYSAKRITLPAQKSEPAKAQEPTRAGQPASKPKTYTVKSGDCLWNIAKALYGNGADYTKIYNANKGTIGKNPNLIYPGQTFTIP*
ENA-OWSU01000965-OWSU01000965.1-human-gut-metagenome-genome-assembly--contig:-NODE-965-length-35090-cov-4.748052_CDS_0046	MTYSRISPNRTSPRNHKIDTITIHCIVGQWTAKQGCDYFATTGRECSANYVVGKDGSIGLSVEEQDRSWCSSSRSNDHRAITIEVASDTKHPYKVTDQALAALIDLLVDICRRNGIKALLWKGDKSLIGQVDKQNMTVHRWFANKACPGDYLYNLHPQIAAQVNERLGAAAPAEPEKKPSQTPSGATFTPYLVRITASVLNIRKGPGTTYAVTGQIKDRGVYTIVEQKGNWGRLKSGAGWISLSYTKKV*
ENA-OWSU01000392-OWSU01000392.1-human-gut-metagenome-genome-assembly--contig:-NODE-392-length-55524-cov-31.247778_CDS_0003	MNITKQQLLQIVPDAGSRINKYINYINGYADTFHIDTPLRMCHYLAQILHESAEFKYTVEQGPTHYFDKYDTGRLAKMLGNTPQKDGDGYKYRGRGLIQITGRANYSAYNSSSYCKGDVLRNPDLLAEPLGAVKSSMWFWLTHNLNKYADKDDILKITKIINGGTNGLDKRKMYLERAKKVLLKQ*
ENA-OWSU01000252-OWSU01000252.1-human-gut-metagenome-genome-assembly--contig:-NODE-252-length-65966-cov-14.447482_CDS_0102	MEFYGIDVSHYQGNIDWNAVAKTGINFAFVKAGGSEDGIYTESMFEKNYAGAKAAGLNVGAYYFPGSNFTSEEAGIADARRFLNIIAGKTFEMPVALDLEGTKPEDKDGATIATIAFCKVMEAAGYYVMIYGGDIFSFNDRLNLGELDEFDKWVARYGSEPQYVKEYGIWQYSSTDYVDGITENTVDKDVAYKNYPEIIKNAGLNGFSSDAVDEPENETPDEPAIEEPEESSDEPVAYVIQSGDTLSEIAARYNTTVDELVELNGIDNPDLIYPGNEITVKAGSSRDDDCDVVYQVRPGDTLSEIAARYNTTVGRLVEVNGIDNPDLIYPGTILKIK*
ENA-OWSU01001114-OWSU01001114.1-human-gut-metagenome-genome-assembly--contig:-NODE-1114-length-31824-cov-14.257137_CDS_0027	MAKLKYLVIHCTATKAGREVTAAEIRRWHTSPPPVGRGWKQVGYTDLFHLDGSVERLVRNNEDDNVDSWEITNGAAGFNSVSRHVVYAGGLAADGKTPQDTRTAAQKEALRKYVLDFHERHPQVMIVGHHQLNKAKACPSFDVPAWLESIGIKQ*
ENA-OWSU01001164-OWSU01001164.1-human-gut-metagenome-genome-assembly--contig:-NODE-1164-length-30775-cov-6.212728_CDS_0001	MKFNVHAGHNPDGKIACGACGLIKESTEARKVKNEVIRLLREKEHKVYDCTCANGKNQADVLKKIVTKCNKHKVDLDISIHFNAGAGDKKGNGKTTGTEVYVYSAESAAYPAAVRVDNAITTLGFKNRGVKERKDLYVLRRTNSPAMLIECCFVDDKDDVELYDYKKMAEAIVAGILGKSL*
ENA-OWSN01000883-OWSN01000883.1-human-gut-metagenome-genome-assembly--contig:-NODE-883-length-23219-cov-3.049948_CDS_0005	MEVAKRSYGVDVSSYQDTNVANYSGAKFVIVKVSEGLDYRNPKAQSQISTAKANGMLPMAYHYGRFSSNSNVAVQEGNYAVNSAKTAGLNVGSYLALDYEQGSGNETGGDAGANTTAILAFLDTIVSAGYQPLLYSGAALLKSKIDTGKVLAKYPNCLWVASYPVSGATSEANFGYFPSMNGIVIWQFTDNWRGLNVDGNISLIDLKTDSKPVAQPSKPAVKQSTPQSWVDDIGDTWYKEEGKFYPNGTINIRYGARTTSDIIGTVTKGDCVKYDAYSRHGGYVWIRQPRADGEPGYLVCRQGNDPWGTFK*
ENA-OWSV01000570-OWSV01000570.1-human-gut-metagenome-genome-assembly--contig:-NODE-570-length-46462-cov-6.105113_CDS_0056	MGLAGNTTAEKIWNFLKSKGLSDCGTAGLMGNLFAESGLNPQNLQNSYEKKLGHTDASYTAAVDNGSYTNFAKDAAGYGLAQWTYHTRKAALLEYAKAAGKSIGDMEMQLGFLMKELTEGYKATLSVLKTAQTVAAASNAVLTQFERPADQSDTVKAKRAEYGQKYFDQYAARAVSNKENGGTSNMNVSEVRKKFAARAAAYVGVKGGTAAHHAIIDDYNRHKPLARGYAVKYTDAWCATFGSKIAIEAGYTDIIPTECGCDAQIKLWQNMGRWCENDAKVPEPGDYIYYDWDDNGVGDCTGSADHVGIVESCNGHTITVIEGNKSNAVGRRTLEVNGRYIRGFGVPDFSKKATASSTPAKPATPAQPAQGATGEQVYTVQSGDTLSGIAAKYGTTYQK…
ENA-OWSV01000708-OWSV01000708.1-human-gut-metagenome-genome-assembly--contig:-NODE-708-length-40430-cov-17.657734_CDS_0041	MSKLQEFLNLGDYYASNGGYLEKKSNAYLDDFKKNAGYNNYTKFARDVNSWGQPGCQGQPWCAEYQFWKLVKILGITKALQIMGGGFYNCVSITNHAKTNGTWHSKPKVGALVIFRNGSHVGSVQSFDSSRIYTNEGNTSSAAGVVANGGAVRNKSYLISDSSIDGYVWIDWGSYEETATWKKTGTRVATVNDLYVRETPNGYVMGSINKGTVVEIDGKTSGKWTHVKVSGIGIGWIWTGYLEKEGGSTSATITGKQDKTQVLFKGNVTATVLNVRTWAGTEYPNIKKYPKLNQGNEVEVMNFTQKDKNGSKWYYIRIAGKYYGFVSAKYIKKQ*
ENA-OWST01000452-OWST01000452.1-human-gut-metagenome-genome-assembly--contig:-NODE-452-length-53182-cov-5.640785_CDS_0065	MTNREFIEKIAGYVLKYATSYGVCVHSPIIAQAILESAYGTSELAVNAHNYFGLKYRKGRCKTCVGVYHKVGSEQNADGSYTSAAMQWCQFEDMEKGVIGYFDFTNISTYSNLKGVTDPRQYLENIKADGYATSLKYVDNLMAVIERYDLTRYDKEEMKMSNSSLVSYTKISPNKNSPRNHAIDRITPHCVVGQLSAESICGCFTSPSRQASCNYGIGYDGRISLCVEEKDRSWCSSSPANDHRAVTIECASDKTHPYAMTDAVYASLINLCVDICKRNGKKKLLWFGDKNKTMAYSPKSDEMVLTVHRWFANKSCPGDWLYSRMGDLAAKVTARLGGSTAEKKPASTTTLYRVRKTWADSASQKGAFASMANAKACADKNPGYKVFDGSGNVVYPAES…
ENA-OWST01000611-OWST01000611.1-human-gut-metagenome-genome-assembly--contig:-NODE-611-length-44379-cov-4.059719_CDS_0019	MKDLLKQIYPNSTEANRVMYEKPLSMAMMRYNINNPNRIRAFLAQVGHESGQLSAVVENLNYSAKALRSVFGKYFKTDAEAEQYARKPEAIANVVYANRMGNGDTESGDGWKYRGRGLIQLTGKNNYDKATNEMYALPLGVDFVDEPDLLATPEYATQSAAWFWETNGLNALADQLGGADDTEVFKAITKRINGGYNGLDDRLAMYERAKTVIV*
ENA-OWST01000362-OWST01000362.1-human-gut-metagenome-genome-assembly--contig:-NODE-362-length-60546-cov-29.095336_CDS_0046	MPTLGHWGVIAINNTFLTALFNFLSRFFAALAEEQVEQEDTMASVTEVTEWTGAPPYRYIDVSRYQGSITLEGWKKVKAAGYQGVMLKTVSTNRRLSKRADGLYIDPTFEANYRNAKAAGLAVGVYYYTYATSKAMADAELSLLADALRGKTLEMPVAVDVEDNKFRALGKQTLTDLTAYALKKVEDMGFYAQLYTYTSFAKTRLYMGGAALSPYDVWLADYTGKTPAVTFAYNTHQHTSKGSVPGISGHVDLNVTTRNYPKIICKKGLTRLREGK*
ENA-OWST01001253-OWST01001253.1-human-gut-metagenome-genome-assembly--contig:-NODE-1253-length-26825-cov-4.062271_CDS_0010	MSNLTNLPYTFKQANTGNYNNSTRASSTIKYIVVHYTGNKNDTASGNGNYFANNVTGTSAHYFVDDKECIQSVKDNYIAYHCESRGMKLKCACRNINSIGVEMCTKYDSNYYISEKTKENTIKLVKYLMNKYNIQVTNVIRHYDVCGKLCPEPWVRNSKEWIDFKNKLTSEVKVKQQEKEEQEMVTEGKAVVNGKEYKIDRILKNGNNYIKATNFRNMGFNVGYDEDTKMLKITNSLTEVKINSNGKSVRVRAINVNGYNYISIRELCNILGLEINYNKGEIDIK*
ENA-OWST01001395-OWST01001395.1-human-gut-metagenome-genome-assembly--contig:-NODE-1395-length-24579-cov-5.584162_CDS_0005	MNNEQKRKIILIISAVIVGILGGLGFYKANENSSTNEIVNGVVNEVKNNISTYDMTEQEVKDLPTTEIQVQTEEQEKAVAGEQTVEDEKFEQQGEIAYNGTSEYPNVTLGNYQGLTYYSQIDNRWRYKMYSSVGNSSQTIGTSGCGPTCASMVVTATKGTITPPEMCDLFVKYGYRSANNGTYWSAFRFVADTFNIGYQETTDIQRALQLLESQNYVVASCGNGLFTTGGHFILLTKVENGMIEIYDPYLYAGKFDTATRRGKAVVEGNKVYVSVDNFKKYANYKGFFAYKYDGSTQENKQTVTTQAYTRYVNTKIGLNVRNKPNGYIVGGLSNGTAVTVYETDGNWSRIGTNKWVSSNYLTSYMPSTQTPVKTISGVKYTTGKYKVNASVLNVRTGPS…
ENA-OWSW01000031-OWSW01000031.1-human-gut-metagenome-genome-assembly--contig:-NODE-31-length-186142-cov-5.250313_CDS_0016	MIILLDAGHGESTPGKRSPDGRLREYKYCREIANEVKKQLMDKGFDVELVVTDDTDVPLMQRCRIVNQYCDKHGKANTVLVSIHCNAAGSGADWMNAKGWSVFVSNNSSSKSKKLAECLFEAARKEGLALRKYSQTQVYWKQNLAICRETKCPAVLTENLFQDSKEDVEYLLSDEGRATIARLHVEGILDYIKAIQG*
ENA-OWSW01001081-OWSW01001081.1-human-gut-metagenome-genome-assembly--contig:-NODE-1081-length-28856-cov-5.759696_CDS_0013	MAEFFTKSELTRSDTARIRGIDNTPTPEALAALDALMWNVLDPIRRMWGKPIIVNSGYRCPKLNAAIGGSATSQHMKGEAADITAGDPTKNKELFDMIAQSAIPFDQLIDEKNYRWIHVSYRPNGRRNILHL*
ENA-OWSQ01001375-OWSQ01001375.1-human-gut-metagenome-genome-assembly--contig:-NODE-1375-length-19564-cov-3.410323_CDS_0007	MKHFTIKELSHSDMALAKGIDNFPTAEAISNLTKLVDNVLDPLREKYGKPIRVSSGYRSVILNRSVNGATSSQHRLGEAADITTGSKDENRKLFEIIKNELLFDQLIDEKNFSWVHVSFREGRNRKQVLKL*
ENA-OWSQ01000266-OWSQ01000266.1-human-gut-metagenome-genome-assembly--contig:-NODE-266-length-63563-cov-16.535208_CDS_0078	MPVITFRRGDTTALTKNFARKEFQCPCGCTQQSVDTELAEKLQTIRDKVGRELKVTSGYRCLIHNASKAVGGSPSSKHCYGMAADWRAMNRSINPVALGILAQAAGFGGIGIYWYDGNAFCHADTRNAKATWLCDAKKHYPSTTYLKFIMPTIKRGCTGDANRAATKMLQRLLKLTPDGIFGEATENALIKAQTAHKLTVDGICGPASWKTISGADKYL*
ENA-OWTO01000367-OWTO01000367.1-human-gut-metagenome-genome-assembly--contig:-NODE-367-length-50752-cov-28.421090_CDS_0010	MARMKYLVLHCTATPEGREVTSKEIRHWHTDPVSKGGRGWKQVGYTDLIHLDGKVERLVDNNEDAEVDPWEVTNGAKGYNSVSRHVVYAGGCTKDMKHPKDTRTPAQLKAMTDYVRNFHQRFPQIKIVGHCDLPGVNKACPAFDVAKWLKSIGIYQQ*
ERZ812616.1195-NODE-1195-length-30107-cov-2.992247_CDS_0002	MAKTFKGIDVSQYQQNIDFKKVKASGVDFVIIRAGFGKYANQKDPYFERHYKAAKAAGLKVGAYWYSYAATVEEAKAEAQTCINAIKGKTFEYPIYFDLEERSQFAKGRAFCNSLVKTFCNALEHAGYWAGLYISRSPLQQYISAYVAKRYALWVAEYGSRCNYGRTYGMWQYTSSGKVSGISGKVDMDICYVDYPAKIKTAGLNGFKKTTSSTTKPSASHTKKTVTYTVKRGDTLSGIARRYKTTVAKLVKDNGIKNANLIYVGQKIKIK*
ERZ507504.37-NODE-37-length-32930-cov-7.16617_CDS_0003	MGRKIKFIFVHCTASRQTWTVDALLKEFRNKGWHYPGYHWVVTADGKRTQLMTEDLPSNGVKNHNHEAINVAYMGGISRTGKPIDNRTDAQKESLRELLKELRQRYPDAKILGHRDISPDKNHNGVVDPWERIKECPCFDAIPEYADI*
ERZ507514.13-NODE-13-length-50810-cov-10.5362_CDS_0002	MRQINYIIIHCSATKAGRDFHAKDIDKWHRERGFDEIGYNAVVDLDGTVEPGRSESKPGAHCKGHNSDSIGICYIGGLDEDGKPADTRTELQKAALAELVAGYKRRFPNAKVVGHRDMPNVHKACPCFDAKEEYKNI*
ENA-OVHM01000079-OVHM01000079.1-human-gut-metagenome-genome-assembly--contig:-NODE-79-length-36903-cov-18.8357_CDS_0024	MEWPRQLLDKVEEFEGFSEKPYICPAGYWTIGFGTLCDKSHAPVTREEAEAMLIEELDRCYNEALIQCSVLRKEPAHRAQAIAVWMHNLGSGAFASSTFKKKVNAKEWYDAAREMIRWTKATVKGRKVELGGLVRRRFYEASVFLNGA*
ERZ507526.42-NODE-42-length-27692-cov-7.7135_CDS_0005	MNLKILNVHAGHNFNVSGADGYFSETTENRKVKDGVISKLRSLNCTVYDCTDNNGKTQNENLKNIVAKCNAHTVDLDISIHFNASNGQGHGVEVLQYSDKTKEIAQNICNAIAKLGFRNRGVKHRTDLYVLKHTKAPAILIECCFCDSAIDAGLYNYNSMANAIVEGLMGEVKETVQPQPTPQTAPEPQPKPTDDWVRRLQEELNAQFGAGLVVDGLRGPKTLNACPQVKKGAKGNVTRLIQERLNSVGFNISTDGIFGENTKNAVKVFQKNRGLTQDGIVGPNTWDYLLSGVKY*
ERZ507534.47-NODE-47-length-34791-cov-5.47369_CDS_0036	MQLTKHFTVEELTRSTAARNLSIDNTPNKSEMANLKLLAETVLEPLREAFGHPIIVNSGFRCAAVNKAVGGVRTSQHMLGQAADIRTLSNTSEDNKALFETAASLVRAGKINVGQLIDEYGYSWVHISTPGKHVNNVIHIK*
ERZ507548.39-NODE-39-length-58139-cov-109.517_CDS_0005	MRNIKKSICAVAVVVAAVFGTYTTQDTPRRSAPTTLAPEGNPLRFSKRAMEIIGDAEGCRRDPYICPANRLTAGIGHAGKDVRAEVDVYSLEQITKWYAEDLFGAQECLEKYVEDKLGKQLPPGVFDAFGSFVFNMGCAKFRSYPVYTLLLKQEYSAACDRLPLYVYGGGVKLPGLVDRRGKEKALCLAQP*
ENA-OVIQ01000018-OVIQ01000018.1-human-gut-metagenome-genome-assembly--contig:-NODE-18-length-43637-cov-8.46317_CDS_0039	MIESPEIEEYPCFIPLKKRESTKFLVVHCAATRNLEKIDRRAIDQMHRNQGWLCIGYHFVIKTDGTIQRGRPIDAIGSHVKGHNSDSVGICLVGGVDSSGKSCNNFTDAQMTSLKELLDYLLYVYPDCEVLGHRDFAGVAKDCPCFDVKAWYKKPVYVKYAGTMPKYDMSNADFVKINGSGPYAAGELLRVA*
ENA-ORBX01000239-ORBX01000239.1-human-gut-metagenome-genome-assembly--contig:-NODE-239-length-44450-cov-91.448277_CDS_0034	MISQSLKNKIVAAAAGGAIAIAAVMIKPLEGVEYDPYRDVVGVWTVCYGHTGKDIMLGKTYTQSECDALLNKDLHKTAKAIDPYIKVEVSDFTRAALYSFAYNVGATNFKTSTLLKLLNDGKKSEACAQLKRWVYAGGKKWQGLVNRRDVEYAVCEWGETWTR*
ENA-ORBY01000232-ORBY01000232.1-human-gut-metagenome-genome-assembly--contig:-NODE-232-length-22149-cov-42.330851_CDS_0020	MSKIESSIARMYHLQSIPVHYDMGDRYGNDADGDGRIEFDCSSAVSYALEISLNNNTESLQQALPAIGYAKVFDAVDGTFDGQRGDVVIWAPRDGSSSLGAFGHVLIMTSDSTAIHCNYGMDGVTENDYNYIWDLNGRPREIVFRESGTPLPAPAQSEFERELDVNTRLEKSDKPYYEGTLTTDYYVEAGPRIDSQDKEFLPAGTRVRVYEKLNGWSRINHPDSAQWVEDQYLDDCTDM*
ENA-ORBY01000266-ORBY01000266.1-human-gut-metagenome-genome-assembly--contig:-NODE-266-length-20701-cov-3.454068_CDS_0031	MTSQTQLLNTLDSLVGQRVTVPTNPYGGQCVSLVDYVLQYAGLFNLNFSYLNAIDGLDRAESLGLKATYFNGTNNPPVGSVWVTNCLPYHQFGHIGFVVAENPDGTVTTIEQNIDGNADCLENGGWTRKVTRNLDSAGNFSYIDWNAPSQQMVGWFELPFDGMTENAYFIDVSAYQPGDLTSICSASGTNNTVIKVTEGTGWVSPVATQQTNTSNCIGYYHFARFGGDVATAQAEANYFIGSLPSHPRYLVCDYEDGASGDKQANTNAVLAFMDICKANGFEPIYYSYKPYTLANVYVDQITAHYPNSLWIAAYPDYEVRPEPYWGVYPNMEHTRWWQFTSTGLAGGLDKNVVIINDGDSLVNKEKEEDIMNFVVRSDSGNQGWVAVVNGRVFGIGSMG…
ENA-ORBY01000211-ORBY01000211.1-human-gut-metagenome-genome-assembly--contig:-NODE-211-length-22976-cov-8.860913_CDS_0009	MKIGTYFDDYEFACSCHRHEVDENGHNKLDHIIDKRLVDLLDRIRERLGVPLYINSGYRCPEHNEEVGGVPNSQHVEGTAADITYDGIDVDYLAQIAEECGADGIGCYYYQDFVHVDVRGYPARWNDLD*
ENA-ORBY01000139-ORBY01000139.1-human-gut-metagenome-genome-assembly--contig:-NODE-139-length-28625-cov-5.353148_CDS_0002	MKVFINPGHDIDLDSGAVNPVHGTRECDVARDAGKMLVRYLQTAGYEVRTLQSDDLGLVCSESDDWGADIFVSLHCNAFNTEARGTETLYKSFNGQRLANDIQSQIIRSINTVDRGVKKRDDLWVLNGTDATAVLVEMAFIDNEEDHALLTNNLDTIVRAIARGITDYAGGL*
ENA-ORBZ01000207-ORBZ01000207.1-human-gut-metagenome-genome-assembly--contig:-NODE-207-length-56430-cov-8.885352_CDS_0063	MKKAVILTLWLIILMCVSFTAGAEEKEPVNVITLASVPATIPYDLTNGVKESVENSVASIIEETPAPQAEIVPREEPVQEFVPVIPHTEEDVYLLAQLINSEAGIESPQCQAYVASVVINRLNSPEFPNTIDGVIFDRKFGVQFSVTLRNKKGHRPIDNTPSEQQIQIARYCLDNGSVLPSDVLVFYSTTCDSGWVTSRKRYTQVDHTIFSYSHK*
ENA-ORBZ01000345-ORBZ01000345.1-human-gut-metagenome-genome-assembly--contig:-NODE-345-length-40406-cov-9.735123_CDS_0047	MKGVIIMHLVSLTDLNDYCRRALGRINKIYLHWTAGRYNQQFDDYHINIDRDGNIYIDGELTDHKNHTYMRNGFAVGIALDCAYGAQWTDNLGEYAPTDAQIETLAQVVALLCVDLGIPCDIGHVLTHAEAADNMDGYYAHEPYGPTTTCERWDLWVVREGDTPGSGGDVIRGKAKYYAQEWGSVI*
ENA-ORBZ01000463-ORBZ01000463.1-human-gut-metagenome-genome-assembly--contig:-NODE-463-length-33380-cov-13.504977_CDS_0023	MADFDLAYAPVAKWEGGWTHDSGDKGGETFRGCARNFFPNEPIWPVIDREKSHPSYRQGKAAFSAHLMGIPSLTGCVKGWYKKEWWDKLGLERFDQIVADELFEQAVNLGKAGMGRYLQRLCNAFNWRKDGSADGARLFDDLQTDGVVGPKTLSALSIVLSRNDARRIVHLMNCMQGAHYVNSAANRFPLRKFCVGGWPTRTYDPGQEVF*
ENA-ORBZ01000044-ORBZ01000044.1-human-gut-metagenome-genome-assembly--contig:-NODE-44-length-117160-cov-6.868866_CDS_0104	MSIYTGRTQVPFYYSCYGYTRGNRKTWHGGVDLVGLDSTTILMPDYDGKSISGTVVSSRKVDKSSGDLTWEWGWYVCVQLDTNQTPDAVNFLYFCHNERNLVKVGQKVKTGDSIAIMGNSGNALLANPPIKHCHLEVRATRSGKGLDPTHYAGCSNSTGIYGSSNNTTPNQEFRGIDVSKYQGRIDWSQVKNAGYNFAFIRVGYCNYDGTINEGYDPYYETNMTNAIAAGLNVGVYVYSYAKTTSAAEVCARAVLEKIKPYKLTMPVAFDFEDSKTYASLGKTNNTAICKTFLDVIQNAGYYAMIYTYTNFANSYLEMSNLSSFDTWIADYRGYVGYKGSYGIWQYSSKGTVPGISGNVDMNIAYKDYPALISGGSTGGGDVENLSALRYRVKIENKCQ…
ENA-ORCC01000101-ORCC01000101.1-human-gut-metagenome-genome-assembly--contig:-NODE-101-length-30868-cov-3.946033_CDS_0039	MKIGEYFDDYEFACSCHRHEVDENGHNKLDHIIDKRLVDLLDRIRERLGVPLYINSGYRCPEHNAEVVGVSNSQHVLGTAADITYDGIDVDYLASIAEECGADGIGCYYYQDFVHVDVRGYAARWNDLD*
ENA-ORCC01000086-ORCC01000086.1-human-gut-metagenome-genome-assembly--contig:-NODE-86-length-32971-cov-172.274632_CDS_0024	MNQQLFQKAAGISAGLAARWFPHIDAAMKEFGITAPADQAMFIAQVGHESMGFSAVVENFNYTPSALVATFGKRITQQQADALGRTSGHAARQDAIANLVYSNRLGNKAPGDGWKYRGRGLIQITGLHNYRICGAALKLDLVTSPEQLEQELQAARSAAWFYTSKGCMVYGADINRVTRIINGGLNGIEDRKVRYNKARAALLV*
ENA-OUOA01000029-OUOA01000029.1-human-gut-metagenome-genome-assembly--contig:-NODE-29-length-35699-cov-54.174266_CDS_0032	MNGPQITLIILLAFGLGVTAIKHGEPRNDKYSFWWQLAGNLVIAWLLWCGGFFSQARAAQPPQAALQYRDDVIRNARLEWGMSAPVADVAAQLHQESGWRPDAVSPVGAQGMAQFMPATADWISQLMPGLNSREPFNPAWAIRALVSYDRWLWQRVSAANGCERMAMTLSGYNGGLGWVQRDKRLASQKGLDSARWFGHVETVNAGRSAANWRENRHYPQRILRELAPRYLTWGGSSCVEPG*
ENA-ORBW01006836-ORBW01006836.1-human-gut-metagenome-genome-assembly--contig:-NODE-6836-length-17819-cov-74.256699_CDS_0014	MTVTQLRELLVATARAYMGANTYNGQKQEIIDIYNKNHPLPRGYKVQYTDAWCATFVSAVGYIAGFSRIVLPECSCPEMISKYMFANCWEERDDYIPKPGDIIFYDWDDSGHGDCTGVPDHVGIVETCNGYNITVIEGNKGDTVGRRNLLVNSRYVRGYGVPNYSLLADEKEKPETKPESEETEMVYNTIDEVPSWALDDVAELIDAGCIVGVGNGKLALDDTLLRCIVIMKRYIDKRG*
ENA-ORBW01007357-ORBW01007357.1-human-gut-metagenome-genome-assembly--contig:-NODE-7357-length-16605-cov-5.510624_CDS_0013	MSLETAVVKLPTTIAGAILVIGGMYGNGEDRKTALKKDGFKSEEVQKAVNELLPIINKYKE*
ENA-ORBW01003119-ORBW01003119.1-human-gut-metagenome-genome-assembly--contig:-NODE-3119-length-35687-cov-22.607965_CDS_0004	MLSKTNLEILVKIIYAVETGGQVYGNCRYDDFTEAYANSSNETAITIGAGQWFAGEAKTLLQKIKEKDPDTFKKLDSKGEIAADLKSADWSKYQLKKSSAKAKTIVKIISSAAGKEVQDSLVREQMEKYVAEAEKLGVTDQAALMMCANFRHQGGLSAVKRVLGKTEKPYTLNHIYSACCTDTGNQVGAYKSRQKFVYTTLKSKVNSNVKEETKMGVTAQQIIDIMDSWVGLSRAKGTHKPIIDLYNSHKPLARSYAVGYNDSYCDTTVSAAFIKAGAVDLIGGTECGVEEHVKLFKKAGIWIEDGTITPEKGDIVVFNWDDATQPNDGYSDHIGVVRSVGSKNFETTEGNMSGGIVGHRTVAIGWGYIRGFARPKYAKANNSTPKPEKPDTGANKKPT…
ENA-ORBW01005141-ORBW01005141.1-human-gut-metagenome-genome-assembly--contig:-NODE-5141-length-23105-cov-41.882690_CDS_0031	MNGIDVSEHQGDFDFTPYKDGFVIIRGGYGIRNADKWAERNISKCDALGIPWGIYWYSYALNVQTAKLEAERCLRFLNGRKPRLGVWFDMEDADGYKAYNGFPSDETITAMCKAFCAAMEDAGNKTGVYANLDWFENRIGDTGYDKWIAAWGWNDGEHYPDLSGKCVMQQYRGSPLDLDILYVPLSYFDDGAAGGAEPSPDEKEGMTVSIPAMAQDVLDGKWGNGEERKQKLGTWFYDLVQGEVNRILGVK*
ENA-ORBW01005419-ORBW01005419.1-human-gut-metagenome-genome-assembly--contig:-NODE-5419-length-21964-cov-30.387831_CDS_0001	MAHLFIIAGHGAGDCGAIGYGYTEAERVRALASRLQALGGGNVTVADMNRNWYADNGIMSLNIPKDWQILELHMDSNVPSVKGGHVIIEEGYSPDKYDTALANFISSFFPGRAEKIKPRDDLANPWRAAQRGYSYRLLENGFITNSGDLGKFNGQMDDLARGILNAFGIATASPAKEDSDGKVTSGGTSQDSVQHYGKVSYQSHIRDIGWACWQSDGRMSGTTGQNRRIEAFRLIPVGETDVVVHIKDVGDKEYKNISEGTILGTTGQNKRIEAIKITGKDTPYIYRVHQKNIGWTDWTFNGNWAGTKGKGLQIEAIEIMAAKFLVNPHVQNRGWLGERACENIIGITGHNLRLEAFKINPLSAEIKAKAHIEGIGWKDYGMVTKDTVIGTTGQNKRIE…
ENA-ORBW01003016-ORBW01003016.1-human-gut-metagenome-genome-assembly--contig:-NODE-3016-length-36555-cov-47.327014_CDS_0060	MNTEQKNFIKTVGALASADMKKSGVLASLTTAQAILETGWGTNGLATVGKALFGIKATKSWKGKVYCKDTKECYDGVNLVEVKNAAFRAYDTWEESVIDHSTFLKANKRYKEVIGETDYKKACYAIKAAEYATDPDYAEKLIKIIEQYKLTEFDGKTESQENQGAGAAGADAEKYYRVQAGAYRRKEGANLMAEQIKKTGHTDVFVRLLNGLYKVQVGAYTKKENAEATVKRLKAAGIVCFITHA*
ENA-ORBW01001481-ORBW01001481.1-human-gut-metagenome-genome-assembly--contig:-NODE-1481-length-61010-cov-23.651792_CDS_0003	MTIQDAQKKLISVAEAEEGYLEKASNAQLDDKTANAGWNNYTKYARDHAKWGTYHAPKQGLAWCDMFVDWCFITAFGFDLGMKLTCQPKGGYGAGCTESYNYYRFAGQSVTLANVQPGDQIFFGKPGNMTHTGLVYKVDSAKIYTIEGNTGAGSNVVIANGGGVFKKWYFRNSSAIGGVGRPKWELVTNTPQSVTPSSKPKSTSVTYAEFQGGIFAEIPFSCIDRIEHVKMSDARGETTGSVAIRTQWNGRYPDIVINAELFNYGKYTPASGVKHKGTMEYQGWQPFIGFKDYKTPIQEPRGAVTSPDAVGGYPAMVQNGTKDFNVPRGLEGNKYRTAMGLRGKTLGIIVTEKQVPMDVVANKFVNEKYDFAINLDGGASSSYVTPTKVWARPNKLRGF…
ENA-ORBW01004042-ORBW01004042.1-human-gut-metagenome-genome-assembly--contig:-NODE-4042-length-28556-cov-287.356023_CDS_0009	MSKRVYISPSDQTENRYAWGNTNEHVQCQKIAEAEAAALRRSGVEVKLAAFGTTMAQRCAESDAWHADIHNCVHTNAFNGKVMGTRMFCFAIPGKGYDACKAVFAELAPLSPGTSENIQKASYYEVRVPNAPSVYCECEFHDTIQGARWIVEHTTAIGEAIAKGLCKYLGVKYVPAKQETPKPADPAQSDTLYRVQVGAFAVRANAEKMLQRLKDAGFDGFIREGSR*
ENA-ORBW01003713-ORBW01003713.1-human-gut-metagenome-genome-assembly--contig:-NODE-3713-length-30858-cov-5.509788_CDS_0010	MSIPFKQCNPNNYQKGRSFPINWICLHFTSNNGDTAQNNADFFARESGLRASAHYFVDPNGVVQSVNDSDTAWHCGRERGGSYYNDCRNANSIGIEMCSIIRNGVYVIPEATMKNAAKLTRELMAKYHIPLSRVCRHYDVTHKDCPEPWVRNPQLWEKFKTMLTEKEVEDMTEAQTRAIAKQEISKAESAKKVYNSVAECPAWAKDTAQKLVNKGFLQGDDKGKLALTTDLLRLLVINDRAHLYD*
ENA-ORBW01001318-ORBW01001318.1-human-gut-metagenome-genome-assembly--contig:-NODE-1318-length-65510-cov-56.020503_CDS_0038	MKILIDNGHGENTPGKCSPDGKLREYLYAREIAESVERALRVKGYDVERIVHETIDVPLAERARRVNEICARHGATNVLLVSIHCNAAGNGEWMSARGWSAYTSKGKTKSDELATMLYEEAEQNFAGQKIRRDNSDGDPDWEENFYILVKTKCPAVLTENFFQDNKEDVAFLNSDEGKQAIIKTHVDAIIRYVQKYGKAT*
ENA-ORBW01007692-ORBW01007692.1-human-gut-metagenome-genome-assembly--contig:-NODE-7692-length-15903-cov-5.082282_CDS_0009	MKVYLSPSDQWSNIVAGGKHSEAFHCIRIADYARAYLELNGYEVKVGSSVEENTYKDRVKESNEWGADLHIPIHTNAGGGQGTLVLCYPTRINNRHVINIYKEVAKLTPTKDKGIQTTNNLYEINATKCVTIYLECEFHDNEDTEKWIDSHEKELGRAIAKGVCDADGKPYFAELTNRKKIYKVQVGAFHNRKNAEKLEKELTDKGYSCYIAEE*
ENA-ORBW01002871-ORBW01002871.1-human-gut-metagenome-genome-assembly--contig:-NODE-2871-length-37948-cov-54.409020_CDS_0002	MIIDVSVHNGVIDWEKVKPYIEGAIIRCGYGSDKTNQDDKQWKRNADECTRLGIPFGPYLYSYAGSEEMAQSEAQHVLRLIQGYELALPIFFDAEESNLAKVSAANFAAFAAVIKAAGHRCGLYTGEYFFNAHMKETAPDWLWIAKYGTNTGVPGSQPKIGRSFDLWQYTSKGSVSGVTSSGLDCSQVINAEIFTERKQTDAKSNKEIAKEVLAGKWGNGDDRKARLTAAGYNYKAIQDIVNELCTNKKSNEEIAKEVLAGKWGNGRDRVNRLKASRYDPEAVQDIVNKLCG*
ENA-ORBW01000537-ORBW01000537.1-human-gut-metagenome-genome-assembly--contig:-NODE-537-length-108064-cov-30.321334_CDS_0041	MSKNQEYIQQYAEYAMEQMRRYGIPASVTLAQGICESASGQSELSRKGNNHFGIKATSSWIENGGKYLVYTDDRPNEKFCQYANVGDSYEHHSQFLKMNGRYAGLFQLSPDDYKGWTNGLQDAGYASSKQYAATLQNIIEKNGLQKYDQMVMQEMKAQGKSFGTADNPRQATSDDVSVQDTEEKKYSFPLERDEFMLVTSPFGTRKDPLDASKSQLHKGIDIQTNHEAVLATEDKGKVVNVNSNANTNGGRSVTVEYNRNDGSIYQCTYMHLDSISVKVGDEVAAGQKLGISGNTGYRTTGEHLHFGVKSISTDGTKRDIDPAAYLAEIAQKGNISLQVLCNGKDLTVQYKSAVQSDTNVQPDTAMSPDEWMKKILSSEDSGVNMPIADPVIEIAMTMF…
ENA-ORBW01005424-ORBW01005424.1-human-gut-metagenome-genome-assembly--contig:-NODE-5424-length-21943-cov-249.936084_CDS_0006	MSNSSLISYTRISPHRNSPRNHKIDTITIHCVVGQCAVEPLGELFQTKEASSNYGIGYDGKIAMYVEEKDRSWCSSSASNDNRAITIECASDSYEPYAINDKVYKSLIKLCVDICKRNGIKKLMWKADKSLIGQVNKQNMTVHRWFNSGKSCPGEYIYSRLGKIANEVNAQLGVKTATSKKSNTEIAKEVIRGSWGNGVERKRRLTAAGYNYTAVQAEVDRMLGKKRSTVPTHAKISKGDRVQIKQGATWYGGTKVLTGWLLEKTWIVDEVVGNRAVLGKDTNDIFDIQSPIDIKYLIKK*
ENA-ORBW01022100-ORBW01022100.1-human-gut-metagenome-genome-assembly--contig:-NODE-22100-length-5314-cov-3.427648_CDS_0002	MNPELMKFVEWLLRCNIHFTVTSAFRTFEENEACGGSKTSQHLTGDAIDLAPYGFPVGDFILKIKNSGFKFDQLIQYRSFVHISFPRARKPRLMELNFTDKK*
ENA-OUOE01000812-OUOE01000812.1-human-gut-metagenome-genome-assembly--contig:-NODE-812-length-54911-cov-37.662845_CDS_0009	MKSMRVILALVLLLSSTVINDGFLEFASTEGGKVLAEVYQGYNPEEDCKTSKPTQSSDDGEDEKKDSSTSDKTSSAGASDTDWSTKGTKAYQNMKDSWDAWVEYGLNGKQIAGILGNVGGAEDTGFVLDMKEVGGSGGGLYQFTPYTKYTSWSGFDGKWSAKNQVDYIIKGGEPETVKAFIEQGSSKSPTENATLWANLYERPAASALSATLGKRQEASEKIYKLMDGDKVKQDDDKIAKWAGGKAEDKGNKKDKKDNKDSDSGSDSSDSKSKPSDETDCQPRCDDGKDAVDSSNTNTKEKTSSEGVASQADKIDKFVKEHEEAYLTSWKVGGYLPSVSIAQTQAEVSFNEDVPSFGKNHNTGGVKWAGDQYPQTKKIFGEDAVKPSGAGSLVGDGNRQ…
ENA-OUOE01001118-OUOE01001118.1-human-gut-metagenome-genome-assembly--contig:-NODE-1118-length-45637-cov-3.869729_CDS_0013	MNQTEILKYLEGQKTTRTITDLIVHCTATKPGAKVNVDVIDGWHKERGFKKQPQSGRICGYHFVVLPDGTIETGRYLSEIGAHVSGQNSRSIGICYVGGLDANGKASDTRTPEQKEALLWLLMRLVVMFPDATIKGHRDYSPDLNGDGIIEPWEYIKECPCFNAAIEYNNV*
ENA-ORBR01000495-ORBR01000495.1-human-gut-metagenome-genome-assembly--contig:-NODE-495-length-54964-cov-5.253240_CDS_0041	MKLKLKKALAIAGVFITLSPVLMDTGVLPSAVNKAYVLAETYYSYAPTDEDCKPVVTSLSDKKKDTSTSSKTSSSGASKSTSNTDFTEGALKWYHDHEGKVSYSQEVRDGPSSYDCSSSLYYALREAGATDNGYAVSTETEHQWLKDNGYDLIAEGRDTDKTEFQEGDIFIWGEIGKSSGSGGHTGIFVDDETVIHCSKRNEGIAENQYLEYKASTPHKDDYVYIYRSKNAKPKAKTKKSKKDKKDKKDNKDSKDNKTESKSDKSSKSESSASPKETSCAPKCDDGKNTLDSTNTNSSNKTSSAGAGSLSETIDKFVKEHEEAYILSWKAGGFLPSASIVQTIAETSFSESVPSFGQAHNMGGVKFSGQEYPATKKLYGNDAVSGSGAGTSVGDNTGGS…
ENA-ORBS01000517-ORBS01000517.1-human-gut-metagenome-genome-assembly--contig:-NODE-517-length-56285-cov-5.240334_CDS_0036	MSTNEERIWNYLIGKGLSKAGAAGLMGNLFAESGLSPKNLQNTYEKKLGFTDDSYTAAVDSGSYQNFVRDSAGYGLAQWTFWSRKQNMLDFARAAGKSIGDLEMQLDFLFQELSGSYKQVLSTLKTATTVRAASDSVLLNFERPADQSEAVKVKRASYGQTYFDRYAAAAKPGNGGNLMGNSSLVNYTKLSPNHSGKRTHAIDRITPHCVVGQCSVETLGNIFAPTSRQASCNYGIGPDGRVLLCVDEGNRSWCTSSNENDQRAVTIECASDTTEPYAFKDVVYQKLITLCVDICRRNGKKKLLWLGDKNKTLNYSPKSDEMVLTVHRWFANKSCPGNWMFARMGDLASKVTAQLGGSTAQPSTPSAPAAGLGVGTVVNFAGGKHYTSANAASGSTAKA…
ENA-ORBS01000034-ORBS01000034.1-human-gut-metagenome-genome-assembly--contig:-NODE-34-length-152306-cov-7.782169_CDS_0001	MSNSALICYTKLSPNHSGNRTHAIDTISIHCMAGNLSVESCGALFANSSRQASSNYGIGSDGRIALYVPEAYRSWCTSSRANDQRAITIEVANNGGAPDWPVSDKAYQALLNLVEDICQRNSIKKLVWSTVKNNRVNHVGGCNMTVHRDYAAKACPGDYLYDRHGSIAAEINKRLGGGSSTPSTPTTGSEQTATNYTVKVTATDLNIRSGPGTNYGRKGFIAPGVYTIVAEADGTGATKWGKLKSGVGWISLD*
ENA-ORBT01000139-ORBT01000139.1-human-gut-metagenome-genome-assembly--contig:-NODE-139-length-119850-cov-6.780483_CDS_0098	MCGKHLAKRKKNRASMVVALVVCIIVAAIVTEVISYSQDAKACELYDPYSYPVTTSCVIPSKEIVASDTTELDVETESIDYVDVEFVNPVVSEPEPVAEPEPPYSEEDLDLLARLITAEMGSEWVPDEVQLYVGSVPLNRMKSDAFPGETLYDVIYQEGQYSPTWTGAINNTPDERTIENAKKLLTNGSVLPENVVFQANFKQGDGVYYEYYDEILGTTTYFCYLGNS*
ENA-ORBT01000900-ORBT01000900.1-human-gut-metagenome-genome-assembly--contig:-NODE-900-length-51177-cov-8.517859_CDS_0066	MKKSQYIKQRRIQQRNLERATCKNLVWHIIIIITIMIIALCNMPRAVIAEKEDTSKSVSESYSNKTTMPYVSSLVTFEPQTEEESSEIEVDYYPEFTYSKDWSAKESYLLARIAMAEAEGCNTQTKTLIIMCVLNRVWSDEFPDTIEEVIFQENQFSPIDNGRWDRVKPNEDCYEAVKVVMEAKYDYSGGATYFENCADEDNWHSRNLEFLYESEGIRFYK*
ENA-ORBU01001326-ORBU01001326.1-human-gut-metagenome-genome-assembly--contig:-NODE-1326-length-41095-cov-4.060575_CDS_0014	MGASNIYQKLKAAIGNDYGVFGLMGNLMAESGLKANNLQSSYNKKLNISDEDYTMVVDEGAYPDFVTDKAGYGLAQWTYWSRKQKLLQYAQAYGCSIGDENMQVDFMIGELMASYPSVLNVLKTATSIREASDCVLTQYERPADQSESVKARRAAYGEDLMKQLLGGNTITEGKEEAIVGYTNSPLVSYTKLSPNHSGQRTHAIDRITPHCVVGQCSIETLGNIFAPTERQASCNYGIGVDGRVGMYVEEKNRSWCSSSNANDQRAITIECASDTTAPYAFKDVVYNKLIELCVDICKRNGKTKLLWFGDKDKTLAYNPAANEMVLTVHRWFANKSCPGDWMYQRMGDLAAKVTAKLGGATTTEPEKTPDTTTNNFPAVPFAVNVKIDDLNYRSQPSME…
ENA-ORBU01001501-ORBU01001501.1-human-gut-metagenome-genome-assembly--contig:-NODE-1501-length-37917-cov-3.795917_CDS_0042	MSAAKNVLYCARQWIGYSRWDDPEPGTVFGRWYAELVGDSYFGESGVPYCAMFISYCLDWAGVTAEGVPGAYVPWILSANSDAGRLVANEDAQPGDLVMFDWQGDGVADHIGIVEENHADEGWMQTIEGNTSPGSGGSQSNGGGVYRRARNYSSIIGVARPYYETQEEEDDMLTEHQDMLLATIYEQVTGTYDPTGRGIELCDHDHIKWIGKQVADNADYIKAVDAKLDKLIEALGK*
ENA-ORBU01001802-ORBU01001802.1-human-gut-metagenome-genome-assembly--contig:-NODE-1802-length-33497-cov-8.840560_CDS_0002	MKPIIDVSAFQGTIDWKAVSGNIEAAIIRLGYRGYGNGRIVYDTKYKENRAACEALGIPFSLYFFPTSITDAEAIEEADFIIQEAKGMKFVLPIFLDSEYAEGSGKGRSDQLSKADRTRFLRIICERLQANGIPAGVYASTSWIKSRLDASQLPFSWWVAQWASKLSYSGDWLIWQYTSKGSVPGISGNVDCSQRNTSKPVTVPETAVKGVTAEDVLAVMRSWIGLSRSAGTHHVIIDTYNSYTPRARGYKVSYTDAFCDATVSAAFIKLGAVDLIGGPECGVEEHVKLFKKAGIWEEDGTVTPEPGWLIVYNWDDNTQPNDGFSDHIGIVEKVSGGMITAIEGNISGGVVGRTTRKIGHGNIRGYAKPKYGTSSGSARKSVEELAKEVLAGVWGNGDD…
ENA-ORBU01002327-ORBU01002327.1-human-gut-metagenome-genome-assembly--contig:-NODE-2327-length-27480-cov-3.160000_CDS_0036	MSNSSLATYTLISPNKNSPRNHRIDTISIHCFVGQVTAKRGCEVFQPTSKEASCNYVVGYDGSIGLCVDEGDRSWCTSSASNDHRAVTIETASDNKEPYAVTDKAYAALLNLVTDICRRNGAKKLLWFGDKAKTLAYTPKAGEMVMTVHRWFANKSCPGNYLYNLHGEIAAEVTKRLSGGSSSATTPSAGTSGGSQTAVNYTVKVTATNLNIRSGPGTNYGTKGTIKPGVYTIVAEADGSGASKWGKLKSGAGWISLDYATKTGTSSSTASKAVTVGSTVTIQAGAVYGGLATSRGAKVPDYVSGKNRRYTVKQIATHKGVQEALLKEITSWVALSYLTVV*
ENA-ORBU01001292-ORBU01001292.1-human-gut-metagenome-genome-assembly--contig:-NODE-1292-length-41815-cov-7.588841_CDS_0043	MSKEVQAAVGTQRQFAKQPEMPYALSLNKFNTSAGISQRTDVDAQRLASSLGLLGKNIMEERIADEKRTQDQAVLVNADKLLAGKTQEDLKKFDRMAALQNSSADFDLTDNRYAMAVLEKGIGKMASQYAKEQWMNDPASEKPKSVSEAVSLFNKYLQENRANFSDDGISNKVAFDQGYYEGAVQDTIKIANEADKRINDDKRQKMVMLGSSEFQDLVYSGAKGEDFLTRGTEALRKVQLGTRDRDGFIKAVAPLAQMIADQDFDTARLDALGDYQYEDGLSLKQMVNLYPSYTKIADNFNLRVTDDIVSKCTRTDGTIDLSKAEALLSKLPAETTNADGIPEANLPISQGDNPDLTDLSPTMKSVLPMVGGAIYQLGFKDAQITSGYRTAEHNASVGG…
ENA-ORBU01001926-ORBU01001926.1-human-gut-metagenome-genome-assembly--contig:-NODE-1926-length-32005-cov-4.064601_CDS_0013	MKRRRKRRASPAPLICLLAVLACIVALRISVSEEAAASAQMAGKLENPATTAPVRLLEVEKTETEQVTWAEDRPARAARYVNIEMTDEELAELAAVVFLEAGNQSAEGQQAVVEVVFNRVLHSAFPDTVHDVLHQGENGDVPQFSTIYAVSTAAPTQAQYDAINGALYGDTILDADVVFFSRNGENDRVWGQIGDHIFCREYIWR*
ENA-ORBU01000356-ORBU01000356.1-human-gut-metagenome-genome-assembly--contig:-NODE-356-length-80279-cov-4.173090_CDS_0092	MAKKNKSDWKPSENILKYLKSWEKFEPELYDDKKGNITIGYGFHLPHLLKKYKNGITVEEADKEFEGVVNTFVPEFIRRTPNFKNLNNNQRDALFSLFYNTGGPEYSKSPMLFKYLKEGDYDKAVKEINHNENEKGMGGQKKRRAFERRVFSTPTYQPWTVDDDSNYVLIEDKPVENESIEKDTNDSKYEDARHVEAKYGYTGYIGGGYDGNKVRISDSNMKSVGISNNADPDKWYESVNPILDTDPISLIADFIPTMKRMLDPNRERSGEDTATDFEEKMWKAYTDGDISRLPASKYRFDDDDNDAQYVGLPQEQAILIQSLLDKEYMNNMLDEAYKNADEKSKLKIRDYKKVLDKLNKNIFENPGKWILVNEGVSPFREEVYGDNFEKVNEASGLGA…
ENA-ORBU01004170-ORBU01004170.1-human-gut-metagenome-genome-assembly--contig:-NODE-4170-length-17293-cov-3.926326_CDS_0014	MALSGIDISNYQRGLDLSKVPCDFAICKATEGTSIVHDTCDPWVQHAKALGKKWGFYHFAAGGDAISEADFFVENTENYFGEGIPVLDYEMYGRKGTAWVKRFLDRVYEKTSVRCMVYTSRSVLTEEDWSAIAPYHALWVAQYADNNPTGYQSDPWFPKGSIGGFKAVTLHQYSSTGRLDGYDGNLDLDIAYLTREGWDAIARGDRECQETQEPQKPEQEAPEGSTLDIVYHVVTNEINGDARREYCGSRYDEVQGFIDETHNASASTLAEWIKAGKYGNNPVRQTVIEACGGKYAEAQGIVNGAGKTYTVKSGDTLSAIASRNGTTVSAIMAKNQSIRNANLIYAGQVIRL*
ENA-ORCF01000871-ORCF01000871.1-human-gut-metagenome-genome-assembly--contig:-NODE-871-length-46404-cov-13.066452_CDS_0068	MKKEHLEILAKIIGGVESGGQIYGGQNYAAYAGKAANSANEKTCTLGWAQNYGNEGRRLCKMILNADAAAFRKADTAGIEKKLSVDWEATGWNPSAAEKKALIAIITTAAGKKCQDELFSELMNTYIKSAEAHGVTDIKAQMMWCEIEHLGGLGPVKRIFDRASKPYTPETIFASLLLDQQDTSNNNQVGDKKFQSRHECCVRWIKQYVTEGTTDSGKEEKKMYSRQAVVDLVESWVGKKEADGSYKSIIDIYNSFTGALPRNTKMEYGWAWCACTWSALAVALKYTPIMPIEISCYYLIERAKAMGAWEENDAHVPKLGEGVLYDWEDTVIGDNTGNPDHVGTVTYVNQASGYFVVTEGNFGNAVKKRTISINGRYIRGFITPKYDSDAAQSHPVQTP…
ENA-ORCF01002017-ORCF01002017.1-human-gut-metagenome-genome-assembly--contig:-NODE-2017-length-28410-cov-34.382790_CDS_0003	MSYTNSPLVSYTKLSPNHSGQRTHSIDRITPHCVVGQCSVETLGNIFLPTSRQASCNYGIGSDGRVGMYCEEKNRSWCSSSNANDQRAVTIECASDTSAPYAFKTVVYNKLIDLCVDICKRNGKKKLLWLGDKNKTLNYNPKADEMVLTVHRWFANKSCPGDWMYNRMGDLAKAVTERLSGVSGGGGTTTPPTAKTLYRVRKSWSDAKSQIGAYSVLENAKKQADLNPGYEVYDENGKVVYGGKTAVTTPFKPYTVRVTIPDLYIRKGAGTNYGTNGFIKPGVYTIVAEQSGQGASKWGKLKSGAGWISLDHAKKL*
ENA-ORCF01001740-ORCF01001740.1-human-gut-metagenome-genome-assembly--contig:-NODE-1740-length-31299-cov-3.545065_CDS_0020	MALQGIDISNWQKGINLDALAIDFAICKATQGASYVSPDCDRQMQQAMKRGLLVGVYHYVNGAGVDAEAQHFANSIKGYLGKALIVLDWEQGDNAAWGNTGYLDSLVAKVKALTGVTPLIYASQSVFPWDIAKKHGCGTWVAQYANNNTTGLQGNPWNEGAYSCDIRQYSSCGRLDGWGGNLDLNKAYMDAAKWQQFAAVGGAAQPAPTPTAPATGVENMDALDLVAGVFRDEYGKDDDRCKALGSRYDEVQKIVNHICSASAETLAQETWAGDYRNGSERKAILAHRYDEVMAIINGNVESGQTYTVKSGDTLSGIAAKFGTTYQKIAAKNGITNPNIIYPGQRLKI*
ENA-ORCF01000703-ORCF01000703.1-human-gut-metagenome-genome-assembly--contig:-NODE-703-length-51424-cov-68.636824_CDS_0002	MANIDILLPFILKWEGGFVNDPADAGGATNKGVTIATWRNVGYDKDGDNDIDVKDLKLLTDTDVKNRVLKPHYWDRWKADQIQSQKVANILVDWVWGSGKHGIVIPQRLLGVKDDGIVGNKTLSAVNFADPDQLFEAIFQARVDFFNDITRTSIAKYEKKIGRKATESELMKHTNKRFLKGWLNRLNDIKSI*
ENA-ORCF01001294-ORCF01001294.1-human-gut-metagenome-genome-assembly--contig:-NODE-1294-length-37896-cov-42.546946_CDS_0051	MALNGIDISNWQAGIDLAAVPCDFAICKATQGTTYTSPDCARQVELARSVGKLFGVYHYVAGGNAQAEADFFVDSVLNWMGKGTLCVDWEQNQNAAWGDLSYLDAVCRRIVERTGIIPLIYASKAVFPWDTAKLLNAGTWVAQYADNDATGYQDSPWNEGAYSCSMRQYTSNGRIAGYGGPLDLNKFYGDRSAWQAYACPDGAEPEPAPEPVEPDTSTAPAGRTIDLIAYIAEHGLNDQARRDYCGSRYDEVQSMINHIHDASADELADEVWEGVYGNDPLRSTVLDICGRAEEVRAVVNGGGSGDSTVYTVVAGDTLSAIAAHYGVTADAIVAANGIQNPNLIYTGQRLSIPIGGTVSTKHTYTVQSGDTLSGIAAKFGTTYQEIAAANGIADPNRIY…
ENA-ORCE01000736-ORCE01000736.1-human-gut-metagenome-genome-assembly--contig:-NODE-736-length-52322-cov-14.371707_CDS_0004	MKILIDNGHGVDTAGKRSPDGSLREYKYAREIAEKVVSELKKRGFDAERIVKEENDISLSERCRRVNSICDRIGTKNVILVSIHCNAAGNGSQWMNARGWEAWTSVGQTAADKMADCLYKAAEETDFKIRKDTTDGDPDKEGHLYILKHTKCPAVLTENLFQDNKEDVAFLLSEAGKETIVCLHVKGIINYLKTI*
ENA-ORCE01000133-ORCE01000133.1-human-gut-metagenome-genome-assembly--contig:-NODE-133-length-116167-cov-6.264977_CDS_0007	MTNYDKTFMLGEGQGSSQKTSNEYIVIHDTANDNNQGDNSAYNEAKYMHNNWQNAYTHAIAGWDRVYLVGEAGYVAYGAGEVANSRSPFQIELAHYSDPVKQRQSYVNYVNAIREHANKFGIPLILDGGGKGIKSHKWVSDNIWGDHQDPYGYLARIGISKSQLANDLANGVGGTAPTPVSKPAPAPVSKPAPAPASKPAPTKKVQTNVVYGLHQKGGGWLGEITNFNNSESNGFAGFPNHHHDLLYMRVTHGALKYRVHTIEDGWLGWVTNGNKNDTVNGCAGISGHTIDGVQAYFYTPSGEVYQQAHYRSQTAKRAGWLAPVVDDSDFAGVFGEPLDRLQVAISNTNPF*
ENA-ORCE01000964-ORCE01000964.1-human-gut-metagenome-genome-assembly--contig:-NODE-964-length-45236-cov-6.060888_CDS_0001	MNGIDISNWQNGINLAAVPFDFVICKATEGTRYVSPDCDRQIQQAIGLGKLVGVYHYVNGGDAEAEAEYFYEHCKGYVGKAAFFIDWEDQGNKAWDDTSYLKAMAERLAELLGVSVDRIGIYASKSVFPWNLTDAKTWVAQYADMNATGYQDAPWNEGAYDCAIRQYSSCGRLDGWAGNLDINKCYISRAEWEAMAGGSNGDPDSLIHGIDETPAADLAAKVLAGELGDGDDRKHALGDRYQGVQSLVNHILTASAEDLAKETWAGDYGNGSRRKAVLGPRYDEVMAVINGQAETEQVYVVQSGDTLSGIASKYGTTYQDLAAKNGISNPNLIYPGMRLVVS*
ENA-ORCG01000983-ORCG01000983.1-human-gut-metagenome-genome-assembly--contig:-NODE-983-length-40958-cov-7.118915_CDS_0049	MYEFYMNGVRLPVTPSSLTIKISNQNKTINLINEGQVNVLKTPGLSKISFSALLPNREYPFACYPNGYQPAQYYMSKLESLKTARKPFEFSVIRIDDSGEELMSAQPMTVSLESYELAEDAGSYGVDVMAKIELLQYAPYHTKSIEFKKSESSNGTTKKATVTQKRDTTTAPAGKTYTVKSGDTLWDIARVKLGNGTKWQSIYNLNKAAIEAAAKKYGRSSSSNGWWIYPGTVLKLPS*
ENA-ORCG01000983-ORCG01000983.1-human-gut-metagenome-genome-assembly--contig:-NODE-983-length-40958-cov-7.118915_CDS_0060	MSIRCDIYDRSRYDIWFAAAPYAAAAKPAKPLKQWAADEGADIVYNLALFNMTGQGSDRYGVIKGRTLQYLKAKGKVCGYGGTAERLSVGSENVVSGWKLAIKDGKVNGSLGKSDRRSRNMCGLLTDGRYIHVQTSASHTEYEVAQYVRDHYDVKLLLVQDAGGSTGMYRVSDGYLFAPEREGANGRPVCSVVCIKRKNKTTTPKEENKMSKKVFIGVGHGGSDSGAVGYIVEKKANLVMALACRDYLVAHGVEVRMSRTKDEEDPINEEVRECNAYNPDLAIDVHNNSGGGDGFEVYHTLNGGTGKVLAQNIEKQVIKIGQNSRGCKTRQGQRGDYYAFVRDTKCPAVICEGVFVDTKADAAQAGTKAKQQAFGIAYAKGILDTLGFKYDTAASTKPA…
ENA-ORCG01001215-ORCG01001215.1-human-gut-metagenome-genome-assembly--contig:-NODE-1215-length-34949-cov-14.526967_CDS_0047	MVATNDILSFSESLANQGVGTDADGAYGTQCVDLPNSISINFFGKALWGNAIDLLNSAAGLGYEVVYDAVGVNPRAGAIFVMDTQYLYGHPYGHTGIVIEDSDGVTMKTIEQNIDGNADSLYVGGPARYNTRNFDGIVGWFYFPTDDTSVVFEQPEPSEPLTIESSGFHPETGTFTVEVSALNVRAEAGIGAEIVAVYGAGQEINYDGWIDNDGYIWISYIGGSGNRRYVAVGKSENGQRITDFGSFK*
ENA-ORCG01000614-ORCG01000614.1-human-gut-metagenome-genome-assembly--contig:-NODE-614-length-56554-cov-7.693110_CDS_0014	MATTKSAPTIEKFGLQTGTERTIFATWKWSKSHTKEYKCIWYYATGDGVWFVGADTTETVKQSTYTAPENATKVKFKVKAIAKTHKVNKKDVAYWTGKFSSEKKYNFKSSPPSKPSAPEIGINEYNKTQIDLSISNLDSKWTATGVEFEVYKDGTSDPFYTGYSTIQNQSAGISCTIETGYKYKARCRGYTMDDEGAWSDYSSTITTQPSSPGKITTLRALSSTSITMDWDRVANCTSYEIQYTTERQYFDANPDQVTSKTIESEAGHAEFTGLESGKEYFFRVRAVNSAGNSGWSDVASVVIGKEPSAPTTWSSTTTAMVGESLILYWIHNSQDGSYEKHAQLELNVDGRITTQTIQNTKSDDDQGKASTYSINTGVYTEGTTIKWRVRTSGITEAYS…
ENA-ORCG01000754-ORCG01000754.1-human-gut-metagenome-genome-assembly--contig:-NODE-754-length-49711-cov-7.011962_CDS_0035	MIFTRKHIVIAVLFAVVGIVIGIGIKHYETLQTFSSSDIKVVLDAGHGEPDGGAVGVSGVVEKDINLAIVQKLQEVLESKGFEVILTRSGDSGLQDENAETIRKMKVSDMNKRLDIMKNSHADIFVSIHMNSFGDQKVSGLHIFYDKNHPEIERLAKSIQNKMSEVTGAEMHAVKTADERLFLMKNPPMPAILVECGFLSNPDEEKKLASDEYQSKIAWAIASAIENYTK*
ENA-ORCG01001705-ORCG01001705.1-human-gut-metagenome-genome-assembly--contig:-NODE-1705-length-26951-cov-3.020003_CDS_0041	MQIIETNLPTNGSFKRRNSTDEIILHHAEASRASVEEVNRWHLERGWTGIGYHFYIRKDGKVYRGRPEWAVGAHAQGHNSRAIGICVEGSYMTETMPQAQLDALKDLIRAMMAKYPGAKLLRHKDVNSTDCPGVNFPWAEVQKYAEPDTVKEETEVVEKKNVMLNGKTYTCECICKDEVNYIKMRSLEQAGFMVGYDAIRKLPSITAPQCRAFVPDGTPDVQAAIDTVQEAAGLEEQTIEYLLRYQWGEDLVKKLAKAVK*
ENA-OQUI01000887-OQUI01000887.1-human-gut-metagenome-genome-assembly--contig:-NODE-887-length-44181-cov-10.829517_CDS_0050	MANAHKLVPFILSWEGGYVNDPDDAGGATNKGITIATWRLHGCDNDGDGDIDADDLRIITTEQWTGIFKRQYWDRWRADEIDNQSIANIVVDWVWASGVHGIKQVQKILGVEADGIVGRKTLAALNGRPADPLFHQIQAARIAFVENIVRRKPSQKKFLRGWKNRILAIKFEP*
ENA-OQUI01001684-OQUI01001684.1-human-gut-metagenome-genome-assembly--contig:-NODE-1684-length-29034-cov-37.452913_CDS_0007	MYFFYLDKCLLPVTPSKLTTKINNANKTITLINEGQVNLLKTAELTDIDFECEIPQVNHPYAIYKTGFLGASFFLGYFERLKTSKQPFQFIVVRMLPSGRILFSTNIRVSMENYTITESASNGFDLTVKISLKQYRYYGTNTVQVKNNIGAAIVASLIVNRLAEHSPAPKRSQKYKAKKGDTLYTIAKRFYGDGSKYKKIQNANSFITDPNALRVGQELTIPAA*
ENA-OQUI01003027-OQUI01003027.1-human-gut-metagenome-genome-assembly--contig:-NODE-3027-length-18617-cov-3.736246_CDS_0007	MNKPIYIVIHCSATREDREFTENQVNESHVARGFGKWGYHYYIRKDGRVVKMRAENEIGAHDNCLVPGEKISYNRCSIGICYEGGLDRNGKAKDTRTNAQKKAMRELVADICKRYEIVDVLGHRDTSPDKDGNGIVERWEWLKECPCFEVKDEFVNFLRPVIVKPER*
ENA-OQUJ01000587-OQUJ01000587.1-human-gut-metagenome-genome-assembly--contig:-NODE-587-length-56973-cov-5.492179_CDS_0041	MSTKYQMWLTYNAEKEKIQLPVLPESFEVNNGSNNESMNITGLGEIVIMQSRPALQFSWSCFFPATKFPGLQVSKITKPLTLVQKINTWKASKKPVHLIVTACGVDVYATIEEFTYSEEGGDPGTYQYSIKLKEYREITVRQVKVNIPKATATVKKETPRVNNSAQPKTYTVKSGDCLWNIAKKFYGNGAQYTKIYNANKGVIGGNPNLIYPGQVLTIP*
[truncated: 2,747 more rows]
